# Supplementary material for: Seizure evolution in a mouse model of West syndrome involves complex and time-dependent synapse remodeling, gliosis and alterations in lipid metabolism
Source: PLoS Biol. 2025 Oct 9;23(10):e3003192. doi: 10.1371/journal.pbio.3003192 (PMC12520403; doi:10.1371/journal.pbio.3003192)
Supplement: S1 Table — (XLSX) [file pbio.3003192.s021.xlsx]

## Sheet: Sheet1
S1_Table. List of DEGs for bulk-tissue RNA-seq of Cyfip2+/R87C mice
PWK 1 Cortex
Gene information		DESeq2 results
HGNC symbol	Full name	baseMean	log2FC	FC	p-value	adjusted p-value	direction
FAM205A	family with sequence similarity 205 member A	58.5726	-21.9214	-3.97186e+06	9.30012e-11	1.3115e-06	down
LDLR	low density lipoprotein receptor	612.689	-0.664254	-1.58475	3.3871e-09	2.38825e-05	down
HMGCR	3-hydroxy-3-methylglutaryl-CoA reductase	11758.6	-0.259076	-1.19671	6.96072e-09	3.272e-05	down
INSIG1	insulin induced gene 1	2438.8	-0.298939	-1.23024	5.25334e-07	0.00185206	down
MT-ATP6	mitochondrially encoded ATP synthase membrane subunit 6	14104.1	0.42606	1.34356	7.96442e-07	0.00217385	up
SCD	stearoyl-CoA desaturase	49749	-0.153628	-1.11236	9.2491e-07	0.00217385	down
DUSP8	dual specificity phosphatase 8	6615.55	0.206375	1.15379	4.69316e-06	0.00945471	up
TGFB1I1	transforming growth factor beta 1 induced transcript 1	1235.34	0.341468	1.26704	8.66753e-06	0.0152787	up
GPR137C	G protein-coupled receptor 137C	1047.76	0.291155	1.22362	1.04818e-05	0.0164238	up
NSDHL	NAD(P) dependent steroid dehydrogenase-like	1632.51	-0.232435	-1.17482	1.40057e-05	0.0197508	down
STARD4	StAR related lipid transfer domain containing 4	1904.78	-0.235476	-1.17729	2.2473e-05	0.0288104	down
RNF145	ring finger protein 145	4033.04	-0.157248	-1.11516	3.58179e-05	0.0396121	down
FDFT1	farnesyl-diphosphate farnesyltransferase 1	4554.14	-0.213646	-1.15962	3.65166e-05	0.0396121	down
PIK3R1	phosphoinositide-3-kinase regulatory subunit 1	9972.4	0.253125	1.19179	4.42224e-05	0.0445446	up
SYTL2	synaptotagmin like 2	1204.01	0.341474	1.26705	5.21798e-05	0.0490559	up
PWK 1 Hippocampus
Gene information		DESeq2 results
HGNC symbol	Full name	baseMean	log2FC	FC	p-value	adjusted p-value	direction
TGFB1I1	transforming growth factor beta 1 induced transcript 1	865.896	0.482631	1.39729	3.54245e-15	6.45116e-11	up
FLNA	filamin A	14146.7	0.317552	1.24621	5.12217e-13	4.66399e-09	up
PLXND1	plexin D1	4546.35	0.353486	1.27764	1.6289e-10	9.88797e-07	up
LENEP	lens epithelial protein	12.2746	7.10862	138.009	4.26283e-09	1.94076e-05	up
ACTB	actin beta	51213.9	0.156145	1.11431	2.81241e-08	0.000102434	up
ATR	ATR serine/threonine kinase	651.047	-0.632045	-1.54976	9.89221e-08	0.000300245	down
MT-ND4L	mitochondrially encoded NADH:ubiquinone oxidoreductase core subunit 4L	19321.7	0.332405	1.25911	2.50219e-07	0.000650964	up
BTG1	BTG anti-proliferation factor 1	1087.84	0.304108	1.23466	1.09434e-06	0.00222126	up
ACTG1	actin gamma 1	72553.4	0.179294	1.13233	1.1383e-06	0.00222126	up
CAPZB	capping actin protein of muscle Z-line subunit beta	5815.55	0.144908	1.10566	1.21973e-06	0.00222126	up
WDR1	WD repeat domain 1	9580.15	0.157202	1.11512	4.96532e-06	0.00797501	up
DNAH14	dynein axonemal heavy chain 14	42.5627	-1.96102	-3.89336	5.83659e-06	0.00797501	down
HRK	harakiri, BCL2 interacting protein	3921.2	0.270925	1.20658	6.01152e-06	0.00797501	up
FAM220BP	family with sequence similarity 220 member B, pseudogene	24.6227	-3.06101	-8.34558	6.13092e-06	0.00797501	down
DSTN	destrin, actin depolymerizing factor	8265.64	0.169719	1.12484	7.02475e-06	0.00852851	up
PBRM1	polybromo 1	3043.15	-0.226468	-1.16997	9.9158e-06	0.011286	down
STMN4	stathmin 4	9103.22	0.171015	1.12585	1.72806e-05	0.0185115	up
TRUB2	TruB pseudouridine synthase family member 2	908.966	-0.272015	-1.20749	1.91817e-05	0.0194065	down
MMP16	matrix metallopeptidase 16	1122.2	-0.305579	-1.23591	2.20522e-05	0.0211365	down
ADCY4	adenylate cyclase 4	163.714	-0.645105	-1.56385	4.76996e-05	0.0434329	down
PWK 7 Cortex
Gene information		DESeq2 results
HGNC symbol	Full name	baseMean	log2FC	FC	p-value	adjusted p-value	direction
NME2	NME/NM23 nucleoside diphosphate kinase 2	690.262	-1.19046	-2.28225	5.25207e-45	7.04407e-41	down
COL1A1	collagen type I alpha 1 chain	330.539	0.93357	1.91	2.61068e-11	1.75072e-07	up
SST	somatostatin	2308.24	-0.416547	-1.33473	1.01243e-09	4.52622e-06	down
SIK2	salt inducible kinase 2	896.442	0.527326	1.44126	1.77035e-09	5.93598e-06	up
FASN	fatty acid synthase	8293.95	-0.189808	-1.14061	8.59483e-09	2.30548e-05	down
PDYN	prodynorphin	636.509	0.382726	1.3038	6.05361e-08	0.000117854	up
SMG1	SMG1 nonsense mediated mRNA decay associated PI3K related kinase	5668.87	-0.245074	-1.18515	6.15106e-08	0.000117854	down
TNNC1	troponin C1, slow skeletal and cardiac type	267.211	-0.73572	-1.66523	8.03528e-08	0.000129936	down
SMAD3	SMAD family member 3	2123.17	0.268327	1.20441	8.71922e-08	0.000129936	up
NWD2	NACHT and WD repeat domain containing 2	2145.66	-0.355749	-1.27965	1.02919e-07	0.000130941	down
RPH3A	rabphilin 3A	13697.6	-0.270294	-1.20605	1.0921e-07	0.000130941	down
DNAJB5	DnaJ heat shock protein family (Hsp40) member B5	2958.98	0.307366	1.23745	1.17156e-07	0.000130941	up
SPOCK3	SPARC (osteonectin), cwcv and kazal like domains proteoglycan 3	1692.61	0.289146	1.22192	1.43607e-07	0.000148158	up
NPNT	nephronectin	1349.74	0.26579	1.20229	1.81941e-07	0.000174299	up
DIRAS2	DIRAS family GTPase 2	11460.1	-0.227917	-1.17114	3.7572e-07	0.000335944	down
SYTL2	synaptotagmin like 2	3355.24	0.276818	1.21152	7.466e-07	0.000560499	up
ACER3	alkaline ceramidase 3	738.994	-0.335539	-1.26185	7.52235e-07	0.000560499	down
SLC30A3	solute carrier family 30 member 3	3286.25	-0.215083	-1.16077	1.39063e-06	0.000981635	down
SERPINF1	serpin family F member 1	257.214	0.626628	1.54395	1.61741e-06	0.0010725	up
IER5	immediate early response 5	1406.49	0.368413	1.29093	1.67927e-06	0.0010725	up
TFRC	transferrin receptor	4497.05	-0.228273	-1.17143	1.83262e-06	0.00111587	down
MT-ND6	mitochondrially encoded NADH:ubiquinone oxidoreductase core subunit 6	1737.1	-0.389748	-1.31016	1.91359e-06	0.00111587	down
CBLN4	cerebellin 4 precursor	193.007	0.575993	1.4907	2.73555e-06	0.00152872	up
COL25A1	collagen type XXV alpha 1 chain	1692.15	-0.342647	-1.26808	3.39592e-06	0.00167578	down
TAFA2	TAFA chemokine like family member 2	954.522	0.360665	1.28402	3.4095e-06	0.00167578	up
PLXNA1	plexin A1	3972.06	0.218947	1.16388	3.52468e-06	0.00167578	up
FMOD	fibromodulin	612.92	0.523391	1.43733	3.6823e-06	0.00167578	up
AEBP1	AE binding protein 1	599.495	0.51873	1.43269	3.7641e-06	0.00167578	up
NUAK1	NUAK family kinase 1	2198.65	0.276496	1.21125	3.79365e-06	0.00167578	up
SIK1	salt inducible kinase 1	240.105	0.731514	1.66038	3.87335e-06	0.00167578	up
RNF165	ring finger protein 165	1837.43	0.19773	1.14689	6.18812e-06	0.00259359	up
SCCPDH	saccharopine dehydrogenase (putative)	1862.98	-0.336202	-1.26243	6.48361e-06	0.0026351	down
SEMA5A	semaphorin 5A	1604.31	-0.324241	-1.25201	6.76027e-06	0.00266673	down
HSPA1B	heat shock protein family A (Hsp70) member 1B	182.475	0.533966	1.4479	8.00706e-06	0.00306831	up
ZMYND8	zinc finger MYND-type containing 8	3854.08	0.181256	1.13387	9.77984e-06	0.00364353	up
HRH3	histamine receptor H3	2823.75	0.260119	1.19758	1.13634e-05	0.00405429	up
SERTAD4	SERTA domain containing 4	371.837	0.398454	1.3181	1.41844e-05	0.00487796	up
HUNK	hormonally up-regulated Neu-associated kinase	725.47	-0.342849	-1.26826	1.56517e-05	0.00524801	down
RPS29	ribosomal protein S29	2337.93	-0.170738	-1.12563	1.97092e-05	0.00634612	down
SNAPC1	small nuclear RNA activating complex polypeptide 1	1571.03	-0.202714	-1.15086	1.9873e-05	0.00634612	down
ADRB1	adrenoceptor beta 1	684.278	0.284398	1.2179	2.17625e-05	0.00678787	up
STARD4	StAR related lipid transfer domain containing 4	908.278	-0.328596	-1.25579	2.44977e-05	0.00746734	down
ARPP21	cAMP regulated phosphoprotein 21	12303.7	0.190284	1.14099	2.88387e-05	0.00859522	up
VSTM2L	V-set and transmembrane domain containing 2 like	862.203	-0.277874	-1.21241	3.46131e-05	0.00989103	down
MFGE8	milk fat globule EGF and factor V/VIII domain containing	3680.65	-0.188935	-1.13992	3.46614e-05	0.00989103	down
PLCXD2	phosphatidylinositol specific phospholipase C X domain containing 2	3415.56	0.265098	1.20172	4.31051e-05	0.0120443	up
CSF1R	colony stimulating factor 1 receptor	3248.21	-0.270419	-1.20616	5.12224e-05	0.0137447	down
MYL4	myosin light chain 4	540.942	-0.404074	-1.32324	5.12404e-05	0.0137447	down
HERC6	HECT and RLD domain containing E3 ubiquitin protein ligase family member 6	847.43	-0.327661	-1.25498	5.22946e-05	0.0137525	down
COCH	cochlin	1099.42	0.322382	1.25039	6.00926e-05	0.0154993	up
BLM	BLM RecQ like helicase	144.422	-0.518217	-1.43218	6.2926e-05	0.0159238	down
APOE	apolipoprotein E	21313.5	-0.173003	-1.1274	7.36367e-05	0.0181191	down
NPY	neuropeptide Y	1502.85	-0.228969	-1.172	7.43028e-05	0.0181191	down
CPNE5	copine 5	2244.68	-0.209876	-1.15659	7.71936e-05	0.0184617	down
CRYM	crystallin mu	1281.72	-0.313543	-1.24276	7.98187e-05	0.0184617	down
NEU4	neuraminidase 4	289.776	-0.41499	-1.33329	7.98373e-05	0.0184617	down
PTGFRN	prostaglandin F2 receptor inhibitor	1394.02	0.198845	1.14778	8.60715e-05	0.019566	up
ZFP57	ZFP57 zinc finger protein	356.186	0.436858	1.35365	8.89735e-05	0.0196161	up
LARGE1	LARGE xylosyl- and glucuronyltransferase 1	4195.04	-0.154769	-1.11324	8.92174e-05	0.0196161	down
FXYD6P3	FXYD domain containing ion transport regulator 6 pseudogene 3	2250.56	-0.292136	-1.22445	0.000101094	0.0218689	down
NAAA	N-acylethanolamine acid amidase	666.458	-0.252679	-1.19142	0.000108653	0.023131	down
ZBTB7A	zinc finger and BTB domain containing 7A	3383.48	0.164675	1.12091	0.000119945	0.025136	up
CABP7	calcium binding protein 7	400.554	-0.418714	-1.33674	0.000131041	0.0266291	down
CCDC141	coiled-coil domain containing 141	585.541	-0.361957	-1.28517	0.000139785	0.0279821	down
ATM	ATM serine/threonine kinase	637.384	-0.432795	-1.34985	0.000143233	0.0282506	down
EPHB6	EPH receptor B6	4478.41	-0.187943	-1.13914	0.000158633	0.0308346	down
ESRRA	estrogen related receptor alpha	998.751	0.299193	1.23046	0.00016377	0.0313783	up
SPATA2L	spermatogenesis associated 2 like	895.161	0.2484	1.18789	0.000170405	0.0317427	up
DUSP14	dual specificity phosphatase 14	1369.86	0.217173	1.16245	0.000173413	0.0318606	up
CDK18	cyclin dependent kinase 18	850.332	-0.283547	-1.21718	0.00018605	0.0337203	down
ZNF436	zinc finger protein 436	1975.04	-0.163705	-1.12016	0.000194462	0.034775	down
CALN1	calneuron 1	6579.85	0.246297	1.18616	0.000234515	0.0413857	up
SPON1	spondin 1	2000.17	-0.249918	-1.18914	0.000256691	0.0447006	down
SEC14L1	SEC14 like lipid binding 1	6908.48	0.131977	1.09579	0.000259965	0.0447006	up
UGGT2	UDP-glucose glycoprotein glucosyltransferase 2	1319.86	-0.261035	-1.19834	0.000274694	0.0456841	down
VSIR	V-set immunoregulatory receptor	857.543	-0.34884	-1.27354	0.000275824	0.0456841	down
SMARCD1	SWI/SNF related, matrix associated, actin dependent regulator of chromatin, subfamily d, member 1	3559.89	0.185999	1.1376	0.000277407	0.0456841	up
SUSD2	sushi domain containing 2	378.889	-0.320981	-1.24918	0.000279309	0.0456841	down
CYP46A1	cytochrome P450 family 46 subfamily A member 1	5318.01	0.166321	1.12219	0.000310149	0.0492452	up
HERC1	HECT and RLD domain containing E3 ubiquitin protein ligase family member 1	8743.81	-0.14246	-1.10379	0.000312995	0.0492452	down
CA10	carbonic anhydrase 10	4078.46	-0.169465	-1.12464	0.000316376	0.0492452	down
TPM1	tropomyosin 1	4408.12	0.159694	1.11705	0.00031944	0.0492452	up
EMILIN2	elastin microfibril interfacer 2	101.986	-0.615279	-1.53185	0.000330683	0.0498328	down
PWK 7 Hippocampus
Gene information		DESeq2 results
HGNC symbol	Full name	baseMean	log2FC	FC	p-value	adjusted p-value	direction
NME2	NME/NM23 nucleoside diphosphate kinase 2	807.174	-1.27203	-2.41501	2.37999e-38	4.18212e-34	down
BDNF	brain derived neurotrophic factor	1192.7	-0.46574	-1.38103	5.51544e-10	2.42293e-06	down
MFSD4A	major facilitator superfamily domain containing 4A	2004.64	-0.400057	-1.31956	1.34705e-09	4.73406e-06	down
BTBD3	BTB domain containing 3	9748.16	-0.277978	-1.21249	4.8953e-07	0.00122886	down
NPY	neuropeptide Y	640.771	-0.45601	-1.37174	1.33092e-06	0.00292336	down
MGA	MAX dimerization protein MGA	2654.13	-0.289865	-1.22253	2.15791e-06	0.00421321	down
COL1A2	collagen type I alpha 2 chain	823.941	0.604464	1.52041	2.6951e-06	0.00464746	up
TGFB1I1	transforming growth factor beta 1 induced transcript 1	338.378	0.507943	1.42202	2.90929e-06	0.00464746	up
FLNA	filamin A	6136.2	0.27274	1.2081	3.81602e-06	0.00558793	up
ALDH1A1	aldehyde dehydrogenase 1 family member A1	1663.71	-0.303563	-1.23419	5.05358e-06	0.00683089	down
ATP5MC2	ATP synthase membrane subunit c locus 2	227.636	-0.723528	-1.65122	5.86411e-06	0.00695673	down
BRINP1	BMP/retinoic acid inducible neural specific 1	6190.76	-0.201228	-1.14968	5.93848e-06	0.00695673	down
BAIAP2L2	BAR/IMD domain containing adaptor protein 2 like 2	42.1801	-1.56844	-2.96585	6.59865e-06	0.00724696	down
AKAP9	A-kinase anchoring protein 9	2504.14	-0.24586	-1.1858	7.85361e-06	0.00798843	down
NDRG1	N-myc downstream regulated 1	3496.77	0.240057	1.18104	8.49796e-06	0.00798843	up
KCNV1	potassium voltage-gated channel modifier subfamily V member 1	1237.12	-0.303336	-1.23399	8.63761e-06	0.00798843	down
NDFIP2	Nedd4 family interacting protein 2	2354.47	-0.201488	-1.14988	1.13419e-05	0.00951965	down
WNT9A	Wnt family member 9A	290.766	-0.571426	-1.48599	1.13768e-05	0.00951965	down
ZIC1	Zic family member 1	584.002	0.611993	1.52837	1.56655e-05	0.0125124	up
CD44	CD44 molecule (Indian blood group)	141.102	0.775295	1.71154	1.70005e-05	0.0129884	up
RALGAPA1	Ral GTPase activating protein catalytic subunit alpha 1	6253.53	-0.220064	-1.16479	2.06186e-05	0.0150963	down
EPHA6	EPH receptor A6	1935.92	-0.315705	-1.24462	2.25792e-05	0.0156111	down
MERTK	MER proto-oncogene, tyrosine kinase	1268.81	-0.281696	-1.21562	2.37659e-05	0.0156111	down
DIRAS2	DIRAS family GTPase 2	9072.41	-0.206763	-1.1541	2.3987e-05	0.0156111	down
FAM220BP	family with sequence similarity 220 member B, pseudogene	35.416	2.10947	4.31532	2.56698e-05	0.0161097	up
AEBP1	AE binding protein 1	839.491	0.571502	1.48607	3.83025e-05	0.0231059	up
MFAP3L	microfibril associated protein 3 like	1919.48	-0.259292	-1.19689	3.94477e-05	0.0231059	down
WFIKKN2	WAP, follistatin/kazal, immunoglobulin, kunitz and netrin domain containing 2	125.972	1.12512	2.1812	4.84603e-05	0.0274692	up
HHIPL2	HHIP like 2	19.5583	2.29726	4.91524	5.57927e-05	0.0306372	up
SCG2	secretogranin II	4761.93	-0.254622	-1.19302	5.84605e-05	0.030937	down
H2AC19	H2A clustered histone 19	148.888	-1.25401	-2.38504	6.10946e-05	0.030937	down
SLC12A7	solute carrier family 12 member 7	285.588	0.511412	1.42544	6.16204e-05	0.030937	up
ZIC4	Zic family member 4	175.935	0.8379	1.78745	6.68931e-05	0.0318037	up
RPS20	ribosomal protein S20	1840.69	-0.248201	-1.18773	6.69665e-05	0.0318037	down
BOK	BCL2 family apoptosis regulator BOK	926.72	-0.428735	-1.34605	8.00177e-05	0.0370019	down
MTMR10	myotubularin related protein 10	742.298	0.278879	1.21325	0.000106874	0.0481534	up
ZBTB20	zinc finger and BTB domain containing 20	12279.8	-0.233374	-1.17558	0.000111883	0.0491502	down
NRBP2	nuclear receptor binding protein 2	5698.44	0.170751	1.12564	0.000117521	0.0493912	up
JAKMIP2	janus kinase and microtubule interacting protein 2	1731.9	-0.300627	-1.23168	0.000118921	0.0493912	down
C4B_2	complement component 4B (Chido blood group), copy 2	1271.21	0.266371	1.20278	0.000120864	0.0493912	up
FAM124A	family with sequence similarity 124 member A	412.559	0.368233	1.29077	0.000124982	0.0499133	up
PWK 14 Cortex
Gene information		DESeq2 results
HGNC symbol	Full name	baseMean	log2FC	FC	p-value	adjusted p-value	direction
SPRED3	sprouty related EVH1 domain containing 3	1914.32	-0.79428	-1.73421	6.90661e-42	6.50119e-38	down
DIRAS2	DIRAS family GTPase 2	9451.28	-0.823944	-1.77024	7.47436e-42	6.50119e-38	down
ECEL1	endothelin converting enzyme like 1	145.761	2.48244	5.5884	5.58751e-36	3.24001e-32	up
RPH3A	rabphilin 3A	13758.4	-0.73775	-1.66757	5.89863e-30	2.56532e-26	down
KCNG1	potassium voltage-gated channel modifier subfamily G member 1	626.139	-1.38335	-2.60873	9.52005e-26	3.31221e-22	down
KLHL40	kelch like family member 40	298.932	1.47771	2.78506	8.73658e-24	2.53303e-20	up
CCDC80	coiled-coil domain containing 80	404.224	1.18062	2.26674	1.3132e-23	3.26349e-20	up
HTRA4	HtrA serine peptidase 4	99.9429	2.32549	5.01237	7.72138e-23	1.67901e-19	up
B3GAT1	beta-1,3-glucuronyltransferase 1	6582.75	-0.733086	-1.66219	1.07418e-22	2.07627e-19	down
ATP2C2	ATPase secretory pathway Ca2+ transporting 2	136.74	3.22983	9.3816	3.2465e-21	5.12598e-18	up
ACAA1	acetyl-CoA acyltransferase 1	73.2404	3.81467	14.0712	3.53597e-21	5.12598e-18	up
STRIP2	striatin interacting protein 2	1910.65	1.30028	2.46276	8.25934e-21	1.06798e-17	up
FGF13	fibroblast growth factor 13	2948.47	-0.647548	-1.5665	8.59494e-21	1.06798e-17	down
SHC3	SHC adaptor protein 3	1245.2	-0.693414	-1.61711	4.65462e-20	5.39812e-17	down
LSP1	lymphocyte specific protein 1	339.156	1.47363	2.77719	1.93608e-19	2.105e-16	up
DRD4	dopamine receptor D4	45.2764	4.04068	16.4576	2.05135e-18	2.09913e-15	up
CHGB	chromogranin B	10992.5	0.534187	1.44813	4.68485e-18	4.52765e-15	up
WWC1	WW and C2 domain containing 1	2883.55	-0.664554	-1.58508	4.01962e-17	3.68028e-14	down
PALMD	palmdelphin	491.932	-1.1652	-2.24264	5.88622e-17	5.11984e-14	down
NGEF	neuronal guanine nucleotide exchange factor	7271.76	-0.505904	-1.42001	6.48686e-17	5.37359e-14	down
UNC13A	unc-13 homolog A	13205.7	-0.509292	-1.42335	7.21126e-17	5.70214e-14	down
GDPD5	glycerophosphodiester phosphodiesterase domain containing 5	1007.15	0.818343	1.76338	5.50652e-16	4.16484e-13	up
CBLN2	cerebellin 2 precursor	1176.72	-1.03496	-2.04906	6.43427e-16	4.66378e-13	down
AKR1C4	aldo-keto reductase family 1 member C4	70.3822	2.14991	4.438	9.28495e-16	6.46084e-13	up
GPR139	G protein-coupled receptor 139	152.911	2.81778	7.05075	1.63267e-15	1.09238e-12	up
C1R	complement C1r	200.228	1.50165	2.83166	2.15466e-15	1.38824e-12	up
SBK1	SH3 domain binding kinase 1	2011.83	-0.444337	-1.36069	3.01661e-15	1.80955e-12	down
SLC5A5	solute carrier family 5 member 5	734.904	0.728576	1.657	3.5207e-15	2.04153e-12	up
IGSF9	immunoglobulin superfamily member 9	250.345	1.67667	3.19689	3.72545e-15	2.09058e-12	up
ASPG	asparaginase	235.599	2.24456	4.73893	6.03961e-15	3.27354e-12	up
MGLL	monoglyceride lipase	7105.89	-0.51324	-1.42725	6.20987e-15	3.27354e-12	down
HIVEP1	HIVEP zinc finger 1	3230.76	-0.66593	-1.58659	6.57282e-15	3.36296e-12	down
DGKZ	diacylglycerol kinase zeta	13793.3	-0.826005	-1.77277	8.12321e-15	4.03747e-12	down
WFS1	wolframin ER transmembrane glycoprotein	3803.16	0.723684	1.65139	1.06719e-14	5.15688e-12	up
CRTAC1	cartilage acidic protein 1	1446.25	0.878722	1.83875	3.13752e-14	1.47514e-11	up
GFRA1	GDNF family receptor alpha 1	850.992	-0.590974	-1.50626	3.52833e-14	1.61523e-11	down
NTSR1	neurotensin receptor 1	269.3	0.934022	1.91059	4.2818e-14	1.9099e-11	up
TMSB10	thymosin beta 10	2159.21	0.490588	1.40502	4.48823e-14	1.95193e-11	up
TMEM91	transmembrane protein 91	450.522	1.06479	2.09187	5.39113e-14	2.28742e-11	up
PLB1	phospholipase B1	98.3155	1.9257	3.7992	1.45529e-13	6.02768e-11	up
MN1	MN1 proto-oncogene, transcriptional regulator	841.898	-0.617995	-1.53474	1.51002e-13	6.10892e-11	down
ASAP2	ArfGAP with SH3 domain, ankyrin repeat and PH domain 2	1815.26	-0.629097	-1.5466	1.65402e-13	6.53938e-11	down
CAMK2N1	calcium/calmodulin dependent protein kinase II inhibitor 1	52831.4	-0.616313	-1.53295	1.70696e-13	6.59873e-11	down
PCSK1	proprotein convertase subtilisin/kexin type 1	1614.57	-1.03375	-2.04735	1.99262e-13	7.53557e-11	down
NOS1	nitric oxide synthase 1	2238.62	0.783495	1.7213	2.31934e-13	8.58451e-11	up
SEMA4A	semaphorin 4A	2721.96	0.979679	1.97203	2.85062e-13	1.03311e-10	up
ITGA11	integrin subunit alpha 11	119.254	1.55762	2.94367	6.01427e-13	2.13519e-10	up
FLT1	fms related receptor tyrosine kinase 1	1698.52	-0.504241	-1.41838	6.25337e-13	2.17567e-10	down
MAST3	microtubule associated serine/threonine kinase 3	8237.11	-0.409986	-1.32867	7.84465e-13	2.67579e-10	down
KLF10	Kruppel like factor 10	1115.44	0.593547	1.50895	9.35158e-13	3.12846e-10	up
C4B_2	complement component 4B (Chido blood group), copy 2	817.194	1.13474	2.19578	1.08592e-12	3.56429e-10	up
SLC22A2	solute carrier family 22 member 2	38.1519	2.4052	5.29708	1.28262e-12	4.13193e-10	up
CCND2	cyclin D2	2187.68	-0.656835	-1.57662	1.83641e-12	5.8084e-10	down
RASL10B	RAS like family 10 member B	5973.54	-0.595897	-1.51141	2.70656e-12	8.40774e-10	down
ARHGEF15	Rho guanine nucleotide exchange factor 15	663.588	0.721812	1.64925	2.93812e-12	8.96692e-10	up
CHRD	chordin	1823.63	0.592258	1.5076	3.75429e-12	1.12603e-09	up
AFF1	AF4/FMR2 family member 1	766.228	0.894783	1.85933	4.33499e-12	1.27816e-09	up
NEUROD2	neuronal differentiation 2	2720.8	0.470713	1.38579	6.27105e-12	1.81819e-09	up
RHOU	ras homolog family member U	1641.87	0.511821	1.42585	8.45074e-12	2.40998e-09	up
PCDH15	protocadherin related 15	1226.6	0.715045	1.64153	1.05413e-11	2.91074e-09	up
KCNK2	potassium two pore domain channel subfamily K member 2	1172.27	-0.521243	-1.43519	1.08121e-11	2.93886e-09	down
GNB4	G protein subunit beta 4	833.562	-0.70721	-1.63264	1.22278e-11	3.27254e-09	down
TRNP1	TMF1 regulated nuclear protein 1	3647.64	0.971973	1.96152	1.28722e-11	3.39279e-09	up
CHRNA4	cholinergic receptor nicotinic alpha 4 subunit	1068.97	-0.886014	-1.84806	1.49291e-11	3.87621e-09	down
EGLN1	egl-9 family hypoxia inducible factor 1	2319.86	-0.352209	-1.27651	1.73744e-11	4.44477e-09	down
ETV5	ETS variant transcription factor 5	3865.37	-0.580151	-1.49501	1.96633e-11	4.95743e-09	down
DIO2	iodothyronine deiodinase 2	2731.79	-0.638277	-1.55647	2.3837e-11	5.92384e-09	down
CDKL1	cyclin dependent kinase like 1	466.912	0.637731	1.55588	2.76263e-11	6.76884e-09	up
GLDN	gliomedin	73.4106	2.36616	5.15566	2.93769e-11	7.09778e-09	up
CRHBP	corticotropin releasing hormone binding protein	490.42	1.21264	2.31761	3.50618e-11	8.35527e-09	up
B4GALT2	beta-1,4-galactosyltransferase 2	2066.82	-0.539043	-1.45301	4.45318e-11	1.04162e-08	down
R3HDM1	R3H domain containing 1	13104.3	-0.472628	-1.38763	4.49079e-11	1.04162e-08	down
FIBCD1	fibrinogen C domain containing 1	155.233	-1.10634	-2.15299	5.29229e-11	1.21138e-08	down
MASP1	MBL associated serine protease 1	512.326	0.631334	1.549	6.82608e-11	1.54216e-08	up
ETV3L	ETS variant transcription factor 3 like	29.688	7.55513	188.071	6.98326e-11	1.55745e-08	up
TMEM40	transmembrane protein 40	141.335	2.25373	4.76916	8.81089e-11	1.94018e-08	up
SFRP5	secreted frizzled related protein 5	21.61	3.4784	11.1456	9.46434e-11	2.05356e-08	up
DACT3	dishevelled binding antagonist of beta catenin 3	3332.13	-0.491911	-1.40631	9.56189e-11	2.05356e-08	down
IGFBP4	insulin like growth factor binding protein 4	2838	0.851075	1.80384	9.98628e-11	2.11855e-08	up
NR4A3	nuclear receptor subfamily 4 group A member 3	579.706	-1.3586	-2.56436	1.07037e-10	2.24339e-08	down
ARNTL	aryl hydrocarbon receptor nuclear translocator like	912.847	-0.576473	-1.4912	1.394e-10	2.88691e-08	down
F2RL2	coagulation factor II thrombin receptor like 2	148.976	2.09486	4.27185	1.56236e-10	3.19751e-08	up
SERPINA3	serpin family A member 3	503.883	1.23454	2.35306	1.59077e-10	3.2178e-08	up
PIK3R1	phosphoinositide-3-kinase regulatory subunit 1	6993.88	0.630179	1.54776	1.66519e-10	3.32962e-08	up
CAMKK2	calcium/calmodulin dependent protein kinase kinase 2	9589.49	-0.583625	-1.49861	2.03592e-10	4.02464e-08	down
KCNH3	potassium voltage-gated channel subfamily H member 3	4344.81	-0.581649	-1.49656	2.20821e-10	4.31618e-08	down
HAPLN4	hyaluronan and proteoglycan link protein 4	4393.76	0.929457	1.90456	2.32827e-10	4.50029e-08	up
RASGEF1B	RasGEF domain family member 1B	1549.14	-0.899143	-1.86496	2.37274e-10	4.50598e-08	down
AGMAT	agmatinase	48.7122	2.20222	4.60188	2.38302e-10	4.50598e-08	up
PDYN	prodynorphin	716.173	0.511156	1.42519	2.64341e-10	4.94461e-08	up
KLF13	Kruppel like factor 13	4394.08	-0.346628	-1.27159	2.88767e-10	5.34402e-08	down
ST3GAL1	ST3 beta-galactoside alpha-2,3-sialyltransferase 1	883.655	-0.497413	-1.41168	2.94115e-10	5.3857e-08	down
CARTPT	CART prepropeptide	41.7051	-1.80407	-3.49203	3.188e-10	5.77692e-08	down
FAM149A	family with sequence similarity 149 member A	953.614	-0.449	-1.36509	3.93961e-10	6.99321e-08	down
KCNV1	potassium voltage-gated channel modifier subfamily V member 1	2845.12	-0.682355	-1.60476	4.31225e-10	7.49981e-08	down
ANP32D	acidic nuclear phosphoprotein 32 family member D	4135.49	0.489819	1.40427	4.33095e-10	7.49981e-08	up
ARAP2	ArfGAP with RhoGAP domain, ankyrin repeat and PH domain 2	3477.55	-0.467436	-1.38265	4.35434e-10	7.49981e-08	down
FGF10	fibroblast growth factor 10	178.438	-1.00297	-2.00412	4.47462e-10	7.63142e-08	down
SLC20A1	solute carrier family 20 member 1	5405.54	0.284809	1.21825	4.79871e-10	8.1047e-08	up
TIMP2	TIMP metallopeptidase inhibitor 2	9416.16	0.856307	1.8104	5.17673e-10	8.65908e-08	up
CACNA1I	calcium voltage-gated channel subunit alpha1 I	3285.46	-0.362911	-1.28602	5.89526e-10	9.76704e-08	down
SOX21	SRY-box transcription factor 21	250.835	-0.828902	-1.77633	5.97093e-10	9.79908e-08	down
NECTIN3	nectin cell adhesion molecule 3	938.671	-0.715638	-1.64221	6.24577e-10	1.00811e-07	down
ANXA4	annexin A4	169.808	1.24207	2.36538	6.2587e-10	1.00811e-07	up
NREP	neuronal regeneration related protein	1939.45	0.871873	1.83004	6.47951e-10	1.03411e-07	up
LIFR	LIF receptor subunit alpha	1978.14	0.567747	1.48221	8.79018e-10	1.39013e-07	up
TPM1	tropomyosin 1	5974	0.730125	1.65878	1.41307e-09	2.21458e-07	up
CXCL12	C-X-C motif chemokine ligand 12	1726.43	-0.900487	-1.8667	1.57383e-09	2.43888e-07	down
RASL10A	RAS like family 10 member A	769.94	0.532609	1.44654	1.58423e-09	2.43888e-07	up
MCM6	minichromosome maintenance complex component 6	264.978	1.05528	2.07812	1.67192e-09	2.5513e-07	up
SLC10A7	solute carrier family 10 member 7	213.844	0.913933	1.88418	1.99214e-09	3.0135e-07	up
RHOBTB2	Rho related BTB domain containing 2	3332.85	-0.34751	-1.27236	2.04487e-09	3.0666e-07	down
NPY1R	neuropeptide Y receptor Y1	774.779	-0.825543	-1.7722	2.11495e-09	3.14458e-07	down
ARHGAP33	Rho GTPase activating protein 33	5715.34	-0.546568	-1.46061	2.20987e-09	3.25788e-07	down
CASR	calcium sensing receptor	24.297	3.43392	10.8072	2.34394e-09	3.42648e-07	up
AKT2	AKT serine/threonine kinase 2	2855.29	-0.497754	-1.41201	2.37172e-09	3.43821e-07	down
LRRC75A	leucine rich repeat containing 75A	374.579	-0.53246	-1.44639	2.43594e-09	3.50212e-07	down
FLNC	filamin C	89.9916	1.09157	2.13105	2.61778e-09	3.73269e-07	up
HOMER2	homer scaffold protein 2	2805.83	-0.684203	-1.60681	2.65629e-09	3.75681e-07	down
PLXDC1	plexin domain containing 1	1250.82	0.889362	1.85236	2.94995e-09	4.13849e-07	up
PLEKHA2	pleckstrin homology domain containing A2	1328.96	1.02131	2.02976	3.02053e-09	4.20361e-07	up
PDLIM1	PDZ and LIM domain 1	284.733	0.596723	1.51228	3.11899e-09	4.30619e-07	up
JPH3	junctophilin 3	6095.91	-0.482743	-1.3974	3.22524e-09	4.41782e-07	down
DDIT4L	DNA damage inducible transcript 4 like	673.638	-0.912512	-1.88232	3.30029e-09	4.4853e-07	down
ELMO1	engulfment and cell motility 1	3472.89	-0.284078	-1.21763	3.81218e-09	5.14083e-07	down
ZBTB46	zinc finger and BTB domain containing 46	462.161	-0.760797	-1.69443	3.85623e-09	5.16023e-07	down
MYH9	myosin heavy chain 9	3587.01	0.511386	1.42542	4.04128e-09	5.36658e-07	up
KCTD6	potassium channel tetramerization domain containing 6	1207.38	0.630528	1.54813	4.29257e-09	5.62256e-07	up
DCN	decorin	400.138	0.904066	1.87133	4.29869e-09	5.62256e-07	up
ACHE	acetylcholinesterase (Cartwright blood group)	1951.83	0.447392	1.36357	4.40433e-09	5.6868e-07	up
MRO	maestro	353.725	0.661812	1.58207	4.41319e-09	5.6868e-07	up
TUBA8	tubulin alpha 8	342.495	0.713973	1.64032	4.66177e-09	5.89348e-07	up
NET1	neuroepithelial cell transforming 1	1387.36	0.373434	1.29543	4.67521e-09	5.89348e-07	up
RLBP1	retinaldehyde binding protein 1	329.026	-0.676132	-1.59785	4.72453e-09	5.89583e-07	down
PXDN	peroxidasin	3850.79	0.416843	1.335	4.80092e-09	5.92317e-07	up
NECAB2	N-terminal EF-hand calcium binding protein 2	1131.82	0.971232	1.96051	4.95107e-09	6.06541e-07	up
SOWAHA	sosondowah ankyrin repeat domain family member A	1903.18	-0.479468	-1.39423	5.03832e-09	6.12914e-07	down
KBTBD11	kelch repeat and BTB domain containing 11	3096.19	-0.652909	-1.57233	5.86314e-09	7.083e-07	down
CSNK1G2	casein kinase 1 gamma 2	3585.55	-0.381118	-1.30235	6.01806e-09	7.22002e-07	down
ZBTB1	zinc finger and BTB domain containing 1	758.189	0.538135	1.45209	6.2205e-09	7.41177e-07	up
FAM135A	family with sequence similarity 135 member A	1209.16	0.420546	1.33843	6.32052e-09	7.47971e-07	up
SEMA5B	semaphorin 5B	442.826	-0.88266	-1.84377	6.5211e-09	7.66493e-07	down
STK32B	serine/threonine kinase 32B	76.6215	1.23316	2.35082	6.58061e-09	7.68298e-07	up
IQGAP2	IQ motif containing GTPase activating protein 2	971.207	-0.647206	-1.56613	7.09077e-09	8.22341e-07	down
PTPRU	protein tyrosine phosphatase receptor type U	1278.35	-0.902721	-1.86959	7.44529e-09	8.57737e-07	down
FMNL1	formin like 1	2864.95	-0.388877	-1.30937	7.59138e-09	8.68813e-07	down
PAK6	p21 (RAC1) activated kinase 6	2056.76	-0.704211	-1.62925	7.72176e-09	8.77959e-07	down
JPT1	Jupiter microtubule associated homolog 1	1660.18	-0.493571	-1.40793	8.22858e-09	9.29509e-07	down
SLC16A10	solute carrier family 16 member 10	140.332	0.991506	1.98826	8.29848e-09	9.31357e-07	up
CLSTN2	calsyntenin 2	2861.56	0.604503	1.52045	8.41741e-09	9.38649e-07	up
B3GALT2	beta-1,3-galactosyltransferase 2	1817.83	-0.429686	-1.34694	8.8954e-09	9.85633e-07	down
WIPF3	WAS/WASL interacting protein family member 3	6078.93	0.51653	1.43051	1.05454e-08	1.16106e-06	up
CD34	CD34 molecule	2316.99	-0.850443	-1.80305	1.11392e-08	1.21873e-06	down
ATXN7L3	ataxin 7 like 3	7508.6	-0.260334	-1.19776	1.33662e-08	1.45324e-06	down
GLT8D2	glycosyltransferase 8 domain containing 2	957.485	0.787143	1.72565	1.3547e-08	1.46375e-06	up
JCAD	junctional cadherin 5 associated	4536.51	-0.462167	-1.37761	1.56796e-08	1.68372e-06	down
CCDC88B	coiled-coil domain containing 88B	155.646	1.38241	2.60703	1.67411e-08	1.78667e-06	up
SLC29A4	solute carrier family 29 member 4	259.064	1.57546	2.9803	1.70699e-08	1.81066e-06	up
CDKN1A	cyclin dependent kinase inhibitor 1A	576.058	0.992842	1.9901	1.77529e-08	1.87169e-06	up
CACNB3	calcium voltage-gated channel auxiliary subunit beta 3	6748.18	-0.506169	-1.42027	1.83177e-08	1.91961e-06	down
OBSCN	obscurin, cytoskeletal calmodulin and titin-interacting RhoGEF	314.373	1.39148	2.62347	1.91084e-08	1.99048e-06	up
GRIA3	glutamate ionotropic receptor AMPA type subunit 3	9406.17	-0.456422	-1.37213	2.1327e-08	2.20836e-06	down
ATP2A1	ATPase sarcoplasmic/endoplasmic reticulum Ca2+ transporting 1	45.2468	3.3613	10.2767	2.22678e-08	2.29214e-06	up
TMEM44	transmembrane protein 44	2524.63	-0.915324	-1.88599	2.31551e-08	2.36944e-06	down
NRIP2	nuclear receptor interacting protein 2	414.94	0.637372	1.55549	2.34344e-08	2.384e-06	up
RIMS1	regulating synaptic membrane exocytosis 1	7964.46	-0.476526	-1.39139	2.57956e-08	2.60895e-06	down
SLC6A1	solute carrier family 6 member 1	12197.7	-0.241507	-1.18223	2.62686e-08	2.64144e-06	down
PDE2A	phosphodiesterase 2A	15036.7	0.271764	1.20728	2.91509e-08	2.91442e-06	up
SCN3B	sodium voltage-gated channel beta subunit 3	3197.02	-0.584942	-1.49998	3.38251e-08	3.3433e-06	down
TANC1	tetratricopeptide repeat, ankyrin repeat and coiled-coil containing 1	858.16	0.862425	1.81809	3.69783e-08	3.63432e-06	up
WNT9B	Wnt family member 9B	15.7654	3.49241	11.2544	3.78045e-08	3.69465e-06	up
CAVIN1	caveolae associated protein 1	641.833	0.455368	1.37113	3.80696e-08	3.69977e-06	up
TOP1MT	DNA topoisomerase I mitochondrial	304.939	0.674815	1.59639	3.85602e-08	3.72663e-06	up
PDK1	pyruvate dehydrogenase kinase 1	3057.39	0.32198	1.25004	3.91007e-08	3.75799e-06	up
SLC4A10	solute carrier family 4 member 10	10398.7	0.520569	1.43452	4.25153e-08	4.06372e-06	up
NBEAL2	neurobeachin like 2	554.58	-0.494181	-1.40852	4.44888e-08	4.22911e-06	down
NCKAP5	NCK associated protein 5	102.526	-1.33108	-2.51591	4.49289e-08	4.23352e-06	down
PRSS22	serine protease 22	86.1733	1.93266	3.81757	4.50219e-08	4.23352e-06	up
CCDC141	coiled-coil domain containing 141	818.352	0.428813	1.34613	4.62138e-08	4.32223e-06	up
SRXN1	sulfiredoxin 1	3039.67	0.577515	1.49228	4.84508e-08	4.50722e-06	up
MDGA1	MAM domain containing glycosylphosphatidylinositol anchor 1	382.846	-0.761335	-1.69506	5.17083e-08	4.78466e-06	down
TSNAX	translin associated factor X	5658.96	-0.320419	-1.24869	5.48983e-08	5.05297e-06	down
ESR1	estrogen receptor 1	209.289	1.40675	2.65139	5.66512e-08	5.18686e-06	up
SPARC	secreted protein acidic and cysteine rich	4565.44	0.68669	1.60959	5.7404e-08	5.22828e-06	up
THBS2	thrombospondin 2	354.693	0.544594	1.45861	5.98857e-08	5.42589e-06	up
SLC26A10	solute carrier family 26 member 10	210.088	1.54745	2.92299	6.33139e-08	5.70678e-06	up
CD28	CD28 molecule	39.0343	3.0025	8.01387	6.38052e-08	5.72142e-06	up
AMPH	amphiphysin	7750.21	0.568011	1.48248	6.66269e-08	5.9438e-06	up
VWA5B1	von Willebrand factor A domain containing 5B1	173.423	-1.24245	-2.366	6.78495e-08	6.02199e-06	down
ECM1	extracellular matrix protein 1	195.873	0.736142	1.66572	6.83123e-08	6.03228e-06	up
RAP2C	RAP2C, member of RAS oncogene family	1018.54	-0.348838	-1.27353	7.08169e-08	6.22187e-06	down
GAP43	growth associated protein 43	3593.06	-0.548961	-1.46303	7.11925e-08	6.22344e-06	down
PDZD2	PDZ domain containing 2	2500.03	-0.427683	-1.34507	7.29265e-08	6.34315e-06	down
FAM13B	family with sequence similarity 13 member B	1831.41	-0.400536	-1.32	7.55023e-08	6.53452e-06	down
RAB11FIP4	RAB11 family interacting protein 4	12062.3	-0.215563	-1.16116	7.81991e-08	6.73442e-06	down
GXYLT2	glucoside xylosyltransferase 2	110.094	1.12989	2.18842	7.97618e-08	6.83515e-06	up
ADCYAP1R1	ADCYAP receptor type I	6386.26	0.431	1.34817	8.11352e-08	6.91877e-06	up
CLDN5	claudin 5	577.278	-0.624547	-1.54173	8.45311e-08	7.17319e-06	down
CACNA1G	calcium voltage-gated channel subunit alpha1 G	5241.36	0.582091	1.49702	8.52678e-08	7.20058e-06	up
UCMA	upper zone of growth plate and cartilage matrix associated	26.4883	2.11546	4.33329	8.77124e-08	7.37123e-06	up
TEDC2	tubulin epsilon and delta complex 2	300.51	0.574678	1.48935	9.01836e-08	7.54247e-06	up
RTN4RL1	reticulon 4 receptor like 1	2257.49	0.54242	1.45641	9.25547e-08	7.70374e-06	up
CD68	CD68 molecule	192.008	0.657407	1.57725	9.33493e-08	7.71059e-06	up
DTL	denticleless E3 ubiquitin protein ligase homolog	399.779	0.573128	1.48775	9.35235e-08	7.71059e-06	up
SEL1L3	SEL1L family member 3	2821.83	0.448594	1.36471	9.71094e-08	7.96847e-06	up
ELK1	ETS transcription factor ELK1	2772.79	0.496339	1.41063	1.02892e-07	8.40333e-06	up
SIK3	SIK family kinase 3	3705.72	-0.243376	-1.18376	1.09823e-07	8.92747e-06	down
HPCAL1	hippocalcin like 1	714.038	0.574947	1.48962	1.19103e-07	9.63682e-06	up
OTOP2	otopetrin 2	93.5138	1.91313	3.76625	1.22424e-07	9.85967e-06	up
B3GNT7	UDP-GlcNAc:betaGal beta-1,3-N-acetylglucosaminyltransferase 7	42.8061	1.65118	3.14091	1.23291e-07	9.8837e-06	up
ABLIM1	actin binding LIM protein 1	4948.64	-0.29324	-1.22539	1.28823e-07	1.02798e-05	down
SLC24A4	solute carrier family 24 member 4	1604.07	0.469592	1.38472	1.39087e-07	1.10482e-05	up
NPTX2	neuronal pentraxin 2	1896.07	1.47973	2.78897	1.44917e-07	1.1459e-05	up
ISLR	immunoglobulin superfamily containing leucine rich repeat	552.319	0.856911	1.81116	1.50137e-07	1.1818e-05	up
TGFB1I1	transforming growth factor beta 1 induced transcript 1	590.423	0.80048	1.74168	1.52723e-07	1.19674e-05	up
LRP4	LDL receptor related protein 4	1332.42	-0.439598	-1.35623	1.53593e-07	1.19817e-05	down
JUN	Jun proto-oncogene, AP-1 transcription factor subunit	1479.38	0.661478	1.5817	1.5728e-07	1.22145e-05	up
GLRA2	glycine receptor alpha 2	293.435	-0.773805	-1.70977	1.71607e-07	1.32679e-05	down
GAD2	glutamate decarboxylase 2	6193.37	0.793951	1.73382	1.74523e-07	1.34337e-05	up
SLC32A1	solute carrier family 32 member 1	1597.09	0.365526	1.28835	1.77094e-07	1.35715e-05	up
SOX17	SRY-box transcription factor 17	133.518	-0.8625	-1.81819	1.9991e-07	1.52528e-05	down
BLNK	B cell linker	654.699	1.63884	3.11415	2.11158e-07	1.60407e-05	up
SAMD4A	sterile alpha motif domain containing 4A	1030.51	-0.361451	-1.28472	2.2046e-07	1.65347e-05	down
PTPN9	protein tyrosine phosphatase non-receptor type 9	1137.4	-0.336031	-1.26228	2.20513e-07	1.65347e-05	down
RPS6KA2	ribosomal protein S6 kinase A2	2497.52	-0.540985	-1.45497	2.25363e-07	1.68258e-05	down
FOSL2	FOS like 2, AP-1 transcription factor subunit	557.462	-1.10522	-2.15132	2.51268e-07	1.86798e-05	down
PLCXD1	phosphatidylinositol specific phospholipase C X domain containing 1	508.676	0.792435	1.73199	2.54605e-07	1.88473e-05	up
SH3BGRL3	SH3 domain binding glutamate rich protein like 3	2137.35	0.456487	1.3722	2.70402e-07	1.99319e-05	up
CLEC18C	C-type lectin domain family 18 member C	177.115	0.767199	1.70196	3.1421e-07	2.30256e-05	up
GPNMB	glycoprotein nmb	82.9547	1.53229	2.89244	3.1502e-07	2.30256e-05	up
NR4A2	nuclear receptor subfamily 4 group A member 2	316.611	-1.18838	-2.27897	3.3274e-07	2.4219e-05	down
TUNAR	TCL1 upstream neural differentiation-associated RNA	242.934	0.999289	1.99902	3.74051e-07	2.71125e-05	up
TRIM8	tripartite motif containing 8	1564.22	-0.438181	-1.35489	3.81047e-07	2.7505e-05	down
SMAD9	SMAD family member 9	651.942	0.635845	1.55385	3.97737e-07	2.8591e-05	up
INPP4B	inositol polyphosphate-4-phosphatase type II B	306.899	0.911553	1.88107	4.00702e-07	2.86857e-05	up
C1QTNF1	C1q and TNF related 1	130.779	1.185	2.27364	4.06942e-07	2.9013e-05	up
ALDH1L1	aldehyde dehydrogenase 1 family member L1	1949.38	0.340708	1.26638	4.23293e-07	3.00555e-05	up
NEURL1	neuralized E3 ubiquitin protein ligase 1	5436.9	-0.311656	-1.24113	4.58598e-07	3.243e-05	down
SFRP2	secreted frizzled related protein 2	60.2875	1.55678	2.94197	4.63365e-07	3.26344e-05	up
HIVEP2	HIVEP zinc finger 2	11064.8	-0.256955	-1.19495	4.83572e-07	3.38606e-05	down
LRG1	leucine rich alpha-2-glycoprotein 1	26.0302	-1.72983	-3.31689	4.84668e-07	3.38606e-05	down
SRPK1	SRSF protein kinase 1	2532.43	-0.471866	-1.3869	4.89101e-07	3.40336e-05	down
P4HA1	prolyl 4-hydroxylase subunit alpha 1	1246.85	-0.416281	-1.33448	5.15755e-07	3.57453e-05	down
TBC1D8	TBC1 domain family member 8	702.981	0.564759	1.47914	5.3393e-07	3.68581e-05	up
TET1	tet methylcytosine dioxygenase 1	537.942	0.609484	1.52571	5.40079e-07	3.71352e-05	up
OPRD1	opioid receptor delta 1	938.69	0.611035	1.52735	5.55119e-07	3.80191e-05	up
SLC7A4	solute carrier family 7 member 4	2509.36	0.760213	1.69374	5.61264e-07	3.82892e-05	up
BBLN	bublin coiled coil protein	2376.16	-0.289753	-1.22243	5.63874e-07	3.8317e-05	down
CUX2	cut like homeobox 2	4597.26	0.471265	1.38632	5.95844e-07	4.03319e-05	up
SFRP1	secreted frizzled related protein 1	305.076	-0.638088	-1.55627	6.27759e-07	4.21861e-05	down
BRSK1	BR serine/threonine kinase 1	9811.16	-0.334255	-1.26073	6.28087e-07	4.21861e-05	down
CX3CL1	C-X3-C motif chemokine ligand 1	19139.8	-0.309868	-1.23959	6.59971e-07	4.3988e-05	down
FOXRED2	FAD dependent oxidoreductase domain containing 2	713.699	0.401244	1.32065	6.72167e-07	4.43657e-05	up
ANKFN1	ankyrin repeat and fibronectin type III domain containing 1	64.3584	-0.982808	-1.97631	6.73255e-07	4.43657e-05	down
KIAA0513	KIAA0513	11126.4	0.474197	1.38915	6.73289e-07	4.43657e-05	up
ABCA17P	ATP binding cassette subfamily A member 17, pseudogene	77.4789	1.15417	2.22557	6.78027e-07	4.45092e-05	up
EHD3	EH domain containing 3	3781.25	0.727878	1.6562	7.03718e-07	4.60221e-05	up
ZFHX2	zinc finger homeobox 2	2512.4	-0.402399	-1.3217	7.22414e-07	4.70678e-05	down
PSD	pleckstrin and Sec7 domain containing	11490.7	-0.330793	-1.2577	7.25599e-07	4.7099e-05	down
PHF21B	PHD finger protein 21B	335.314	-0.847655	-1.79957	8.07336e-07	5.20164e-05	down
GPM6B	glycoprotein M6B	25477.1	-0.215608	-1.16119	8.12331e-07	5.21451e-05	down
SERTAD4	SERTA domain containing 4	427.964	0.49228	1.40667	8.15998e-07	5.21879e-05	up
OXTR	oxytocin receptor	218.319	0.726768	1.65493	8.22879e-07	5.24352e-05	up
LUM	lumican	102.786	1.44792	2.72814	8.48861e-07	5.38934e-05	up
RXFP3	relaxin family peptide receptor 3	93.3164	0.968322	1.95656	8.66947e-07	5.48415e-05	up
PLBD2	phospholipase B domain containing 2	3018.9	0.293809	1.22587	8.82103e-07	5.55981e-05	up
PARP3	poly(ADP-ribose) polymerase family member 3	154.253	1.02999	2.04201	9.01152e-07	5.64031e-05	up
CSPG5	chondroitin sulfate proteoglycan 5	7322.62	-0.371331	-1.29355	9.03724e-07	5.64031e-05	down
PTGS1	prostaglandin-endoperoxide synthase 1	772.451	0.893302	1.85742	9.04602e-07	5.64031e-05	up
TRAF3	TNF receptor associated factor 3	1948.34	-0.401534	-1.32091	9.21179e-07	5.72315e-05	down
ESR2	estrogen receptor 2	16.1296	2.32309	5.00402	9.32673e-07	5.77394e-05	up
DCDC2	doublecortin domain containing 2	289.641	1.04739	2.06679	9.43898e-07	5.82271e-05	up
APC2	APC regulator of WNT signaling pathway 2	4724.25	-0.352994	-1.27721	9.51229e-07	5.8472e-05	down
PRKAB2	protein kinase AMP-activated non-catalytic subunit beta 2	2670.8	0.517372	1.43135	9.68952e-07	5.93517e-05	up
SLC9A5	solute carrier family 9 member A5	954.099	-0.443482	-1.35988	9.74258e-07	5.94673e-05	down
SHANK3	SH3 and multiple ankyrin repeat domains 3	6814.66	-0.341249	-1.26685	1.00445e-06	6.10959e-05	down
CAMK2A	calcium/calmodulin dependent protein kinase II alpha	109159	-0.448316	-1.36445	1.00956e-06	6.11927e-05	down
CRYM	crystallin mu	1305.23	-0.833152	-1.78157	1.01638e-06	6.13167e-05	down
UBQLN4	ubiquilin 4	3849.4	-0.250078	-1.18927	1.01866e-06	6.13167e-05	down
SPATA13	spermatogenesis associated 13	441.348	0.900136	1.86624	1.02437e-06	6.14481e-05	up
PLEKHA4	pleckstrin homology domain containing A4	82.4803	1.4253	2.6857	1.09985e-06	6.56612e-05	up
MAL2	mal, T cell differentiation protein 2	6068.54	-0.447422	-1.3636	1.10559e-06	6.56612e-05	down
KCNIP1	potassium voltage-gated channel interacting protein 1	680.648	0.568379	1.48286	1.10593e-06	6.56612e-05	up
RASA4B	RAS p21 protein activator 4B	283.729	1.28691	2.44005	1.13883e-06	6.73845e-05	up
ZMAT4	zinc finger matrin-type 4	1733.2	0.366216	1.28897	1.20668e-06	7.10079e-05	up
TMEM121B	transmembrane protein 121B	2436.98	-0.361785	-1.28501	1.20823e-06	7.10079e-05	down
CDK2AP1	cyclin dependent kinase 2 associated protein 1	1675.73	-0.51496	-1.42895	1.22574e-06	7.16219e-05	down
SLCO1C1	solute carrier organic anion transporter family member 1C1	1391.53	-0.485469	-1.40004	1.22691e-06	7.16219e-05	down
B3GNT8	UDP-GlcNAc:betaGal beta-1,3-N-acetylglucosaminyltransferase 8	39.1388	2.19036	4.5642	1.23242e-06	7.17028e-05	up
OTUD1	OTU deubiquitinase 1	552.798	-0.480962	-1.39567	1.27054e-06	7.36742e-05	down
NEFH	neurofilament heavy chain	1786.84	0.464694	1.38002	1.28807e-06	7.44426e-05	up
PHACTR2	phosphatase and actin regulator 2	827.058	-0.475695	-1.39059	1.32114e-06	7.61009e-05	down
TMEM94	transmembrane protein 94	2675.93	0.562407	1.47673	1.33498e-06	7.66445e-05	up
REL	REL proto-oncogene, NF-kB subunit	221.305	0.651918	1.57126	1.48109e-06	8.47534e-05	up
ETV3	ETS variant transcription factor 3	1191.2	0.329997	1.25701	1.49621e-06	8.53379e-05	up
AGFG2	ArfGAP with FG repeats 2	1261.11	0.360285	1.28368	1.50982e-06	8.58329e-05	up
SHANK1	SH3 and multiple ankyrin repeat domains 1	20314.9	-0.388411	-1.30895	1.53082e-06	8.67429e-05	down
CAMK4	calcium/calmodulin dependent protein kinase IV	1285.64	-0.463	-1.37841	1.6203e-06	9.15152e-05	down
KIAA1671	KIAA1671	2042.63	-0.459108	-1.37469	1.62916e-06	9.1718e-05	down
LYPD6	LY6/PLAUR domain containing 6	826.31	-0.524068	-1.438	1.65671e-06	9.29684e-05	down
BEGAIN	brain enriched guanylate kinase associated	3432.49	-0.423765	-1.34142	1.68209e-06	9.40888e-05	down
LNX2	ligand of numb-protein X 2	226.777	0.705974	1.63125	1.70002e-06	9.4787e-05	up
NT5E	5'-nucleotidase ecto	159.928	0.688028	1.61108	1.76903e-06	9.83198e-05	up
ISLR2	immunoglobulin superfamily containing leucine rich repeat 2	2420.16	0.575795	1.4905	1.77856e-06	9.85343e-05	up
COL18A1	collagen type XVIII alpha 1 chain	173.53	1.08917	2.12752	1.81873e-06	0.00010044	up
SMPDL3B	sphingomyelin phosphodiesterase acid like 3B	61.1681	1.09594	2.13752	1.86361e-06	0.000102593	up
PLK5	polo like kinase 5 (inactive)	331.492	-1.79989	-3.48193	1.87393e-06	0.000102732	down
ANKRD6	ankyrin repeat domain 6	1051.23	-0.507388	-1.42147	1.87794e-06	0.000102732	down
DCAF4L2	DDB1 and CUL4 associated factor 4 like 2	575.913	0.478506	1.3933	1.95857e-06	0.000106806	up
ITPK1	inositol-tetrakisphosphate 1-kinase	1640.73	0.573858	1.4885	1.97233e-06	0.000107221	up
GNG4	G protein subunit gamma 4	888.945	-0.631045	-1.54869	2.01662e-06	0.000108962	down
KCNIP3	potassium voltage-gated channel interacting protein 3	4553.56	0.724227	1.65202	2.01688e-06	0.000108962	up
CASKIN2	CASK interacting protein 2	680.666	-0.588952	-1.50415	2.03829e-06	0.000109777	down
PPP1R9B	protein phosphatase 1 regulatory subunit 9B	23369.4	-0.381497	-1.30269	2.11115e-06	0.00011335	down
PALM2AKAP2	PALM2 and AKAP2 fusion	704.401	-0.827672	-1.77482	2.14361e-06	0.000114739	down
FLNA	filamin A	4166.89	0.522526	1.43647	2.15289e-06	0.000114882	up
C11orf96	chromosome 11 open reading frame 96	303.89	0.628733	1.54621	2.16995e-06	0.000115175	up
EPHX1	epoxide hydrolase 1	475.165	-0.462757	-1.37817	2.17746e-06	0.000115175	down
NPTX1	neuronal pentraxin 1	16307.3	0.457597	1.37325	2.17824e-06	0.000115175	up
CASP3	caspase 3	293.003	-0.507045	-1.42114	2.18732e-06	0.000115305	down
NALF2	NALCN channel auxiliary factor 2	438.071	-0.556933	-1.47114	2.27759e-06	0.000119701	down
AOX3P	aldehyde oxidase 3, pseudogene	121.571	1.15463	2.22627	2.29442e-06	0.000120222	up
CRACDL	CRACD like	6017.18	-0.387427	-1.30806	2.33836e-06	0.000122008	down
VANGL2	VANGL planar cell polarity protein 2	344.354	-0.918362	-1.88997	2.34253e-06	0.000122008	down
PEG10	paternally expressed 10	717.568	0.977911	1.96961	2.39316e-06	0.000124273	up
MLIP	muscular LMNA interacting protein	936.444	-0.573514	-1.48814	2.45373e-06	0.000127039	down
CYP1B1	cytochrome P450 family 1 subfamily B member 1	219.799	1.26062	2.39599	2.48017e-06	0.000128027	up
GRP	gastrin releasing peptide	120.239	-1.57631	-2.98206	2.49405e-06	0.000128362	down
SYT7	synaptotagmin 7	11745.7	-0.327897	-1.25518	2.60141e-06	0.000133493	down
DAB2IP	DAB2 interacting protein	4435.87	-0.323957	-1.25176	2.67552e-06	0.000136892	down
ST6GALNAC3	ST6 N-acetylgalactosaminide alpha-2,6-sialyltransferase 3	394.44	0.87972	1.84002	2.75896e-06	0.000140747	up
HMOX1	heme oxygenase 1	140.309	0.916967	1.88814	2.82134e-06	0.000143509	up
AFF3	AF4/FMR2 family member 3	1777.26	-0.332158	-1.2589	2.87898e-06	0.000146014	down
PARP4	poly(ADP-ribose) polymerase family member 4	244.804	0.57276	1.48737	2.92565e-06	0.00014795	up
CSPG4	chondroitin sulfate proteoglycan 4	675.72	-0.361954	-1.28517	2.96833e-06	0.000149424	down
KCNT2	potassium sodium-activated channel subfamily T member 2	1111.34	-0.54372	-1.45773	2.97199e-06	0.000149424	down
ATP1A1	ATPase Na+/K+ transporting subunit alpha 1	29094.1	-0.377204	-1.29882	2.98282e-06	0.000149537	down
CRYBA2	crystallin beta A2	15.37	2.98807	7.93409	3.02523e-06	0.000151227	up
RASL11B	RAS like family 11 member B	1490.78	0.411636	1.33019	3.07975e-06	0.000153511	up
LMLN	leishmanolysin like peptidase	667.47	0.388757	1.30926	3.12406e-06	0.000155275	up
STAC2	SH3 and cysteine rich domain 2	4125.36	0.627289	1.54466	3.15435e-06	0.000156334	up
CA7	carbonic anhydrase 7	661.858	0.459917	1.37546	3.31484e-06	0.000163821	up
HDAC9	histone deacetylase 9	1314.21	-0.652852	-1.57227	3.36857e-06	0.000166005	down
KCTD1	potassium channel tetramerization domain containing 1	2096.83	-0.754537	-1.68709	3.39087e-06	0.000166632	down
DMKN	dermokine	51.413	1.92755	3.80408	3.48756e-06	0.0001709	up
ROCK2	Rho associated coiled-coil containing protein kinase 2	8098.75	-0.322789	-1.25075	3.50442e-06	0.000171244	down
FEZF2	FEZ family zinc finger 2	942.32	-0.565322	-1.47972	3.57033e-06	0.000173976	down
FHDC1	FH2 domain containing 1	154.647	0.77666	1.71316	3.59634e-06	0.000174754	up
IL17RA	interleukin 17 receptor A	574.1	-0.539965	-1.45394	3.72565e-06	0.000180533	down
HLA-G	major histocompatibility complex, class I, G	520.251	-0.381455	-1.30265	3.83291e-06	0.000185215	down
MTURN	maturin, neural progenitor differentiation regulator homolog	4970.26	-0.376505	-1.29819	3.85991e-06	0.000186003	down
GNB5	G protein subunit beta 5	3113.18	-0.313569	-1.24278	3.87384e-06	0.000186158	down
PCDH10	protocadherin 10	7020.42	-0.413942	-1.33232	3.90743e-06	0.000187255	down
RYR1	ryanodine receptor 1	1047.65	-0.643261	-1.56186	3.93413e-06	0.000188017	down
NKAIN1	sodium/potassium transporting ATPase interacting 1	475.166	0.571884	1.48646	4.01577e-06	0.000191393	up
MAFB	MAF bZIP transcription factor B	627.095	0.458389	1.37401	4.1047e-06	0.000195096	up
OSBPL3	oxysterol binding protein like 3	1527.91	-0.431075	-1.34824	4.1471e-06	0.000196575	down
PIK3R6	phosphoinositide-3-kinase regulatory subunit 6	250.842	1.3387	2.52923	4.31791e-06	0.000204054	up
ZNRF1	zinc and ring finger 1	4064.89	-0.294001	-1.22604	4.32835e-06	0.000204054	down
CDK15	cyclin dependent kinase 15	13.105	2.93857	7.66649	4.37363e-06	0.000205632	up
PRDX5	peroxiredoxin 5	3702.27	0.35771	1.28139	4.58899e-06	0.000215175	up
LDB2	LIM domain binding 2	1622.62	-0.644724	-1.56344	4.60188e-06	0.0002152	down
PTPN5	protein tyrosine phosphatase non-receptor type 5	6148.46	0.300601	1.23166	4.62617e-06	0.000215756	up
SOWAHB	sosondowah ankyrin repeat domain family member B	509.639	-0.587474	-1.50261	4.86141e-06	0.00022612	down
IFITM10	interferon induced transmembrane protein 10	539.41	0.655443	1.5751	4.88134e-06	0.000226442	up
DPY19L3	dpy-19 like C-mannosyltransferase 3	1575.66	-0.348763	-1.27347	4.90198e-06	0.000226795	down
ILRUN	inflammation and lipid regulator with UBA-like and NBR1-like domains	7948.04	-0.262909	-1.1999	5.09232e-06	0.000234657	down
LY6D	lymphocyte antigen 6 family member D	14.0762	2.69111	6.45809	5.09889e-06	0.000234657	up
MLLT1	MLLT1 super elongation complex subunit	2024.23	-0.306775	-1.23694	5.13906e-06	0.000235881	down
DNAJB1	DnaJ heat shock protein family (Hsp40) member B1	1531.51	-0.486976	-1.4015	5.22734e-06	0.000239302	down
RNF39	ring finger protein 39	177.253	0.91926	1.89114	5.32093e-06	0.000242947	up
ANGPTL4	angiopoietin like 4	65.6926	1.03879	2.05451	5.58679e-06	0.000254418	up
EXPH5	exophilin 5	596.419	-0.521535	-1.43548	5.60141e-06	0.000254418	down
TNFAIP3	TNF alpha induced protein 3	180.944	-0.576226	-1.49094	5.66121e-06	0.000256464	down
LASP1	LIM and SH3 protein 1	3914.91	-0.583023	-1.49798	5.68549e-06	0.000256896	down
OR51E2	olfactory receptor family 51 subfamily E member 2	128.703	-1.16756	-2.24632	5.73704e-06	0.000258432	down
SYN2	synapsin II	18025	0.506188	1.42029	5.7492e-06	0.000258432	up
PRAG1	PEAK1 related, kinase-activating pseudokinase 1	859.666	-0.791476	-1.73084	5.79171e-06	0.000259671	down
MYRIP	myosin VIIA and Rab interacting protein	2919.72	0.321397	1.24954	5.84405e-06	0.000261016	up
PTPRE	protein tyrosine phosphatase receptor type E	996.773	0.416547	1.33473	5.8517e-06	0.000261016	up
SCRT2	scratch family transcriptional repressor 2	496.833	0.489069	1.40354	5.90249e-06	0.000262608	up
CYB5R3	cytochrome b5 reductase 3	1686.67	0.374978	1.29682	5.92943e-06	0.000263134	up
IQCE	IQ motif containing E	1190.75	-0.447699	-1.36386	5.98963e-06	0.000265129	down
SERPINF1	serpin family F member 1	309.897	1.09985	2.14332	6.33618e-06	0.000279757	up
SLC1A3	solute carrier family 1 member 3	18177.4	-0.354823	-1.27883	6.65667e-06	0.000293163	down
FSTL5	follistatin like 5	667.872	0.608962	1.52516	6.79585e-06	0.000297785	up
PTGER3	prostaglandin E receptor 3	164.116	0.687984	1.61103	6.8361e-06	0.00029827	up
TMEM198	transmembrane protein 198	1288.1	-0.300554	-1.23162	6.8412e-06	0.00029827	down
NEURL1B	neuralized E3 ubiquitin protein ligase 1B	1935.09	-0.593128	-1.50851	7.01082e-06	0.0003049	down
STAT4	signal transducer and activator of transcription 4	64.5376	1.22061	2.33044	7.1182e-06	0.000308798	up
ZWINT	ZW10 interacting kinetochore protein	23064.7	0.298013	1.22945	7.13841e-06	0.000308905	up
SLC16A14	solute carrier family 16 member 14	319.43	0.762762	1.69674	7.31709e-06	0.000315851	up
ITIH2	inter-alpha-trypsin inhibitor heavy chain 2	143.21	0.902694	1.86955	7.34467e-06	0.000316019	up
FARP1	FERM, ARH/RhoGEF and pleckstrin domain protein 1	2619.43	-0.495118	-1.40944	7.3573e-06	0.000316019	down
PDE1A	phosphodiesterase 1A	9212.88	0.452892	1.36878	7.44734e-06	0.000319098	up
KCNAB1	potassium voltage-gated channel subfamily A regulatory beta subunit 1	2582.52	0.522239	1.43618	7.47843e-06	0.000319643	up
BCL2L2	BCL2 like 2	3779.71	-0.317941	-1.24655	7.66742e-06	0.000325387	down
SLC35F3	solute carrier family 35 member F3	1017.9	0.587278	1.50241	7.66893e-06	0.000325387	up
CAMK1G	calcium/calmodulin dependent protein kinase IG	965.417	-0.632527	-1.55028	7.69195e-06	0.00032557	down
NPY	neuropeptide Y	2001.83	0.700047	1.62456	7.74559e-06	0.000326662	up
RAB34	RAB34, member RAS oncogene family	356.733	0.647747	1.56672	7.75531e-06	0.000326662	up
SH3BP4	SH3 domain binding protein 4	598.909	-0.661969	-1.58224	7.9069e-06	0.000332243	down
SEPTIN5	septin 5	17493.2	-0.301532	-1.23245	8.10466e-06	0.000339052	down
INHBB	inhibin subunit beta B	154.075	-1.05747	-2.08128	8.10793e-06	0.000339052	down
SNTB2	syntrophin beta 2	1613.33	0.35808	1.28172	8.25833e-06	0.000344193	up
CBX6	chromobox 6	14667.5	-0.183107	-1.13533	8.27044e-06	0.000344193	down
GFAP	glial fibrillary acidic protein	4155.59	1.69738	3.24312	8.2937e-06	0.000344337	up
SSBP3	single stranded DNA binding protein 3	4724.28	0.530368	1.4443	8.33288e-06	0.00034514	up
ABHD17A	abhydrolase domain containing 17A, depalmitoylase	2156.41	-0.281621	-1.21556	8.67029e-06	0.000358262	down
GDAP1L1	ganglioside induced differentiation associated protein 1 like 1	2099.91	0.45443	1.37024	8.87172e-06	0.000365717	up
FBXL16	F-box and leucine rich repeat protein 16	25494.9	-0.432393	-1.34947	8.97508e-06	0.000369103	down
CHRNA2	cholinergic receptor nicotinic alpha 2 subunit	31.5595	1.80091	3.48439	9.11491e-06	0.000373969	up
DCLK3	doublecortin like kinase 3	1287.63	0.44836	1.36449	9.27636e-06	0.000379698	up
PIPOX	pipecolic acid and sarcosine oxidase	28.2626	1.51112	2.85032	9.35458e-06	0.000382001	up
CD44	CD44 molecule (Indian blood group)	162.461	0.965812	1.95316	9.38562e-06	0.000382371	up
HRH3	histamine receptor H3	3569.87	0.296872	1.22848	9.4244e-06	0.000382448	up
ARSJ	arylsulfatase family member J	92.098	0.975614	1.96648	9.4315e-06	0.000382448	up
MYLK	myosin light chain kinase	488.433	0.8697	1.82728	9.55324e-06	0.000386484	up
EFNA5	ephrin A5	804.629	0.438133	1.35485	9.6451e-06	0.000389295	up
MAP1A	microtubule associated protein 1A	39027.2	-0.328805	-1.25597	9.93136e-06	0.00039914	down
GALNT15	polypeptide N-acetylgalactosaminyltransferase 15	154.479	0.713531	1.63981	9.93492e-06	0.00039914	up
NUDT3	nudix hydrolase 3	5703.54	-0.28542	-1.21876	1.0053e-05	0.000402954	down
MPHOSPH9	M-phase phosphoprotein 9	1356.74	0.525617	1.43955	1.00804e-05	0.000403121	up
GOLGA4	golgin A4	3639.72	0.250527	1.18964	1.0163e-05	0.000405495	up
COL12A1	collagen type XII alpha 1 chain	1185.97	-0.56707	-1.48151	1.02035e-05	0.000405794	down
UNC13C	unc-13 homolog C	952.992	-0.498947	-1.41318	1.02172e-05	0.000405794	down
DUSP9	dual specificity phosphatase 9	35.1328	1.50144	2.83124	1.04739e-05	0.000415042	up
TBC1D24	TBC1 domain family member 24	5391.4	0.538458	1.45242	1.05684e-05	0.000417835	up
OTOP3	otopetrin 3	9.56687	3.49132	11.2459	1.10775e-05	0.000435358	up
GAS2L1	growth arrest specific 2 like 1	1716.17	-0.302002	-1.23285	1.10867e-05	0.000435358	down
GAD1	glutamate decarboxylase 1	9747.86	0.351441	1.27583	1.14048e-05	0.000446006	up
ADRA1B	adrenoceptor alpha 1B	925.37	0.58896	1.50416	1.14091e-05	0.000446006	up
B3GALNT2	beta-1,3-N-acetylgalactosaminyltransferase 2	682.291	0.351074	1.27551	1.14662e-05	0.000447234	up
TMEM215	transmembrane protein 215	380.177	0.5266	1.44053	1.16132e-05	0.000451955	up
PANTR1	POU3F3 adjacent non-coding transcript 1	793.858	-0.306908	-1.23705	1.19181e-05	0.00046184	down
FAM124A	family with sequence similarity 124 member A	873.097	-0.562079	-1.4764	1.19203e-05	0.00046184	down
HTR1A	5-hydroxytryptamine receptor 1A	488.138	-0.623315	-1.54041	1.24824e-05	0.000482473	down
TP53BP1	tumor protein p53 binding protein 1	3292.16	-0.352373	-1.27666	1.25084e-05	0.000482473	down
SCN7A	sodium voltage-gated channel alpha subunit 7	320.489	0.800095	1.74122	1.26768e-05	0.000487888	up
IGHM	immunoglobulin heavy constant mu	1589.83	0.709422	1.63515	1.27064e-05	0.000487948	up
SLC2A4	solute carrier family 2 member 4	33.792	1.34358	2.5378	1.275e-05	0.000488543	up
GMIP	GEM interacting protein	342.697	-0.670511	-1.59164	1.28859e-05	0.000492665	down
ARR3	arrestin 3	29.6068	-1.4865	-2.80209	1.29183e-05	0.000492823	down
NEFL	neurofilament light chain	10795	-0.321202	-1.24937	1.30581e-05	0.000495981	down
PLPP6	phospholipid phosphatase 6	1371.46	-0.342456	-1.26791	1.31285e-05	0.000497566	down
SEPTIN6	septin 6	2137.24	-0.308129	-1.2381	1.32537e-05	0.000501222	down
TOMM40L	translocase of outer mitochondrial membrane 40 like	1359.64	-0.396725	-1.31652	1.37821e-05	0.000518948	down
RIMBP2	RIMS binding protein 2	10360.7	0.491419	1.40583	1.39027e-05	0.000522357	up
TMEM196	transmembrane protein 196	914.822	-0.569739	-1.48425	1.40342e-05	0.000526161	down
NAB1	NGFI-A binding protein 1	779.831	-0.329299	-1.2564	1.48772e-05	0.000556568	down
MYO15B	myosin XVB	58.3936	1.56592	2.96067	1.49645e-05	0.00055823	up
CARD10	caspase recruitment domain family member 10	216.232	1.03118	2.04369	1.49858e-05	0.00055823	up
GOLM1	golgi membrane protein 1	995.13	0.599696	1.5154	1.50341e-05	0.000558582	up
PPM1J	protein phosphatase, Mg2+/Mn2+ dependent 1J	60.9509	3.77139	13.6553	1.51094e-05	0.000558582	up
SYNGAP1	synaptic Ras GTPase activating protein 1	10676	-0.271978	-1.20746	1.51206e-05	0.000558582	down
LRRN3	leucine rich repeat neuronal 3	1555.16	-0.354315	-1.27838	1.51397e-05	0.000558582	down
ATMIN	ATM interactor	2626.61	-0.248277	-1.18779	1.52281e-05	0.000558582	down
TMEM117	transmembrane protein 117	205.67	0.723208	1.65085	1.52321e-05	0.000558582	up
CTBP2	C-terminal binding protein 2	371.504	-0.518162	-1.43213	1.52485e-05	0.000558582	down
PHKA2	phosphorylase kinase regulatory subunit alpha 2	1524.51	0.377803	1.29936	1.52521e-05	0.000558582	up
SAMD4B	sterile alpha motif domain containing 4B	2160.4	-0.293283	-1.22543	1.53768e-05	0.000561963	down
GIPC1	GIPC PDZ domain containing family member 1	1377.75	-0.31811	-1.2467	1.54235e-05	0.000562489	down
NAV2	neuron navigator 2	3632.12	0.392689	1.31284	1.57065e-05	0.000571613	up
AHI1	Abelson helper integration site 1	5948.31	-0.335499	-1.26181	1.57844e-05	0.000573246	down
ATP2B2	ATPase plasma membrane Ca2+ transporting 2	24971.4	-0.244138	-1.18439	1.59314e-05	0.000577381	down
CFAP206	cilia and flagella associated protein 206	49.0628	-1.15483	-2.22657	1.60618e-05	0.000580895	down
TWSG1	twisted gastrulation BMP signaling modulator 1	1088.39	0.353952	1.27806	1.61871e-05	0.000584214	up
HMCN2	hemicentin 2	131.323	2.27846	4.8516	1.64576e-05	0.000592746	up
NEFM	neurofilament medium chain	4682.28	-0.471875	-1.38691	1.67704e-05	0.000602763	down
CBFA2T3	CBFA2/RUNX1 partner transcriptional co-repressor 3	862.703	-0.425413	-1.34296	1.79166e-05	0.00064131	down
GUCY2D	guanylate cyclase 2D, retinal	130.782	0.993758	1.99136	1.84452e-05	0.000658878	up
DRC3	dynein regulatory complex subunit 3	408.11	0.556843	1.47105	1.85551e-05	0.000661445	up
FLOT1	flotillin 1	2710.36	-0.416431	-1.33462	1.8597e-05	0.00066158	down
SERTAD1	SERTA domain containing 1	327.612	0.669038	1.59001	1.89548e-05	0.000672933	up
NECTIN4	nectin cell adhesion molecule 4	138.592	0.726805	1.65497	1.93809e-05	0.000686659	up
HAGH	hydroxyacylglutathione hydrolase	1638.19	0.315239	1.24422	1.9582e-05	0.000692374	up
OR4D1	olfactory receptor family 4 subfamily D member 1	13.283	-2.21168	-4.63214	1.9627e-05	0.000692557	down
PARVA	parvin alpha	2045.47	-0.266411	-1.20281	2.00841e-05	0.000707252	down
IGFBP5	insulin like growth factor binding protein 5	8128.46	0.529069	1.443	2.02203e-05	0.000710612	up
DDI2	DNA damage inducible 1 homolog 2	3088.92	0.28922	1.22198	2.06048e-05	0.000722663	up
LRRC8D	leucine rich repeat containing 8 VRAC subunit D	984.405	0.3314	1.25823	2.07258e-05	0.000725443	up
SST	somatostatin	3266.7	0.323914	1.25172	2.12461e-05	0.000740843	up
GDA	guanine deaminase	9229.78	-0.466765	-1.38201	2.12509e-05	0.000740843	down
USP13	ubiquitin specific peptidase 13	1403.25	0.484554	1.39915	2.15775e-05	0.000750725	up
CCNE2	cyclin E2	188.463	0.789146	1.72805	2.16592e-05	0.000752063	up
RNH1	ribonuclease/angiogenin inhibitor 1	607.366	0.349443	1.27407	2.21364e-05	0.000767102	up
MSL1	MSL complex subunit 1	4833.05	-0.278756	-1.21315	2.22088e-05	0.00076808	down
SMIM29	small integral membrane protein 29	538.454	-0.418457	-1.3365	2.24271e-05	0.000772832	down
AKAIN1	A-kinase anchor inhibitor 1	158.199	0.592904	1.50828	2.24396e-05	0.000772832	up
PPP1R1B	protein phosphatase 1 regulatory inhibitor subunit 1B	4241.66	1.48847	2.80592	2.27096e-05	0.000779204	up
GPRC5C	G protein-coupled receptor class C group 5 member C	125.376	0.931759	1.9076	2.28089e-05	0.000781071	up
MEIS2	Meis homeobox 2	3689.22	-0.468842	-1.384	2.28891e-05	0.000782278	down
FKBP5	FKBP prolyl isomerase 5	899.175	0.524146	1.43808	2.32484e-05	0.000792999	up
DLGAP3	DLG associated protein 3	9154.27	-0.292062	-1.22439	2.33012e-05	0.000793242	down
LAMP5	lysosomal associated membrane protein family member 5	4239.94	-0.695309	-1.61923	2.36561e-05	0.000802186	down
ENSA	endosulfine alpha	8848.93	0.26313	1.20008	2.40194e-05	0.000812923	up
NR3C1	nuclear receptor subfamily 3 group C member 1	3500.19	-0.344684	-1.26987	2.44689e-05	0.000826526	down
TBC1D8B	TBC1 domain family member 8B	195.787	-0.599247	-1.51493	2.55655e-05	0.000861895	down
NECTIN1	nectin cell adhesion molecule 1	956.454	-0.435887	-1.35274	2.62575e-05	0.000881828	down
ELAPOR1	endosome-lysosome associated apoptosis and autophagy regulator 1	1712.76	0.315458	1.24441	2.62582e-05	0.000881828	up
USH1G	USH1 protein network component sans	20.925	1.52988	2.88761	2.64814e-05	0.00088649	up
ASB2	ankyrin repeat and SOCS box containing 2	138.482	1.15826	2.23189	2.64989e-05	0.00088649	up
MYH7B	myosin heavy chain 7B	227.072	0.92758	1.90208	2.68079e-05	0.000895104	up
SEPTIN8	septin 8	10175.1	-0.287645	-1.22065	2.69156e-05	0.000896981	down
ZC3H7B	zinc finger CCCH-type containing 7B	6157.11	-0.387554	-1.30817	2.69847e-05	0.000897564	down
SERPINE1	serpin family E member 1	31.1186	1.7109	3.27366	2.70388e-05	0.000897648	up
RASSF3	Ras association domain family member 3	1078.57	-0.648529	-1.56757	2.74669e-05	0.000910121	down
ATP8A1	ATPase phospholipid transporting 8A1	12452.2	0.390738	1.31106	2.75978e-05	0.00091232	up
CRY2	cryptochrome circadian regulator 2	4634.18	-0.261445	-1.19868	2.76526e-05	0.00091232	down
DDN	dendrin	27832.5	-0.301915	-1.23278	2.76906e-05	0.00091232	down
SLC4A11	solute carrier family 4 member 11	83.6043	1.1096	2.15785	2.78629e-05	0.000916262	up
SOCS5	suppressor of cytokine signaling 5	3302.97	-0.292018	-1.22435	2.79158e-05	0.000916272	down
WNT7A	Wnt family member 7A	207.111	-0.555848	-1.47003	2.83392e-05	0.000927125	down
RASA3	RAS p21 protein activator 3	2252.37	0.324246	1.25201	2.83548e-05	0.000927125	up
PTPN1	protein tyrosine phosphatase non-receptor type 1	1306.95	-0.354111	-1.2782	2.87056e-05	0.000935137	down
AAAS	aladin WD repeat nucleoporin	414.47	0.427854	1.34523	2.90287e-05	0.000943893	up
SORCS2	sortilin related VPS10 domain containing receptor 2	1647.4	0.541082	1.45506	2.92755e-05	0.000950143	up
C11orf87	chromosome 11 open reading frame 87	5540.13	-0.381659	-1.30284	2.93986e-05	0.00095236	down
ZFPM2	zinc finger protein, FOG family member 2	663.148	0.352363	1.27665	2.97871e-05	0.000961368	up
CDS2	CDP-diacylglycerol synthase 2	18929.5	-0.279757	-1.21399	2.99206e-05	0.000963886	down
SLC29A1	solute carrier family 29 member 1 (Augustine blood group)	520.871	0.402711	1.32199	3.02401e-05	0.000972377	up
CDSN	corneodesmosin	53.2455	1.00092	2.00128	3.03212e-05	0.000973096	up
ADAMTSL1	ADAMTS like 1	202.825	-0.67818	-1.60012	3.03743e-05	0.000973096	down
DMTN	dematin actin binding protein	9501.97	-0.343012	-1.2684	3.05177e-05	0.000975893	down
ADAM23	ADAM metallopeptidase domain 23	4846.95	-0.258701	-1.1964	3.08909e-05	0.000986014	down
RGS13	regulator of G protein signaling 13	36.1862	2.30324	4.93565	3.14267e-05	0.00100128	up
SRPX2	sushi repeat containing protein X-linked 2	68.4083	1.06666	2.09458	3.16488e-05	0.00100651	up
FCHO1	FCH and mu domain containing endocytic adaptor 1	2559.49	-0.537763	-1.45172	3.18098e-05	0.00100979	down
AK1	adenylate kinase 1	2989.11	0.210569	1.15714	3.19611e-05	0.0010116	up
EPOP	elongin BC and polycomb repressive complex 2 associated protein	1925.85	-0.731132	-1.65994	3.19832e-05	0.0010116	down
NNAT	neuronatin	1318.38	0.589825	1.50506	3.26067e-05	0.00102945	up
IL17RB	interleukin 17 receptor B	59.5673	1.41734	2.67093	3.29606e-05	0.00103874	up
IGF2	insulin like growth factor 2	1112.88	-0.758114	-1.69128	3.32292e-05	0.00104531	down
ARL15	ADP ribosylation factor like GTPase 15	1670.96	0.715332	1.64186	3.49174e-05	0.00109643	up
CDK10	cyclin dependent kinase 10	1574.77	-0.444812	-1.36114	3.54681e-05	0.00110972	down
NXPH4	neurexophilin 4	88.9437	1.22695	2.34071	3.58673e-05	0.00111756	up
ST6GALNAC5	ST6 N-acetylgalactosaminide alpha-2,6-sialyltransferase 5	1781.84	-0.399514	-1.31906	3.59754e-05	0.00111756	down
TRMT9B	tRNA methyltransferase 9B (putative)	270.653	-0.553162	-1.4673	3.59885e-05	0.00111756	down
CTNNA2	catenin alpha 2	3828.68	-0.332352	-1.25906	3.6023e-05	0.00111756	down
MAP3K10	mitogen-activated protein kinase kinase kinase 10	4357.29	-0.312748	-1.24207	3.60896e-05	0.00111756	down
PRTN3	proteinase 3	48.5587	1.40617	2.65032	3.61584e-05	0.00111756	up
SLC6A8	solute carrier family 6 member 8	3449.64	0.395701	1.31558	3.61686e-05	0.00111756	up
APLN	apelin	695.262	-0.548006	-1.46206	3.6824e-05	0.0011358	down
SERINC2	serine incorporator 2	293.187	0.795096	1.73519	3.80547e-05	0.00117168	up
RHBDL3	rhomboid like 3	583.212	0.655542	1.57521	3.85588e-05	0.00118301	up
PLD3	phospholipase D family member 3	16444.7	-0.267567	-1.20378	3.91126e-05	0.00119789	down
RIN3	Ras and Rab interactor 3	75.8415	0.745471	1.67652	3.9304e-05	0.00120164	up
LRIG1	leucine rich repeats and immunoglobulin like domains 1	770.574	0.507385	1.42147	4.21926e-05	0.00128769	up
CASTOR3	CASTOR family member 3	5939.37	-0.38468	-1.30557	4.26431e-05	0.00129916	down
PRKCA	protein kinase C alpha	6554.09	-0.309272	-1.23908	4.31437e-05	0.00131211	down
RGS20	regulator of G protein signaling 20	737.014	-0.387187	-1.30784	4.34554e-05	0.00131929	down
GUCY2GP	guanylate cyclase 2G, pseudogene	182.389	-0.649409	-1.56853	4.46843e-05	0.00135423	down
HSBP1L1	heat shock factor binding protein 1 like 1	33.6021	1.18073	2.26691	4.65774e-05	0.00140915	up
ALOX12B	arachidonate 12-lipoxygenase, 12R type	157.755	-0.608985	-1.52519	4.76184e-05	0.00143814	down
C2CD3	C2 domain containing 3 centriole elongation regulator	1148.2	-0.433098	-1.35013	4.83376e-05	0.00145733	down
L3MBTL1	L3MBTL histone methyl-lysine binding protein 1	522.208	-0.424163	-1.34179	4.85426e-05	0.00146098	down
CORT	cortistatin	37.9108	-1.12287	-2.17779	4.88678e-05	0.00146823	down
GCNT2	glucosaminyl (N-acetyl) transferase 2 (I blood group)	1089.21	0.549161	1.46323	4.94574e-05	0.00148338	up
EPS8	epidermal growth factor receptor pathway substrate 8	849.122	-0.438145	-1.35486	4.95981e-05	0.00148504	down
KCNMB4	potassium calcium-activated channel subfamily M regulatory beta subunit 4	1539.75	-0.337061	-1.26318	4.9913e-05	0.0014919	down
MRAP2	melanocortin 2 receptor accessory protein 2	105.703	-0.957923	-1.94251	5.0192e-05	0.00149767	down
SIPA1L2	signal induced proliferation associated 1 like 2	1333.86	-0.269186	-1.20513	5.03673e-05	0.00150033	down
ACTN4	actinin alpha 4	4508.31	-0.201319	-1.14975	5.04989e-05	0.00150167	down
IRAG1	inositol 1,4,5-triphosphate receptor associated 1	116.472	0.951839	1.93434	5.06105e-05	0.00150242	up
PCMTD1	protein-L-isoaspartate (D-aspartate) O-methyltransferase domain containing 1	4765.29	0.363375	1.28643	5.10993e-05	0.00151435	up
JDP2	Jun dimerization protein 2	773.842	-0.481269	-1.39597	5.12502e-05	0.00151624	down
AHSA2P	activator of HSP90 ATPase homolog 2, pseudogene	737.46	-0.462756	-1.37817	5.14585e-05	0.00151982	down
IGSF9B	immunoglobulin superfamily member 9B	8270.17	0.372985	1.29503	5.18109e-05	0.00152763	up
AKAP7	A-kinase anchoring protein 7	1169.06	-0.402484	-1.32178	5.24312e-05	0.00154331	down
ABCA8	ATP binding cassette subfamily A member 8	1179.41	0.340126	1.26587	5.31854e-05	0.00156286	up
JADE2	jade family PHD finger 2	2311.36	-0.337655	-1.2637	5.33e-05	0.00156359	down
RBM24	RNA binding motif protein 24	533.778	-0.487029	-1.40156	5.34835e-05	0.00156633	down
SLC7A14	solute carrier family 7 member 14	5881.01	0.412187	1.3307	5.37379e-05	0.00157093	up
RARA	retinoic acid receptor alpha	406.784	0.59923	1.51491	5.3846e-05	0.00157093	up
PEAK1	pseudopodium enriched atypical kinase 1	1525.28	-0.26682	-1.20315	5.39117e-05	0.00157093	down
TYRO3	TYRO3 protein tyrosine kinase	6913.52	-0.323385	-1.25126	5.48741e-05	0.00159631	down
PRKCB	protein kinase C beta	15423	-0.190315	-1.14101	5.54591e-05	0.00161063	down
RTN4	reticulon 4	17275.6	-0.346533	-1.2715	5.56869e-05	0.00161455	down
UBL3	ubiquitin like 3	3263.45	-0.202555	-1.15073	5.61669e-05	0.00162426	down
GAL	galanin and GMAP prepropeptide	9.96097	3.76866	13.6295	5.62084e-05	0.00162426	up
LRFN2	leucine rich repeat and fibronectin type III domain containing 2	502.071	-0.401604	-1.32098	5.65512e-05	0.00163145	down
SCML2	Scm polycomb group protein like 2	40.1914	1.32903	2.51234	5.71304e-05	0.00164543	up
SACS	sacsin molecular chaperone	3462.47	0.319246	1.24768	5.76275e-05	0.00165701	up
PLEKHA7	pleckstrin homology domain containing A7	874.861	-0.3867	-1.3074	5.81429e-05	0.00166906	down
RASGRP4	RAS guanyl releasing protein 4	46.1181	-0.988159	-1.98365	5.84925e-05	0.00167633	down
KNOP1	lysine rich nucleolar protein 1	770.33	-0.451574	-1.36753	5.88098e-05	0.00168038	down
GLI1	GLI family zinc finger 1	106.961	0.810228	1.75349	5.88268e-05	0.00168038	up
TNMD	tenomodulin	28.8075	1.85984	3.62967	5.94471e-05	0.00169415	up
LPIN1	lipin 1	1029.7	0.302562	1.23333	5.95035e-05	0.00169415	up
CD24	CD24 molecule	195.214	0.724941	1.65283	5.99484e-05	0.00170402	up
KCNH1	potassium voltage-gated channel subfamily H member 1	4148.55	0.518569	1.43253	6.01829e-05	0.0017079	up
LMTK2	lemur tyrosine kinase 2	6789.7	-0.279773	-1.214	6.15631e-05	0.00174138	down
B3GNT9	UDP-GlcNAc:betaGal beta-1,3-N-acetylglucosaminyltransferase 9	75.2865	0.832693	1.78101	6.20003e-05	0.0017509	up
HHIPL1	HHIP like 1	600.283	0.441061	1.3576	6.24965e-05	0.00176206	up
SYNPO	synaptopodin	6738.79	-0.513903	-1.42791	6.27624e-05	0.00176535	down
RAB26	RAB26, member RAS oncogene family	990.786	0.488488	1.40297	6.29206e-05	0.00176543	up
CHTF8	chromosome transmission fidelity factor 8	1948.94	-0.230387	-1.17315	6.36449e-05	0.001781	down
KIAA0408	KIAA0408	3081.29	-0.281978	-1.21586	6.36802e-05	0.001781	down
SLC25A42	solute carrier family 25 member 42	1852.27	0.455488	1.37125	6.41277e-05	0.00179064	up
SOCS7	suppressor of cytokine signaling 7	4256.92	-0.196639	-1.14603	6.6488e-05	0.00185284	down
ITPKA	inositol-trisphosphate 3-kinase A	2954.28	-0.323361	-1.25124	6.65685e-05	0.00185284	down
HRH1	histamine receptor H1	460.249	-0.569595	-1.48411	6.71129e-05	0.00186473	down
RSC1A1	regulator of solute carriers 1	85.0476	0.863753	1.81977	6.721e-05	0.00186473	up
COTL1	coactosin like F-actin binding protein 1	1147.35	0.412153	1.33067	6.73881e-05	0.00186669	up
YWHAH	tyrosine 3-monooxygenase/tryptophan 5-monooxygenase activation protein eta	27226.7	0.2165	1.16191	6.7938e-05	0.00187893	up
TNIK	TRAF2 and NCK interacting kinase	8631.94	0.285551	1.21888	6.86174e-05	0.00189471	up
SIPA1L1	signal induced proliferation associated 1 like 1	15251.8	-0.258571	-1.19629	6.92071e-05	0.00190676	down
ACSL1	acyl-CoA synthetase long chain family member 1	1754.89	0.303029	1.23373	6.9273e-05	0.00190676	up
PCP4L1	Purkinje cell protein 4 like 1	1643.88	0.623945	1.54108	6.9462e-05	0.00190894	up
KCNT1	potassium sodium-activated channel subfamily T member 1	7199.55	0.333961	1.26047	7.05603e-05	0.00193607	up
DPM1	dolichyl-phosphate mannosyltransferase subunit 1, catalytic	809.798	-0.56426	-1.47863	7.08587e-05	0.00194119	down
TMTC4	transmembrane O-mannosyltransferase targeting cadherins 4	430.863	0.477979	1.39279	7.17639e-05	0.0019626	up
ARHGAP31	Rho GTPase activating protein 31	1015.25	-0.305351	-1.23572	7.18657e-05	0.0019626	down
SPATA31D1	SPATA31 subfamily D member 1	29.1866	1.28385	2.43488	7.20771e-05	0.00196529	up
RAB36	RAB36, member RAS oncogene family	1513.07	0.452344	1.36826	7.2894e-05	0.00198445	up
TMEM245	transmembrane protein 245	5221.75	0.300672	1.23172	7.48126e-05	0.0020335	up
CMTM4	CKLF like MARVEL transmembrane domain containing 4	5701.41	-0.257361	-1.19529	7.50399e-05	0.0020365	down
VWA1	von Willebrand factor A domain containing 1	731.154	0.415767	1.33401	7.59151e-05	0.00205704	up
EIF4EBP2	eukaryotic translation initiation factor 4E binding protein 2	1940.92	-0.242654	-1.18317	7.66066e-05	0.00207255	down
IGSF3	immunoglobulin superfamily member 3	510.305	-0.490813	-1.40524	7.72063e-05	0.0020814	down
IQCJ-SCHIP1	IQCJ-SCHIP1 readthrough	73.5298	-0.833692	-1.78224	7.72538e-05	0.0020814	down
FHL2	four and a half LIM domains 2	1220.19	0.468619	1.38378	7.80857e-05	0.0020995	up
KIT	KIT proto-oncogene, receptor tyrosine kinase	1086.61	-0.506145	-1.42025	7.89773e-05	0.00211711	down
PHACTR1	phosphatase and actin regulator 1	14683.2	-0.278155	-1.21264	7.8984e-05	0.00211711	down
AEBP1	AE binding protein 1	652.513	0.650456	1.56966	7.93417e-05	0.00212343	up
APBA1	amyloid beta precursor protein binding family A member 1	7069.3	-0.209818	-1.15654	7.94648e-05	0.00212345	down
PIP5KL1	phosphatidylinositol-4-phosphate 5-kinase like 1	194.768	0.742092	1.6726	7.96783e-05	0.0021259	up
CDH12	cadherin 12	531.736	0.591589	1.50691	8.01647e-05	0.0021356	up
MAGI3	membrane associated guanylate kinase, WW and PDZ domain containing 3	2099.94	-0.438914	-1.35558	8.07371e-05	0.00214756	down
CHGA	chromogranin A	4975.09	1.13282	2.19287	8.15854e-05	0.00216681	up
NWD1	NACHT and WD repeat domain containing 1	2940.54	-0.436493	-1.35331	8.17548e-05	0.002168	down
CCDC62	coiled-coil domain containing 62	139.657	0.787106	1.72561	8.20483e-05	0.0021722	up
SLC16A1	solute carrier family 16 member 1	1081.17	0.328795	1.25596	8.2163e-05	0.0021722	up
PLOD2	procollagen-lysine,2-oxoglutarate 5-dioxygenase 2	244.313	0.701105	1.62575	8.27764e-05	0.0021851	up
GFOD1	glucose-fructose oxidoreductase domain containing 1	4433.55	-0.289617	-1.22232	8.31025e-05	0.00219038	down
TMEM251	transmembrane protein 251	234.227	0.487583	1.40209	8.36348e-05	0.00220108	up
OTOS	otospiralin	7.38021	3.99004	15.8899	8.52888e-05	0.00224121	up
FXYD5	FXYD domain containing ion transport regulator 5	480.963	-0.788272	-1.727	8.5603e-05	0.002245	down
FAM131B	family with sequence similarity 131 member B	5192.01	-0.211131	-1.1576	8.5691e-05	0.002245	down
MFGE8	milk fat globule EGF and factor V/VIII domain containing	3992.81	-0.384503	-1.30541	8.69011e-05	0.00227328	down
FLOT2	flotillin 2	3073.66	-0.338612	-1.26454	8.8183e-05	0.00230335	down
ADGRG1	adhesion G protein-coupled receptor G1	1518.26	-0.31424	-1.24336	8.90945e-05	0.00232367	down
BNIP3L	BCL2 interacting protein 3 like	3956.14	-0.217514	-1.16273	9.04197e-05	0.0023547	down
ADGRL2	adhesion G protein-coupled receptor L2	4682.58	-0.214096	-1.15998	9.46143e-05	0.00245292	down
FBXW7	F-box and WD repeat domain containing 7	6982.59	-0.283749	-1.21735	9.63341e-05	0.00249379	down
GLDC	glycine decarboxylase	700.027	-0.378456	-1.29995	9.67954e-05	0.00250201	down
RBBP8	RB binding protein 8, endonuclease	172.475	0.74239	1.67295	9.73352e-05	0.00251223	up
ALCAM	activated leukocyte cell adhesion molecule	4773.23	-0.373411	-1.29541	9.7778e-05	0.00251888	down
FNDC10	fibronectin type III domain containing 10	667.827	0.314665	1.24372	9.78931e-05	0.00251888	up
SLC20A2	solute carrier family 20 member 2	1421	0.261457	1.19869	9.80584e-05	0.00251888	up
IGLON5	IgLON family member 5	1127.22	0.486059	1.40061	9.81722e-05	0.00251888	up
JSRP1	junctional sarcoplasmic reticulum protein 1	110.811	0.670198	1.59129	9.95719e-05	0.00255103	up
PIN1	peptidylprolyl cis/trans isomerase, NIMA-interacting 1	1507.44	-0.255152	-1.19346	0.000101289	0.0025874	down
PARM1	prostate androgen-regulated mucin-like protein 1	2018.6	-0.505727	-1.41984	0.000101942	0.00260027	down
FGR	FGR proto-oncogene, Src family tyrosine kinase	17.392	2.91163	7.52466	0.000102229	0.00260376	up
FBLN2	fibulin 2	295.848	0.650584	1.5698	0.00010395	0.00264373	up
WSB2	WD repeat and SOCS box containing 2	7002.18	-0.206574	-1.15394	0.000104672	0.00265822	down
GALNT9	polypeptide N-acetylgalactosaminyltransferase 9	2033.69	-0.533373	-1.44731	0.000105616	0.00267826	down
TMEM164	transmembrane protein 164	720	-0.36108	-1.28439	0.00010595	0.00268283	down
GPR153	G protein-coupled receptor 153	735.616	0.74516	1.67616	0.000107061	0.00270703	up
PLA2G2D	phospholipase A2 group IID	18.0469	1.974	3.92855	0.000109596	0.00276711	up
TRIM2	tripartite motif containing 2	12319.9	0.501497	1.41568	0.000110477	0.00278127	up
CPNE4	copine 4	1691.42	-0.596215	-1.51175	0.000111461	0.00279791	down
MYCN	MYCN proto-oncogene, bHLH transcription factor	139.681	-0.761973	-1.69581	0.000111621	0.00279791	down
KCNH4	potassium voltage-gated channel subfamily H member 4	571.789	-0.806044	-1.74841	0.000112041	0.00280252	down
NDRG3	NDRG family member 3	15090.5	-0.208333	-1.15535	0.000112127	0.00280252	down
ATP6V1G2	ATPase H+ transporting V1 subunit G2	13268.1	0.304947	1.23537	0.000112774	0.00281465	up
SYT6	synaptotagmin 6	1241.56	1.06569	2.09317	0.00011428	0.00284816	up
KDM2B	lysine demethylase 2B	835.355	0.360349	1.28374	0.000116002	0.00288693	up
SKIL	SKI like proto-oncogene	2808.09	0.613495	1.52996	0.000118392	0.00294222	up
CHST2	carbohydrate sulfotransferase 2	3462.16	-0.222522	-1.16677	0.000118819	0.00294862	down
NECAB1	N-terminal EF-hand calcium binding protein 1	5695.02	0.433853	1.35084	0.000119857	0.00296602	up
FNDC9	fibronectin type III domain containing 9	129.149	2.66115	6.32539	0.000119862	0.00296602	up
SMYD4	SET and MYND domain containing 4	376.935	0.62006	1.53694	0.000122135	0.00301797	up
LRRTM3	leucine rich repeat transmembrane neuronal 3	1258.42	-0.39991	-1.31943	0.000123378	0.00304439	down
CDK5R2	cyclin dependent kinase 5 regulatory subunit 2	7188.14	-0.36822	-1.29076	0.000124707	0.00307165	down
SLC6A6	solute carrier family 6 member 6	5296.29	-0.207059	-1.15433	0.000124837	0.00307165	down
ITPR1	inositol 1,4,5-trisphosphate receptor type 1	24029.4	-0.323815	-1.25164	0.000125597	0.003086	down
FAM189A1	family with sequence similarity 189 member A1	2443.29	-0.284316	-1.21783	0.000126046	0.00309265	down
COL5A3	collagen type V alpha 3 chain	320.898	0.874079	1.83284	0.000128127	0.00313929	up
CDH13	cadherin 13	2602.86	0.339002	1.26488	0.000128941	0.00315102	up
MCTP2	multiple C2 and transmembrane domain containing 2	74.2126	0.985374	1.97983	0.000128968	0.00315102	up
ZNF180	zinc finger protein 180	1596.48	-0.249904	-1.18913	0.000134014	0.00326513	down
BTBD3	BTB domain containing 3	5491.2	-0.213684	-1.15965	0.000135123	0.00328296	down
BCL2	BCL2 apoptosis regulator	668.505	-0.341397	-1.26698	0.000138671	0.00336447	down
ADAM12	ADAM metallopeptidase domain 12	167.657	0.545871	1.4599	0.000138967	0.00336694	up
PRKCG	protein kinase C gamma	9636.65	-0.400883	-1.32032	0.000139435	0.0033736	down
TRIM3	tripartite motif containing 3	4328.16	0.277901	1.21243	0.000140467	0.00339045	up
NXPH3	neurexophilin 3	608.888	-0.595669	-1.51117	0.000140717	0.00339045	down
CPLX3	complexin 3	499.31	0.590109	1.50536	0.000142993	0.00344054	up
EFR3B	EFR3 homolog B	7722.19	0.215158	1.16083	0.000144338	0.00346427	up
FAM20C	FAM20C golgi associated secretory pathway kinase	775.933	-0.376511	-1.2982	0.000144565	0.00346427	down
GALNT14	polypeptide N-acetylgalactosaminyltransferase 14	562.417	0.42229	1.34005	0.000144577	0.00346427	up
SLC25A18	solute carrier family 25 member 18	1231.51	-0.418396	-1.33644	0.000146778	0.00351218	down
VAT1	vesicle amine transport 1	652.392	-0.343938	-1.26922	0.000150328	0.00359219	down
GUCY2C	guanylate cyclase 2C	26.5525	2.15739	4.46106	0.000150765	0.00359767	up
RAP1GAP2	RAP1 GTPase activating protein 2	12756.4	0.470642	1.38573	0.000151877	0.00361926	up
APRT	adenine phosphoribosyltransferase	406.619	0.413798	1.33219	0.000153235	0.00364661	up
JPH4	junctophilin 4	10377	-0.424913	-1.34249	0.000154146	0.00366328	down
TNKS1BP1	tankyrase 1 binding protein 1	2854.45	-0.263432	-1.20033	0.000155334	0.00368146	down
MXRA7	matrix remodeling associated 7	216.997	-0.54272	-1.45672	0.000156365	0.00370085	down
IFFO1	intermediate filament family orphan 1	1935.39	0.26631	1.20273	0.000156699	0.00370371	up
ZAN	zonadhesin	11.7877	2.3671	5.15902	0.000157558	0.00371897	up
DOC2A	double C2 domain alpha	1826.88	0.387331	1.30797	0.000157971	0.00372366	up
MRPS34	mitochondrial ribosomal protein S34	619.029	0.344442	1.26966	0.000159867	0.00376325	up
C1QL2	complement C1q like 2	27.9383	1.7874	3.45192	0.0001613	0.00379185	up
CDH24	cadherin 24	328.152	-0.520755	-1.43471	0.000161745	0.00379718	down
PHACTR3	phosphatase and actin regulator 3	3586.9	-0.362981	-1.28608	0.000162331	0.00380581	down
USP29	ubiquitin specific peptidase 29	1156.45	-0.349529	-1.27414	0.000162978	0.00381583	down
MYBPC1	myosin binding protein C1	145.108	0.793947	1.73381	0.000165666	0.00387355	up
KCNAB3	potassium voltage-gated channel subfamily A regulatory beta subunit 3	1636.06	0.553231	1.46737	0.000169133	0.00394932	up
HHATL	hedgehog acyltransferase like	308.996	0.755022	1.68766	0.000169601	0.00395493	up
SLC30A10	solute carrier family 30 member 10	616.466	-0.352469	-1.27674	0.000170315	0.00396626	down
CFAP44	cilia and flagella associated protein 44	145.399	-0.906492	-1.87448	0.000170862	0.00397224	down
MAN2A1	mannosidase alpha class 2A member 1	1028	-0.357536	-1.28124	0.000171028	0.00397224	down
DTX1	deltex E3 ubiquitin ligase 1	2098.77	0.461563	1.37703	0.000171324	0.00397379	up
HIF3A	hypoxia inducible factor 3 subunit alpha	471.923	0.676493	1.59825	0.000171946	0.00398292	up
MRTFA	myocardin related transcription factor A	1728.45	0.284908	1.21833	0.000172938	0.00399728	up
BHLHE40	basic helix-loop-helix family member e40	3610.18	-0.519225	-1.43319	0.000173026	0.00399728	down
MAST2	microtubule associated serine/threonine kinase 2	4566.53	-0.230065	-1.17289	0.000176499	0.00407212	down
CCNF	cyclin F	188.494	0.589393	1.50461	0.000177158	0.00407874	up
MLEC	malectin	4079.29	-0.23574	-1.17751	0.000177255	0.00407874	down
MAFG	MAF bZIP transcription factor G	3504.91	-0.216488	-1.1619	0.000179631	0.00412796	down
SPECC1	sperm antigen with calponin homology and coiled-coil domains 1	2810.51	-0.25245	-1.19123	0.000189816	0.00435052	down
PIM2	Pim-2 proto-oncogene, serine/threonine kinase	1335.28	0.280436	1.21456	0.000190265	0.00435506	up
SOX2	SRY-box transcription factor 2	674.017	-0.34024	-1.26597	0.000190645	0.00435802	down
PHF24	PHD finger protein 24	18487.4	-0.235688	-1.17747	0.000191257	0.00436628	down
HOMER1	homer scaffold protein 1	5727.43	-0.452836	-1.36873	0.000192119	0.00437909	down
SYT2	synaptotagmin 2	1729.64	0.607015	1.5231	0.000193184	0.00438872	up
JAK2	Janus kinase 2	1501.49	-0.247424	-1.18709	0.000193249	0.00438872	down
GPCPD1	glycerophosphocholine phosphodiesterase 1	4040.35	0.228314	1.17146	0.000194978	0.00442221	up
CLDN22	claudin 22	12.9178	2.17731	4.5231	0.000196024	0.00443438	up
CALN1	calneuron 1	7327.81	0.323167	1.25107	0.000196417	0.0044375	up
CLN6	CLN6 transmembrane ER protein	282.056	0.390075	1.31046	0.000198072	0.00446317	up
RGS12	regulator of G protein signaling 12	935.05	-0.427783	-1.34517	0.000198159	0.00446317	down
PRICKLE1	prickle planar cell polarity protein 1	3161.19	-0.21382	-1.15976	0.000198451	0.00446317	down
LY6G6E	lymphocyte antigen 6 family member G6E	95.8924	2.82177	7.0703	0.00019858	0.00446317	up
NETO1	neuropilin and tolloid like 1	3889.23	-0.349172	-1.27383	0.000199885	0.0044867	down
EHMT2	euchromatic histone lysine methyltransferase 2	4988.12	-0.255467	-1.19372	0.000201358	0.00451395	down
CDKN1C	cyclin dependent kinase inhibitor 1C	128.471	-0.915807	-1.88662	0.000202964	0.00454351	down
GBX1	gastrulation brain homeobox 1	11.5949	3.81206	14.0457	0.000203494	0.00454351	up
GIT1	GIT ArfGAP 1	9606.97	-0.303291	-1.23396	0.000203682	0.00454351	down
TAFA1	TAFA chemokine like family member 1	799.988	-0.622638	-1.53969	0.000203757	0.00454351	down
SOX11	SRY-box transcription factor 11	560.929	0.412795	1.33126	0.000203983	0.00454351	up
COL19A1	collagen type XIX alpha 1 chain	1020.19	-0.474817	-1.38974	0.000204727	0.00455253	down
EMP2	epithelial membrane protein 2	498.714	-0.356672	-1.28047	0.00020697	0.00459242	down
PALD1	phosphatase domain containing paladin 1	310.649	-0.448086	-1.36423	0.000207506	0.00459614	down
GPR27	G protein-coupled receptor 27	820.082	-0.335205	-1.26156	0.000207869	0.00459614	down
BHLHE41	basic helix-loop-helix family member e41	933.729	0.468255	1.38344	0.000208449	0.00459614	up
MARCKS	myristoylated alanine rich protein kinase C substrate	4025.87	-0.311686	-1.24116	0.000208467	0.00459614	down
ZBTB7A	zinc finger and BTB domain containing 7A	4283.85	-0.249433	-1.18874	0.000208723	0.00459614	down
SHROOM1	shroom family member 1	272.615	-0.637233	-1.55534	0.000209294	0.00460288	down
HES5	hes family bHLH transcription factor 5	199.743	-0.503851	-1.41799	0.00021204	0.00465309	down
ETNK2	ethanolamine kinase 2	264.09	-0.483421	-1.39805	0.000212112	0.00465309	down
DGCR2	DiGeorge syndrome critical region gene 2	3853.93	0.386698	1.3074	0.000212469	0.00465506	up
FAM169B	family with sequence similarity 169 member B	36.9332	1.91186	3.76294	0.000212901	0.00465864	up
MAP3K5	mitogen-activated protein kinase kinase kinase 5	1429.75	-0.309685	-1.23944	0.000213191	0.00465914	down
KLHL4	kelch like family member 4	446.62	0.421356	1.33919	0.000213879	0.00466831	up
MAFA	MAF bZIP transcription factor A	30.842	1.29862	2.45993	0.000214389	0.00467357	up
ARID5A	AT-rich interaction domain 5A	233.053	-0.470628	-1.38571	0.000217174	0.00472837	down
SLCO1A2	solute carrier organic anion transporter family member 1A2	1671.28	-0.278043	-1.21255	0.000218529	0.0047519	down
ZBTB18	zinc finger and BTB domain containing 18	10195.1	-0.314334	-1.24344	0.000222515	0.00483242	down
ADCY10	adenylate cyclase 10	15.7443	-2.34612	-5.08455	0.000222787	0.00483242	down
PDRG1	p53 and DNA damage regulated 1	853.422	0.420907	1.33877	0.000223422	0.00484015	up
SLC6A5	solute carrier family 6 member 5	13.514	2.38321	5.21698	0.000224273	0.00485256	up
LRRC55	leucine rich repeat containing 55	819.946	-0.591351	-1.50666	0.000225173	0.00486208	down
AKT3	AKT serine/threonine kinase 3	5568.9	-0.229966	-1.17281	0.000225272	0.00486208	down
LMO1	LIM domain only 1	117.476	-0.589657	-1.50489	0.000226914	0.00489145	down
SH2D3C	SH2 domain containing 3C	594.779	0.3545	1.27854	0.00022808	0.0049105	up
PIP5K1B	phosphatidylinositol-4-phosphate 5-kinase type 1 beta	359.543	-0.519	-1.43296	0.000229724	0.00493533	down
RBFOX1	RNA binding fox-1 homolog 1	7032.3	-0.265832	-1.20233	0.000229801	0.00493533	down
MRFAP1L1	Morf4 family associated protein 1 like 1	6583.42	0.193731	1.14372	0.00023254	0.00498776	up
ST3GAL2	ST3 beta-galactoside alpha-2,3-sialyltransferase 2	2961.85	-0.220371	-1.16503	0.000232815	0.00498776	down
SGK1	serum/glucocorticoid regulated kinase 1	2275.53	0.617337	1.53404	0.000236423	0.00505881	up
NLRP6	NLR family pyrin domain containing 6	25.0559	-1.46164	-2.75422	0.000237247	0.00507021	down
GRK2	G protein-coupled receptor kinase 2	6575.64	-0.307669	-1.23771	0.000240327	0.0051261	down
NUDT4	nudix hydrolase 4	4486.04	-0.355635	-1.27955	0.000240451	0.0051261	down
SEPTIN7	septin 7	13021.6	-0.2404	-1.18132	0.000241373	0.00513945	down
SEPTIN11	septin 11	5385.95	-0.272977	-1.2083	0.000242333	0.00515358	down
KCNG2	potassium voltage-gated channel modifier subfamily G member 2	109.202	-0.762349	-1.69625	0.000243963	0.00518191	down
R3HDM2	R3H domain containing 2	8190.91	-0.372997	-1.29504	0.000244616	0.00518312	down
ENDOV	endonuclease V	1085.34	-0.329336	-1.25643	0.000244616	0.00518312	down
PAPPA	pappalysin 1	21.8848	1.97426	3.92927	0.000245518	0.00519589	up
SLC1A6	solute carrier family 1 member 6	162.501	-0.682162	-1.60454	0.000251066	0.00530685	down
ENTPD7	ectonucleoside triphosphate diphosphohydrolase 7	422.969	0.380221	1.30154	0.000252605	0.00533291	up
APOL3	apolipoprotein L3	9.07306	2.46053	5.50418	0.000254967	0.00537625	up
GPR151	G protein-coupled receptor 151	21.606	1.74693	3.35644	0.000256604	0.00540421	up
LLGL2	LLGL scribble cell polarity complex component 2	46.3114	1.35814	2.56355	0.000257694	0.0054206	up
PPP2R5A	protein phosphatase 2 regulatory subunit B'alpha	2279.78	-0.199775	-1.14852	0.000258648	0.00543411	down
DLGAP4	DLG associated protein 4	7921.12	-0.228857	-1.17191	0.000260946	0.00547577	down
BAIAP2L2	BAR/IMD domain containing adaptor protein 2 like 2	26.9915	-1.63771	-3.11171	0.000262899	0.00550732	down
DCBLD2	discoidin, CUB and LCCL domain containing 2	1271.6	-0.394893	-1.31484	0.000269217	0.00562896	down
TBATA	thymus, brain and testes associated	87.822	0.750086	1.68189	0.000269681	0.00562975	up
STX1A	syntaxin 1A	7200.52	-0.494523	-1.40885	0.000271941	0.00566549	down
RAP1GAP	RAP1 GTPase activating protein	6907.94	0.292794	1.22501	0.000272565	0.00567169	up
FOXO4	forkhead box O4	497.064	-0.372097	-1.29423	0.000274315	0.0057013	down
SEC61A2	SEC61 translocon subunit alpha 2	2331.47	0.272259	1.2077	0.000276052	0.00573055	up
SLC7A8	solute carrier family 7 member 8	3287.5	0.275044	1.21003	0.00027933	0.00579169	up
PHLDA3	pleckstrin homology like domain family A member 3	334.054	-0.393032	-1.31315	0.000280542	0.00580988	down
FGGY	FGGY carbohydrate kinase domain containing	297.805	-0.487824	-1.40233	0.000283437	0.00586287	down
SORT1	sortilin 1	18058.5	-0.240739	-1.1816	0.00028648	0.00591877	down
ZMIZ1	zinc finger MIZ-type containing 1	5692.22	0.3728	1.29486	0.000290489	0.00599448	up
GRAMD4	GRAM domain containing 4	1554.96	-0.288059	-1.221	0.000292787	0.00603474	down
AFAP1L1	actin filament associated protein 1 like 1	777.7	-0.335816	-1.26209	0.000294512	0.0060631	down
BHLHE22	basic helix-loop-helix family member e22	829.455	-0.564883	-1.47927	0.000295184	0.00606977	down
KRT7	keratin 7	20.498	2.47351	5.55392	0.000296549	0.00609064	up
PPP1R16A	protein phosphatase 1 regulatory subunit 16A	1925.04	-0.314305	-1.24341	0.000297379	0.00609437	down
EBF2	EBF transcription factor 2	24.3238	-1.40275	-2.64405	0.000297432	0.00609437	down
SLC25A34	solute carrier family 25 member 34	174.672	-0.501378	-1.41557	0.000298258	0.00610031	down
EPB41L1	erythrocyte membrane protein band 4.1 like 1	16150.3	-0.240681	-1.18155	0.000298423	0.00610031	down
PCBP4	poly(rC) binding protein 4	3257.93	-0.413019	-1.33147	0.00029927	0.00611045	down
CD38	CD38 molecule	112.539	0.626655	1.54398	0.000300086	0.0061194	up
PLCB4	phospholipase C beta 4	2397.77	-0.30233	-1.23313	0.000300606	0.0061194	down
ZDBF2	zinc finger DBF-type containing 2	614.88	-0.749219	-1.68088	0.000300764	0.0061194	down
GPR45	G protein-coupled receptor 45	438.425	0.572977	1.48759	0.00030293	0.00615628	up
ENTPD3	ectonucleoside triphosphate diphosphohydrolase 3	271.535	0.437304	1.35407	0.000303587	0.00616243	up
CENPA	centromere protein A	115.016	0.766829	1.70153	0.000305045	0.0061848	up
SANBR	SANT and BTB domain regulator of CSR	1622.02	0.331749	1.25854	0.000306059	0.00619814	up
HSPA12A	heat shock protein family A (Hsp70) member 12A	7140.98	-0.26616	-1.2026	0.000306835	0.00620664	down
HS3ST1	heparan sulfate-glucosamine 3-sulfotransferase 1	417.691	0.379675	1.30105	0.0003077	0.0062169	up
CIDEA	cell death inducing DFFA like effector a	49.0275	1.20076	2.29861	0.000309601	0.00624806	up
BCL9L	BCL9 like	1526.05	-0.298334	-1.22972	0.000313014	0.0063096	down
DGAT2	diacylglycerol O-acyltransferase 2	1433.14	0.381406	1.30261	0.000313686	0.00631584	up
FOXO6	forkhead box O6	294.878	0.483626	1.39825	0.000315147	0.00633792	up
PTPN13	protein tyrosine phosphatase non-receptor type 13	611.841	0.285918	1.21919	0.000316407	0.00635591	up
TP73	tumor protein p73	27.7427	1.59392	3.01869	0.000317619	0.00637289	up
GOLGA7B	golgin A7 family member B	2985.89	-0.263261	-1.20019	0.000319508	0.0064034	down
LANCL2	LanC like 2	2642.41	0.32708	1.25447	0.000320236	0.00641061	up
CADPS2	calcium dependent secretion activator 2	2042.58	-0.501852	-1.41603	0.000321947	0.00643745	down
SH3KBP1	SH3 domain containing kinase binding protein 1	944.461	-0.277176	-1.21182	0.000323642	0.00646393	down
ALDH1L2	aldehyde dehydrogenase 1 family member L2	147.491	1.1709	2.25152	0.000327107	0.0065107	up
CTDSP2	CTD small phosphatase 2	3067.4	-0.273666	-1.20888	0.000329762	0.00655604	down
KNDC1	kinase non-catalytic C-lobe domain containing 1	4325.56	0.292267	1.22456	0.000330334	0.00655992	up
CCDC157	coiled-coil domain containing 157	1300.62	0.264134	1.20091	0.000332656	0.00659097	up
VIP	vasoactive intestinal peptide	1076.95	-0.359223	-1.28273	0.000334162	0.00661329	down
SHMT1	serine hydroxymethyltransferase 1	45.7292	1.03145	2.04407	0.000335874	0.00663962	up
TRERF1	transcriptional regulating factor 1	1671.94	-0.445941	-1.3622	0.000338882	0.00669147	down
FRZB	frizzled related protein	484.932	-1.40334	-2.64513	0.000342479	0.00675117	down
KCNN3	potassium calcium-activated channel subfamily N member 3	715.537	-0.357118	-1.28086	0.000342681	0.00675117	down
EFHD2	EF-hand domain family member D2	9255.06	0.380124	1.30145	0.000343717	0.00676391	up
TACR3	tachykinin receptor 3	26.4199	1.19932	2.29631	0.000344434	0.00677038	up
ALDH1A2	aldehyde dehydrogenase 1 family member A2	219.67	0.758483	1.69171	0.000345885	0.00678665	up
HSPA2	heat shock protein family A (Hsp70) member 2	954.286	-0.478936	-1.39372	0.000346043	0.00678665	down
MYO1B	myosin IB	968.772	-0.455988	-1.37172	0.000348264	0.00682253	down
CARNS1	carnosine synthase 1	315.01	0.720871	1.64818	0.000349457	0.00683818	up
ANGPT1	angiopoietin 1	175.472	-0.506785	-1.42088	0.000354494	0.00692896	down
BNIP5	BCL2 interacting protein 5	293.171	0.500835	1.41503	0.000357112	0.00697231	up
MYL6	myosin light chain 6	5385.12	0.260694	1.19805	0.000357777	0.00697746	up
ADAMTSL2	ADAMTS like 2	205.837	-0.64495	-1.56369	0.000360178	0.00701641	down
C1QTNF12	C1q and TNF related 12	225.327	-0.421345	-1.33918	0.000360821	0.00702108	down
IPCEF1	interaction protein for cytohesin exchange factors 1	4145.98	-0.293297	-1.22544	0.000367021	0.00713374	down
GADD45B	growth arrest and DNA damage inducible beta	281.169	0.550461	1.46455	0.000367556	0.00713617	up
CRTC1	CREB regulated transcription coactivator 1	6558.48	-0.272513	-1.20791	0.00037147	0.00720412	down
LYRM9	LYR motif containing 9	1633.45	0.329628	1.25669	0.000372111	0.00720852	up
KCNG4	potassium voltage-gated channel modifier subfamily G member 4	322.138	1.35996	2.56678	0.000374594	0.00724855	up
NPEPPS	aminopeptidase puromycin sensitive	4448.46	-0.187157	-1.13852	0.00037507	0.00724969	down
SYNJ2	synaptojanin 2	2960.64	-0.312299	-1.24169	0.000389625	0.00752267	down
GREM2	gremlin 2, DAN family BMP antagonist	782.896	0.456125	1.37185	0.000394746	0.00760825	up
GCNT4	glucosaminyl (N-acetyl) transferase 4	726.363	0.449	1.36509	0.000394933	0.00760825	up
COLQ	collagen like tail subunit of asymmetric acetylcholinesterase	16.8689	-1.42489	-2.68494	0.000396963	0.00763889	down
GPR150	G protein-coupled receptor 150	74.3033	-0.863605	-1.81958	0.000398096	0.00765224	down
FAM20B	FAM20B glycosaminoglycan xylosylkinase	3091.86	-0.246792	-1.18657	0.000399197	0.00766493	down
LRP8	LDL receptor related protein 8	3724.21	0.481599	1.39629	0.000401755	0.00770176	up
ITIH3	inter-alpha-trypsin inhibitor heavy chain 3	679.269	0.441379	1.3579	0.000402	0.00770176	up
DSTN	destrin, actin depolymerizing factor	4748.3	0.406701	1.32565	0.000403712	0.00772604	up
HBB	hemoglobin subunit beta	2682.63	-0.62235	-1.53938	0.00040951	0.00781979	down
TOX	thymocyte selection associated high mobility group box	893.158	-0.431107	-1.34827	0.000417521	0.00795521	down
CPEB4	cytoplasmic polyadenylation element binding protein 4	4108.2	-0.241573	-1.18228	0.000417879	0.00795521	down
GPR26	G protein-coupled receptor 26	8679.37	-0.267438	-1.20367	0.000417973	0.00795521	down
SCAF1	SR-related CTD associated factor 1	4428.24	-0.261042	-1.19834	0.000419053	0.00796705	down
AKT1	AKT serine/threonine kinase 1	3917.58	-0.261499	-1.19872	0.00041952	0.00796722	down
CYFIP2	cytoplasmic FMR1 interacting protein 2	35980.9	-0.313102	-1.24238	0.000427446	0.00810889	down
MMP16	matrix metallopeptidase 16	794.646	0.260691	1.19805	0.000429267	0.00813456	up
SLC38A11	solute carrier family 38 member 11	49.1899	-0.910902	-1.88022	0.000432799	0.00819257	down
SEMA4G	semaphorin 4G	904.718	0.279402	1.21369	0.00043708	0.00826239	up
CBFB	core-binding factor subunit beta	720.635	-0.277958	-1.21248	0.000437514	0.00826239	down
PALM	paralemmin	5893.5	-0.300283	-1.23139	0.000437912	0.00826239	down
OSBPL8	oxysterol binding protein like 8	3832.93	-0.309869	-1.2396	0.000440053	0.00829378	down
SHANK2	SH3 and multiple ankyrin repeat domains 2	8125.19	-0.19829	-1.14734	0.000442746	0.00832784	down
KITLG	KIT ligand	1748.97	-0.610955	-1.52727	0.000442817	0.00832784	down
TMEFF1	transmembrane protein with EGF like and two follistatin like domains 1	2458.94	-0.310144	-1.23983	0.000443539	0.0083324	down
ITGA4	integrin subunit alpha 4	499.77	-0.619816	-1.53668	0.000450631	0.00845143	down
ATP10D	ATPase phospholipid transporting 10D (putative)	171.457	0.574845	1.48952	0.000450847	0.00845143	up
NECTIN2	nectin cell adhesion molecule 2	106.054	-0.646699	-1.56558	0.000451767	0.0084561	down
ADAMTS2	ADAM metallopeptidase with thrombospondin type 1 motif 2	380.655	0.640373	1.55873	0.000452068	0.0084561	up
SATB1	SATB homeobox 1	4497.49	0.214721	1.16048	0.000453892	0.0084811	up
PLXNC1	plexin C1	1903.39	-0.439791	-1.35641	0.000461415	0.00861241	down
PSTPIP1	proline-serine-threonine phosphatase interacting protein 1	74.5792	0.970104	1.95898	0.000465915	0.00868708	up
LSAMP	limbic system associated membrane protein	9709.8	-0.18213	-1.13456	0.000467527	0.00870781	down
MYO5C	myosin VC	170.94	0.648076	1.56708	0.000468907	0.00872418	up
NCDN	neurochondrin	33241.1	0.247948	1.18752	0.000469516	0.00872618	up
ST8SIA1	ST8 alpha-N-acetyl-neuraminide alpha-2,8-sialyltransferase 1	2067.58	0.264819	1.20149	0.0004737	0.00879454	up
HIP1	huntingtin interacting protein 1	2366.71	-0.273137	-1.20843	0.000477518	0.00885597	down
PRDM15	PR/SET domain 15	723.733	-0.278816	-1.2132	0.000485756	0.00899916	down
HIPK3	homeodomain interacting protein kinase 3	3521.81	-0.182218	-1.13463	0.000486635	0.00900554	down
MTHFD1L	methylenetetrahydrofolate dehydrogenase (NADP+ dependent) 1 like	550.684	0.532172	1.4461	0.000487136	0.00900554	up
TUB	TUB bipartite transcription factor	7496.85	-0.321764	-1.24986	0.00049045	0.00905718	down
PLS3	plastin 3	5292.41	0.304784	1.23523	0.000492476	0.00908496	up
MPPED2	metallophosphoesterase domain containing 2	700.982	-0.379015	-1.30045	0.00049702	0.00915907	down
ARHGEF6	Rac/Cdc42 guanine nucleotide exchange factor 6	360.604	-0.401149	-1.32056	0.000500032	0.00920483	down
PLAU	plasminogen activator, urokinase	103.508	0.892434	1.85631	0.000505286	0.00929171	up
ASGR1	asialoglycoprotein receptor 1	20.3187	1.32884	2.51201	0.000507193	0.00931693	up
MAPK4	mitogen-activated protein kinase 4	1984.2	-0.454403	-1.37022	0.000508364	0.00932859	down
SAMD14	sterile alpha motif domain containing 14	702.741	-0.576172	-1.49089	0.000516613	0.00946997	down
CD59	CD59 molecule (CD59 blood group)	127.037	-0.573479	-1.48811	0.000521922	0.00955721	down
SPP1	secreted phosphoprotein 1	204.121	0.908322	1.87686	0.00052287	0.00956451	up
INPP5J	inositol polyphosphate-5-phosphatase J	2006.4	0.295084	1.22696	0.000529993	0.00968463	up
B3GLCT	beta 3-glucosyltransferase	844.842	0.480682	1.3954	0.000534652	0.0097595	up
TRPC5	transient receptor potential cation channel subfamily C member 5	283.879	-0.649504	-1.56863	0.000536951	0.00979119	down
TCAP	titin-cap	105.528	-0.855656	-1.80958	0.000539657	0.00983023	down
CCPG1	cell cycle progression 1	2842.7	-0.246725	-1.18651	0.000541046	0.00984523	down
ATP6V1A	ATPase H+ transporting V1 subunit A	17960.5	0.315434	1.24439	0.000546521	0.00992409	up
FAM234B	family with sequence similarity 234 member B	8853.08	0.150686	1.1101	0.000547853	0.0099379	up
SLC6A17	solute carrier family 6 member 17	22079.4	0.483836	1.39846	0.000548425	0.00993792	up
EGFEM1P	EGF like and EMI domain containing 1, pseudogene	123.427	-0.99435	-1.99218	0.000550748	0.00996797	down
TYW3	tRNA-yW synthesizing protein 3 homolog	388.996	-0.586424	-1.50152	0.00055123	0.00996797	down
AFAP1	actin filament associated protein 1	766.018	-0.264616	-1.20132	0.00055196	0.00997082	down
ATP2A3	ATPase sarcoplasmic/endoplasmic reticulum Ca2+ transporting 3	179.576	-0.481824	-1.39651	0.000554791	0.0100116	down
SYT9	synaptotagmin 9	203.274	-0.590537	-1.50581	0.000560698	0.0101077	down
AP1AR	adaptor related protein complex 1 associated regulatory protein	2129.08	-0.202711	-1.15086	0.000561799	0.0101133	down
CAMTA2	calmodulin binding transcription activator 2	8941.58	-0.196026	-1.14554	0.000562172	0.0101133	down
FBN1	fibrillin 1	303.071	0.404481	1.32361	0.000568757	0.0102212	up
EPHB2	EPH receptor B2	584.728	-0.333791	-1.26032	0.000575721	0.0103356	down
RTN4IP1	reticulon 4 interacting protein 1	358.426	0.372145	1.29428	0.000583708	0.0104591	up
CCDC149	coiled-coil domain containing 149	1492.31	-0.312514	-1.24187	0.000583802	0.0104591	down
ODF2	outer dense fiber of sperm tails 2	3192.92	0.269329	1.20525	0.000586093	0.0104894	up
UGP2	UDP-glucose pyrophosphorylase 2	1929.13	-0.211685	-1.15804	0.000586782	0.0104909	down
PCGF5	polycomb group ring finger 5	950.181	-0.360506	-1.28388	0.00058977	0.0105335	down
FBXO6	F-box protein 6	461.509	0.344252	1.26949	0.000592303	0.0105679	up
TRIP10	thyroid hormone receptor interactor 10	201.018	0.782662	1.7203	0.000593407	0.0105705	up
ATAT1	alpha tubulin acetyltransferase 1	1234.92	-0.358604	-1.28218	0.000594677	0.0105705	down
CDS1	CDP-diacylglycerol synthase 1	3124.73	-0.285515	-1.21884	0.000595262	0.0105705	down
CAMKK1	calcium/calmodulin dependent protein kinase kinase 1	4702.38	0.267701	1.20389	0.000595487	0.0105705	up
EOGT	EGF domain specific O-linked N-acetylglucosamine transferase	1197.65	-0.32568	-1.25325	0.000598402	0.0106114	down
GPR68	G protein-coupled receptor 68	445.231	0.449584	1.36565	0.000601794	0.0106607	up
FAM126B	family with sequence similarity 126 member B	5357.04	0.41564	1.33389	0.000618268	0.0109414	up
SFXN5	sideroflexin 5	4005.5	-0.244222	-1.18445	0.000619713	0.0109449	down
BEX2	brain expressed X-linked 2	483.878	-0.506924	-1.42102	0.000623006	0.0109917	down
MTHFR	methylenetetrahydrofolate reductase	1438.57	0.449406	1.36548	0.000624041	0.0109956	up
CNTN3	contactin 3	1144.63	0.258788	1.19647	0.000624816	0.0109956	up
YIF1B	Yip1 interacting factor homolog B, membrane trafficking protein	569.976	0.264975	1.20162	0.000625125	0.0109956	up
MAST1	microtubule associated serine/threonine kinase 1	3342.24	-0.330061	-1.25707	0.000630866	0.0110742	down
RASGEF1A	RasGEF domain family member 1A	7656.14	-0.223	-1.16716	0.000633322	0.0111061	down
PURB	purine rich element binding protein B	16809.9	-0.197	-1.14631	0.000634268	0.0111115	down
CDO1	cysteine dioxygenase type 1	587.83	0.301765	1.23265	0.000637338	0.0111541	up
RNF44	ring finger protein 44	4367.91	-0.172472	-1.12699	0.000638707	0.0111668	down
CD6	CD6 molecule	98.4466	0.755089	1.68774	0.000640676	0.0111789	up
STARD4	StAR related lipid transfer domain containing 4	1189.87	0.284481	1.21797	0.000640683	0.0111789	up
ABCB10	ATP binding cassette subfamily B member 10	813.025	0.378863	1.30032	0.000648886	0.0113087	up
ENO2	enolase 2	26743.7	0.178293	1.13154	0.000649424	0.0113087	up
NTRK2	neurotrophic receptor tyrosine kinase 2	20499.6	-0.188961	-1.13994	0.000651345	0.0113308	down
UNC80	unc-80 homolog, NALCN channel complex subunit	11502.4	-0.259977	-1.19746	0.000653851	0.011363	down
IGFBP6	insulin like growth factor binding protein 6	938.772	0.265852	1.20235	0.000657099	0.0114081	up
RSAD1	radical S-adenosyl methionine domain containing 1	565.105	0.356995	1.28076	0.000659228	0.0114336	up
PRXL2B	peroxiredoxin like 2B	1020.21	-0.313349	-1.24259	0.000660274	0.0114404	down
COL1A1	collagen type I alpha 1 chain	341.991	1.23057	2.34659	0.000663234	0.0114698	up
PIANP	PILR alpha associated neural protein	4129.83	-0.273028	-1.20834	0.000663289	0.0114698	down
CORO2B	coronin 2B	5132.96	0.241538	1.18225	0.000671577	0.0116016	up
ADAMTS13	ADAM metallopeptidase with thrombospondin type 1 motif 13	46.5709	1.25115	2.38031	0.000672762	0.0116105	up
S100A16	S100 calcium binding protein A16	714.601	-0.272316	-1.20774	0.000682269	0.0117629	down
SLC19A2	solute carrier family 19 member 2	555.961	0.376365	1.29807	0.000683239	0.011768	up
ZFP36L2	ZFP36 ring finger protein like 2	739.906	-0.374152	-1.29608	0.000690272	0.0118773	down
INHBA	inhibin subunit beta A	564.785	1.15019	2.21943	0.000692282	0.0118884	up
COL27A1	collagen type XXVII alpha 1 chain	377.336	0.702431	1.62724	0.000700946	0.0120253	up
MAPRE2	microtubule associated protein RP/EB family member 2	8686	-0.222049	-1.16639	0.000718853	0.0123204	down
DLG1	discs large MAGUK scaffold protein 1	5687.79	-0.205587	-1.15316	0.000726781	0.0124272	down
SLC18B1	solute carrier family 18 member B1	546.653	-0.357904	-1.28156	0.00072723	0.0124272	down
B9D2	B9 domain containing 2	271.971	0.469356	1.38449	0.00072865	0.0124393	up
SPRY4	sprouty RTK signaling antagonist 4	341.505	-0.532797	-1.44673	0.000732768	0.0124836	down
DLC1	DLC1 Rho GTPase activating protein	2182.45	-0.198921	-1.14784	0.000733753	0.0124836	down
DTX3	deltex E3 ubiquitin ligase 3	4691.07	-0.203368	-1.15138	0.000734064	0.0124836	down
FAM135B	family with sequence similarity 135 member B	3278.24	0.353197	1.27739	0.000734119	0.0124836	up
RPS21	ribosomal protein S21	2064.11	-0.275886	-1.21074	0.00073765	0.0125314	down
RELN	reelin	2789.11	0.29136	1.22379	0.000749075	0.0127131	up
UBE3B	ubiquitin protein ligase E3B	3945.87	-0.21858	-1.16359	0.000752108	0.0127521	down
XRCC6	X-ray repair cross complementing 6	385.016	0.346954	1.27187	0.000753984	0.0127715	up
HMGCS2	3-hydroxy-3-methylglutaryl-CoA synthase 2	229.318	0.683261	1.60576	0.000758035	0.0128151	up
NEUROD6	neuronal differentiation 6	2537.77	-0.47583	-1.39072	0.000760978	0.0128524	down
PFKM	phosphofructokinase, muscle	12212	0.162879	1.11952	0.000766126	0.0129268	up
ARFGAP3	ADP ribosylation factor GTPase activating protein 3	639.314	0.538121	1.45208	0.00076898	0.0129498	up
JADE3	jade family PHD finger 3	480.204	0.320762	1.24899	0.000770492	0.0129628	up
SULF1	sulfatase 1	1028.8	0.998462	1.99787	0.00077667	0.0130541	up
NPAS2	neuronal PAS domain protein 2	1241.1	-0.424636	-1.34223	0.000781095	0.0131158	down
NFE2L3	NFE2 like bZIP transcription factor 3	113.577	0.710676	1.63657	0.000781851	0.0131158	up
PIP4K2B	phosphatidylinositol-5-phosphate 4-kinase type 2 beta	4930.16	-0.194497	-1.14433	0.000789381	0.0132294	down
NADK	NAD kinase	1772.49	-0.209754	-1.15649	0.000796391	0.013334	down
LDLRAD4	low density lipoprotein receptor class A domain containing 4	1145.62	0.356296	1.28013	0.000804397	0.0134412	up
TRAK1	trafficking kinesin protein 1	6018.23	-0.199349	-1.14818	0.000804601	0.0134412	down
SYNE2	spectrin repeat containing nuclear envelope protein 2	735.27	0.250546	1.18966	0.000805113	0.0134412	up
MAU2	MAU2 sister chromatid cohesion factor	2768.94	-0.181605	-1.13415	0.00080748	0.0134678	down
PFKL	phosphofructokinase, liver type	5277.91	0.347255	1.27214	0.000808725	0.0134756	up
MINK1	misshapen like kinase 1	9949.7	-0.185243	-1.13701	0.000818428	0.0136125	down
KIF21B	kinesin family member 21B	4286.21	-0.414999	-1.3333	0.000818504	0.0136125	down
TCOF1	treacle ribosome biogenesis factor 1	746.807	-0.331435	-1.25826	0.00081976	0.0136204	down
PTK2B	protein tyrosine kinase 2 beta	12029.3	-0.18426	-1.13623	0.000825601	0.0136936	down
PCOLCE	procollagen C-endopeptidase enhancer	196.368	0.755668	1.68841	0.000825741	0.0136936	up
UBTD1	ubiquitin domain containing 1	196.071	0.805721	1.74802	0.000828589	0.0137277	up
NTN4	netrin 4	211.384	-0.437526	-1.35428	0.000835904	0.0138222	down
POLE4	DNA polymerase epsilon 4, accessory subunit	760.763	0.244136	1.18438	0.000836059	0.0138222	up
PALM3	paralemmin 3	63.9234	-1.03288	-2.04611	0.000836675	0.0138222	down
GPN3	GPN-loop GTPase 3	357.511	0.366103	1.28887	0.000838791	0.013844	up
MAPK14	mitogen-activated protein kinase 14	2772.04	-0.210605	-1.15717	0.000841567	0.0138767	down
LGR4	leucine rich repeat containing G protein-coupled receptor 4	785.898	-0.254972	-1.19331	0.000845532	0.0139289	down
FURIN	furin, paired basic amino acid cleaving enzyme	889.581	-0.218627	-1.16363	0.000847726	0.0139518	down
ACAN	aggrecan	119.875	0.673924	1.59541	0.000850193	0.0139792	up
INSIG1	insulin induced gene 1	2146.31	0.306001	1.23628	0.000853096	0.0140136	up
CYP46A1	cytochrome P450 family 46 subfamily A member 1	6380.7	0.209243	1.15608	0.000856467	0.0140557	up
SLC24A2	solute carrier family 24 member 2	24891.6	0.33382	1.26035	0.000857827	0.0140648	up
HERC3	HECT and RLD domain containing E3 ubiquitin protein ligase 3	9172.41	0.499924	1.41414	0.000863336	0.0141285	up
PKM	pyruvate kinase M1/2	30835.1	0.213193	1.15925	0.000864598	0.0141359	up
CAP1	cyclase associated actin cytoskeleton regulatory protein 1	6565.45	0.307216	1.23732	0.000870481	0.0142187	up
BTBD10	BTB domain containing 10	2833.22	-0.270264	-1.20603	0.000871789	0.0142267	down
MFAP3	microfibril associated protein 3	837.048	-0.232351	-1.17475	0.000879827	0.0143444	down
BEND6	BEN domain containing 6	4205.29	-0.262743	-1.19976	0.000888755	0.0144764	down
G6PD	glucose-6-phosphate dehydrogenase	778.975	0.269667	1.20553	0.000896728	0.0145926	up
RASGRF1	Ras protein specific guanine nucleotide releasing factor 1	10468	-0.374139	-1.29607	0.000898988	0.0145945	down
LGALS3BP	galectin 3 binding protein	370.771	0.470045	1.38515	0.000899193	0.0145945	up
FCGBP	Fc gamma binding protein	14.568	1.73515	3.32914	0.000900204	0.0145945	up
H1-0	H1.0 linker histone	2080.49	0.193626	1.14363	0.00090173	0.0146057	up
KRAS	KRAS proto-oncogene, GTPase	3314.99	-0.225985	-1.16958	0.000902766	0.0146088	down
ZBTB25	zinc finger and BTB domain containing 25	326.182	0.351083	1.27552	0.000906038	0.0146482	up
TPPP	tubulin polymerization promoting protein	19897.9	-0.174595	-1.12865	0.000907362	0.014656	down
MLXIP	MLX interacting protein	1351.21	-0.236647	-1.17825	0.000911226	0.0147047	down
KANK4	KN motif and ankyrin repeat domains 4	205.824	0.796349	1.7367	0.000912202	0.0147068	up
SLC12A5	solute carrier family 12 member 5	16677.5	-0.262786	-1.19979	0.00091376	0.0147081	down
SHROOM2	shroom family member 2	3473.1	0.259575	1.19713	0.000913969	0.0147081	up
H1-2	H1.2 linker histone, cluster member	190.688	0.399477	1.31903	0.000918551	0.0147667	up
GLRA1	glycine receptor alpha 1	43.5585	2.75302	6.74126	0.000919313	0.0147667	up
MPDZ	multiple PDZ domain crumbs cell polarity complex component	2332.55	-0.303585	-1.23421	0.000922713	0.0148077	down
PRKG2	protein kinase cGMP-dependent 2	317.111	-0.597355	-1.51294	0.000925597	0.0148403	down
SEMA3E	semaphorin 3E	831.23	0.367745	1.29033	0.000928798	0.0148779	up
NXF2B	nuclear RNA export factor 2B	72.2513	1.06484	2.09194	0.000936821	0.0149926	up
KIFC2	kinesin family member C2	16350.6	-0.329025	-1.25616	0.000939709	0.015025	down
BICRA	BRD4 interacting chromatin remodeling complex associated protein	789.453	-0.310499	-1.24014	0.000943754	0.0150758	down
GNAI2	G protein subunit alpha i2	3090.31	-0.267386	-1.20363	0.000945059	0.0150828	down
MEF2A	myocyte enhancer factor 2A	6051.44	0.260569	1.19795	0.000946957	0.0150992	up
TGFB1	transforming growth factor beta 1	171.232	0.885707	1.84767	0.000950984	0.0151496	up
CEP85	centrosomal protein 85	473.779	0.318287	1.24685	0.000954883	0.0151978	up
FAM13C	family with sequence similarity 13 member C	2396.46	0.278713	1.21311	0.000956371	0.0152075	up
FAT2	FAT atypical cadherin 2	26.5731	1.32914	2.51254	0.000959757	0.0152474	up
FECH	ferrochelatase	2021.73	0.218273	1.16334	0.000966603	0.0153282	up
CAMKV	CaM kinase like vesicle associated	11638.4	-0.379714	-1.30108	0.000968227	0.01534	down
ZDHHC22	zinc finger DHHC-type palmitoyltransferase 22	2416.19	0.2723	1.20773	0.000970231	0.0153577	up
NAAA	N-acylethanolamine acid amidase	719.785	-0.385373	-1.3062	0.000975597	0.0154286	down
ANKRD13D	ankyrin repeat domain 13D	1386.56	-0.228297	-1.17145	0.000979644	0.0154786	down
FBXL19	F-box and leucine rich repeat protein 19	2031.61	-0.234461	-1.17647	0.000981178	0.0154887	down
IGSF21	immunoglobin superfamily member 21	1071.33	-0.30328	-1.23395	0.000988206	0.0155855	down
GPR22	G protein-coupled receptor 22	1833.15	0.465056	1.38037	0.0009919	0.0156296	up
H2AC19	H2A clustered histone 19	127.509	1.184	2.27205	0.000993996	0.0156485	up
ARHGEF2	Rho/Rac guanine nucleotide exchange factor 2	4601.93	-0.323064	-1.25098	0.000997408	0.015688	down
ARMC5	armadillo repeat containing 5	394.217	0.360917	1.28424	0.00100207	0.015747	up
ZFTA	zinc finger translocation associated	1210.22	-0.228166	-1.17135	0.00100339	0.0157535	down
CTTNBP2	cortactin binding protein 2	3877.61	-0.251726	-1.19063	0.001012	0.0158712	down
CD1D	CD1d molecule	33.5093	1.44597	2.72446	0.00101741	0.0159306	up
S100A10	S100 calcium binding protein A10	351.014	-0.421237	-1.33907	0.00103335	0.0161366	down
COA5	cytochrome c oxidase assembly factor 5	3026.89	-0.189531	-1.14039	0.00103479	0.0161446	down
FAHD1	fumarylacetoacetate hydrolase domain containing 1	299.627	0.333828	1.26035	0.00103952	0.0162001	up
CYB5R1	cytochrome b5 reductase 1	558.605	1.10927	2.15736	0.00104021	0.0162001	up
MEGF6	multiple EGF like domains 6	237.233	2.07364	4.20947	0.00105259	0.0163783	up
UPK1B	uroplakin 1B	34.377	-1.0379	-2.05324	0.00106102	0.0164858	down
KCND1	potassium voltage-gated channel subfamily D member 1	560.427	0.379126	1.30055	0.0010614	0.0164858	up
ADRB1	adrenoceptor beta 1	705.278	-0.396872	-1.31665	0.00107338	0.0166571	down
AQR	aquarius intron-binding spliceosomal factor	1387.43	-0.236541	-1.17816	0.00107723	0.0167019	down
S1PR2	sphingosine-1-phosphate receptor 2	76.6558	0.627203	1.54457	0.00109042	0.0168913	up
FES	FES proto-oncogene, tyrosine kinase	91.1535	-0.744968	-1.67594	0.0011035	0.0170788	down
RTN4RL2	reticulon 4 receptor like 2	730.562	0.435883	1.35274	0.00110932	0.0171536	up
DIPK2A	divergent protein kinase domain 2A	1224.75	-0.298272	-1.22967	0.00111207	0.0171807	down
HDDC2	HD domain containing 2	222.713	0.477561	1.39239	0.00111555	0.0172193	up
RET	ret proto-oncogene	232.842	1.90327	3.74061	0.00111816	0.0172442	up
PPP2CB	protein phosphatase 2 catalytic subunit beta	2108.29	-0.230468	-1.17322	0.00111932	0.0172468	down
MT-RNR2	mitochondrially encoded 16S rRNA	119076	-0.398659	-1.31828	0.00112102	0.0172578	down
SAP18	Sin3A associated protein 18	930.522	0.292889	1.22509	0.00112271	0.0172685	up
GABRD	gamma-aminobutyric acid type A receptor subunit delta	1491.36	-0.419271	-1.33725	0.00112518	0.0172911	down
KIAA1614	KIAA1614	317.129	0.803739	1.74562	0.00112935	0.0173399	up
SEMA6A	semaphorin 6A	760.99	-0.365881	-1.28867	0.00113133	0.017355	down
TPM2	tropomyosin 2	188.143	0.476321	1.39119	0.00113392	0.0173666	up
LGI2	leucine rich repeat LGI family member 2	2196.06	-0.234004	-1.17609	0.00113408	0.0173666	down
EPAS1	endothelial PAS domain protein 1	3851.78	-0.254607	-1.19301	0.00113547	0.0173726	down
MEG8	maternally expressed 8, small nucleolar RNA host gene	25718.4	-0.216366	-1.1618	0.00113767	0.0173757	down
MICAL2	microtubule associated monooxygenase, calponin and LIM domain containing 2	11899.7	-0.236811	-1.17838	0.00113906	0.0173817	down
NCOA2	nuclear receptor coactivator 2	3638.12	-0.197216	-1.14648	0.00114968	0.0175184	down
LRATD2	LRAT domain containing 2	276.058	-0.411064	-1.32967	0.00115003	0.0175184	down
MARK2	microtubule affinity regulating kinase 2	3743.49	-0.182989	-1.13523	0.00115507	0.0175796	down
SYNC	syncoilin, intermediate filament protein	39.5483	-1.03884	-2.05458	0.00115645	0.0175853	down
RNF24	ring finger protein 24	1886.92	-0.228194	-1.17137	0.00115796	0.0175929	down
ZNF823	zinc finger protein 823	472.486	0.363227	1.2863	0.00116056	0.0176139	up
SYNE1	spectrin repeat containing nuclear envelope protein 1	15409.9	-0.411419	-1.32999	0.00116137	0.0176139	down
ATP6V1C2	ATPase H+ transporting V1 subunit C2	31.8833	1.29769	2.45835	0.00116375	0.0176308	up
PACSIN2	protein kinase C and casein kinase substrate in neurons 2	1628.47	0.335326	1.26166	0.00116451	0.0176308	up
GLCE	glucuronic acid epimerase	1103.19	0.324629	1.25234	0.00116905	0.0176842	up
MVB12B	multivesicular body subunit 12B	3625.41	-0.15939	-1.11681	0.00117289	0.017712	down
HOPX	HOP homeobox	710.903	-0.534519	-1.44846	0.00117386	0.017712	down
ING1	inhibitor of growth family member 1	766.116	-0.350876	-1.27533	0.00117394	0.017712	down
ZCCHC2	zinc finger CCHC-type containing 2	905.074	-0.243363	-1.18375	0.00118276	0.017824	down
CCDC3	coiled-coil domain containing 3	840.612	0.515056	1.42905	0.00118342	0.017824	up
AKR1B15	aldo-keto reductase family 1 member B15	19.9452	1.33594	2.5244	0.00119573	0.017981	up
KAZALD1	Kazal type serine peptidase inhibitor domain 1	90.8265	0.949449	1.93114	0.00119591	0.017981	up
IFNLR1	interferon lambda receptor 1	8.70896	2.31756	4.98488	0.00120405	0.0180759	up
RUNDC1	RUN domain containing 1	1056.9	-0.239084	-1.18024	0.0012043	0.0180759	down
OTOF	otoferlin	1066.09	-1.07333	-2.10429	0.00120951	0.0181385	down
TENM4	teneurin transmembrane protein 4	6021.78	0.333867	1.26039	0.00122519	0.0183421	up
CDH7	cadherin 7	979.224	0.297558	1.22906	0.0012252	0.0183421	up
KCNC3	potassium voltage-gated channel subfamily C member 3	3861.16	0.26257	1.19961	0.00122738	0.0183545	up
TRIM46	tripartite motif containing 46	2260.63	-0.295831	-1.22759	0.00123168	0.0183917	down
GRHL3	grainyhead like transcription factor 3	43.2498	0.91545	1.88616	0.00123999	0.0184999	up
BEAN1	brain expressed associated with NEDD4 1	437.641	-0.433269	-1.35029	0.0012446	0.0185527	down
CREG2	cellular repressor of E1A stimulated genes 2	6922.95	0.424755	1.34234	0.00124648	0.0185648	up
STARD8	StAR related lipid transfer domain containing 8	1312.11	-0.247067	-1.18679	0.00125371	0.0186566	down
LRRFIP2	LRR binding FLII interacting protein 2	928.003	-0.286481	-1.21966	0.00127023	0.0188701	down
HTR5A	5-hydroxytryptamine receptor 5A	816.928	0.342582	1.26802	0.00127657	0.0189482	up
CRIP2	cysteine rich protein 2	2902.24	0.271299	1.20689	0.00128983	0.0190995	up
KLF9	Kruppel like factor 9	7296.45	0.187284	1.13862	0.00129082	0.0190995	up
CABP5	calcium binding protein 5	8.33903	-2.08238	-4.23506	0.00129116	0.0190995	down
SDK1	sidekick cell adhesion molecule 1	591.424	0.667289	1.58809	0.00129621	0.0191257	up
NSUN4	NOP2/Sun RNA methyltransferase 4	320.413	0.384122	1.30507	0.00129623	0.0191257	up
TOMM40	translocase of outer mitochondrial membrane 40	1319.33	-0.233718	-1.17586	0.00129789	0.019134	down
HEBP1	heme binding protein 1	521.89	0.280505	1.21462	0.00130275	0.0191893	up
CDC42BPA	CDC42 binding protein kinase alpha	11110.5	-0.162056	-1.11888	0.00130634	0.019226	down
TNN	tenascin N	18.8401	1.30222	2.46608	0.00131299	0.0192811	up
BAMBI	BMP and activin membrane bound inhibitor	61.8403	0.754144	1.68663	0.00131467	0.0192833	up
P2RY1	purinergic receptor P2Y1	63.902	0.808407	1.75128	0.00131847	0.0193228	up
DUSP7	dual specificity phosphatase 7	2040.95	-0.232291	-1.1747	0.00132298	0.0193725	down
SLC39A2	solute carrier family 39 member 2	410.96	-0.395535	-1.31543	0.00132846	0.0194364	down
PCDHA4	protocadherin alpha 4	194.914	-0.463849	-1.37922	0.00134177	0.0196147	down
METTL16	methyltransferase 16, N6-methyladenosine	943.849	-0.325228	-1.25286	0.00134452	0.0196384	down
SLC30A1	solute carrier family 30 member 1	1034.59	0.298049	1.22948	0.00134819	0.0196682	up
METTL3	methyltransferase 3, N6-adenosine-methyltransferase complex catalytic subunit	591.071	-0.24134	-1.18209	0.00134882	0.0196682	down
FAM214A	family with sequence similarity 214 member A	1281.99	0.269399	1.20531	0.00136223	0.019847	up
DYNLRB1	dynein light chain roadblock-type 1	2452.31	0.251891	1.19077	0.00136495	0.01987	up
PLA2G4B	phospholipase A2 group IVB	65.0048	-0.755613	-1.68835	0.00136982	0.0199242	down
SAMM50	SAMM50 sorting and assembly machinery component	2618.31	-0.183773	-1.13585	0.00137195	0.0199287	down
ECE2	endothelin converting enzyme 2	649.86	0.278026	1.21253	0.00137369	0.0199287	up
UNC5A	unc-5 netrin receptor A	3275.35	0.220804	1.16538	0.00137471	0.0199287	up
LPAR1	lysophosphatidic acid receptor 1	878.223	0.555795	1.46998	0.00138679	0.0200871	up
ADCY4	adenylate cyclase 4	99.6801	-0.603818	-1.51973	0.00139227	0.0201497	down
IFIT2	interferon induced protein with tetratricopeptide repeats 2	361.303	0.410195	1.32887	0.00139619	0.0201878	up
RND2	Rho family GTPase 2	1247.48	-0.306604	-1.23679	0.00139722	0.0201878	down
METRNL	meteorin like, glial cell differentiation regulator	173.915	0.455932	1.37167	0.00140053	0.0202188	up
SYT16	synaptotagmin 16	2602.13	-0.282662	-1.21644	0.00140463	0.0202611	down
NEK8	NIMA related kinase 8	105.04	0.765743	1.70025	0.00140976	0.0203182	up
DNAI4	dynein axonemal intermediate chain 4	313.061	-0.320035	-1.24836	0.00141925	0.0204381	down
TMSB4Y	thymosin beta 4 Y-linked	11392.6	0.19062	1.14125	0.00142889	0.0205349	up
C17orf80	chromosome 17 open reading frame 80	245.97	-0.376575	-1.29826	0.00142951	0.0205349	down
LIPG	lipase G, endothelial type	168.943	0.650369	1.56957	0.00143152	0.0205364	up
TONSL	tonsoku like, DNA repair protein	239.256	-0.568602	-1.48309	0.00143197	0.0205364	down
CCKBR	cholecystokinin B receptor	2117.1	-0.442745	-1.35919	0.00143625	0.0205796	down
PACSIN1	protein kinase C and casein kinase substrate in neurons 1	13034.5	-0.189917	-1.1407	0.00143745	0.0205796	down
RILP	Rab interacting lysosomal protein	32.2386	1.19784	2.29396	0.00143854	0.0205796	up
TOM1	target of myb1 membrane trafficking protein	987.277	0.210719	1.15727	0.00144101	0.0205981	up
PTOV1	PTOV1 extended AT-hook containing adaptor protein	2635.96	-0.207679	-1.15483	0.00145588	0.0207936	down
ZSWIM7	zinc finger SWIM-type containing 7	148.527	0.494116	1.40846	0.00147083	0.0209735	up
ACTN1	actinin alpha 1	3200.18	0.22121	1.16571	0.0014709	0.0209735	up
RGS17	regulator of G protein signaling 17	3070.52	0.27607	1.21089	0.00148302	0.0211291	up
SSR1	signal sequence receptor subunit 1	4669.67	0.223031	1.16718	0.00148669	0.0211641	up
PCDH18	protocadherin 18	197.456	-0.387187	-1.30784	0.00149141	0.0212138	down
BDNF	brain derived neurotrophic factor	788.589	0.643592	1.56221	0.00150313	0.0213632	up
CHD7	chromodomain helicase DNA binding protein 7	416.709	-0.480421	-1.39515	0.00151763	0.0215468	down
CFAP100	cilia and flagella associated protein 100	125.916	0.516148	1.43013	0.00151853	0.0215468	up
MEDAG	mesenteric estrogen dependent adipogenesis	1118.99	0.939217	1.91749	0.00152458	0.021615	up
CD9	CD9 molecule	765.164	0.380025	1.30136	0.00153641	0.0217505	up
EFCAB6	EF-hand calcium binding domain 6	547.932	1.03111	2.04359	0.00153664	0.0217505	up
RPL5	ribosomal protein L5	960.421	-0.219013	-1.16394	0.00154627	0.0218691	down
GNL1	G protein nucleolar 1 (putative)	3967.33	-0.154955	-1.11339	0.00155302	0.0219467	down
NACAD	NAC alpha domain containing	1208.45	0.317884	1.2465	0.00155659	0.021978	up
RBCK1	RANBP2-type and C3HC4-type zinc finger containing 1	2437.19	-0.190408	-1.14109	0.00155777	0.021978	down
RNF112	ring finger protein 112	9078.49	-0.325614	-1.2532	0.00156284	0.0220318	down
PKDREJ	polycystin family receptor for egg jelly	73.7069	0.670683	1.59183	0.00157772	0.0222236	up
CX3CR1	C-X3-C motif chemokine receptor 1	1497.26	-0.299736	-1.23092	0.00158819	0.0223529	down
EMP3	epithelial membrane protein 3	41.81	0.967031	1.95481	0.00159926	0.0224905	up
HMGA1	high mobility group AT-hook 1	1266.59	-0.32939	-1.25648	0.00160564	0.0225619	down
TDG	thymine DNA glycosylase	1376.78	0.390576	1.31092	0.0016085	0.0225839	up
CDK9	cyclin dependent kinase 9	2486.85	-0.243864	-1.18416	0.00161496	0.0226563	down
CYCS	cytochrome c, somatic	2075.74	0.22857	1.17167	0.00161778	0.0226776	up
HAP1	huntingtin associated protein 1	2546.18	-0.329344	-1.25644	0.00162313	0.0227343	down
SLC24A3	solute carrier family 24 member 3	3108.8	-0.276041	-1.21087	0.00162838	0.0227755	down
PVALB	parvalbumin	868.439	0.383474	1.30448	0.00162869	0.0227755	up
KIRREL3	kirre like nephrin family adhesion molecule 3	1153.11	0.289282	1.22203	0.00163253	0.0228109	up
FAM53B	family with sequence similarity 53 member B	1664.99	0.383889	1.30485	0.00169136	0.0235949	up
COL3A1	collagen type III alpha 1 chain	194.876	1.87692	3.67291	0.00169414	0.0236147	up
NDNF	neuron derived neurotrophic factor	525.631	-0.59697	-1.51254	0.00170341	0.023725	down
GOLT1B	golgi transport 1B	1005.86	0.29992	1.23108	0.00171155	0.0238193	up
AQP11	aquaporin 11	483.494	-0.387704	-1.30831	0.00172909	0.0240441	down
ALDOA	aldolase, fructose-bisphosphate A	40346.9	0.238262	1.17957	0.00173798	0.0241485	up
EML6	EMAP like 6	1172.7	-0.335156	-1.26151	0.00173957	0.0241513	down
TCERG1L	transcription elongation regulator 1 like	222.639	-0.5493	-1.46337	0.00174623	0.0242244	down
LAMA4	laminin subunit alpha 4	315.679	0.463548	1.37893	0.00174786	0.0242277	up
R3HDM4	R3H domain containing 4	8010.11	-0.158191	-1.11589	0.00175007	0.0242391	down
NPHP4	nephrocystin 4	600.25	0.238009	1.17936	0.00176981	0.0244843	up
ASXL2	ASXL transcriptional regulator 2	1307.15	0.237821	1.17921	0.0017706	0.0244843	up
LIMK1	LIM domain kinase 1	2068.2	0.218471	1.1635	0.00177477	0.0245085	up
AP2A2	adaptor related protein complex 2 subunit alpha 2	7102.59	0.295315	1.22715	0.00177516	0.0245085	up
MSANTD3	Myb/SANT DNA binding domain containing 3	274.151	-0.411847	-1.33039	0.00177998	0.0245556	down
ATCAY	ATCAY kinesin light chain interacting caytaxin	6914.69	-0.207457	-1.15465	0.00180061	0.0248008	down
HBD	hemoglobin subunit delta	434.383	-0.689975	-1.61326	0.00180451	0.0248349	down
CDKN2C	cyclin dependent kinase inhibitor 2C	70.2119	-0.611854	-1.52822	0.00180689	0.0248395	down
SLC25A22	solute carrier family 25 member 22	6844.29	0.376012	1.29775	0.00180812	0.0248395	up
NTN5	netrin 5	89.8603	0.875554	1.83471	0.00180913	0.0248395	up
AIRN	antisense of IGF2R non-protein coding RNA	23.8433	1.18587	2.275	0.0018223	0.0250006	up
KLC1	kinesin light chain 1	17758.5	0.249929	1.18915	0.0018262	0.0250337	up
NFIX	nuclear factor I X	7738.92	0.175407	1.12928	0.0018276	0.0250337	up
PLXNA3	plexin A3	1142.83	-0.521682	-1.43563	0.00183095	0.02506	down
NEK6	NIMA related kinase 6	790.918	0.376191	1.29791	0.00184161	0.0251861	up
ESRRB	estrogen related receptor beta	79.2439	0.837303	1.78671	0.00184536	0.0252174	up
SLC13A3	solute carrier family 13 member 3	572.143	0.363189	1.28627	0.00186376	0.025449	up
CD2BP2	CD2 cytoplasmic tail binding protein 2	2374.13	0.213568	1.15955	0.00186703	0.0254687	up
TNFSF10	TNF superfamily member 10	77.9893	-0.622449	-1.53949	0.00186835	0.0254687	down
RCAN1	regulator of calcineurin 1	1514.91	-0.210643	-1.1572	0.00186959	0.0254687	down
LRIG2	leucine rich repeats and immunoglobulin like domains 2	1408.1	0.228696	1.17178	0.00187395	0.025508	up
EMCN	endomucin	120.621	-0.556974	-1.47118	0.00187696	0.025529	down
SLC6A7	solute carrier family 6 member 7	3116.03	0.281167	1.21518	0.0018805	0.0255572	up
NIBAN2	niban apoptosis regulator 2	1050.24	0.271644	1.20718	0.00188242	0.0255633	up
CDC42EP3	CDC42 effector protein 3	314.316	-0.331288	-1.25814	0.00189352	0.0256939	down
SPCS3	signal peptidase complex subunit 3	2635.09	-0.250096	-1.18929	0.00189834	0.0257393	down
FMN1	formin 1	970.161	-0.462398	-1.37783	0.00191304	0.0259184	down
PGBD5	piggyBac transposable element derived 5	5068.54	0.350764	1.27524	0.00191903	0.0259794	up
ENPP2	ectonucleotide pyrophosphatase/phosphodiesterase 2	7074.46	-0.304283	-1.23481	0.00192613	0.0260552	down
RHOT2	ras homolog family member T2	1889.47	-0.295549	-1.22735	0.00194273	0.02625	down
ADGRF4	adhesion G protein-coupled receptor F4	145.32	0.988114	1.98359	0.00194445	0.02625	up
FAM43A	family with sequence similarity 43 member A	388.882	0.612729	1.52915	0.00194506	0.02625	up
CFAP418	cilia and flagella associated protein 418	1131.21	0.288325	1.22122	0.00194735	0.0262605	up
MKNK1	MAPK interacting serine/threonine kinase 1	730.794	0.282636	1.21642	0.00195333	0.0263208	up
NBL1	NBL1, DAN family BMP antagonist	1303.78	0.512457	1.42648	0.00196404	0.0264446	up
ERN1	endoplasmic reticulum to nucleus signaling 1	487.455	-0.269539	-1.20542	0.00197768	0.026605	down
SLC26A8	solute carrier family 26 member 8	184.314	-0.492841	-1.40721	0.00197901	0.026605	down
CLTB	clathrin light chain B	3691.7	0.223496	1.16756	0.00198551	0.0266678	up
LILRB4	leukocyte immunoglobulin like receptor B4	19.5991	1.38295	2.60802	0.00198675	0.0266678	up
GDE1	glycerophosphodiester phosphodiesterase 1	5293.07	0.335842	1.26211	0.00199561	0.0267455	up
ACSS2	acyl-CoA synthetase short chain family member 2	1721.81	0.236257	1.17793	0.00200575	0.0268606	up
BANP	BTG3 associated nuclear protein	889.799	-0.212123	-1.15839	0.0020171	0.0269919	down
RTL1	retrotransposon Gag like 1	8.96602	2.24821	4.75095	0.0020219	0.0270354	up
NRAS	NRAS proto-oncogene, GTPase	1584.09	-0.203446	-1.15145	0.00202656	0.0270769	down
CHCHD10	coiled-coil-helix-coiled-coil-helix domain containing 10	2333.07	0.257222	1.19517	0.00202945	0.0270947	up
PGS1	phosphatidylglycerophosphate synthase 1	2068.12	-0.204365	-1.15218	0.00203857	0.0271747	down
PDE4DIP	phosphodiesterase 4D interacting protein	7142.56	-0.190885	-1.14146	0.00204772	0.0272356	down
PLEKHD1	pleckstrin homology and coiled-coil domain containing D1	87.6112	0.574084	1.48873	0.00204783	0.0272356	up
KIF1C	kinesin family member 1C	2693.29	-0.305238	-1.23562	0.00205	0.0272436	down
ALK	ALK receptor tyrosine kinase	162.699	-0.439125	-1.35578	0.00206033	0.0273599	down
CADM1	cell adhesion molecule 1	5313.76	-0.205884	-1.15339	0.00206463	0.0273961	down
CCER2	coiled-coil glutamate rich protein 2	38.3303	0.927464	1.90193	0.00207942	0.0275503	up
TH	tyrosine hydroxylase	73.8488	1.03973	2.05584	0.00208305	0.0275738	up
UBE2L6	ubiquitin conjugating enzyme E2 L6	137.112	-0.517329	-1.4313	0.00208436	0.0275738	down
CHD5	chromodomain helicase DNA binding protein 5	10864.8	-0.188316	-1.13943	0.00209282	0.0276646	down
NFATC2	nuclear factor of activated T cells 2	307.838	-0.341165	-1.26678	0.00209552	0.0276793	down
NT5DC2	5'-nucleotidase domain containing 2	105.256	0.965962	1.95337	0.00211279	0.0278863	up
PPP1R14C	protein phosphatase 1 regulatory inhibitor subunit 14C	341.568	-0.325675	-1.25325	0.0021219	0.0279853	down
ELOC	elongin C	2720.68	-0.156561	-1.11463	0.00212409	0.0279929	down
PLAT	plasminogen activator, tissue type	890.724	0.348046	1.27284	0.00216286	0.0284393	up
FAM184B	family with sequence similarity 184 member B	265.535	-0.495128	-1.40945	0.00217162	0.0284992	down
ADCY2	adenylate cyclase 2	5489.19	-0.202431	-1.15064	0.00217234	0.0284992	down
ZNF365	zinc finger protein 365	20010.5	-0.154441	-1.11299	0.0021843	0.0286297	down
TRIB1	tribbles pseudokinase 1	567.843	-0.400264	-1.31975	0.00218557	0.0286297	down
FAM107B	family with sequence similarity 107 member B	180.108	-0.38696	-1.30764	0.00219503	0.0287319	down
SLC35F1	solute carrier family 35 member F1	2519.89	-0.247404	-1.18707	0.00219946	0.0287682	down
MYC	MYC proto-oncogene, bHLH transcription factor	78.8869	0.56126	1.47556	0.00221257	0.0289181	up
CYP4V2	cytochrome P450 family 4 subfamily V member 2	249.88	0.350794	1.27526	0.0022164	0.0289277	up
ATXN1	ataxin 1	3221.26	-0.226508	-1.17	0.00221772	0.0289277	down
SLC14A1	solute carrier family 14 member 1 (Kidd blood group)	319.936	0.579218	1.49404	0.0022183	0.0289277	up
MRPL38	mitochondrial ribosomal protein L38	944.309	0.2655	1.20205	0.00223705	0.0291285	up
MPPED1	metallophosphoesterase domain containing 1	7303.24	-0.26723	-1.20349	0.00224591	0.0292002	down
MOXD1	monooxygenase DBH like 1	134.171	-0.590776	-1.50606	0.00225003	0.0292319	down
FSD1	fibronectin type III and SPRY domain containing 1	866.551	-0.214302	-1.16014	0.00225321	0.0292429	down
CCL28	C-C motif chemokine ligand 28	91.2275	0.810897	1.7543	0.00225424	0.0292429	up
RND1	Rho family GTPase 1	493.151	-0.683612	-1.60616	0.00226644	0.0293792	down
CITED4	Cbp/p300 interacting transactivator with Glu/Asp rich carboxy-terminal domain 4	171.344	-0.79205	-1.73153	0.00227345	0.0294482	down
DTX2	deltex E3 ubiquitin ligase 2	276.645	0.472803	1.3878	0.00227979	0.0295084	up
KIF5C	kinesin family member 5C	33240.3	0.141646	1.10316	0.00229216	0.0296055	up
TPH2	tryptophan hydroxylase 2	27.1896	1.06071	2.08596	0.0022924	0.0296055	up
TDRD5	tudor domain containing 5	63.7209	0.692843	1.61647	0.00230998	0.0297908	up
MIOS	meiosis regulator for oocyte development	646.824	0.246259	1.18613	0.00231017	0.0297908	up
PCDH20	protocadherin 20	382.815	-0.472341	-1.38736	0.00231308	0.0298061	down
SYMPK	symplekin scaffold protein	4061.1	-0.200936	-1.14944	0.00232269	0.0299078	down
FAM43B	family with sequence similarity 43 member B	633.33	0.470535	1.38562	0.00234034	0.0301094	up
HYLS1	HYLS1 centriolar and ciliogenesis associated	239.471	0.412792	1.33126	0.0023418	0.0301094	up
RBMS2	RNA binding motif single stranded interacting protein 2	254.283	-0.375992	-1.29773	0.00235939	0.0303131	down
SMAD5	SMAD family member 5	1091.9	-0.226353	-1.16987	0.0023657	0.0303627	down
DIPK1A	divergent protein kinase domain 1A	670.426	0.410157	1.32883	0.00236849	0.0303627	up
GRM8	glutamate metabotropic receptor 8	582.34	-0.337835	-1.26386	0.00237289	0.0303967	down
MCEMP1	mast cell expressed membrane protein 1	7.95247	2.71146	6.54982	0.00237681	0.0304104	up
TNRC18	trinucleotide repeat containing 18	2871.22	-0.319395	-1.24781	0.00237745	0.0304104	down
COL5A2	collagen type V alpha 2 chain	271.338	0.516261	1.43024	0.00237983	0.0304185	up
GAL3ST3	galactose-3-O-sulfotransferase 3	1133.82	-0.32893	-1.25608	0.00239004	0.0304988	down
THBD	thrombomodulin	532.544	0.700962	1.62559	0.00239137	0.0304988	up
CEP128	centrosomal protein 128	161.676	-0.708386	-1.63397	0.00239843	0.0305482	down
A2M	alpha-2-macroglobulin	92.2974	1.27725	2.42376	0.00239876	0.0305482	up
MACC1	MET transcriptional regulator MACC1	13.8765	-1.53064	-2.88914	0.00241151	0.0306723	down
NUCB2	nucleobindin 2	403.394	0.36208	1.28528	0.00241203	0.0306723	up
NEBL	nebulette	2381.62	0.228444	1.17157	0.00241883	0.0307259	up
KCNF1	potassium voltage-gated channel modifier subfamily F member 1	4138.77	-0.335763	-1.26204	0.00241978	0.0307259	down
ZNF335	zinc finger protein 335	1163.01	-0.20219	-1.15044	0.00242353	0.0307511	down
TRANK1	tetratricopeptide repeat and ankyrin repeat containing 1	19731.2	0.297552	1.22906	0.00243011	0.030812	up
ZBTB7C	zinc finger and BTB domain containing 7C	144.915	0.530384	1.44431	0.00243525	0.0308548	up
PLXNA1	plexin A1	4464.73	-0.328639	-1.25583	0.00244394	0.0309423	down
PCDHGA9	protocadherin gamma subfamily A, 9	408.486	-0.522864	-1.43681	0.00244824	0.0309665	down
NOTUM	notum, palmitoleoyl-protein carboxylesterase	80.5197	-0.785253	-1.7234	0.00245132	0.0309665	down
TSPOAP1	TSPO associated protein 1	13985.8	-0.221786	-1.16618	0.00245231	0.0309665	down
GRIN3A	glutamate ionotropic receptor NMDA type subunit 3A	1526.85	0.39207	1.31227	0.00245373	0.0309665	up
PGLYRP1	peptidoglycan recognition protein 1	80.1526	-0.61458	-1.53111	0.00245474	0.0309665	down
DNAJC21	DnaJ heat shock protein family (Hsp40) member C21	945.505	-0.366256	-1.289	0.00247127	0.0311523	down
POGK	pogo transposable element derived with KRAB domain	2097.03	-0.324259	-1.25202	0.00247568	0.0311854	down
ARHGAP24	Rho GTPase activating protein 24	141.654	-0.413818	-1.33221	0.00248227	0.0312457	down
C2orf88	chromosome 2 open reading frame 88	465.184	-0.251059	-1.19008	0.00252317	0.0317146	down
CAT	catalase	1338.59	0.381066	1.3023	0.00252634	0.0317183	up
P2RX1	purinergic receptor P2X 1	15.0233	1.26379	2.40125	0.00253755	0.0318239	up
LYST	lysosomal trafficking regulator	2441.07	0.198833	1.14777	0.00253918	0.0318239	up
SLC35F5	solute carrier family 35 member F5	513.528	0.249057	1.18843	0.00254935	0.0319284	up
ZMIZ2	zinc finger MIZ-type containing 2	8223.81	-0.228561	-1.17167	0.00255728	0.0319923	down
FSCN1	fascin actin-bundling protein 1	4177.17	-0.203541	-1.15152	0.00255913	0.0319923	down
HES1	hes family bHLH transcription factor 1	218.064	0.37267	1.29475	0.00255997	0.0319923	up
C2orf72	chromosome 2 open reading frame 72	286.967	-0.368974	-1.29143	0.00256551	0.0320385	down
BTBD17	BTB domain containing 17	295.001	-0.408798	-1.32758	0.00257091	0.0320829	down
COL6A4P2	collagen type VI alpha 4 pseudogene 2	223.139	0.786786	1.72523	0.00257286	0.0320843	up
CTXN1	cortexin 1	8016.45	-0.287387	-1.22043	0.00258005	0.0321343	down
FAM98C	family with sequence similarity 98 member C	754.126	-0.244441	-1.18463	0.00258057	0.0321343	down
ATF3	activating transcription factor 3	8.29506	2.05289	4.14936	0.00259574	0.0323	up
TMEM43	transmembrane protein 43	1004.99	0.192817	1.14299	0.0025994	0.0323063	up
IFIT3	interferon induced protein with tetratricopeptide repeats 3	223.775	0.354848	1.27885	0.00259996	0.0323063	up
SYK	spleen associated tyrosine kinase	153.77	-0.605341	-1.52134	0.00260495	0.0323286	down
SHISAL1	shisa like 1	1414.21	-0.206807	-1.15413	0.00260547	0.0323286	down
PSIP1	PC4 and SFRS1 interacting protein 1	5382.6	0.182133	1.13456	0.00260914	0.0323511	up
PHLPP2	PH domain and leucine rich repeat protein phosphatase 2	2363.61	-0.21604	-1.16154	0.00262772	0.0325582	down
ST8SIA2	ST8 alpha-N-acetyl-neuraminide alpha-2,8-sialyltransferase 2	192.126	0.68014	1.6023	0.0026421	0.0326899	up
TTBK1	tau tubulin kinase 1	6192.76	-0.203338	-1.15136	0.00265218	0.0327913	down
SEC14L1	SEC14 like lipid binding 1	6242.94	-0.244086	-1.18434	0.00265559	0.0328101	down
EIF2AK3	eukaryotic translation initiation factor 2 alpha kinase 3	928.659	0.293501	1.22561	0.00266198	0.0328657	up
HDAC5	histone deacetylase 5	3864.69	-0.408715	-1.3275	0.00266866	0.0329159	down
RHOJ	ras homolog family member J	88.753	0.604468	1.52042	0.00266982	0.0329159	up
QPCTL	glutaminyl-peptide cyclotransferase like	572.944	0.257273	1.19522	0.00267394	0.0329423	up
ACTB	actin beta	27312.4	0.238947	1.18013	0.0026766	0.0329423	up
PPDPF	pancreatic progenitor cell differentiation and proliferation factor	695.126	0.265794	1.2023	0.00267921	0.0329423	up
ATN1	atrophin 1	5297.43	-0.226583	-1.17006	0.00268557	0.0329931	down
PKNOX2	PBX/knotted 1 homeobox 2	2219.1	-0.41296	-1.33142	0.00269892	0.0331337	down
NLGN3	neuroligin 3	3690.26	-0.248533	-1.188	0.00270866	0.0332298	down
ARHGEF33	Rho guanine nucleotide exchange factor 33	33.9071	0.972898	1.96278	0.00272607	0.0333974	up
CTNNAL1	catenin alpha like 1	819.296	0.323563	1.25142	0.00272616	0.0333974	up
PDLIM3	PDZ and LIM domain 3	36.7441	1.11284	2.16271	0.00273364	0.0334655	up
PROM2	prominin 2	14.0002	1.86832	3.65108	0.00274104	0.0335032	up
CEP72	centrosomal protein 72	69.5479	1.23365	2.35161	0.00274269	0.0335032	up
ACOT2	acyl-CoA thioesterase 2	199.097	0.375481	1.29727	0.00274381	0.0335032	up
ZBTB4	zinc finger and BTB domain containing 4	4695.31	-0.250287	-1.18944	0.00274443	0.0335032	down
KIF21A	kinesin family member 21A	7930.35	-0.222311	-1.1666	0.00275286	0.0335521	down
SNAI3	snail family transcriptional repressor 3	12.285	1.54522	2.91849	0.00275416	0.0335521	up
KCNH7	potassium voltage-gated channel subfamily H member 7	4990.67	-0.238923	-1.18011	0.00275422	0.0335521	down
B3GAT3	beta-1,3-glucuronyltransferase 3	2872.49	-0.209356	-1.15617	0.00275693	0.0335616	down
ADCY9	adenylate cyclase 9	2309.03	0.268202	1.20431	0.00276494	0.0336355	up
CDK18	cyclin dependent kinase 18	1254.79	0.491502	1.40591	0.00276897	0.0336594	up
LINC00461	long intergenic non-protein coding RNA 461	1957.76	-0.217451	-1.16268	0.00277077	0.0336594	down
PRDX3	peroxiredoxin 3	1169.31	0.197513	1.14672	0.00278879	0.0338547	up
ARL1	ADP ribosylation factor like GTPase 1	4209.84	0.231644	1.17417	0.00280847	0.0340461	up
DKK2	dickkopf WNT signaling pathway inhibitor 2	25.4915	-1.02427	-2.03393	0.00281516	0.0340778	down
SYT4	synaptotagmin 4	7254.16	-0.306884	-1.23703	0.00281563	0.0340778	down
TMEM143	transmembrane protein 143	504.15	0.293082	1.22526	0.00281897	0.0340778	up
MMP19	matrix metallopeptidase 19	27.0503	1.1182	2.17077	0.00282063	0.0340778	up
CEP170B	centrosomal protein 170B	8318.12	-0.157302	-1.1152	0.00282196	0.0340778	down
NPSR1	neuropeptide S receptor 1	75.9715	-0.560701	-1.47499	0.00282284	0.0340778	down
MREG	melanoregulin	143.614	0.399007	1.3186	0.00282519	0.0340825	up
ENOX1	ecto-NOX disulfide-thiol exchanger 1	750.358	-0.286768	-1.2199	0.00284583	0.0343045	down
UAP1	UDP-N-acetylglucosamine pyrophosphorylase 1	1361.43	-0.208882	-1.15579	0.00285231	0.0343382	down
SULT2B1	sulfotransferase family 2B member 1	225.846	0.388212	1.30877	0.00285823	0.0343792	up
CAVIN3	caveolae associated protein 3	310.99	0.341163	1.26678	0.00285967	0.0343792	up
MAPT	microtubule associated protein tau	16439	-0.154049	-1.11269	0.00287753	0.0345701	down
PYGO2	pygopus family PHD finger 2	1190.18	-0.181682	-1.13421	0.00288366	0.0346198	down
LRCH2	leucine rich repeats and calponin homology domain containing 2	788.257	0.281208	1.21521	0.00290284	0.0348021	up
ATP11B	ATPase phospholipid transporting 11B (putative)	5980.3	0.210914	1.15742	0.00292299	0.0350195	up
DUS3L	dihydrouridine synthase 3 like	1788.51	-0.181394	-1.13398	0.00293132	0.0350951	down
OBSL1	obscurin like cytoskeletal adaptor 1	525.422	-0.271575	-1.20713	0.00295418	0.0353445	down
LRRN1	leucine rich repeat neuronal 1	1498.5	-0.254086	-1.19258	0.00297139	0.0355081	down
ADRA2A	adrenoceptor alpha 2A	275.421	-0.388265	-1.30882	0.00297193	0.0355081	down
CA2	carbonic anhydrase 2	3467.63	-0.484563	-1.39916	0.00299131	0.0357008	down
DIAPH1	diaphanous related formin 1	1781.07	-0.291066	-1.22354	0.00299912	0.0357593	down
LAMC3	laminin subunit gamma 3	298.701	0.50363	1.41778	0.00300802	0.0358163	up
KCTD20	potassium channel tetramerization domain containing 20	2039.62	-0.171354	-1.12611	0.00302571	0.0360022	down
ACSL3	acyl-CoA synthetase long chain family member 3	5252.37	0.224262	1.16818	0.00303404	0.0360725	up
ADAMTS16	ADAM metallopeptidase with thrombospondin type 1 motif 16	247.327	0.461075	1.37657	0.00303576	0.0360725	up
P2RX6	purinergic receptor P2X 6	53.6385	0.771902	1.70752	0.00305671	0.0362966	up
SLC2A12	solute carrier family 2 member 12	97.355	0.606937	1.52302	0.00306264	0.0363422	up
NUMB	NUMB endocytic adaptor protein	1879.31	-0.237916	-1.17929	0.00307307	0.0364411	down
CRHR2	corticotropin releasing hormone receptor 2	25.1927	1.027	2.03778	0.0030756	0.0364463	up
RPLP1	ribosomal protein lateral stalk subunit P1	5146.81	-0.208432	-1.15543	0.0030799	0.0364512	down
CD7	CD7 molecule	44.8275	0.905965	1.8738	0.00308258	0.0364512	up
LTK	leukocyte receptor tyrosine kinase	939.639	-0.828251	-1.77553	0.00308401	0.0364512	down
FBXO33	F-box protein 33	1530.18	-0.23553	-1.17734	0.0030844	0.0364512	down
RTN4R	reticulon 4 receptor	2103.15	-0.275442	-1.21036	0.00308687	0.0364556	down
GNG12	G protein subunit gamma 12	2252.19	-0.266392	-1.2028	0.00308958	0.0364604	down
PSMF1	proteasome inhibitor subunit 1	896.378	0.225179	1.16892	0.00309146	0.0364604	up
PER1	period circadian regulator 1	2768.35	-0.217557	-1.16276	0.00309617	0.0364912	down
GALT	galactose-1-phosphate uridylyltransferase	1449.72	-0.226131	-1.16969	0.00310987	0.0366184	down
CTNNBL1	catenin beta like 1	579.971	-0.228389	-1.17153	0.00311346	0.0366205	down
ITGB3	integrin subunit beta 3	182.176	-0.421359	-1.33919	0.00313011	0.0367667	down
TLNRD1	talin rod domain containing 1	620.394	-0.290436	-1.22301	0.00313677	0.0368201	down
ITGA8	integrin subunit alpha 8	272.334	-0.68149	-1.6038	0.00314519	0.036894	down
FGFR2	fibroblast growth factor receptor 2	1215.01	-0.389768	-1.31018	0.00315809	0.0370071	down
PPP1R12B	protein phosphatase 1 regulatory subunit 12B	5491.92	-0.167879	-1.12341	0.00316044	0.0370071	down
MLLT6	MLLT6, PHD finger containing	6110.07	-0.311464	-1.24097	0.00316122	0.0370071	down
IQSEC2	IQ motif and Sec7 domain ArfGEF 2	7174.08	-0.192679	-1.14288	0.00317526	0.0371464	down
TBC1D10A	TBC1 domain family member 10A	562.869	0.314724	1.24377	0.00318451	0.0372066	up
MIER2	MIER family member 2	917.961	-0.228756	-1.17182	0.00318609	0.0372066	down
POMGNT1	protein O-linked mannose N-acetylglucosaminyltransferase 1 (beta 1,2-)	1883.37	-0.167115	-1.12281	0.00318682	0.0372066	down
SPIRE1	spire type actin nucleation factor 1	6529.35	-0.13824	-1.10056	0.00320629	0.0373902	down
PLEKHG4	pleckstrin homology and RhoGEF domain containing G4	72.9631	-0.67126	-1.59246	0.00320981	0.0373902	down
ABRACL	ABRA C-terminal like	161.694	-0.404788	-1.32389	0.00321121	0.0373902	down
LHFPL6	LHFPL tetraspan subfamily member 6	864.735	0.861186	1.81653	0.00321234	0.0373902	up
ZC3H11A	zinc finger CCCH-type containing 11A	2507.69	-0.295539	-1.22734	0.00321329	0.0373902	down
PKIA	cAMP-dependent protein kinase inhibitor alpha	5931.84	0.256393	1.19449	0.00323034	0.0375384	up
CREB3L2	cAMP responsive element binding protein 3 like 2	559.687	0.328986	1.25613	0.00323974	0.0376067	up
GRM2	glutamate metabotropic receptor 2	1353.2	-0.550364	-1.46446	0.00324054	0.0376067	down
KCTD10	potassium channel tetramerization domain containing 10	1547.98	-0.169521	-1.12468	0.00325592	0.0377348	down
FAM13A	family with sequence similarity 13 member A	683.185	0.279954	1.21416	0.00326316	0.0377934	up
ERG	ETS transcription factor ERG	104.596	-0.474633	-1.38956	0.00326532	0.0377934	down
SEC24D	SEC24 homolog D, COPII coat complex component	401.301	0.539913	1.45388	0.00327506	0.0378809	up
ETFRF1	electron transfer flavoprotein regulatory factor 1	469.915	0.338909	1.2648	0.00328024	0.0379157	up
STXBP5	syntaxin binding protein 5	5261.34	0.294796	1.22671	0.00328481	0.0379433	up
RWDD2B	RWD domain containing 2B	260.516	0.306376	1.2366	0.00330596	0.0381369	up
CASD1	CAS1 domain containing 1	2164.75	0.240187	1.18115	0.00330968	0.0381545	up
SHQ1	SHQ1, H/ACA ribonucleoprotein assembly factor	191.83	0.525364	1.4393	0.00331528	0.0381761	up
EPB41L4B	erythrocyte membrane protein band 4.1 like 4B	1778.67	-0.337018	-1.26314	0.00331594	0.0381761	down
SPG7	SPG7 matrix AAA peptidase subunit, paraplegin	1344.75	-0.243453	-1.18382	0.00332154	0.0382153	down
DUSP3	dual specificity phosphatase 3	6385.56	-0.178151	-1.13143	0.00332557	0.0382324	down
GCN1	GCN1 activator of EIF2AK4	2749.14	0.250492	1.18961	0.00332878	0.0382324	up
BCL9	BCL9 transcription coactivator	1715.46	-0.378377	-1.29988	0.00332962	0.0382324	down
GNB1	G protein subunit beta 1	17070	-0.173461	-1.12776	0.00333551	0.0382748	down
EVPL	envoplakin	123.981	0.658538	1.57848	0.00335085	0.0384255	up
CBX8	chromobox 8	205.365	0.455332	1.3711	0.00335568	0.0384554	up
WNT2	Wnt family member 2	127.432	0.475484	1.39038	0.00335967	0.0384758	up
ABHD8	abhydrolase domain containing 8	5357.4	-0.244495	-1.18468	0.00336658	0.0385193	down
HDX	highly divergent homeobox	738.065	0.216256	1.16172	0.00336789	0.0385193	up
GJB2	gap junction protein beta 2	264.446	0.612352	1.52875	0.00337551	0.0385576	up
ITGB8	integrin subunit beta 8	1907.64	-0.182864	-1.13514	0.00337882	0.0385683	down
NFIL3	nuclear factor, interleukin 3 regulated	160.404	0.405505	1.32455	0.00338723	0.0386295	up
ITGB5	integrin subunit beta 5	1022.75	-0.239167	-1.18031	0.00338863	0.0386295	down
RILPL1	Rab interacting lysosomal protein like 1	1470.57	-0.258255	-1.19603	0.00339208	0.0386435	down
NYNRIN	NYN domain and retroviral integrase containing	331.905	-0.339253	-1.2651	0.00339563	0.0386586	down
KREMEN1	kringle containing transmembrane protein 1	772.731	0.387838	1.30843	0.00339877	0.038669	up
OTX1	orthodenticle homeobox 1	223.108	-0.423309	-1.341	0.0034084	0.0387533	down
APPL2	adaptor protein, phosphotyrosine interacting with PH domain and leucine zipper 2	2473.72	-0.341769	-1.26731	0.00342738	0.0389436	down
CDR2	cerebellar degeneration related protein 2	301.377	-0.326501	-1.25397	0.00344898	0.0391379	down
CYFIP1	cytoplasmic FMR1 interacting protein 1	2393.7	0.157389	1.11527	0.00347073	0.0393591	up
ETV4	ETS variant transcription factor 4	236.595	-0.440852	-1.35741	0.00348064	0.0394457	down
IGSF11	immunoglobulin superfamily member 11	876.184	0.350019	1.27458	0.00349415	0.0395731	up
PDGFRB	platelet derived growth factor receptor beta	770.439	-0.266892	-1.20321	0.00350535	0.0396385	down
GPR21	G protein-coupled receptor 21	122.554	0.515031	1.42902	0.00350671	0.0396385	up
MPP2	MAGUK p55 scaffold protein 2	5121.76	-0.295404	-1.22723	0.00350676	0.0396385	down
ANGPT2	angiopoietin 2	46.357	1.15063	2.22011	0.00351107	0.0396614	up
ANK3	ankyrin 3	13242.1	-0.196658	-1.14604	0.0035141	0.0396699	down
ANKRD63	ankyrin repeat domain 63	472.16	-1.91578	-3.77317	0.00351849	0.0396936	down
CGNL1	cingulin like 1	438.649	-0.26704	-1.20334	0.00352518	0.0397434	down
OSBPL1A	oxysterol binding protein like 1A	10213.2	-0.241074	-1.18187	0.00353546	0.0398334	down
KCNIP2	potassium voltage-gated channel interacting protein 2	2625.58	-0.69372	-1.61745	0.00354062	0.03984	down
STOX2	storkhead box 2	4463.8	-0.165273	-1.12138	0.00355551	0.0399817	down
TRMT13	tRNA methyltransferase 13 homolog	288.964	0.311417	1.24093	0.0035643	0.0400546	up
ATP6V0C	ATPase H+ transporting V0 subunit c	23630.6	0.205537	1.15312	0.00357457	0.0401441	up
VWC2	von Willebrand factor C domain containing 2	188.34	0.402961	1.32222	0.00357758	0.040152	up
CAMTA1	calmodulin binding transcription activator 1	9428.56	0.191186	1.1417	0.00358909	0.0402552	up
LMO4	LIM domain only 4	7580.03	-0.346189	-1.2712	0.00361321	0.0404878	down
GGCT	gamma-glutamylcyclotransferase	323.239	0.292359	1.22464	0.00361485	0.0404878	up
SPTBN2	spectrin beta, non-erythrocytic 2	35901	-0.20642	-1.15382	0.00361681	0.0404878	down
FAT1	FAT atypical cadherin 1	2026.46	0.272429	1.20784	0.00362091	0.0405076	up
TMEM267	transmembrane protein 267	514.829	0.475901	1.39079	0.00362635	0.0405424	up
COX19	cytochrome c oxidase assembly factor COX19	729.362	0.28172	1.21564	0.00364341	0.0406994	up
ACOT4	acyl-CoA thioesterase 4	185.829	0.412753	1.33122	0.00364637	0.0406994	up
TFPI	tissue factor pathway inhibitor	127.923	0.598753	1.51441	0.00364741	0.0406994	up
NUMBL	NUMB like endocytic adaptor protein	3868.99	0.235744	1.17751	0.00365168	0.040721	up
SLC25A44	solute carrier family 25 member 44	3389.83	0.1804	1.1332	0.00366304	0.0408214	up
LAMC2	laminin subunit gamma 2	572.341	0.507033	1.42112	0.00366987	0.0408697	up
HDAC4	histone deacetylase 4	2215.22	0.179972	1.13286	0.00367213	0.0408697	up
TDRD9	tudor domain containing 9	31.1141	1.42403	2.68335	0.00367442	0.0408697	up
MARF1	meiosis regulator and mRNA stability factor 1	5166.91	-0.269956	-1.20577	0.00370606	0.0411689	down
WASHC4	WASH complex subunit 4	1664.4	0.301036	1.23203	0.00372283	0.0413289	up
CBARP	CACN subunit beta associated regulatory protein	5837.69	-0.212892	-1.15901	0.00374537	0.0415405	down
EFEMP2	EGF containing fibulin extracellular matrix protein 2	228.983	0.384847	1.30572	0.00374666	0.0415405	up
ST6GALNAC4	ST6 N-acetylgalactosaminide alpha-2,6-sialyltransferase 4	886.318	0.365174	1.28804	0.00374969	0.0415475	up
MYO1H	myosin IH	75.2816	0.705665	1.6309	0.00375813	0.0416145	up
DCAF6	DDB1 and CUL4 associated factor 6	2891.6	-0.232098	-1.17454	0.00376517	0.0416435	down
SOX7	SRY-box transcription factor 7	46.0931	-0.725706	-1.65371	0.00376554	0.0416435	down
DGKH	diacylglycerol kinase eta	5017.06	0.256731	1.19477	0.00377144	0.041663	up
MCM3	minichromosome maintenance complex component 3	65.9877	0.762201	1.69608	0.00377208	0.041663	up
GNS	glucosamine (N-acetyl)-6-sulfatase	3334.64	0.169249	1.12447	0.00377638	0.041684	up
MAPK12	mitogen-activated protein kinase 12	267.045	0.728222	1.6566	0.00380338	0.0419554	up
MTA2	metastasis associated 1 family member 2	1371.43	-0.159251	-1.11671	0.00380621	0.04196	down
ZNF106	zinc finger protein 106	8670.92	-0.193516	-1.14355	0.00380891	0.0419632	down
CTTN	cortactin	2807.06	-0.202372	-1.15059	0.00381282	0.0419797	down
SLC8B1	solute carrier family 8 member B1	154.041	-0.441299	-1.35783	0.00381793	0.0419898	down
TMCO4	transmembrane and coiled-coil domains 4	87.0249	0.608707	1.52489	0.00381857	0.0419898	up
DCAF5	DDB1 and CUL4 associated factor 5	2912.63	-0.198214	-1.14728	0.00382257	0.0420072	down
PHYH	phytanoyl-CoA 2-hydroxylase	2096.16	0.16112	1.11816	0.00384047	0.0421773	up
RGS5	regulator of G protein signaling 5	2185.85	-0.20792	-1.15502	0.00387655	0.0425466	down
TRIM9	tripartite motif containing 9	9485.32	-0.155093	-1.11349	0.00387963	0.0425536	down
SETD1B	SET domain containing 1B, histone lysine methyltransferase	1595.12	-0.282939	-1.21667	0.00390364	0.0427899	down
RACGAP1	Rac GTPase activating protein 1	561.283	0.589734	1.50497	0.00390936	0.0428257	up
SHE	Src homology 2 domain containing E	106.975	-0.465033	-1.38035	0.00391721	0.04286	down
KCNK9	potassium two pore domain channel subfamily K member 9	6720.69	-0.240014	-1.181	0.00392618	0.0428986	down
RUSC1	RUN and SH3 domain containing 1	4590.24	-0.253543	-1.19213	0.00392834	0.0428986	down
ARHGDIA	Rho GDP dissociation inhibitor alpha	6005.78	-0.181083	-1.13373	0.00393139	0.0429014	down
FAT4	FAT atypical cadherin 4	467.665	-0.388898	-1.30939	0.00393353	0.0429014	down
SETD6	SET domain containing 6, protein lysine methyltransferase	220.327	-0.387276	-1.30792	0.00393707	0.0429131	down
RTL4	retrotransposon Gag like 4	84.1739	-0.566391	-1.48081	0.00396558	0.0431637	down
EFNA3	ephrin A3	1552.79	0.373709	1.29568	0.00396751	0.0431637	up
SHISA2	shisa family member 2	76.3112	-0.792232	-1.73175	0.00399087	0.0433908	down
RPL10	ribosomal protein L10	911.791	-0.364718	-1.28763	0.00399595	0.0434166	down
CDH23	cadherin related 23	121.346	1.86649	3.64643	0.00399863	0.0434166	up
KCTD15	potassium channel tetramerization domain containing 15	227.15	-0.370103	-1.29244	0.00400074	0.0434166	down
PRSS35	serine protease 35	254.321	0.753136	1.68545	0.00402578	0.0436144	up
MARCHF11	membrane associated ring-CH-type finger 11	85.5026	0.572435	1.48703	0.00402649	0.0436144	up
NTF4	neurotrophin 4	7.69429	1.92045	3.78541	0.00403769	0.0437086	up
MORC4	MORC family CW-type zinc finger 4	133.925	0.421493	1.33931	0.00407419	0.0440718	up
EPM2A	EPM2A glucan phosphatase, laforin	1209.55	0.230979	1.17363	0.00407802	0.0440718	up
PLTP	phospholipid transfer protein	1014.49	-0.306955	-1.23709	0.00407885	0.0440718	down
PRRT3	proline rich transmembrane protein 3	1623.63	0.338336	1.2643	0.00408589	0.0441205	up
PRDM2	PR/SET domain 2	2187.65	-0.215586	-1.16118	0.00409021	0.0441397	down
OTOGL	otogelin like	49.4588	0.747065	1.67838	0.00410001	0.0442068	up
LUC7L2	LUC7 like 2, pre-mRNA splicing factor	7574.1	0.139236	1.10132	0.0041015	0.0442068	up
PPARG	peroxisome proliferator activated receptor gamma	136.883	0.476048	1.39093	0.00411084	0.04428	up
ATPAF1	ATP synthase mitochondrial F1 complex assembly factor 1	1479.13	0.29485	1.22676	0.00411422	0.0442889	up
GASK1B	golgi associated kinase 1B	164.285	-0.567825	-1.48229	0.00412419	0.0443414	down
SGSM2	small G protein signaling modulator 2	3894.16	-0.16775	-1.12331	0.00413366	0.0443909	down
RASSF5	Ras association domain family member 5	977.763	0.407468	1.32636	0.00413389	0.0443909	up
OPN3	opsin 3	125.385	-0.462065	-1.37751	0.00414181	0.0444243	down
COCH	cochlin	1027.69	0.284598	1.21807	0.00414212	0.0444243	up
CGREF1	cell growth regulator with EF-hand domain 1	336.118	-0.272815	-1.20816	0.00416317	0.0446087	down
LEMD1	LEM domain containing 1	54.1889	-0.723156	-1.65079	0.00416556	0.0446087	down
FNDC3A	fibronectin type III domain containing 3A	2250.47	0.164125	1.12049	0.004167	0.0446087	up
MTSS2	MTSS I-BAR domain containing 2	5064.14	-0.226285	-1.16982	0.0041864	0.0447888	down
CORO1C	coronin 1C	2799.88	0.298922	1.23022	0.00419313	0.0448333	up
PARVG	parvin gamma	149.868	0.577389	1.49215	0.00419745	0.0448519	up
RAPGEF1	Rap guanine nucleotide exchange factor 1	4313.37	-0.178021	-1.13133	0.00420319	0.0448857	down
BGLAP	bone gamma-carboxyglutamate protein	19.5764	1.72719	3.31082	0.00421126	0.0449443	up
LHX2	LIM homeobox 2	1289.78	-0.283732	-1.21734	0.00421505	0.0449571	down
CD99L2	CD99 molecule like 2	2346.86	0.180442	1.13323	0.00424189	0.0451929	up
STEAP2	STEAP2 metalloreductase	448.814	-0.297629	-1.22912	0.00424236	0.0451929	down
MIR124-1HG	MIR124-1 host gene	8238.89	-0.26219	-1.1993	0.0042556	0.0453063	down
LY6E	lymphocyte antigen 6 family member E	4549.34	-0.237226	-1.17872	0.00427117	0.0453949	down
LCORL	ligand dependent nuclear receptor corepressor like	791.49	-0.289292	-1.22204	0.00427176	0.0453949	down
EXTL3	exostosin like glycosyltransferase 3	4897.01	-0.169107	-1.12436	0.0042744	0.0453953	down
LTBP4	latent transforming growth factor beta binding protein 4	1855.04	-0.205428	-1.15303	0.00429835	0.0456217	down
GRIK3	glutamate ionotropic receptor kainate type subunit 3	4139.65	-0.239516	-1.1806	0.00430747	0.0456785	down
ZNF101	zinc finger protein 101	79.4216	0.630497	1.5481	0.00430894	0.0456785	up
ZNF821	zinc finger protein 821	835.002	-0.23592	-1.17766	0.00431391	0.0457033	down
RBP1	retinol binding protein 1	197.789	0.443455	1.35986	0.0043187	0.0457177	up
UMAD1	UBAP1-MVB12-associated (UMA) domain containing 1	1224.74	-0.221829	-1.16621	0.00432053	0.0457177	down
IGF1	insulin like growth factor 1	377.742	0.460434	1.37596	0.00437775	0.0462669	up
CCNA1	cyclin A1	15.1243	-1.33165	-2.5169	0.00438338	0.0462764	down
OAF	out at first homolog	244.884	-0.395236	-1.31516	0.00439335	0.0463474	down
SRL	sarcalumenin	269.713	0.397724	1.31743	0.00440443	0.046408	up
MXD4	MAX dimerization protein 4	2776.73	-0.263993	-1.2008	0.00441006	0.0464391	down
IFITM1	interferon induced transmembrane protein 1	48.4577	0.785313	1.72347	0.00441328	0.0464449	up
SEMA3C	semaphorin 3C	970.52	-0.235838	-1.17759	0.00442234	0.0465121	down
KIRREL2	kirre like nephrin family adhesion molecule 2	395.573	-0.407105	-1.32602	0.00444529	0.046697	down
AP1S1	adaptor related protein complex 1 subunit sigma 1	4191.01	0.158476	1.11611	0.00445002	0.0467185	up
NFATC4	nuclear factor of activated T cells 4	68.4857	0.824184	1.77053	0.00445598	0.0467528	up
ATF6B	activating transcription factor 6 beta	1330.78	-0.183503	-1.13564	0.00446342	0.0467957	down
PRDM16-DT	PRDM16 divergent transcript	308.528	-0.36957	-1.29197	0.00446627	0.0467957	down
DOK3	docking protein 3	277.103	-0.356392	-1.28022	0.00447017	0.0467957	down
LURAP1	leucine rich adaptor protein 1	949.971	-0.31409	-1.24323	0.00447082	0.0467957	down
EFS	embryonal Fyn-associated substrate	192.684	-0.433698	-1.35069	0.0044793	0.0468562	down
CHDH	choline dehydrogenase	179.988	-0.519202	-1.43316	0.00448742	0.0468874	down
ARHGAP29	Rho GTPase activating protein 29	845.396	0.333489	1.26006	0.00448767	0.0468874	up
CDHR2	cadherin related family member 2	15.4451	1.18141	2.26798	0.00450629	0.0470537	up
ZNF423	zinc finger protein 423	325.93	-0.48209	-1.39677	0.0045147	0.0471132	down
ANKRD34A	ankyrin repeat domain 34A	1611.54	-0.246009	-1.18592	0.00453027	0.0472252	down
SLC12A3	solute carrier family 12 member 3	25.51	1.24105	2.36371	0.00453086	0.0472252	up
ATP1B1	ATPase Na+/K+ transporting subunit beta 1	39620.1	0.173932	1.12813	0.00453643	0.0472549	up
SLC30A9	solute carrier family 30 member 9	4820.52	-0.188272	-1.1394	0.00454457	0.0472603	down
STAU2	staufen double-stranded RNA binding protein 2	4296.95	-0.168886	-1.12419	0.00454499	0.0472603	down
MT-RNR1	mitochondrially encoded 12S rRNA	89750	-0.376935	-1.29858	0.00454509	0.0472603	down
BORCS7	BLOC-1 related complex subunit 7	631.174	0.237354	1.17883	0.00455077	0.0472911	up
KIF5B	kinesin family member 5B	7760.46	0.248469	1.18795	0.00456493	0.0474099	up
DBNL	drebrin like	1661.7	0.183999	1.13603	0.00460046	0.0477219	up
PRRG3	proline rich and Gla domain 3	1875.34	-0.374791	-1.29665	0.00462337	0.047931	down
HOOK1	hook microtubule tethering protein 1	3121.7	0.173907	1.12811	0.00463086	0.0479642	up
GSTZ1	glutathione S-transferase zeta 1	1092.9	0.181308	1.13391	0.00463209	0.0479642	up
COL16A1	collagen type XVI alpha 1 chain	1032.23	-0.29105	-1.22353	0.00466181	0.0482432	down
PBX1	PBX homeobox 1	5760.41	-0.205797	-1.15332	0.00468978	0.0484749	down
GTF2IRD1	GTF2I repeat domain containing 1	688.403	0.327163	1.25454	0.00469285	0.0484779	up
RPAP1	RNA polymerase II associated protein 1	674.535	-0.223531	-1.16759	0.00470126	0.048536	down
RFX3	regulatory factor X3	2344.8	0.426866	1.34431	0.00471311	0.0486294	up
ATP1B2	ATPase Na+/K+ transporting subunit beta 2	13244.1	0.233274	1.1755	0.00473687	0.0488456	up
GNPDA1	glucosamine-6-phosphate deaminase 1	727.752	0.300495	1.23157	0.00474499	0.0489003	up
HYAL2	hyaluronidase 2	182.768	-0.613891	-1.53038	0.00477332	0.0491632	down
SORBS2	sorbin and SH3 domain containing 2	7136.92	-0.195175	-1.14486	0.0047828	0.0492317	down
SLC9A4	solute carrier family 9 member A4	20.227	1.52225	2.87239	0.00481267	0.0495098	up
BMP3	bone morphogenetic protein 3	1359.21	0.367256	1.2899	0.00481914	0.0495193	up
HPCAL4	hippocalcin like 4	42309.7	0.21797	1.1631	0.00482213	0.0495193	up
MAP3K2	mitogen-activated protein kinase kinase kinase 2	1431.21	0.235061	1.17696	0.00482981	0.0495398	up
SOX9	SRY-box transcription factor 9	697.208	-0.301893	-1.23276	0.004841	0.0496253	down
ARHGAP6	Rho GTPase activating protein 6	130.499	-0.455955	-1.37169	0.00485385	0.0497073	down
THBS1	thrombospondin 1	67.3174	-0.785136	-1.72325	0.00485472	0.0497073	down
CHN1	chimerin 1	26943.7	-0.177225	-1.13071	0.00486297	0.0497625	down
JUP	junction plakoglobin	1506.88	0.482268	1.39694	0.00487779	0.0498557	up
CCNG2	cyclin G2	1323.26	-0.22532	-1.16904	0.00487781	0.0498557	down
TTL	tubulin tyrosine ligase	2215.62	-0.179625	-1.13259	0.00488288	0.0498782	down
PHOSPHO1	phosphoethanolamine/phosphocholine phosphatase 1	737.559	0.491591	1.40599	0.00489411	0.0499636	up
PWK 14 Hippocampus
Gene information		DESeq2 results
HGNC symbol	Full name	baseMean	log2FC	FC	p-value	adjusted p-value	direction
SCUBE1	signal peptide, CUB domain and EGF like domain containing 1	2099.64	2.12954	4.37578	3.75743e-64	6.89375e-60	up
COL27A1	collagen type XXVII alpha 1 chain	830.073	2.26878	4.81915	3.03555e-47	2.78467e-43	up
CDKN1A	cyclin dependent kinase inhibitor 1A	547.905	2.38739	5.23211	1.98945e-45	1.21668e-41	up
INHBA	inhibin subunit beta A	1345.25	3.24541	9.48343	6.06594e-45	2.78229e-41	up
CCN4	cellular communication network factor 4	146.169	3.06655	8.37767	1.77965e-43	6.53026e-40	up
ACVR1C	activin A receptor type 1C	1735.25	2.13487	4.39196	4.53917e-43	1.388e-39	up
KLHL40	kelch like family member 40	249.065	1.90327	3.7406	3.1415e-42	8.23387e-39	up
MEGF6	multiple EGF like domains 6	709.658	2.72244	6.59989	6.9246e-42	1.58807e-38	up
WNT9B	Wnt family member 9B	140.185	3.90428	14.9729	5.4391e-39	9.97913e-36	up
PIK3R6	phosphoinositide-3-kinase regulatory subunit 6	187.178	2.60927	6.10196	2.27745e-35	3.79859e-32	up
GPR153	G protein-coupled receptor 153	430.988	1.56896	2.96691	2.34495e-34	3.58523e-31	up
SSTR2	somatostatin receptor 2	560.226	1.73416	3.32687	3.27771e-34	4.62586e-31	up
SLC6A5	solute carrier family 6 member 5	842.873	9.55186	750.581	1.70906e-32	2.23973e-29	up
PRSS23	serine protease 23	1813.39	2.75226	6.73773	3.66385e-32	4.48138e-29	up
ADGRF4	adhesion G protein-coupled receptor F4	313.938	2.73442	6.65493	1.22121e-31	1.40035e-28	up
PENK	proenkephalin	2534.55	3.1507	8.88085	2.60691e-31	2.81347e-28	up
PMEPA1	prostate transmembrane protein, androgen induced 1	1987.49	2.32695	5.01744	3.46504e-30	3.53184e-27	up
LRRC55	leucine rich repeat containing 55	796.899	1.04359	2.06135	1.14118e-29	1.10196e-26	up
RTL1	retrotransposon Gag like 1	76.2698	4.63784	24.8959	9.92094e-29	9.10097e-26	up
DUSP14	dual specificity phosphatase 14	989.656	1.24671	2.37299	1.07059e-28	9.35341e-26	up
SCCPDH	saccharopine dehydrogenase (putative)	2253.68	0.967566	1.95554	1.13006e-28	9.42419e-26	up
GLRA1	glycine receptor alpha 1	93.5364	6.81544	112.63	6.47221e-26	5.16285e-23	up
STK40	serine/threonine kinase 40	1439.31	1.36406	2.57409	1.97356e-25	1.5087e-22	up
ASPG	asparaginase	248.281	3.30687	9.89617	3.17655e-25	2.3312e-22	up
JSRP1	junctional sarcoplasmic reticulum protein 1	119.288	2.88902	7.40767	5.73148e-25	4.04444e-22	up
SEMA4A	semaphorin 4A	1434.65	1.16694	2.24535	6.31362e-25	4.29022e-22	up
KCNIP3	potassium voltage-gated channel interacting protein 3	4108.54	1.30183	2.46542	1.10451e-24	7.2373e-22	up
CREB3L1	cAMP responsive element binding protein 3 like 1	318.457	2.2398	4.72332	2.45454e-24	1.53843e-21	up
SLC20A1	solute carrier family 20 member 1	4898.37	0.64283	1.56139	2.51556e-24	1.53843e-21	up
SERPINE1	serpin family E member 1	102.704	4.30671	19.7901	1.85001e-23	1.06069e-20	up
PAPPA	pappalysin 1	431.959	3.76416	13.587	3.10653e-23	1.7111e-20	up
CACNA1G	calcium voltage-gated channel subunit alpha1 G	5200.94	1.36669	2.57879	3.17095e-23	1.7111e-20	up
LY6G6E	lymphocyte antigen 6 family member G6E	236.574	3.25475	9.54505	3.88673e-23	2.03742e-20	up
B3GAT1	beta-1,3-glucuronyltransferase 1	6862.63	-0.722725	-1.6503	8.52861e-23	4.34651e-20	down
TNXB	tenascin XB	732.473	-1.29401	-2.45208	4.58745e-22	2.27475e-19	down
CHRM3	cholinergic receptor muscarinic 3	1448.7	-0.959942	-1.94523	1.19572e-21	5.77314e-19	down
MEGF11	multiple EGF like domains 11	1312.57	2.23864	4.71953	2.42957e-21	1.11783e-18	up
B3GNT8	UDP-GlcNAc:betaGal beta-1,3-N-acetylglucosaminyltransferase 8	48.1287	3.17554	9.03508	2.43709e-21	1.11783e-18	up
TRIB2	tribbles pseudokinase 2	2387.58	1.65654	3.1526	3.47768e-21	1.55622e-18	up
LHFPL6	LHFPL tetraspan subfamily member 6	693.38	1.29661	2.45651	3.99695e-21	1.746e-18	up
RAB8B	RAB8B, member RAS oncogene family	1936.63	-0.726676	-1.65482	4.34675e-21	1.85465e-18	down
ST6GALNAC5	ST6 N-acetylgalactosaminide alpha-2,6-sialyltransferase 5	5273.84	-0.622648	-1.5397	5.51968e-21	2.30158e-18	down
PGPEP1	pyroglutamyl-peptidase I	749.003	1.39986	2.63876	1.23452e-20	5.03326e-18	up
HHIPL1	HHIP like 1	443.111	0.917354	1.88865	3.18579e-20	1.27064e-17	up
NEFH	neurofilament heavy chain	2067.62	0.80649	1.74895	3.63557e-20	1.41919e-17	up
NXPH4	neurexophilin 4	93.2347	2.60814	6.09718	3.79236e-20	1.43224e-17	up
JPH4	junctophilin 4	11586.2	-1.05107	-2.07207	3.82513e-20	1.43224e-17	down
ZDHHC22	zinc finger DHHC-type palmitoyltransferase 22	1068.51	1.81819	3.52639	6.45242e-20	2.32123e-17	up
TRAK2	trafficking kinesin protein 2	10422.2	1.04634	2.06528	6.68995e-20	2.36039e-17	up
RTL3	retrotransposon Gag like 3	91.4189	-2.91477	-7.54107	1.34101e-19	4.64217e-17	down
PTPRF	protein tyrosine phosphatase receptor type F	3197.79	1.03565	2.05004	1.42663e-19	4.84712e-17	up
GSG1L	GSG1 like	1360.06	1.06858	2.09737	1.98095e-19	6.60809e-17	up
WIPF2	WAS/WASL interacting protein family member 2	2589.43	-0.490999	-1.40542	1.82913e-18	5.99269e-16	down
SKIL	SKI like proto-oncogene	4473.06	1.2336	2.35153	1.90268e-18	6.12429e-16	up
CD1D	CD1d molecule	113.381	3.46009	11.005	2.13165e-18	6.74299e-16	up
NECAB3	N-terminal EF-hand calcium binding protein 3	773.962	1.14424	2.2103	3.31281e-18	1.03017e-15	up
PNMA8B	PNMA family member 8B	10257.4	-0.58953	-1.50476	3.58338e-18	1.09574e-15	down
JADE2	jade family PHD finger 2	1957.03	-0.624776	-1.54197	3.68566e-18	1.10854e-15	down
MLLT6	MLLT6, PHD finger containing	4906.04	-0.464729	-1.38006	4.54635e-18	1.34535e-15	down
FNDC9	fibronectin type III domain containing 9	203.299	3.37798	10.3961	5.57463e-18	1.62346e-15	up
CYGB	cytoglobin	1406.41	-0.877664	-1.8374	6.76369e-18	1.93896e-15	down
RERG	RAS like estrogen regulated growth inhibitor	470.33	-1.36855	-2.58212	7.53662e-18	2.11106e-15	down
KRT73	keratin 73	293.837	1.93039	3.81158	7.59414e-18	2.11106e-15	up
NES	nestin	600.507	1.54771	2.92354	8.52703e-18	2.33501e-15	up
KRT75	keratin 75	45.9395	5.3096	39.6597	8.88048e-18	2.39603e-15	up
TPT1P8	TPT1 pseudogene 8	9837.04	0.597331	1.51292	1.13539e-17	3.01898e-15	up
NPTX2	neuronal pentraxin 2	2648.53	3.34465	10.1587	1.29197e-17	3.38627e-15	up
EIF4EBP2	eukaryotic translation initiation factor 4E binding protein 2	2185.09	-0.433312	-1.35033	2.1548e-17	5.56819e-15	down
SLC14A1	solute carrier family 14 member 1 (Kidd blood group)	1074.26	1.54966	2.92748	2.3319e-17	5.94214e-15	up
FIBCD1	fibrinogen C domain containing 1	3080.39	-1.61667	-3.06666	2.51481e-17	6.32044e-15	down
TNC	tenascin C	902.056	2.78248	6.88036	2.55316e-17	6.33011e-15	up
CDK18	cyclin dependent kinase 18	1261.48	1.50316	2.83463	3.41482e-17	8.35356e-15	up
NEDD9	neural precursor cell expressed, developmentally down-regulated 9	779.323	1.72039	3.29525	3.61346e-17	8.57007e-15	up
TRAIP	TRAF interacting protein	747.102	-0.768894	-1.70396	3.63568e-17	8.57007e-15	down
ITIH3	inter-alpha-trypsin inhibitor heavy chain 3	914.525	1.02845	2.03983	3.64346e-17	8.57007e-15	up
ATF6B	activating transcription factor 6 beta	1706.02	-0.639363	-1.55764	4.36144e-17	1.0129e-14	down
FLYWCH1	FLYWCH-type zinc finger 1	6696	-0.331085	-1.25796	5.33571e-17	1.20857e-14	down
PTX3	pentraxin 3	57.149	3.14755	8.86151	6.47204e-17	1.44808e-14	up
NCAM2	neural cell adhesion molecule 2	2420.96	0.519469	1.43343	7.16875e-17	1.58464e-14	up
F2R	coagulation factor II thrombin receptor	378.391	1.72264	3.3004	1.11496e-16	2.43525e-14	up
NPY	neuropeptide Y	3806.81	3.29509	9.81568	1.18563e-16	2.55914e-14	up
RIN3	Ras and Rab interactor 3	147.471	1.87189	3.66012	1.37108e-16	2.92502e-14	up
SCN3B	sodium voltage-gated channel beta subunit 3	7235.67	-1.30684	-2.474	1.50014e-16	3.16357e-14	down
TEF	TEF transcription factor, PAR bZIP family member	10306.6	-0.82024	-1.7657	1.62988e-16	3.37897e-14	down
CDYL2	chromodomain Y like 2	191.876	1.30237	2.46634	1.63911e-16	3.37897e-14	up
BHLHE41	basic helix-loop-helix family member e41	1397.75	0.818337	1.76337	2.05944e-16	4.19828e-14	up
PHOSPHO1	phosphoethanolamine/phosphocholine phosphatase 1	768.08	1.2984	2.45957	2.10688e-16	4.24779e-14	up
CYS1	cystin 1	315.952	-1.70636	-3.26336	2.2557e-16	4.49841e-14	down
HMGCS1	3-hydroxy-3-methylglutaryl-CoA synthase 1	8263.08	0.906119	1.874	2.68449e-16	5.29596e-14	up
RFX1	regulatory factor X1	826.344	-0.580096	-1.49495	3.177e-16	6.2009e-14	down
LTK	leukocyte receptor tyrosine kinase	436.556	-1.42239	-2.68029	3.79131e-16	7.32201e-14	down
DRD1	dopamine receptor D1	263.219	2.07137	4.20286	4.05518e-16	7.75005e-14	up
ANKRD63	ankyrin repeat domain 63	461.212	-2.85589	-7.23949	4.10323e-16	7.76103e-14	down
GLDN	gliomedin	347.746	3.5123	11.4106	5.94665e-16	1.1133e-13	up
CDS2	CDP-diacylglycerol synthase 2	19668.9	-0.328798	-1.25597	6.35362e-16	1.17747e-13	down
MDGA1	MAM domain containing glycosylphosphatidylinositol anchor 1	2135.66	-1.16963	-2.24954	6.88966e-16	1.25308e-13	down
RPS6KA3	ribosomal protein S6 kinase A3	1847.25	0.523483	1.43742	6.8982e-16	1.25308e-13	up
OLFM2	olfactomedin 2	1785.92	1.30993	2.47929	7.29142e-16	1.31153e-13	up
ZMIZ1	zinc finger MIZ-type containing 1	6254.81	0.757938	1.69107	7.78999e-16	1.3876e-13	up
MAPK12	mitogen-activated protein kinase 12	229.386	2.05053	4.14259	9.59732e-16	1.6931e-13	up
CHGA	chromogranin A	4788.89	1.33905	2.52985	1.11283e-15	1.94449e-13	up
SLC41A2	solute carrier family 41 member 2	810.753	0.928326	1.90307	1.19598e-15	2.07007e-13	up
DOK5	docking protein 5	457.976	1.05647	2.07984	1.44659e-15	2.48042e-13	up
INSIG1	insulin induced gene 1	1789.26	0.561302	1.4756	1.4641e-15	2.48721e-13	up
BLNK	B cell linker	420.615	3.03237	8.18155	1.50313e-15	2.53008e-13	up
LRRC8A	leucine rich repeat containing 8 VRAC subunit A	1431.69	0.636601	1.55466	1.81007e-15	3.01903e-13	up
SLC7A4	solute carrier family 7 member 4	2886.2	1.01585	2.02209	2.11522e-15	3.49621e-13	up
DRD4	dopamine receptor D4	44.0341	5.64767	50.1325	2.3147e-15	3.79176e-13	up
CPNE6	copine 6	13080.4	-0.853406	-1.80676	2.39012e-15	3.88066e-13	down
SYN3	synapsin III	448.01	0.911914	1.88154	2.46053e-15	3.95995e-13	up
MYO15B	myosin XVB	58.3796	2.87528	7.33743	2.56107e-15	4.08591e-13	up
PRRT1	proline rich transmembrane protein 1	4881.54	-0.75658	-1.68948	2.61297e-15	4.12794e-13	down
ADAMTS18	ADAM metallopeptidase with thrombospondin type 1 motif 18	116.369	2.67845	6.40167	2.63241e-15	4.12794e-13	up
ETV3L	ETS variant transcription factor 3 like	138.344	9.08001	541.198	3.08887e-15	4.80267e-13	up
PTPA	protein phosphatase 2 phosphatase activator	3703.36	-0.416288	-1.33449	3.24369e-15	5.00101e-13	down
LRRN3	leucine rich repeat neuronal 3	1886.92	-0.632135	-1.54986	3.29589e-15	5.0091e-13	down
OTOP1	otopetrin 1	53.4244	5.89797	59.6301	3.30354e-15	5.0091e-13	up
SEC14L1	SEC14 like lipid binding 1	6708.14	-0.615287	-1.53186	3.70213e-15	5.56745e-13	down
ST3GAL1	ST3 beta-galactoside alpha-2,3-sialyltransferase 1	686.748	-1.35875	-2.56463	3.89493e-15	5.80977e-13	down
IGFBP6	insulin like growth factor binding protein 6	330.409	1.58222	2.99429	4.32759e-15	6.40309e-13	up
CDC7	cell division cycle 7	682.233	-0.745546	-1.67661	8.16128e-15	1.19788e-12	down
PLCXD1	phosphatidylinositol specific phospholipase C X domain containing 1	220.189	1.01147	2.01597	1.14897e-14	1.67303e-12	up
ITGA4	integrin subunit alpha 4	1103.43	-1.41088	-2.65898	1.30346e-14	1.86833e-12	down
DCC	DCC netrin 1 receptor	1078.39	-0.992627	-1.9898	1.50855e-14	2.14554e-12	down
F2RL2	coagulation factor II thrombin receptor like 2	39.6744	4.14015	17.6323	1.58286e-14	2.2339e-12	up
ABHD8	abhydrolase domain containing 8	3849.54	-0.636285	-1.55432	1.62145e-14	2.27089e-12	down
HK2	hexokinase 2	373.284	1.72525	3.30638	1.6988e-14	2.36016e-12	up
RARA	retinoic acid receptor alpha	773.664	1.54346	2.91494	1.71091e-14	2.36016e-12	up
PCSK9	proprotein convertase subtilisin/kexin type 9	36.4577	3.07963	8.45395	1.74635e-14	2.38511e-12	up
LYPD1	LY6/PLAUR domain containing 1	2174.48	-1.0163	-2.02273	1.755e-14	2.38511e-12	down
DIAPH1	diaphanous related formin 1	1901.44	-0.572546	-1.48715	2.12557e-14	2.86749e-12	down
TRIM8	tripartite motif containing 8	1494.66	-0.423671	-1.34134	2.40205e-14	3.20917e-12	down
KANSL3	KAT8 regulatory NSL complex subunit 3	2519.56	-0.394606	-1.31458	2.41383e-14	3.20917e-12	down
CCDC88B	coiled-coil domain containing 88B	216.211	1.73037	3.31813	2.82726e-14	3.73178e-12	up
TUB	TUB bipartite transcription factor	8478.34	-0.926789	-1.90104	2.90347e-14	3.805e-12	down
TGFB1I1	transforming growth factor beta 1 induced transcript 1	634.22	1.87336	3.66386	3.10592e-14	4.04145e-12	up
TRERF1	transcriptional regulating factor 1	1388.21	-0.859488	-1.81439	3.18385e-14	4.0873e-12	down
LDAF1	lipid droplet assembly factor 1	378.021	1.3129	2.4844	3.18572e-14	4.0873e-12	up
CLDN22	claudin 22	31.3553	-3.76342	-13.5801	3.22201e-14	4.10516e-12	down
ATP2A1	ATPase sarcoplasmic/endoplasmic reticulum Ca2+ transporting 1	53.3635	3.37292	10.3598	3.37244e-14	4.26718e-12	up
PIM1	Pim-1 proto-oncogene, serine/threonine kinase	114.811	1.60708	3.04635	3.40201e-14	4.27511e-12	up
SLC25A29	solute carrier family 25 member 29	322.001	-0.902655	-1.8695	3.61835e-14	4.51605e-12	down
FBLN2	fibulin 2	568.925	1.73601	3.33112	4.62781e-14	5.73692e-12	up
EFHD2	EF-hand domain family member D2	5070.56	1.04391	2.06181	4.71757e-14	5.80894e-12	up
HKDC1	hexokinase domain containing 1	228.815	1.56256	2.95378	5.17099e-14	6.32481e-12	up
CASKIN1	CASK interacting protein 1	5177.03	-0.454707	-1.3705	5.78094e-14	7.02403e-12	down
LPL	lipoprotein lipase	1039.1	-0.998455	-1.99786	7.90857e-14	9.54596e-12	down
LHX2	LIM homeobox 2	1409.03	-0.633639	-1.55147	8.12084e-14	9.73811e-12	down
CA12	carbonic anhydrase 12	3234.68	1.70852	3.26825	8.96306e-14	1.06783e-11	up
LRP8	LDL receptor related protein 8	3917.99	0.719257	1.64633	1.21151e-13	1.43404e-11	up
HAP1	huntingtin associated protein 1	3783.23	-1.05167	-2.07292	1.41726e-13	1.66682e-11	down
ECEL1	endothelin converting enzyme like 1	269.072	2.27097	4.82647	1.59233e-13	1.8608e-11	up
RPS6KA5	ribosomal protein S6 kinase A5	721.973	-0.65483	-1.57443	1.71325e-13	1.98943e-11	down
KIAA0513	KIAA0513	8225.5	0.657931	1.57782	1.75098e-13	2.02045e-11	up
REL	REL proto-oncogene, NF-kB subunit	278.797	1.06249	2.08853	1.78786e-13	2.04532e-11	up
FAM131B	family with sequence similarity 131 member B	2946.51	-0.523275	-1.43721	1.79483e-13	2.04532e-11	down
AHI1	Abelson helper integration site 1	7386.02	-0.497435	-1.4117	1.85749e-13	2.10366e-11	down
ZC3H7B	zinc finger CCCH-type containing 7B	5364.79	-0.385234	-1.30607	2.27415e-13	2.55974e-11	down
MAP3K12	mitogen-activated protein kinase kinase kinase 12	3496.02	-0.466549	-1.3818	2.48652e-13	2.78172e-11	down
RASGRF1	Ras protein specific guanine nucleotide releasing factor 1	17031.8	-0.5777	-1.49247	2.59051e-13	2.88049e-11	down
VGF	VGF nerve growth factor inducible	5738.3	1.3749	2.5935	2.60728e-13	2.88167e-11	up
FDFT1	farnesyl-diphosphate farnesyltransferase 1	2349.04	0.641466	1.55991	2.71733e-13	2.98532e-11	up
ARHGAP12	Rho GTPase activating protein 12	2164.23	-0.73275	-1.6618	2.84987e-13	3.11229e-11	down
RGS4	regulator of G protein signaling 4	6481.06	1.49461	2.81788	2.88083e-13	3.12749e-11	up
PPP1CC	protein phosphatase 1 catalytic subunit gamma	5545.64	-0.429903	-1.34714	3.0303e-13	3.27041e-11	down
MAGEE2	MAGE family member E2	217.595	-1.22795	-2.34234	3.0572e-13	3.28015e-11	down
PLCE1	phospholipase C epsilon 1	959.226	1.57055	2.97019	3.55285e-13	3.78977e-11	up
SERPINA3	serpin family A member 3	92.6519	1.83334	3.5636	4.3921e-13	4.65791e-11	up
IGSF9B	immunoglobulin superfamily member 9B	3721.28	0.910648	1.87989	5.13198e-13	5.41129e-11	up
EXD2	exonuclease 3'-5' domain containing 2	3300.1	-0.714642	-1.64108	5.2597e-13	5.51427e-11	down
RHOJ	ras homolog family member J	241.411	1.93323	3.81909	5.93772e-13	6.18973e-11	up
CTNNA2	catenin alpha 2	2689.75	-0.409366	-1.3281	6.02272e-13	6.24288e-11	down
CNTNAP1	contactin associated protein 1	6536.08	-0.65319	-1.57264	6.25719e-13	6.44948e-11	down
RHBDL3	rhomboid like 3	1090.14	0.762818	1.6968	6.41467e-13	6.57486e-11	up
ARHGAP26	Rho GTPase activating protein 26	2552.74	-0.63158	-1.54926	6.74973e-13	6.87985e-11	down
NRXN2	neurexin 2	10879	0.402745	1.32202	7.07461e-13	7.17115e-11	up
CCR5	C-C motif chemokine receptor 5	248.018	2.18886	4.55947	7.29294e-13	7.35185e-11	up
KLF10	Kruppel like factor 10	1499.36	1.73219	3.32233	8.13653e-13	8.15743e-11	up
KCNQ1	potassium voltage-gated channel subfamily Q member 1	36.002	3.33703	10.1052	8.45233e-13	8.42798e-11	up
CPNE5	copine 5	945.235	0.842881	1.79363	9.23674e-13	9.1111e-11	up
GLP1R	glucagon like peptide 1 receptor	230.735	-2.27105	-4.82675	1.00451e-12	9.85552e-11	down
ODC1	ornithine decarboxylase 1	2304.07	1.14663	2.21395	1.19022e-12	1.16154e-10	up
HCN4	hyperpolarization activated cyclic nucleotide gated potassium channel 4	121.812	1.48515	2.79945	1.2285e-12	1.19256e-10	up
SLC6A7	solute carrier family 6 member 7	2839.98	0.599974	1.51569	1.27507e-12	1.23124e-10	up
TBC1D8	TBC1 domain family member 8	557.43	0.778429	1.71526	1.3363e-12	1.28362e-10	up
TAGLN3	transgelin 3	4691.72	0.52491	1.43884	1.39972e-12	1.33754e-10	up
LAMP5	lysosomal associated membrane protein family member 5	791.247	-0.762852	-1.69684	1.54657e-12	1.47021e-10	down
STC1	stanniocalcin 1	106.603	-1.42302	-2.68146	1.56859e-12	1.48345e-10	down
DGAT2L6	diacylglycerol O-acyltransferase 2 like 6	90.6683	2.20197	4.60106	1.57776e-12	1.48447e-10	up
PLAT	plasminogen activator, tissue type	1465.58	0.724007	1.65176	1.60683e-12	1.50411e-10	up
EIF3CL	eukaryotic translation initiation factor 3 subunit C like	5676.47	0.505128	1.41925	1.72553e-12	1.60702e-10	up
PANK4	pantothenate kinase 4 (inactive)	864.665	-0.432592	-1.34966	1.87879e-12	1.74091e-10	down
DCAF11	DDB1 and CUL4 associated factor 11	2209.33	-0.396038	-1.31589	1.95144e-12	1.79915e-10	down
RGS2	regulator of G protein signaling 2	1606.96	1.49358	2.81587	1.97373e-12	1.8106e-10	up
ABCC1	ATP binding cassette subfamily C member 1	1016.93	0.602615	1.51847	2.11686e-12	1.93224e-10	up
PFKP	phosphofructokinase, platelet	8599.65	0.44791	1.36406	2.30732e-12	2.09166e-10	up
MAPK3	mitogen-activated protein kinase 3	3489.26	-0.730438	-1.65914	2.32145e-12	2.09166e-10	down
LRRC45	leucine rich repeat containing 45	1473.54	-0.611443	-1.52779	2.32571e-12	2.09166e-10	down
LOXHD1	lipoxygenase homology PLAT domains 1	46.9245	4.24157	18.9165	2.83247e-12	2.52622e-10	up
FGF3	fibroblast growth factor 3	26.3987	3.47374	11.1096	2.83643e-12	2.52622e-10	up
CTNNB1	catenin beta 1	15568.9	0.473012	1.388	2.86477e-12	2.53912e-10	up
ACAN	aggrecan	494.509	2.10987	4.31652	3.03364e-12	2.67588e-10	up
TH	tyrosine hydroxylase	50.1963	2.81931	7.05823	3.38872e-12	2.96092e-10	up
PPL	periplakin	236.825	1.09538	2.1367	3.38907e-12	2.96092e-10	up
GABRA5	gamma-aminobutyric acid type A receptor subunit alpha5	4480.93	-0.824906	-1.77142	3.56946e-12	3.10374e-10	down
SCG2	secretogranin II	7894.19	1.371	2.5865	3.78638e-12	3.27683e-10	up
CDK10	cyclin dependent kinase 10	1336.15	-0.625212	-1.54244	3.86384e-12	3.32816e-10	down
HSD17B7	hydroxysteroid 17-beta dehydrogenase 7	784.716	0.52654	1.44047	3.95045e-12	3.38687e-10	up
RPUSD1	RNA pseudouridine synthase domain containing 1	1111.76	-0.54658	-1.46062	4.14235e-12	3.53487e-10	down
CLEC18C	C-type lectin domain family 18 member C	137.935	2.00592	4.01646	4.48967e-12	3.81352e-10	up
PLEKHA2	pleckstrin homology domain containing A2	2442.7	1.39148	2.62348	4.71852e-12	3.98944e-10	up
LOX	lysyl oxidase	81.4409	2.47202	5.54821	5.24128e-12	4.41011e-10	up
RGS13	regulator of G protein signaling 13	33.0218	2.48496	5.59818	5.26415e-12	4.41011e-10	up
PSRC1	proline and serine rich coiled-coil 1	267.482	-1.32642	-2.5078	5.74903e-12	4.79443e-10	down
RUFY1	RUN and FYVE domain containing 1	787.604	-0.473378	-1.38836	6.18492e-12	5.13461e-10	down
PITPNM1	phosphatidylinositol transfer protein membrane associated 1	4352.3	-0.516998	-1.43097	6.62047e-12	5.47143e-10	down
COL4A1	collagen type IV alpha 1 chain	3998.26	1.04071	2.05724	6.72725e-12	5.53475e-10	up
C1orf216	chromosome 1 open reading frame 216	2077.24	-0.493035	-1.4074	7.14145e-12	5.84929e-10	down
LYNX1-SLURP2	LYNX1-SLURP2 readthrough	15572.1	0.801409	1.7428	8.0438e-12	6.53007e-10	up
NSDHL	NAD(P) dependent steroid dehydrogenase-like	732.798	0.67107	1.59225	8.41253e-12	6.79933e-10	up
SLC7A5	solute carrier family 7 member 5	1833.51	0.583342	1.49832	8.57646e-12	6.90142e-10	up
FAIM2	Fas apoptotic inhibitory molecule 2	12021.3	-0.710058	-1.63587	1.04382e-11	8.34323e-10	down
COL25A1	collagen type XXV alpha 1 chain	2687.55	-0.491331	-1.40574	1.04592e-11	8.34323e-10	down
LRIG1	leucine rich repeats and immunoglobulin like domains 1	1201.8	1.06188	2.08765	1.1315e-11	8.98681e-10	up
PAPPA2	pappalysin 2	200.94	3.5897	12.0394	1.14806e-11	9.07911e-10	up
LIFR	LIF receptor subunit alpha	2430.63	0.748041	1.67951	1.1696e-11	9.20973e-10	up
FNDC5	fibronectin type III domain containing 5	1755.56	-0.632135	-1.54986	1.24919e-11	9.79443e-10	down
PSMB2	proteasome 20S subunit beta 2	1612.15	0.51512	1.42911	1.34306e-11	1.04856e-09	up
ECHDC2	enoyl-CoA hydratase domain containing 2	381.961	-1.21424	-2.32018	1.41684e-11	1.09683e-09	down
LLGL2	LLGL scribble cell polarity complex component 2	94.597	2.23431	4.70539	1.49113e-11	1.14949e-09	up
RSPO2	R-spondin 2	899.413	1.07298	2.10377	1.67885e-11	1.28878e-09	up
CYP51A1	cytochrome P450 family 51 subfamily A member 1	1827.25	0.657222	1.57704	1.68796e-11	1.29037e-09	up
[truncated: 3,523 more rows]
