# Supplementary material for: Seizure evolution in a mouse model of West syndrome involves complex and time-dependent synapse remodeling, gliosis and alterations in lipid metabolism
Source: PLoS Biol. 2025 Oct 9;23(10):e3003192. doi: 10.1371/journal.pbio.3003192 (PMC12520403; doi:10.1371/journal.pbio.3003192)
Supplement: S2 Table — (XLSX) [file pbio.3003192.s022.xlsx]

## Sheet: Sheet1
S2_Table. List of DEGs for bulk-tissue RNA-seq of Cyfip2+/- mice
PWK 1 Cortex
Gene information		DESeq2 results
HGNC symbol	Full name	baseMean	log2FC	FC	p-value	adjusted p-value	direction
CYFIP2	cytoplasmic FMR1 interacting protein 2	14831.4	-0.507026	-1.42112	4.24068e-21	6.23677e-17	down
CHPF2	chondroitin polymerizing factor 2	1824.68	-0.386021	-1.30678	7.40168e-09	5.44282e-05	down
CSF1R	colony stimulating factor 1 receptor	2410.52	-0.447935	-1.36409	1.75275e-08	7.00412e-05	down
ZBTB18	zinc finger and BTB domain containing 18	15660	0.256037	1.19419	1.90498e-08	7.00412e-05	up
MYH7	myosin heavy chain 7	94.6519	-0.986757	-1.98173	3.03469e-08	8.92623e-05	down
RNF6	ring finger protein 6	1259.95	-0.294846	-1.22675	6.79099e-08	0.000166458	down
RASGRP3	RAS guanyl releasing protein 3	427.725	-0.574391	-1.48905	9.81215e-08	0.000206153	down
RGS9BP	regulator of G protein signaling 9 binding protein	138.951	0.843748	1.79471	1.99388e-07	0.000342993	up
TFDP2	transcription factor Dp-2	624.424	-0.478228	-1.39303	2.24083e-07	0.000342993	down
USP43	ubiquitin specific peptidase 43	772.669	0.500133	1.41434	2.33217e-07	0.000342993	up
CLMN	calmin	732.544	-0.384648	-1.30554	2.98117e-07	0.000398583	down
P2RX7	purinergic receptor P2X 7	245.991	-0.604272	-1.52021	4.34729e-07	0.000532797	down
PVALB	parvalbumin	45.3496	-2.21169	-4.63218	7.04614e-07	0.000797135	down
MET	MET proto-oncogene, receptor tyrosine kinase	3164.09	0.299465	1.23069	1.00633e-06	0.00103572	up
MBNL2	muscleblind like splicing regulator 2	3194	-0.334475	-1.26092	1.14532e-06	0.00103572	down
PTPRT	protein tyrosine phosphatase receptor type T	5833.48	-0.242517	-1.18306	1.17144e-06	0.00103572	down
PLEKHB1	pleckstrin homology domain containing B1	1038.42	-0.358485	-1.28208	1.1972e-06	0.00103572	down
CDH8	cadherin 8	3583.98	0.26627	1.20269	1.60398e-06	0.00129036	up
LHX2	LIM homeobox 2	1400.22	0.239564	1.18064	1.70662e-06	0.00129036	up
TRPA1	transient receptor potential cation channel subfamily A member 1	249.47	0.700505	1.62507	1.75476e-06	0.00129036	up
TRIQK	triple QxxK/R motif containing	355.435	0.443632	1.36002	3.40063e-06	0.00238157	up
DOC2A	double C2 domain alpha	2298.01	0.296124	1.22784	4.20611e-06	0.00276238	up
SYT17	synaptotagmin 17	1275.28	-0.506549	-1.42065	4.32004e-06	0.00276238	down
SATB2	SATB homeobox 2	4893.68	0.342381	1.26785	4.75571e-06	0.00281767	up
TMTC4	transmembrane O-mannosyltransferase targeting cadherins 4	733.823	0.480469	1.3952	4.78967e-06	0.00281767	up
SLCO1A2	solute carrier organic anion transporter family member 1A2	462.843	-0.612949	-1.52938	5.53658e-06	0.00313179	down
BCAS1	brain enriched myelin associated protein 1	2437.59	-0.401392	-1.32078	6.14371e-06	0.00321747	down
ARC	activity regulated cytoskeleton associated protein	1570.45	-0.976092	-1.96713	6.54505e-06	0.00321747	down
KCNK1	potassium two pore domain channel subfamily K member 1	1875.81	-0.305663	-1.23599	6.56638e-06	0.00321747	down
CADM3	cell adhesion molecule 3	20604.6	0.172542	1.12704	6.78191e-06	0.00321747	up
PCDHA13	protocadherin alpha 13	1401.23	0.458023	1.37366	7.60533e-06	0.00338944	up
PRSS23	serine protease 23	179.82	-0.579063	-1.49388	8.50123e-06	0.00367728	down
ABI3	ABI family member 3	79.3697	-0.945546	-1.92592	9.56646e-06	0.00393152	down
DOK4	docking protein 4	2274	0.406405	1.32538	9.62363e-06	0.00393152	up
STAG3	stromal antigen 3	212.51	0.645322	1.56409	1.03049e-05	0.00409606	up
ASL	argininosuccinate lyase	379.894	0.407583	1.32646	1.17908e-05	0.00456333	up
CLMP	CXADR like membrane protein	2032.73	0.483269	1.39791	1.27935e-05	0.00482447	up
CRMP1	collapsin response mediator protein 1	27482.1	0.47506	1.38998	1.40261e-05	0.00509313	up
FGFR1OP2	FGFR1 oncogene partner 2	1367.3	-0.369643	-1.29203	1.43412e-05	0.00509313	down
RHOBTB1	Rho related BTB domain containing 1	406.461	0.481908	1.39659	1.45449e-05	0.00509313	up
SEMA4A	semaphorin 4A	1342.96	-0.361868	-1.28509	1.72717e-05	0.00590731	down
P2RY12	purinergic receptor P2Y12	1202.64	-0.448536	-1.36465	1.84673e-05	0.0061727	down
TOGARAM2	TOG array regulator of axonemal microtubules 2	73.5528	-1.17161	-2.25263	1.93e-05	0.0062694	down
NRBP2	nuclear receptor binding protein 2	7029.84	0.319586	1.24797	1.98542e-05	0.0062694	up
PLXNA3	plexin A3	2675.89	0.427726	1.34511	2.05135e-05	0.0062694	up
ARL4C	ADP ribosylation factor like GTPase 4C	2420.88	0.261946	1.19909	2.13619e-05	0.0062694	up
TRIOBP	TRIO and F-actin binding protein	873.772	0.532931	1.44687	2.14304e-05	0.0062694	up
IL10RA	interleukin 10 receptor subunit alpha	104.556	-0.651626	-1.57094	2.19656e-05	0.0062694	down
ITGAM	integrin subunit alpha M	492.506	-0.435923	-1.35278	2.19914e-05	0.0062694	down
H19	H19 imprinted maternally expressed transcript	248.805	0.700867	1.62548	2.22423e-05	0.0062694	up
MAPT	microtubule associated protein tau	30091.9	0.431988	1.34909	2.25932e-05	0.0062694	up
PYGM	glycogen phosphorylase, muscle associated	435.207	-0.482544	-1.39721	2.34854e-05	0.00633162	down
RPS16	ribosomal protein S16	2168.79	0.215593	1.16118	2.36785e-05	0.00633162	up
EXOSC8	exosome component 8	462.108	0.319243	1.24768	2.57964e-05	0.00673105	up
ERH	ERH mRNA splicing and mitosis factor	1725.25	0.313933	1.24309	2.60876e-05	0.00673105	up
IL16	interleukin 16	79.2181	-0.779476	-1.71651	2.77094e-05	0.00690715	down
DPYSL2	dihydropyrimidinase like 2	7162.59	0.242016	1.18264	2.82646e-05	0.00692812	up
CRACD	capping protein inhibiting regulator of actin dynamics	5535.76	0.332739	1.2594	2.92881e-05	0.00701875	up
FIGN	fidgetin, microtubule severing factor	57.5286	-1.06556	-2.09299	2.95888e-05	0.00701875	down
FRY	FRY microtubule binding protein	6665.82	0.166734	1.12251	3.05982e-05	0.00714299	up
HLF	HLF transcription factor, PAR bZIP family member	2321.71	-0.398393	-1.31804	3.39233e-05	0.00779547	down
SLC1A3	solute carrier family 1 member 3	14158.7	-0.160894	-1.11798	3.51549e-05	0.00780027	down
ANKRD6	ankyrin repeat domain 6	759.403	-0.317232	-1.24594	3.56178e-05	0.00780027	down
STXBP2	syntaxin binding protein 2	1085.29	0.291834	1.2242	3.60657e-05	0.00780027	up
KCNAB2	potassium voltage-gated channel subfamily A regulatory beta subunit 2	3934.28	-0.338261	-1.26423	3.76713e-05	0.0080185	down
KDM2B	lysine demethylase 2B	1439.47	0.433488	1.35049	3.95797e-05	0.0080185	up
TIMM21	translocase of inner mitochondrial membrane 21	264.964	-0.471626	-1.38667	4.00602e-05	0.0080185	down
DBNDD2	dysbindin domain containing 2	2114.87	-0.254021	-1.19253	4.01156e-05	0.0080185	down
MYO16	myosin XVI	4368.17	0.293833	1.22589	4.03415e-05	0.0080185	up
TUBA8	tubulin alpha 8	97.9517	-0.798672	-1.7395	4.04534e-05	0.0080185	down
GLS2	glutaminase 2	335.526	-0.474226	-1.38917	4.4469e-05	0.00849357	down
MEF2C	myocyte enhancer factor 2C	42032.8	0.160536	1.1177	4.56896e-05	0.00861483	up
NSG1	neuronal vesicle trafficking associated 1	12877.6	0.286029	1.21928	4.85451e-05	0.00903738	up
NECAB1	N-terminal EF-hand calcium binding protein 1	6807.14	0.229889	1.17274	4.93442e-05	0.00904443	up
GRIN2D	glutamate ionotropic receptor NMDA type subunit 2D	1767.44	0.421052	1.3389	4.98129e-05	0.00904443	up
NHSL2	NHS like 2	1329.45	-0.375914	-1.29766	5.11563e-05	0.00915342	down
DOCK5	dedicator of cytokinesis 5	292.432	0.571079	1.48563	5.20037e-05	0.00915342	up
SYBU	syntabulin	4747.38	0.246172	1.18606	5.22803e-05	0.00915342	up
SYT4	synaptotagmin 4	6891.15	0.206355	1.15377	5.43962e-05	0.00941183	up
EMC8	ER membrane protein complex subunit 8	1812.25	0.224906	1.1687	5.53049e-05	0.00943697	up
TTC39B	tetratricopeptide repeat domain 39B	1171.82	-0.458344	-1.37396	5.62302e-05	0.00943697	down
RTN1	reticulon 1	34164.1	0.164934	1.12111	5.64665e-05	0.00943697	up
PEAK1	pseudopodium enriched atypical kinase 1	914.15	-0.263827	-1.20066	5.73108e-05	0.00947045	down
VWA5B2	von Willebrand factor A domain containing 5B2	3232.82	0.205863	1.15338	5.88083e-05	0.00954117	up
SYNM	synemin	2356.92	0.212152	1.15841	5.90363e-05	0.00954117	up
RHBDL3	rhomboid like 3	407.742	-0.596579	-1.51213	6.09452e-05	0.00968085	down
NFATC1	nuclear factor of activated T cells 1	126.593	-0.693287	-1.61696	6.1217e-05	0.00968085	down
GPR17	G protein-coupled receptor 17	5301.81	-0.290251	-1.22285	6.35386e-05	0.00977184	down
PITPNC1	phosphatidylinositol transfer protein cytoplasmic 1	3827.85	0.192585	1.14281	6.39038e-05	0.00977184	up
PLXNA1	plexin A1	10826.8	0.308988	1.23884	6.48005e-05	0.00977184	up
GABRA5	gamma-aminobutyric acid type A receptor subunit alpha5	3824.39	0.259136	1.19676	6.50295e-05	0.00977184	up
DAAM1	dishevelled associated activator of morphogenesis 1	4012.6	0.214617	1.1604	6.54041e-05	0.00977184	up
RNF122	ring finger protein 122	272.215	-0.445577	-1.36186	6.57815e-05	0.00977184	down
PPFIA4	PTPRF interacting protein alpha 4	3670.25	0.267883	1.20404	6.78886e-05	0.00977184	up
ENC1	ectodermal-neural cortex 1	23589	0.165699	1.12171	6.89396e-05	0.00977184	up
DOCK10	dedicator of cytokinesis 10	504.395	-0.467151	-1.38238	6.97494e-05	0.00977184	down
LRRC75B	leucine rich repeat containing 75B	1038.15	0.465437	1.38074	7.13158e-05	0.00977184	up
TMEM127	transmembrane protein 127	5636.28	0.149857	1.10946	7.16048e-05	0.00977184	up
HM13	histocompatibility minor 13	2701.59	0.22515	1.1689	7.18542e-05	0.00977184	up
NIPAL4	NIPA like domain containing 4	67.2016	-0.866197	-1.82285	7.19655e-05	0.00977184	down
MATN2	matrilin 2	684.114	-0.366577	-1.28929	7.2637e-05	0.00977184	down
NACC2	NACC family member 2	2165.06	-0.17634	-1.13001	7.40219e-05	0.00977184	down
MAPRE2	microtubule associated protein RP/EB family member 2	14709.6	0.194111	1.14402	7.42358e-05	0.00977184	up
CTC1	CST telomere replication complex component 1	1561.15	0.394492	1.31448	7.50087e-05	0.00977184	up
NFIX	nuclear factor I X	9797.92	0.245274	1.18532	7.68714e-05	0.00977184	up
NPTX1	neuronal pentraxin 1	3614.91	-0.446807	-1.36302	7.70738e-05	0.00977184	down
FKBP1B	FKBP prolyl isomerase 1B	2297.24	0.307194	1.2373	7.73167e-05	0.00977184	up
AKAP7	A-kinase anchoring protein 7	3356.2	0.354336	1.2784	7.75095e-05	0.00977184	up
UTP20	UTP20 small subunit processome component	859.757	0.396396	1.31622	7.78107e-05	0.00977184	up
JPT1	Jupiter microtubule associated homolog 1	4245.15	0.370414	1.29272	7.84033e-05	0.00977184	up
NR4A1	nuclear receptor subfamily 4 group A member 1	1839.85	-0.447416	-1.3636	8.01696e-05	0.00979479	down
CACNA2D3	calcium voltage-gated channel auxiliary subunit alpha2delta 3	2616.34	-0.3493	-1.27394	8.02779e-05	0.00979479	down
LYNX1-SLURP2	LYNX1-SLURP2 readthrough	8811.15	-0.388131	-1.3087	8.05854e-05	0.00979479	down
TNNC1	troponin C1, slow skeletal and cardiac type	89.2674	-1.20989	-2.3132	8.24573e-05	0.00994016	down
CORO6	coronin 6	784.78	-0.353472	-1.27763	8.7555e-05	0.0104689	down
ERRFI1	ERBB receptor feedback inhibitor 1	570.508	-0.300036	-1.23118	9.24216e-05	0.0108885	down
DTX4	deltex E3 ubiquitin ligase 4	3685.13	0.253415	1.19203	9.25452e-05	0.0108885	up
COL9A2	collagen type IX alpha 2 chain	461.202	0.379303	1.30071	9.60089e-05	0.0111196	up
IPO4	importin 4	2831.35	0.335248	1.26159	9.60216e-05	0.0111196	up
PCDHGC5	protocadherin gamma subfamily C, 5	3162.64	-0.489213	-1.40368	9.82546e-05	0.0112893	down
KLF5	KLF transcription factor 5	339.901	0.360519	1.28389	9.90936e-05	0.0112974	up
GPR158	G protein-coupled receptor 158	3506.31	-0.468548	-1.38372	0.000100074	0.0113215	down
CHCHD10	coiled-coil-helix-coiled-coil-helix domain containing 10	1249.37	-0.300393	-1.23148	0.000103771	0.0116501	down
GAP43	growth associated protein 43	25114.2	0.385543	1.30635	0.000106017	0.0118121	up
AEBP2	AE binding protein 2	1263.42	-0.253439	-1.19205	0.000108934	0.0119683	down
ARL15	ADP ribosylation factor like GTPase 15	1607.14	0.255323	1.1936	0.000110452	0.0119683	up
RNF152	ring finger protein 152	1485.27	0.286821	1.21995	0.000111081	0.0119683	up
TSPAN4	tetraspanin 4	483.139	0.37683	1.29849	0.000111621	0.0119683	up
MPPED1	metallophosphoesterase domain containing 1	11344.5	0.188715	1.13975	0.000111964	0.0119683	up
PTK2	protein tyrosine kinase 2	3457.24	-0.251194	-1.19019	0.000112302	0.0119683	down
TRIM56	tripartite motif containing 56	247.184	-0.464097	-1.37945	0.00011736	0.0123327	down
CXADR	CXADR Ig-like cell adhesion molecule	10538.8	0.360512	1.28388	0.000117398	0.0123327	up
RTN2	reticulon 2	2719.92	0.229521	1.17245	0.00012037	0.0124186	up
RASAL2	RAS protein activator like 2	2590.26	-0.238985	-1.18016	0.000120988	0.0124186	down
IGHM	immunoglobulin heavy constant mu	243.184	-0.457375	-1.37304	0.000122786	0.0124186	down
TMEM132D	transmembrane protein 132D	962.434	-0.48501	-1.3996	0.000122825	0.0124186	down
PCDH19	protocadherin 19	2725.26	0.250686	1.18977	0.000123105	0.0124186	up
SLC17A8	solute carrier family 17 member 8	534.751	0.560581	1.47486	0.000123344	0.0124186	up
CHI3L1	chitinase 3 like 1	119.016	-0.583155	-1.49812	0.000124127	0.0124186	down
GAD2	glutamate decarboxylase 2	3400.67	-0.322427	-1.25043	0.000126014	0.0125222	down
KRT9	keratin 9	67.8239	-0.997177	-1.99609	0.00012726	0.012542	down
BLTP3B	bridge-like lipid transfer protein family member 3B	2939.31	-0.255471	-1.19373	0.000128659	0.012542	down
EID1	EP300 interacting inhibitor of differentiation 1	9634.71	0.215578	1.16117	0.000128772	0.012542	up
CCDC3	coiled-coil domain containing 3	245.377	-0.569784	-1.4843	0.000132145	0.0127859	down
RCBTB2	RCC1 and BTB domain containing protein 2	829.298	0.308812	1.23869	0.000135724	0.0130417	up
GNG2	G protein subunit gamma 2	13311.6	0.268513	1.20457	0.000136563	0.0130417	up
ADD1	adducin 1	9391.2	-0.201212	-1.14966	0.000141099	0.013388	down
ZFP57	ZFP57 zinc finger protein	1280.26	0.576656	1.49139	0.000142235	0.0134093	up
RAPGEF4	Rap guanine nucleotide exchange factor 4	4169.3	-0.230381	-1.17314	0.000143688	0.01346	down
UBE2D1	ubiquitin conjugating enzyme E2 D1	1708.84	0.236245	1.17792	0.000149804	0.013895	up
TBC1D5	TBC1 domain family member 5	1637.46	0.26446	1.20119	0.000151853	0.013895	up
TMOD1	tropomodulin 1	555.302	-0.423707	-1.34137	0.000152112	0.013895	down
RASGRP2	RAS guanyl releasing protein 2	2420.41	0.468468	1.38364	0.000153222	0.013895	up
TBC1D16	TBC1 domain family member 16	4458.69	0.393653	1.31372	0.000153728	0.013895	up
REM2	RRAD and GEM like GTPase 2	438.541	0.341779	1.26732	0.000154	0.013895	up
CC2D1B	coiled-coil and C2 domain containing 1B	708.962	-0.298711	-1.23004	0.00015544	0.0139394	down
PLPPR1	phospholipid phosphatase related 1	1208.85	0.56351	1.47786	0.000160212	0.0142802	up
PLXNB3	plexin B3	597.569	-0.509394	-1.42345	0.000161887	0.0143066	down
TMCC3	transmembrane and coiled-coil domain family 3	569.02	-0.371907	-1.29406	0.000162582	0.0143066	down
TAFA5	TAFA chemokine like family member 5	1935.22	-0.186354	-1.13788	0.000163985	0.0143066	down
CDK18	cyclin dependent kinase 18	386.193	-0.455651	-1.3714	0.000164399	0.0143066	down
SLIT3	slit guidance ligand 3	829.128	-0.309218	-1.23904	0.000167077	0.0143867	down
PRKAR2B	protein kinase cAMP-dependent type II regulatory subunit beta	4722.48	0.264163	1.20094	0.000167758	0.0143867	up
P2RY13	purinergic receptor P2Y13	351.292	-0.427372	-1.34478	0.000168874	0.0143867	down
TMSB10	thymosin beta 10	9378.58	0.347989	1.27279	0.000169233	0.0143867	up
SLC6A4	solute carrier family 6 member 4	31.7683	1.20489	2.30519	0.00017198	0.0144112	up
MLLT11	MLLT11 transcription factor 7 cofactor	15426.3	0.177315	1.13078	0.00017246	0.0144112	up
B3GLCT	beta 3-glucosyltransferase	1275.32	0.355344	1.27929	0.00017459	0.0145068	up
MARCHF1	membrane associated ring-CH-type finger 1	1602.39	0.272986	1.20831	0.000176448	0.0145788	up
RASGRF1	Ras protein specific guanine nucleotide releasing factor 1	4065.88	-0.458767	-1.37437	0.000177778	0.0146066	down
HAS3	hyaluronan synthase 3	216.048	0.799073	1.73998	0.000180112	0.0147029	up
PAK6	p21 (RAC1) activated kinase 6	5948.21	0.19226	1.14255	0.00018095	0.0147029	up
MYC	MYC proto-oncogene, bHLH transcription factor	410.885	0.508569	1.42264	0.000182182	0.0147217	up
ZNF831	zinc finger protein 831	243.655	-0.746759	-1.67802	0.000185422	0.0149017	down
HTR1A	5-hydroxytryptamine receptor 1A	299.572	-0.427224	-1.34464	0.000188046	0.0150304	down
FBXW9	F-box and WD repeat domain containing 9	1279.95	0.228899	1.17194	0.000198016	0.0157417	up
PADI2	peptidyl arginine deiminase 2	220.3	-0.604387	-1.52033	0.000205369	0.0162385	down
RILPL1	Rab interacting lysosomal protein like 1	629.303	-0.386614	-1.30732	0.000206584	0.0162472	down
PKIA	cAMP-dependent protein kinase inhibitor alpha	12932.7	0.301805	1.23269	0.000208344	0.0162985	up
CSK	C-terminal Src kinase	1377.48	0.424794	1.34238	0.000216198	0.0168234	up
JUNB	JunB proto-oncogene, AP-1 transcription factor subunit	906.451	-0.358065	-1.28171	0.000218205	0.0168902	down
AIDA	axin interactor, dorsalization associated	1506.95	0.230096	1.17291	0.000222257	0.0171138	up
APLN	apelin	727.3	-0.366622	-1.28933	0.000226733	0.0173446	down
SLC6A15	solute carrier family 6 member 15	2816.66	0.301195	1.23216	0.000228734	0.0173446	up
SLA	Src like adaptor	2216.09	0.477191	1.39203	0.000228793	0.0173446	up
NASP	nuclear autoantigenic sperm protein	1721.09	0.333732	1.26027	0.000231236	0.0173566	up
TRAF7	TNF receptor associated factor 7	2089.06	0.236078	1.17779	0.000231311	0.0173566	up
SEMA6C	semaphorin 6C	1931.54	0.357447	1.28116	0.000233024	0.0173963	up
S100B	S100 calcium binding protein B	845.731	-0.46146	-1.37693	0.000235503	0.0174926	down
COL5A2	collagen type V alpha 2 chain	1017.12	0.267562	1.20377	0.000237979	0.0175696	up
CD200	CD200 molecule	5858.74	0.282809	1.21656	0.0002415	0.0176704	up
MT3	metallothionein 3	2600.22	-0.294141	-1.22615	0.000244697	0.0177038	down
NDUFA10	NADH:ubiquinone oxidoreductase subunit A10	3360.07	-0.236676	-1.17828	0.000246355	0.0177038	down
CPEB1	cytoplasmic polyadenylation element binding protein 1	563.016	-0.36695	-1.28962	0.000246403	0.0177038	down
CCBE1	collagen and calcium binding EGF domains 1	631.452	0.259642	1.19718	0.000246787	0.0177038	up
KIF19	kinesin family member 19	208.612	-0.634922	-1.55285	0.000247976	0.0177038	down
FAT4	FAT atypical cadherin 4	1317.54	0.38058	1.30186	0.000254143	0.0178972	up
ATP6AP1L	ATPase H+ transporting accessory protein 1 like (pseudogene)	134.78	-0.663768	-1.58421	0.000254219	0.0178972	down
STMN4	stathmin 4	9880.11	0.264068	1.20086	0.000254336	0.0178972	up
SLC29A4	solute carrier family 29 member 4	2073.18	0.422781	1.34051	0.000264533	0.0184964	up
LRFN1	leucine rich repeat and fibronectin type III domain containing 1	2152.71	0.17673	1.13032	0.000267265	0.0184964	up
VWF	von Willebrand factor	816.06	-0.256666	-1.19471	0.000267565	0.0184964	down
FHIP1B	FHF complex subunit HOOK interacting protein 1B	2982.28	-0.16768	-1.12325	0.000267882	0.0184964	down
KLF8	KLF transcription factor 8	470.843	0.448113	1.36425	0.000274043	0.0187324	up
NEK7	NIMA related kinase 7	782.184	-0.27219	-1.20764	0.000275121	0.0187324	down
CAMK2N2	calcium/calmodulin dependent protein kinase II inhibitor 2	2297.98	0.254342	1.19279	0.000280482	0.0190094	up
CAMSAP3	calmodulin regulated spectrin associated protein family member 3	1874.36	0.328641	1.25583	0.000282202	0.0190383	up
PHOSPHO1	phosphoethanolamine/phosphocholine phosphatase 1	136.333	-0.809954	-1.75316	0.000284641	0.0191152	down
KLHL25	kelch like family member 25	557.716	0.352935	1.27716	0.000286196	0.0191322	up
EFCAB14	EF-hand calcium binding domain 14	785.841	-0.287272	-1.22033	0.000293985	0.019564	down
YPEL2	yippee like 2	885.252	-0.542816	-1.45681	0.000297226	0.0196023	down
TNS2	tensin 2	322.727	-0.462819	-1.37823	0.000299938	0.0196928	down
TCF4	transcription factor 4	12564.1	0.19048	1.14114	0.000315193	0.0205562	up
SAMD14	sterile alpha motif domain containing 14	3292.44	0.430231	1.34745	0.000315883	0.0205562	up
ATP2A3	ATPase sarcoplasmic/endoplasmic reticulum Ca2+ transporting 3	239.492	-0.447367	-1.36355	0.000319857	0.0207216	down
ZNF562	zinc finger protein 562	1463.71	0.256222	1.19435	0.000321244	0.0207216	up
ME3	malic enzyme 3	905.273	-0.364654	-1.28757	0.00032378	0.0207509	down
RIMKLB	ribosomal modification protein rimK like family member B	3176.33	0.414933	1.33324	0.000324519	0.0207509	up
OTUB2	OTU deubiquitinase, ubiquitin aldehyde binding 2	723.374	-0.251596	-1.19052	0.00033133	0.0210338	down
CDKL2	cyclin dependent kinase like 2	3500.36	0.163891	1.1203	0.000331804	0.0210338	up
MSRA	methionine sulfoxide reductase A	912.24	0.245713	1.18568	0.000337308	0.0212909	up
HIPK2	homeodomain interacting protein kinase 2	1459.97	-0.272925	-1.20825	0.000339417	0.0213325	down
BRD9	bromodomain containing 9	2764.93	0.173617	1.12788	0.000344478	0.0215474	up
SH3BGRL2	SH3 domain binding glutamate rich protein like 2	697.144	-0.259717	-1.19724	0.000346597	0.0215474	down
ABCC3	ATP binding cassette subfamily C member 3	96.1394	-0.563629	-1.47798	0.000347232	0.0215474	down
VAMP1	vesicle associated membrane protein 1	999.9	-0.398359	-1.31801	0.000356177	0.0220097	down
NECAB3	N-terminal EF-hand calcium binding protein 3	1381.66	-0.399187	-1.31876	0.000358232	0.022044	down
FAM124A	family with sequence similarity 124 member A	3543.73	0.344055	1.26932	0.000361674	0.0221631	up
RIN1	Ras and Rab interactor 1	582.322	-0.649604	-1.56874	0.000364909	0.0222685	down
SORBS2	sorbin and SH3 domain containing 2	4268	-0.288402	-1.22129	0.000369661	0.0223888	down
TBC1D9B	TBC1 domain family member 9B	4096.85	-0.208031	-1.15511	0.000369924	0.0223888	down
LDHB	lactate dehydrogenase B	7514.75	-0.267151	-1.20343	0.000373899	0.0224284	down
CTU1	cytosolic thiouridylase subunit 1	258.188	0.348469	1.27321	0.000376879	0.0224284	up
PLPPR3	phospholipid phosphatase related 3	4088.57	0.408883	1.32766	0.000377261	0.0224284	up
SHTN1	shootin 1	3892.11	0.37936	1.30076	0.000377447	0.0224284	up
KLHL23	kelch like family member 23	5840.23	0.185091	1.13689	0.000378923	0.0224284	up
DPY19L1	dpy-19 like C-mannosyltransferase 1	1762.31	-0.242354	-1.18292	0.000379728	0.0224284	down
CSPG5	chondroitin sulfate proteoglycan 5	11746	0.187774	1.13901	0.000384323	0.022609	up
FNDC9	fibronectin type III domain containing 9	154.186	-0.459877	-1.37542	0.000391857	0.0228976	down
CBX6	chromobox 6	13643.5	-0.314902	-1.24393	0.000392963	0.0228976	down
STMN2	stathmin 2	41956.1	0.275433	1.21036	0.0003939	0.0228976	up
APH1A	aph-1 homolog A, gamma-secretase subunit	1529.74	0.20875	1.15569	0.000398928	0.0230985	up
TLL2	tolloid like 2	76.5172	-0.994097	-1.99183	0.000401485	0.0231554	down
AHSA2P	activator of HSP90 ATPase homolog 2, pseudogene	943.412	0.238987	1.18016	0.000405557	0.023299	up
ENO2	enolase 2	13274.6	-0.185849	-1.13749	0.000408451	0.0233739	down
EFNA5	ephrin A5	788.765	0.240554	1.18145	0.000414349	0.0236195	up
GJB6	gap junction protein beta 6	604.639	-0.46761	-1.38282	0.000416119	0.0236288	down
MEST	mesoderm specific transcript	698.991	-0.347295	-1.27217	0.000420243	0.0237712	down
STMN1	stathmin 1	27702.4	0.274868	1.20988	0.000422029	0.023779	up
CELA1	chymotrypsin like elastase 1	35.8465	-1.04047	-2.0569	0.000423614	0.023779	down
SYT12	synaptotagmin 12	598.577	-0.499389	-1.41361	0.000433063	0.0242169	down
KLF7	KLF transcription factor 7	4248.59	0.239826	1.18085	0.000437347	0.0243639	up
ATMIN	ATM interactor	1305.67	-0.239383	-1.18049	0.000443528	0.0245802	down
SCN1B	sodium voltage-gated channel beta subunit 1	2947.21	-0.315834	-1.24473	0.000445677	0.0245802	down
VASH2	vasohibin 2	341.735	0.728456	1.65687	0.000447664	0.0245802	up
MYCN	MYCN proto-oncogene, bHLH transcription factor	753.821	0.30294	1.23366	0.000447916	0.0245802	up
ERMN	ermin	94.7143	-1.03226	-2.04522	0.000465382	0.0254438	down
ROGDI	rogdi atypical leucine zipper	2028.02	-0.312813	-1.24213	0.000472235	0.0254813	down
CPNE8	copine 8	1566.97	0.209404	1.15621	0.000474658	0.0254813	up
MARCKSL1	MARCKS like 1	20166.7	0.231808	1.17431	0.000475462	0.0254813	up
ZNF512	zinc finger protein 512	1909.77	0.189665	1.1405	0.000475781	0.0254813	up
NKAIN2	sodium/potassium transporting ATPase interacting 2	2942.11	0.202506	1.1507	0.00047593	0.0254813	up
USP49	ubiquitin specific peptidase 49	960.937	0.240408	1.18133	0.000478089	0.0254813	up
HAPLN4	hyaluronan and proteoglycan link protein 4	91.2242	-1.28527	-2.43728	0.000479317	0.0254813	down
MAST1	microtubule associated serine/threonine kinase 1	7356.09	0.162846	1.11949	0.000480566	0.0254813	up
MACIR	macrophage immunometabolism regulator	1453.96	-0.180505	-1.13328	0.000481663	0.0254813	down
JAZF1	JAZF zinc finger 1	1742.82	0.175127	1.12906	0.000495711	0.0261306	up
FOSB	FosB proto-oncogene, AP-1 transcription factor subunit	169.296	-0.934115	-1.91072	0.000506231	0.0265898	down
CHL1	cell adhesion molecule L1 like	13516.8	0.292647	1.22489	0.000508663	0.0266202	up
LRRK2	leucine rich repeat kinase 2	599.951	-0.475747	-1.39064	0.00051043	0.0266202	down
NCF2	neutrophil cytosolic factor 2	90.1557	-0.90122	-1.86764	0.000512807	0.0266497	down
TUBB	tubulin beta class I	50717.3	0.3113	1.24083	0.000515181	0.0266788	up
MAN2C1	mannosidase alpha class 2C member 1	1876.76	0.192724	1.14292	0.000525748	0.027078	up
ADRA1A	adrenoceptor alpha 1A	305.115	-0.406005	-1.32501	0.000530752	0.027078	down
NEURL1	neuralized E3 ubiquitin protein ligase 1	3045.14	-0.315261	-1.24424	0.000531752	0.027078	down
RASGRP1	RAS guanyl releasing protein 1	9356.2	-0.380859	-1.30212	0.000532175	0.027078	down
PANK2	pantothenate kinase 2	1343.38	-0.204782	-1.15251	0.000532598	0.027078	down
SEC14L5	SEC14 like lipid binding 5	36.4344	-1.07517	-2.10696	0.000533938	0.027078	down
EFHD2	EF-hand domain family member D2	1975.1	-0.416001	-1.33422	0.000536927	0.027136	down
CERK	ceramide kinase	1492.26	-0.18933	-1.14023	0.000542272	0.0272822	down
DIAPH3	diaphanous related formin 3	209.731	0.644902	1.56363	0.00054353	0.0272822	up
PFKL	phosphofructokinase, liver type	2971.42	-0.258525	-1.19626	0.000552818	0.0276148	down
MT1X	metallothionein 1X	592.534	-0.451259	-1.36723	0.000555706	0.0276148	down
RASL10B	RAS like family 10 member B	6278.19	-0.130756	-1.09487	0.000555789	0.0276148	down
SPRED1	sprouty related EVH1 domain containing 1	3097.38	-0.217964	-1.16309	0.000558274	0.0276449	down
ALOX5	arachidonate 5-lipoxygenase	37.4911	-1.99945	-3.99848	0.000563607	0.0277754	down
LAPTM4B	lysosomal protein transmembrane 4 beta	890.753	-0.318485	-1.24702	0.000566997	0.0277961	down
LGI3	leucine rich repeat LGI family member 3	1187.23	-0.421745	-1.33955	0.000574636	0.0280463	down
IQSEC3	IQ motif and Sec7 domain ArfGEF 3	3234.77	-0.294739	-1.22666	0.000577588	0.0280463	down
PCP4	Purkinje cell protein 4	3721.55	-0.315154	-1.24414	0.000577822	0.0280463	down
MTURN	maturin, neural progenitor differentiation regulator homolog	9069.28	0.359613	1.28308	0.000581161	0.0281156	up
KCTD1	potassium channel tetramerization domain containing 1	1008.56	-0.445977	-1.36224	0.000590943	0.0284951	down
ADAMTS4	ADAM metallopeptidase with thrombospondin type 1 motif 4	403.215	-0.567537	-1.48199	0.000595011	0.0285975	down
PIP5K1A	phosphatidylinositol-4-phosphate 5-kinase type 1 alpha	1053.02	-0.227173	-1.17054	0.000597772	0.0286366	down
ADGRL2	adhesion G protein-coupled receptor L2	6418.84	0.171893	1.12654	0.000610146	0.0290483	up
TNR	tenascin R	7626.46	-0.233942	-1.17604	0.000611677	0.0290483	down
ITM2B	integral membrane protein 2B	9261.01	-0.18369	-1.13579	0.000613372	0.0290483	down
SBK1	SH3 domain binding kinase 1	5838.5	0.319097	1.24755	0.000615421	0.0290483	up
MYL4	myosin light chain 4	300.407	-0.679538	-1.60163	0.000616815	0.0290483	down
TUBA1A	tubulin alpha 1a	162525	0.369843	1.29221	0.000623927	0.0290483	up
RCN1	reticulocalbin 1	1348.86	0.214448	1.16026	0.000624521	0.0290483	up
GPR27	G protein-coupled receptor 27	1331.75	0.256871	1.19488	0.000624541	0.0290483	up
L1CAM	L1 cell adhesion molecule	15943	0.289571	1.22228	0.000624971	0.0290483	up
CYP4F11	cytochrome P450 family 4 subfamily F member 11	158.054	-0.529753	-1.44368	0.000626118	0.0290483	down
MT-CO1	mitochondrially encoded cytochrome c oxidase I	402848	-0.16039	-1.11759	0.000634877	0.0292265	down
FA2H	fatty acid 2-hydroxylase	229.295	-0.630987	-1.54862	0.000642272	0.0292265	down
NANS	N-acetylneuraminate synthase	690.052	0.313764	1.24295	0.000642971	0.0292265	up
CFL2	cofilin 2	2787.55	0.198293	1.14734	0.00064333	0.0292265	up
STAC	SH3 and cysteine rich domain	119.85	0.648589	1.56763	0.000644444	0.0292265	up
HSPA1B	heat shock protein family A (Hsp70) member 1B	57.1585	0.785997	1.72428	0.000644456	0.0292265	up
PTPRB	protein tyrosine phosphatase receptor type B	1375.34	-0.278582	-1.213	0.000644587	0.0292265	down
CASP3	caspase 3	1449.79	0.495557	1.40986	0.000646664	0.0292265	up
ISCU	iron-sulfur cluster assembly enzyme	820.794	-0.21181	-1.15814	0.000647845	0.0292265	down
RGS14	regulator of G protein signaling 14	387.266	-0.522228	-1.43617	0.000654299	0.0294275	down
MICU1	mitochondrial calcium uptake 1	2144.23	-0.184135	-1.13614	0.000657722	0.0294912	down
SCN2B	sodium voltage-gated channel beta subunit 2	3384.03	-0.359284	-1.28279	0.000666653	0.0296318	down
MT-RNR1	mitochondrially encoded 12S rRNA	43043	-0.25497	-1.19331	0.000667399	0.0296318	down
CA10	carbonic anhydrase 10	2313.92	-0.363376	-1.28643	0.000672003	0.0296318	down
KIAA0513	KIAA0513	4420.54	-0.225834	-1.16945	0.00067379	0.0296318	down
GUCY1B1	guanylate cyclase 1 soluble subunit beta 1	8520.4	0.10867	1.07823	0.0006747	0.0296318	up
PLEKHD1	pleckstrin homology and coiled-coil domain containing D1	75.8099	-0.735943	-1.66549	0.000674961	0.0296318	down
CLU	clusterin	7081.09	-0.25761	-1.1955	0.000680201	0.029773	down
GRP	gastrin releasing peptide	599.395	0.338847	1.26475	0.000688301	0.0300381	up
RAPGEF6	Rap guanine nucleotide exchange factor 6	925.64	-0.297457	-1.22898	0.000697827	0.0303588	down
KLHDC7A	kelch domain containing 7A	55.8216	-0.907724	-1.87608	0.000699779	0.0303588	down
PLLP	plasmolipin	645.683	-0.421426	-1.33925	0.000708084	0.0305805	down
OSTN	osteocrin	37.6895	1.03737	2.05248	0.000709046	0.0305805	up
BASP1	brain abundant membrane attached signal protein 1	29512.1	0.17629	1.12997	0.000716898	0.0307482	up
PACSIN3	protein kinase C and casein kinase substrate in neurons 3	771.422	-0.42312	-1.34082	0.000718401	0.0307482	down
NOS1AP	nitric oxide synthase 1 adaptor protein	1628.34	-0.454744	-1.37054	0.000719207	0.0307482	down
TRPC5	transient receptor potential cation channel subfamily C member 5	757.448	0.24686	1.18662	0.000724152	0.0308699	up
PSD2	pleckstrin and Sec7 domain containing 2	2176.91	0.255398	1.19367	0.000734941	0.0311739	up
QKI	QKI, KH domain containing RNA binding	6685.46	-0.202084	-1.15036	0.000735524	0.0311739	down
PDZD2	PDZ domain containing 2	5069.28	0.247823	1.18741	0.000750867	0.0316416	up
SHROOM2	shroom family member 2	4598.04	0.137234	1.09979	0.000755543	0.0316416	up
DLGAP4	DLG associated protein 4	9655.09	0.186828	1.13826	0.000755745	0.0316416	up
DCAF8	DDB1 and CUL4 associated factor 8	3735.18	-0.146539	-1.10691	0.000756883	0.0316416	down
VWA3B	von Willebrand factor A domain containing 3B	67.046	-0.758443	-1.69166	0.000757316	0.0316416	down
IDH1	isocitrate dehydrogenase (NADP(+)) 1	2802.81	0.394341	1.31434	0.000766076	0.0319169	up
LIN7C	lin-7 homolog C, crumbs cell polarity complex component	3573.71	0.323046	1.25097	0.000778012	0.0322932	up
ASPG	asparaginase	34.5441	-1.18111	-2.26752	0.000779498	0.0322932	down
SMPD3	sphingomyelin phosphodiesterase 3	5269.66	0.212996	1.15909	0.000789983	0.0326356	up
ELK1	ETS transcription factor ELK1	1148.4	-0.2145	-1.1603	0.000801987	0.0330387	down
CPNE2	copine 2	889.059	0.443316	1.35973	0.000804937	0.0330676	up
AKAP5	A-kinase anchoring protein 5	3814.59	-0.31955	-1.24794	0.000819043	0.0335534	down
ROBO1	roundabout guidance receptor 1	2756.45	0.173449	1.12775	0.000823822	0.0336554	up
BHLHE22	basic helix-loop-helix family member e22	1676.07	0.26728	1.20354	0.000827067	0.0336944	up
HS6ST1	heparan sulfate 6-O-sulfotransferase 1	3265.88	0.130198	1.09444	0.000835196	0.0339316	up
ENPP6	ectonucleotide pyrophosphatase/phosphodiesterase 6	529.994	-0.447878	-1.36403	0.000838064	0.0339515	down
SUSD4	sushi domain containing 4	3018.29	-0.274205	-1.20933	0.000840303	0.0339515	down
SLC4A4	solute carrier family 4 member 4	4418.72	-0.14657	-1.10693	0.000847154	0.0341345	down
DYNLT1	dynein light chain Tctex-type 1	3198.72	0.318898	1.24738	0.000850459	0.034174	up
ARFIP2	ADP ribosylation factor interacting protein 2	2710.16	-0.154826	-1.11329	0.000860056	0.0344655	down
KCTD2	potassium channel tetramerization domain containing 2	1331.94	-0.16512	-1.12126	0.000869786	0.0347344	down
PLCH2	phospholipase C eta 2	917.23	-0.315971	-1.24485	0.000871489	0.0347344	down
NCAM1	neural cell adhesion molecule 1	17747.1	0.252214	1.19103	0.000876353	0.0348039	up
GRSF1	G-rich RNA sequence binding factor 1	1963.76	-0.215173	-1.16084	0.000877965	0.0348039	down
MAGEL2	MAGE family member L2	172.872	0.59428	1.50972	0.000890336	0.0350407	up
PIP4K2C	phosphatidylinositol-5-phosphate 4-kinase type 2 gamma	1890.82	-0.282234	-1.21608	0.000890365	0.0350407	down
SLC17A7	solute carrier family 17 member 7	32932.6	-0.314461	-1.24355	0.000891088	0.0350407	down
PHLDA1	pleckstrin homology like domain family A member 1	426.647	-0.35265	-1.2769	0.000895731	0.0351294	down
RHOU	ras homolog family member U	1661.98	0.197039	1.14634	0.000905692	0.0354256	up
CHST12	carbohydrate sulfotransferase 12	430.903	0.272449	1.20786	0.000914561	0.0356776	up
DIO2	iodothyronine deiodinase 2	3256.24	-0.373988	-1.29593	0.000919579	0.0357784	down
DPYSL5	dihydropyrimidinase like 5	17198.9	0.566372	1.4808	0.000925241	0.0358297	up
CCDC184	coiled-coil domain containing 184	1825.36	0.315821	1.24472	0.000925769	0.0358297	up
TMEM35A	transmembrane protein 35A	1882.28	0.237678	1.17909	0.000931028	0.03586	up
APC	APC regulator of WNT signaling pathway	34314	-0.222743	-1.16695	0.000932408	0.03586	down
GPR161	G protein-coupled receptor 161	496.912	0.544749	1.45877	0.000933867	0.03586	up
CCDC28A	coiled-coil domain containing 28A	175.633	-0.520011	-1.43397	0.000938595	0.0358934	down
LIG1	DNA ligase 1	542.69	0.419498	1.33746	0.000939617	0.0358934	up
DLG5	discs large MAGUK scaffold protein 5	2163.01	0.250913	1.18996	0.000943098	0.035933	up
NTF3	neurotrophin 3	65.0325	0.794646	1.73465	0.000955585	0.0362149	up
VCL	vinculin	1177.13	-0.201769	-1.15011	0.000957366	0.0362149	down
PPP1R9A	protein phosphatase 1 regulatory subunit 9A	6576.41	-0.1722	-1.12678	0.000958368	0.0362149	down
SLC24A2	solute carrier family 24 member 2	8715.03	-0.365602	-1.28842	0.000960346	0.0362149	down
KIF21B	kinesin family member 21B	29096.7	0.222541	1.16679	0.000977404	0.0365936	up
RAMP3	receptor activity modifying protein 3	992.93	0.223431	1.16751	0.00097742	0.0365936	up
TRIM9	tripartite motif containing 9	10189.1	-0.174964	-1.12894	0.000983683	0.0365936	down
CGN	cingulin	534.48	0.287902	1.22086	0.00098445	0.0365936	up
TUBA4A	tubulin alpha 4a	13271.7	-0.284041	-1.2176	0.000984614	0.0365936	down
POU3F3	POU class 3 homeobox 3	3623.74	0.177791	1.13115	0.0009866	0.0365936	up
FRMD6	FERM domain containing 6	723.509	-0.223355	-1.16745	0.000987805	0.0365936	down
TRPM3	transient receptor potential cation channel subfamily M member 3	2564.9	0.363488	1.28653	0.000991853	0.0366512	up
SOSTDC1	sclerostin domain containing 1	45.6179	0.81594	1.76044	0.000997117	0.0367534	up
ADA	adenosine deaminase	47.1495	0.906109	1.87398	0.00100284	0.0368418	up
SDC3	syndecan 3	16935.4	0.269583	1.20546	0.00100453	0.0368418	up
L3MBTL3	L3MBTL histone methyl-lysine binding protein 3	1229.49	0.288282	1.22119	0.0010092	0.0369147	up
PTMA	prothymosin alpha	10197.3	0.169158	1.1244	0.00101153	0.0369147	up
MMP24	matrix metallopeptidase 24	3008.94	0.276896	1.21159	0.00101657	0.0370065	up
BNIP3L	BCL2 interacting protein 3 like	3006.71	-0.211827	-1.15815	0.00101998	0.0370392	down
CIB2	calcium and integrin binding family member 2	823.288	0.475744	1.39063	0.00103044	0.0373268	up
AMZ2	archaelysin family metallopeptidase 2	2384.62	0.301193	1.23216	0.00104016	0.0375163	up
PTGS1	prostaglandin-endoperoxide synthase 1	286.326	-0.345798	-1.27085	0.00104247	0.0375163	down
LRRC73	leucine rich repeat containing 73	1397.66	0.173227	1.12758	0.00104332	0.0375163	up
CISH	cytokine inducible SH2 containing protein	238.677	0.539498	1.45347	0.00104777	0.0375841	up
GRM2	glutamate metabotropic receptor 2	1745.43	0.197732	1.14689	0.00105435	0.0377282	up
ERBB3	erb-b2 receptor tyrosine kinase 3	115.697	-0.604754	-1.52072	0.00105762	0.0377536	down
TMEM63B	transmembrane protein 63B	6198.79	0.128167	1.0929	0.00106258	0.0378386	up
MAT2B	methionine adenosyltransferase 2B	2062.99	-0.259025	-1.19667	0.0010713	0.0380571	down
LAG3	lymphocyte activating 3	46.3966	-0.848756	-1.80095	0.00107416	0.0380667	down
CD24	CD24 molecule	5945.21	0.54663	1.46067	0.00108411	0.038327	up
TTC28	tetratricopeptide repeat domain 28	1391.04	0.261031	1.19834	0.00109092	0.0384033	up
GLI3	GLI family zinc finger 3	253.595	-0.359664	-1.28313	0.00109149	0.0384033	down
ZNF3	zinc finger protein 3	215.685	-0.426679	-1.34414	0.00110692	0.0388533	down
AFAP1	actin filament associated protein 1	2001.34	0.30556	1.2359	0.00111579	0.0390712	up
FTL	ferritin light chain	12103.8	0.263285	1.20021	0.00112516	0.0393058	up
MTSS1	MTSS I-BAR domain containing 1	2660.26	0.412567	1.33105	0.0011374	0.0396391	up
ABCA2	ATP binding cassette subfamily A member 2	6876.07	-0.131147	-1.09516	0.00114198	0.0397048	down
DHX57	DExH-box helicase 57	2654.52	0.179308	1.13234	0.00115074	0.0398212	up
RPL31	ribosomal protein L31	3571.61	0.172234	1.1268	0.00115075	0.0398212	up
SLC1A2	solute carrier family 1 member 2	71676.5	-0.325236	-1.25287	0.0011602	0.0400541	down
BFSP2	beaded filament structural protein 2	97.4864	-0.647793	-1.56677	0.00116727	0.0401671	down
SATB1	SATB homeobox 1	4966.53	0.208075	1.15515	0.00116894	0.0401671	up
RND1	Rho family GTPase 1	2365.47	0.165335	1.12143	0.00118565	0.0405999	up
KCNC2	potassium voltage-gated channel subfamily C member 2	1590.37	-0.226684	-1.17014	0.00118705	0.0405999	down
PATJ	PATJ crumbs cell polarity complex component	172.182	-0.552629	-1.46676	0.0012002	0.0409544	down
ADGRA1	adhesion G protein-coupled receptor A1	1731.97	-0.257338	-1.19527	0.00120449	0.0410056	down
NOP16	NOP16 nucleolar protein	723.639	0.218099	1.1632	0.00120911	0.0410161	up
METRN	meteorin, glial cell differentiation regulator	999.581	-0.173936	-1.12813	0.00121038	0.0410161	down
GJC3	gap junction protein gamma 3	406.827	-0.507716	-1.4218	0.00122447	0.0413846	down
PCDHGA3	protocadherin gamma subfamily A, 3	1056.09	0.232192	1.17462	0.00123255	0.0413846	up
ERICH3	glutamate rich 3	518.344	-0.256997	-1.19499	0.00123263	0.0413846	down
SLC25A1	solute carrier family 25 member 1	1504.01	0.265407	1.20198	0.00123311	0.0413846	up
GPR12	G protein-coupled receptor 12	817.469	0.320426	1.2487	0.00123532	0.0413846	up
TIAM2	TIAM Rac1 associated GEF 2	2369.81	-0.270956	-1.20661	0.00124115	0.0414803	down
SLC7A1	solute carrier family 7 member 1	3729.3	0.137117	1.09971	0.00124382	0.0414803	up
SCRN3	secernin 3	466.158	-0.390034	-1.31042	0.00124949	0.0415269	down
YDJC	YdjC chitooligosaccharide deacetylase homolog	692.291	0.289775	1.22245	0.00125086	0.0415269	up
ERO1A	endoplasmic reticulum oxidoreductase 1 alpha	1200.85	-0.229742	-1.17263	0.00126051	0.041753	down
HDLBP	high density lipoprotein binding protein	6500.42	-0.162194	-1.11899	0.00126844	0.0419052	down
AZI2	5-azacytidine induced 2	1669.17	-0.181016	-1.13368	0.0012708	0.0419052	down
ADCY1	adenylate cyclase 1	51856	0.180836	1.13354	0.00128797	0.0423761	up
LRRC3	leucine rich repeat containing 3	1224.94	0.234476	1.17648	0.00129145	0.042396	up
SPON1	spondin 1	2861.81	-0.180058	-1.13293	0.00129656	0.0424317	down
LRRC8B	leucine rich repeat containing 8 VRAC subunit B	7417.8	0.104102	1.07483	0.00129831	0.0424317	up
HLA-G	major histocompatibility complex, class I, G	123.303	0.509631	1.42369	0.00131663	0.042935	up
POU3F1	POU class 3 homeobox 1	1300.49	0.273911	1.20908	0.00132845	0.0432247	up
PPIP5K1	diphosphoinositol pentakisphosphate kinase 1	2353.17	-0.279384	-1.21368	0.00133408	0.0433119	down
MBLAC2	metallo-beta-lactamase domain containing 2	1454.6	0.186519	1.13801	0.00134443	0.0434856	up
S100A1	S100 calcium binding protein A1	688.959	-0.212155	-1.15842	0.00134819	0.0434856	down
CPNE1	copine 1	936.313	-0.219142	-1.16404	0.001351	0.0434856	down
COL6A1	collagen type VI alpha 1 chain	2187.49	-0.37812	-1.29965	0.00135126	0.0434856	down
CCDC85A	coiled-coil domain containing 85A	2738.89	0.173843	1.12806	0.00135659	0.043562	up
PRUNE1	prune exopolyphosphatase 1	1921.24	0.247026	1.18676	0.00136175	0.0436325	up
COL19A1	collagen type XIX alpha 1 chain	620.794	-0.26297	-1.19995	0.00136509	0.0436426	down
DENND5B	DENN domain containing 5B	2421.03	-0.190737	-1.14135	0.00137046	0.0436426	down
OLFM1	olfactomedin 1	18030.1	-0.276979	-1.21166	0.00137097	0.0436426	down
GPRC5B	G protein-coupled receptor class C group 5 member B	1416.91	-0.367522	-1.29013	0.00139018	0.0441586	down
DUSP1	dual specificity phosphatase 1	551.205	-0.33128	-1.25813	0.00140599	0.0444686	down
INPPL1	inositol polyphosphate phosphatase like 1	878.824	-0.271254	-1.20686	0.00141014	0.0445043	down
MRAS	muscle RAS oncogene homolog	4907.6	-0.243761	-1.18408	0.00141379	0.0445238	down
CYP27A1	cytochrome P450 family 27 subfamily A member 1	28.1926	-1.1154	-2.16656	0.00142777	0.044868	down
CA4	carbonic anhydrase 4	533.076	-0.43595	-1.3528	0.00143957	0.0451424	down
NR4A2	nuclear receptor subfamily 4 group A member 2	252.301	-0.727333	-1.65558	0.00144589	0.0451855	down
WASL	WASP like actin nucleation promoting factor	1559.17	-0.212086	-1.15836	0.00145042	0.0451855	down
GRIN2A	glutamate ionotropic receptor NMDA type subunit 2A	3662.51	-0.298996	-1.23029	0.00145539	0.0451855	down
MOSPD3	motile sperm domain containing 3	545.387	0.230549	1.17328	0.00146128	0.0451855	up
METAP1	methionyl aminopeptidase 1	1549.67	0.170093	1.12513	0.00146612	0.0451855	up
UTRN	utrophin	1137.91	-0.264063	-1.20086	0.00146711	0.0451855	down
NME2P1	NME2 pseudogene 1	2185.51	0.339578	1.26539	0.00147058	0.0451855	up
PACSIN1	protein kinase C and casein kinase substrate in neurons 1	7870.65	-0.30261	-1.23337	0.00148122	0.0451855	down
RAB4A	RAB4A, member RAS oncogene family	1296.24	0.183573	1.13569	0.0014823	0.0451855	up
STX6	syntaxin 6	1746.16	-0.145229	-1.10591	0.00148403	0.0451855	down
AKT3	AKT serine/threonine kinase 3	11155.7	0.160038	1.11732	0.00148612	0.0451855	up
NYAP1	neuronal tyrosine phosphorylated phosphoinositide-3-kinase adaptor 1	4241.33	0.24946	1.18876	0.00148795	0.0451855	up
PCBP4	poly(rC) binding protein 4	4554.07	0.24026	1.18121	0.00148814	0.0451855	up
PLEKHH1	pleckstrin homology, MyTH4 and FERM domain containing H1	227.013	-0.391593	-1.31184	0.0014893	0.0451855	down
ITM2C	integral membrane protein 2C	8068.55	-0.350125	-1.27467	0.00149168	0.0451855	down
MPPED2	metallophosphoesterase domain containing 2	1179.92	0.235551	1.17736	0.00149434	0.0451855	up
RASD2	RASD family member 2	785.437	-0.413802	-1.33219	0.00149848	0.0451855	down
CAMK2N1	calcium/calmodulin dependent protein kinase II inhibitor 1	21366.7	-0.339518	-1.26533	0.00149932	0.0451855	down
CYP4X1	cytochrome P450 family 4 subfamily X member 1	804.126	0.201082	1.14956	0.0015026	0.0451917	up
FCHSD1	FCH and double SH3 domains 1	705.668	0.467153	1.38238	0.00151541	0.0453784	up
ATF6	activating transcription factor 6	1304.6	-0.295486	-1.2273	0.00151593	0.0453784	down
CD44	CD44 molecule (Indian blood group)	366.681	0.422855	1.34058	0.00151807	0.0453784	up
NYNRIN	NYN domain and retroviral integrase containing	550.455	0.292794	1.22501	0.00152623	0.045427	up
NDN	necdin, MAGE family member	8551.62	0.158857	1.1164	0.0015288	0.045427	up
ANKRD24	ankyrin repeat domain 24	1000.25	0.233652	1.17581	0.00152896	0.045427	up
ITGAV	integrin subunit alpha V	1302.35	-0.296941	-1.22854	0.0015386	0.0456212	down
INF2	inverted formin 2	2222.44	-0.30961	-1.23937	0.00154389	0.0456861	down
POU3F2	POU class 3 homeobox 2	1416.68	0.187197	1.13855	0.00154747	0.0457	up
EPHB2	EPH receptor B2	2367.04	0.233979	1.17607	0.00155639	0.0458714	up
TUBB3	tubulin beta 3 class III	37093.7	0.315052	1.24406	0.00156439	0.046015	up
CHPF	chondroitin polymerizing factor	2314.06	0.156605	1.11466	0.00157025	0.0460952	up
KCNA2	potassium voltage-gated channel subfamily A member 2	3963.29	-0.30722	-1.23732	0.00158099	0.0463179	down
C1QTNF2	C1q and TNF related 2	73.981	0.609448	1.52568	0.001586	0.0463404	up
SOX12	SRY-box transcription factor 12	1475.35	0.337305	1.26339	0.00158806	0.0463404	up
DLGAP1	DLG associated protein 1	8089.52	-0.293458	-1.22557	0.00161255	0.0466419	down
KCNJ4	potassium inwardly rectifying channel subfamily J member 4	2102.95	-0.245262	-1.18531	0.00161309	0.0466419	down
FUOM	fucose mutarotase	173.145	-0.493332	-1.40769	0.00161441	0.0466419	down
ADGRA3	adhesion G protein-coupled receptor A3	1313.15	0.307079	1.2372	0.00161454	0.0466419	up
MT-ATP8	mitochondrially encoded ATP synthase membrane subunit 8	25067.4	-0.174728	-1.12875	0.00161774	0.0466419	down
VAT1	vesicle amine transport 1	1592.95	0.240454	1.18136	0.00162283	0.0466419	up
ACTG1	actin gamma 1	57319.9	0.180947	1.13363	0.00162376	0.0466419	up
NUCKS1	nuclear casein kinase and cyclin dependent kinase substrate 1	4942.34	0.124963	1.09048	0.00164294	0.047101	up
COL25A1	collagen type XXV alpha 1 chain	675.875	-0.355587	-1.27951	0.00165098	0.0472391	down
GRIA1	glutamate ionotropic receptor AMPA type subunit 1	9453.58	-0.144206	-1.10512	0.00166471	0.0475396	down
PTPRU	protein tyrosine phosphatase receptor type U	2268.94	0.182407	1.13478	0.00167111	0.0475764	up
PTMS	parathymosin	17095.9	0.159385	1.11681	0.00167693	0.0475764	up
IGSF3	immunoglobulin superfamily member 3	1671.89	0.294064	1.22609	0.00167721	0.0475764	up
RNF2	ring finger protein 2	1199.33	0.25937	1.19696	0.00167894	0.0475764	up
GPC5	glypican 5	1366.8	0.200008	1.1487	0.00168488	0.0475862	up
NCEH1	neutral cholesterol ester hydrolase 1	3211.55	-0.207749	-1.15488	0.00168576	0.0475862	down
SYNJ2	synaptojanin 2	1272.85	-0.276626	-1.21136	0.00169577	0.0477771	down
PDE4B	phosphodiesterase 4B	2809.2	-0.177239	-1.13072	0.00170111	0.0478116	down
AGAP11	ArfGAP with GTPase domain, ankyrin repeat and PH domain 11	5305.68	0.160546	1.11771	0.00170349	0.0478116	up
FDPS	farnesyl diphosphate synthase	2597.67	0.294692	1.22662	0.00171096	0.047899	up
CA7	carbonic anhydrase 7	378.426	-0.481708	-1.3964	0.0017141	0.047899	down
SH3GLB2	SH3 domain containing GRB2 like, endophilin B2	4174.57	-0.163439	-1.11995	0.00171638	0.047899	down
CALHM2	calcium homeostasis modulator family member 2	85.7824	-0.632194	-1.54992	0.00173367	0.0481607	down
GLTP	glycolipid transfer protein	716.817	-0.383985	-1.30494	0.00173529	0.0481607	down
CAPN2	calpain 2	2018.97	0.206736	1.15407	0.00173558	0.0481607	up
FGD1	FYVE, RhoGEF and PH domain containing 1	803.201	0.211801	1.15813	0.00175247	0.0483868	up
NECTIN1	nectin cell adhesion molecule 1	1355.15	0.225578	1.16925	0.0017536	0.0483868	up
GJD2	gap junction protein delta 2	668.948	0.304431	1.23493	0.00175755	0.048405	up
PURG	purine rich element binding protein G	857.032	0.231295	1.17389	0.00176325	0.0484712	up
HMBOX1	homeobox containing 1	1363.22	-0.176444	-1.13009	0.00177563	0.0487205	down
GJC2	gap junction protein gamma 2	135.126	-0.646025	-1.56485	0.0017792	0.0487276	down
EGFEM1P	EGF like and EMI domain containing 1, pseudogene	98.2225	-0.697749	-1.62197	0.00179643	0.0490212	down
PRUNE2	prune homolog 2 with BCH domain	1113.54	-0.308957	-1.23881	0.00179659	0.0490212	down
ZNF423	zinc finger protein 423	389.548	0.369488	1.29189	0.00181274	0.0493702	up
ZC2HC1A	zinc finger C2HC-type containing 1A	2465.97	0.146239	1.10668	0.00182248	0.0495438	up
GPRIN1	G protein regulated inducer of neurite outgrowth 1	6617.15	0.198284	1.14733	0.0018268	0.0495696	up
KCNA1	potassium voltage-gated channel subfamily A member 1	827.768	-0.368888	-1.29136	0.00183281	0.0495799	down
BEND6	BEN domain containing 6	5179.84	0.151121	1.11043	0.0018357	0.0495799	up
ARMCX6	armadillo repeat containing X-linked 6	192.847	0.463297	1.37869	0.00183729	0.0495799	up
TMEM38A	transmembrane protein 38A	2618.36	-0.270642	-1.20634	0.00184707	0.0497525	down
PWK 1 Hippocampus
Gene information		DESeq2 results
HGNC symbol	Full name	baseMean	log2FC	FC	p-value	adjusted p-value	direction
CYFIP2	cytoplasmic FMR1 interacting protein 2	13921.2	-0.497401	-1.41167	9.93575e-19	6.82685e-15	down
TTC28	tetratricopeptide repeat domain 28	1658.42	0.392078	1.31228	7.73197e-08	0.00019874	up
SOX4	SRY-box transcription factor 4	2483.03	0.338475	1.26442	2.93276e-07	0.000503774	up
NFIX	nuclear factor I X	13585	0.222199	1.16651	5.45397e-07	0.000749484	up
JPT1	Jupiter microtubule associated homolog 1	3952.6	0.341454	1.26703	1.35634e-06	0.00155323	up
MKLN1	muskelin 1	2405.3	-0.266022	-1.20249	2.10296e-06	0.00206421	down
LIFR	LIF receptor subunit alpha	1335.48	-0.461592	-1.37706	2.4046e-06	0.00206525	down
MTSS1	MTSS I-BAR domain containing 1	4093.06	0.302423	1.23321	3.04417e-06	0.00232405	up
CCN3	cellular communication network factor 3	6715.75	-0.308354	-1.23829	4.5448e-06	0.00312273	down
NAP1L5	nucleosome assembly protein 1 like 5	5042.46	-0.322619	-1.2506	5.86285e-06	0.00366215	down
STX7	syntaxin 7	4212.69	0.204943	1.15264	7.12986e-06	0.00408244	up
ZBTB4	zinc finger and BTB domain containing 4	3004.82	-0.200279	-1.14892	9.36009e-06	0.00494717	down
STMN4	stathmin 4	9098.39	0.170228	1.12524	1.01045e-05	0.00495916	up
PIK3C2B	phosphatidylinositol-4-phosphate 3-kinase catalytic subunit type 2 beta	1372.95	0.257245	1.19519	1.55818e-05	0.00701312	up
DZANK1	double zinc ribbon and ankyrin repeat domains 1	4848.53	-0.207545	-1.15472	1.63629e-05	0.00701312	down
IMPACT	impact RWD domain protein	3652.61	-0.276555	-1.2113	1.77376e-05	0.00701312	down
IFT140	intraflagellar transport 140	1500.7	0.23203	1.17449	1.9393e-05	0.00701312	up
BDNF	brain derived neurotrophic factor	1117	-0.310694	-1.2403	2.54609e-05	0.0087471	down
ALDOA	aldolase, fructose-bisphosphate A	23042.8	-0.264444	-1.20117	2.76691e-05	0.00888955	down
KLF7	KLF transcription factor 7	4126.83	0.246848	1.18661	2.84631e-05	0.00888955	up
FAT4	FAT atypical cadherin 4	2040.32	0.34171	1.26726	3.01705e-05	0.00901312	up
PIP4P1	phosphatidylinositol-4,5-bisphosphate 4-phosphatase 1	1216.92	0.240782	1.18163	3.78245e-05	0.0101994	up
KCNB1	potassium voltage-gated channel subfamily B member 1	3596.66	-0.272171	-1.20762	3.78349e-05	0.0101994	down
CRACD	capping protein inhibiting regulator of actin dynamics	6821.39	0.255899	1.19408	3.85946e-05	0.0101994	up
ARF2P	ADP ribosylation factor 2, pseudogene	2264.26	0.192598	1.14282	4.12543e-05	0.0103722	up
ZFTA	zinc finger translocation associated	3317.5	0.308164	1.23813	4.28264e-05	0.0103722	up
PRSS35	serine protease 35	889.962	0.263005	1.19998	4.4229e-05	0.0103722	up
MT-RNR1	mitochondrially encoded 12S rRNA	44885.9	-0.299082	-1.23036	4.78471e-05	0.0103722	down
IGFBPL1	insulin like growth factor binding protein like 1	1323.05	0.408692	1.32748	4.80746e-05	0.0103722	up
VSTM2A	V-set and transmembrane domain containing 2A	2565.91	-0.197847	-1.14699	4.95946e-05	0.0103722	down
OMG	oligodendrocyte myelin glycoprotein	1919.4	-0.273394	-1.20865	4.98156e-05	0.0103722	down
NEUROD1	neuronal differentiation 1	1476.51	0.267251	1.20351	5.1955e-05	0.0104995	up
DBN1	drebrin 1	11442.8	0.11973	1.08653	5.47245e-05	0.0105137	up
EVL	Enah/Vasp-like	3661.98	0.243642	1.18398	5.50856e-05	0.0105137	up
RASGRF1	Ras protein specific guanine nucleotide releasing factor 1	7065.81	-0.395815	-1.31569	5.71539e-05	0.0106136	down
CSF1R	colony stimulating factor 1 receptor	2336.71	-0.295268	-1.22711	6.16846e-05	0.0111535	down
MDH1	malate dehydrogenase 1	12018.8	-0.233349	-1.17556	6.33144e-05	0.0111547	down
FNBP1L	formin binding protein 1 like	6147.02	0.399834	1.31936	8.73188e-05	0.0149992	up
SHTN1	shootin 1	3884.85	0.376142	1.29787	9.93974e-05	0.0162609	up
PACS1	phosphofurin acidic cluster sorting protein 1	3309.84	0.171541	1.12626	0.000110004	0.0165207	up
NREP	neuronal regeneration related protein	19986.1	0.402242	1.32156	0.000111174	0.0165207	up
GPR27	G protein-coupled receptor 27	1395.93	0.232176	1.17461	0.000114527	0.0165207	up
PITPNM3	PITPNM family member 3	1084.51	-0.275816	-1.21068	0.000117999	0.0165207	down
KCNK10	potassium two pore domain channel subfamily K member 10	1133.13	0.245037	1.18512	0.000119189	0.0165207	up
KCNC2	potassium voltage-gated channel subfamily C member 2	1701.19	-0.329992	-1.25701	0.000120012	0.0165207	down
DYNLT1	dynein light chain Tctex-type 1	2680.72	0.333938	1.26045	0.000120543	0.0165207	up
MYADM	myeloid associated differentiation marker	3906.76	-0.387962	-1.30854	0.000121942	0.0165207	down
ERCC2	ERCC excision repair 2, TFIIH core complex helicase subunit	1077.01	0.237292	1.17878	0.000124527	0.0165207	up
ZNF821	zinc finger protein 821	1603.57	0.192045	1.14238	0.000125029	0.0165207	up
GPR17	G protein-coupled receptor 17	5652.4	-0.309709	-1.23946	0.000134764	0.0171577	down
ARC	activity regulated cytoskeleton associated protein	1381.57	-0.544707	-1.45872	0.000134966	0.0171577	down
COX5B	cytochrome c oxidase subunit 5B	5174.23	-0.140682	-1.10243	0.000137342	0.0171577	down
KCNIP3	potassium voltage-gated channel interacting protein 3	2049.51	-0.245449	-1.18546	0.00014527	0.0178241	down
DCN	decorin	1457.23	-0.442283	-1.35875	0.000158997	0.0191661	down
PRUNE2	prune homolog 2 with BCH domain	1209.35	-0.286894	-1.22001	0.000166003	0.0193738	down
MEX3B	mex-3 RNA binding family member B	895.158	0.285144	1.21853	0.000169109	0.0193738	up
ADGRA1	adhesion G protein-coupled receptor A1	2061.63	-0.249054	-1.18843	0.000169179	0.0193738	down
MT-RNR2	mitochondrially encoded 16S rRNA	49789.9	-0.304959	-1.23538	0.000181627	0.0204583	down
MLLT10	MLLT10 histone lysine methyltransferase DOT1L cofactor	1100.13	0.329634	1.25669	0.00019368	0.0214641	up
S100B	S100 calcium binding protein B	937.851	-0.468299	-1.38348	0.000197484	0.0215383	down
SV2B	synaptic vesicle glycoprotein 2B	13377.1	-0.258067	-1.19588	0.000207025	0.0222261	down
SOX11	SRY-box transcription factor 11	2311.06	0.296343	1.22803	0.000214282	0.0224916	up
STMN1	stathmin 1	14140.8	0.301178	1.23215	0.000216045	0.0224916	up
ZMAT4	zinc finger matrin-type 4	922.681	-0.479692	-1.39445	0.000225895	0.023166	down
APC2	APC regulator of WNT signaling pathway 2	8197.48	0.228147	1.17133	0.000231992	0.0232937	up
ATP6AP2	ATPase H+ transporting accessory protein 2	5323.93	-0.146359	-1.10677	0.00023392	0.0232937	down
CASP3	caspase 3	1413.61	0.453408	1.36927	0.000246913	0.0240345	up
GHITM	growth hormone inducible transmembrane protein	6668.1	-0.215308	-1.16095	0.000249913	0.0240345	down
NR1H2	nuclear receptor subfamily 1 group H member 2	949.711	0.206276	1.15371	0.000251854	0.0240345	up
MAPT	microtubule associated protein tau	27469.3	0.339011	1.26489	0.000268036	0.0252284	up
MSRA	methionine sulfoxide reductase A	1600.32	0.208284	1.15531	0.000275812	0.0256095	up
DCHS1	dachsous cadherin-related 1	2079.27	0.386271	1.30701	0.00028079	0.0257241	up
ZFP57	ZFP57 zinc finger protein	1821.99	0.409054	1.32781	0.000311466	0.028159	up
NUCB1	nucleobindin 1	2242.54	0.184331	1.13629	0.000318827	0.0284501	up
CX3CR1	C-X3-C motif chemokine receptor 1	1281.76	-0.263901	-1.20072	0.000335347	0.0295406	down
PLD3	phospholipase D family member 3	13366.3	-0.226015	-1.1696	0.000385587	0.0330119	down
ABHD17C	abhydrolase domain containing 17C, depalmitoylase	1446.05	0.183075	1.1353	0.000387625	0.0330119	up
TANC1	tetratricopeptide repeat, ankyrin repeat and coiled-coil containing 1	1289.39	-0.48515	-1.39973	0.000392101	0.0330119	down
BHLHE40	basic helix-loop-helix family member e40	1240.19	-0.190206	-1.14093	0.000393971	0.0330119	down
MTFP1	mitochondrial fission process 1	1405.24	-0.323627	-1.25147	0.000402894	0.0333528	down
ZNRF2	zinc and ring finger 2	1748.37	0.344688	1.26988	0.000419895	0.0341856	up
CERS4	ceramide synthase 4	2616.86	0.204983	1.15267	0.000428751	0.0341856	up
ANKRD10	ankyrin repeat domain 10	2193.73	0.154914	1.11336	0.000432771	0.0341856	up
PLPPR3	phospholipid phosphatase related 3	3662.2	0.345207	1.27033	0.000432855	0.0341856	up
PLPPR1	phospholipid phosphatase related 1	1300.89	0.358695	1.28227	0.0004398	0.0343394	up
ITPR2	inositol 1,4,5-trisphosphate receptor type 2	1292.53	-0.26331	-1.20023	0.000447468	0.0345456	down
NSG1	neuronal vesicle trafficking associated 1	12731.2	0.216606	1.162	0.000459141	0.0350529	up
ABAT	4-aminobutyrate aminotransferase	6543.49	-0.222303	-1.16659	0.000471895	0.0351863	down
ZBTB18	zinc finger and BTB domain containing 18	21025.8	0.176656	1.13026	0.000477622	0.0351863	up
SH3KBP1	SH3 domain containing kinase binding protein 1	1425.87	0.169474	1.12465	0.000479586	0.0351863	up
NDUFS2	NADH:ubiquinone oxidoreductase core subunit S2	4450.53	-0.148753	-1.10861	0.000483073	0.0351863	down
ASIC1	acid sensing ion channel subunit 1	1794.86	0.219441	1.16428	0.000486494	0.0351863	up
SLC35A4	solute carrier family 35 member A4	1236.48	-0.309782	-1.23952	0.000492674	0.0352621	down
DNM2	dynamin 2	1985.84	0.153132	1.11198	0.000515885	0.0362585	up
MDGA1	MAM domain containing glycosylphosphatidylinositol anchor 1	2857.53	0.216325	1.16177	0.000519616	0.0362585	up
SUCLA2	succinate-CoA ligase ADP-forming subunit beta	3403.53	-0.184854	-1.1367	0.000530767	0.0362585	down
GPD1	glycerol-3-phosphate dehydrogenase 1	1108.55	-0.347616	-1.27246	0.000532419	0.0362585	down
CALB2	calbindin 2	2277.72	-0.215911	-1.16144	0.000532981	0.0362585	down
LIN7C	lin-7 homolog C, crumbs cell polarity complex component	4420.15	0.224278	1.16819	0.000544784	0.0365709	up
MROH1	maestro heat like repeat family member 1	1930.98	-0.243793	-1.1841	0.000548217	0.0365709	down
ABLIM3	actin binding LIM protein family member 3	2572.42	0.261979	1.19912	0.000561256	0.0370807	up
PCSK1	proprotein convertase subtilisin/kexin type 1	1085.59	-0.257372	-1.1953	0.000570321	0.0370818	down
USP22	ubiquitin specific peptidase 22	16336.2	0.197705	1.14687	0.000572067	0.0370818	up
ISCU	iron-sulfur cluster assembly enzyme	861.893	-0.251475	-1.19042	0.000586857	0.0373096	down
CRMP1	collapsin response mediator protein 1	27554.8	0.347758	1.27258	0.000588564	0.0373096	up
ISLR2	immunoglobulin superfamily containing leucine rich repeat 2	8497.12	0.253707	1.19227	0.000596167	0.0373096	up
RAP1GDS1	Rap1 GTPase-GDP dissociation stimulator 1	8741.44	-0.124688	-1.09027	0.000597302	0.0373096	down
OSBPL5	oxysterol binding protein like 5	1171.13	0.242607	1.18313	0.000605998	0.0374639	up
VXN	vexin	6125.18	-0.247579	-1.18721	0.000613335	0.0374639	down
DNAJC15	DnaJ heat shock protein family (Hsp40) member C15	849.4	-0.222	-1.16635	0.000616571	0.0374639	down
P2RY12	purinergic receptor P2Y12	1023.81	-0.41158	-1.33014	0.000626916	0.0374639	down
SEZ6L2	seizure related 6 homolog like 2	6440.39	-0.129803	-1.09414	0.000631886	0.0374639	down
SCN2B	sodium voltage-gated channel beta subunit 2	3392.26	-0.419762	-1.33771	0.000636908	0.0374639	down
GNAI3	G protein subunit alpha i3	1952.61	0.233724	1.17587	0.000647649	0.0374639	up
SYBU	syntabulin	3833.3	0.201015	1.14951	0.000658735	0.0374639	up
TNRC18	trinucleotide repeat containing 18	4975.53	0.232701	1.17503	0.000659634	0.0374639	up
SLC25A1	solute carrier family 25 member 1	1445.39	0.234752	1.1767	0.000661391	0.0374639	up
HPCAL4	hippocalcin like 4	14227	-0.294977	-1.22687	0.000665184	0.0374639	down
UCHL3	ubiquitin C-terminal hydrolase L3	1101.72	0.178333	1.13158	0.000665201	0.0374639	up
SNAP25	synaptosome associated protein 25	27708.2	-0.228424	-1.17155	0.000672398	0.0375613	down
DYNC1I2	dynein cytoplasmic 1 intermediate chain 2	5981.79	0.122343	1.0885	0.000684022	0.0379026	up
NALCN	sodium leak channel, non-selective	3340.51	-0.154533	-1.11306	0.000697382	0.0382405	down
KIF3B	kinesin family member 3B	4803.72	0.156262	1.1144	0.000701251	0.0382405	up
ACTG1	actin gamma 1	57752.1	0.161572	1.11851	0.000717259	0.0387753	up
HNRNPH1	heterogeneous nuclear ribonucleoprotein H1	7817.05	0.129942	1.09425	0.000722346	0.0387753	up
ATP6V1B2	ATPase H+ transporting V1 subunit B2	14604.7	-0.186684	-1.13815	0.000738666	0.0391354	down
CHL1	cell adhesion molecule L1 like	17136.2	0.228426	1.17156	0.000740445	0.0391354	up
LRRC55	leucine rich repeat containing 55	1319.33	0.253129	1.19179	0.000748557	0.0392621	up
AMZ2	archaelysin family metallopeptidase 2	2921.71	0.280805	1.21487	0.000781519	0.0403745	up
PTMA	prothymosin alpha	12693.6	0.15603	1.11422	0.000795665	0.0405444	up
RUNX1T1	RUNX1 partner transcriptional co-repressor 1	1288.88	0.198615	1.1476	0.000800056	0.0405444	up
CLMP	CXADR like membrane protein	1509.85	0.288573	1.22143	0.000802508	0.0405444	up
ZC3H4	zinc finger CCCH-type containing 4	1969.21	0.231243	1.17385	0.000825592	0.0414061	up
BCL2L2-PABPN1	BCL2L2-PABPN1 readthrough	2731.7	-0.197986	-1.1471	0.000849414	0.0421524	down
GAD2	glutamate decarboxylase 2	3953.51	-0.240835	-1.18168	0.000866972	0.0421524	down
NEXMIF	neurite extension and migration factor	3321.87	0.169737	1.12485	0.000868102	0.0421524	up
SEMA6C	semaphorin 6C	1637.14	0.231498	1.17405	0.000875831	0.0421524	up
KMT2E	lysine methyltransferase 2E (inactive)	4491.32	0.143676	1.10472	0.000880816	0.0421524	up
TELO2	telomere maintenance 2	1038.67	-0.248055	-1.18761	0.000882594	0.0421524	down
TRIM67	tripartite motif containing 67	2812.59	0.790692	1.7299	0.000886375	0.0421524	up
RNF169	ring finger protein 169	1049.8	-0.217588	-1.16279	0.000895172	0.0421524	down
RPL15	ribosomal protein L15	6014.83	0.174387	1.12848	0.000895684	0.0421524	up
RNF34	ring finger protein 34	1520.97	-0.204547	-1.15232	0.000923006	0.0431427	down
SLC39A6	solute carrier family 39 member 6	2522.09	0.135716	1.09864	0.000949213	0.04401	up
TUBA4A	tubulin alpha 4a	11025.1	-0.250713	-1.18979	0.000957906	0.04401	down
PRMT1	protein arginine methyltransferase 1	2494.75	0.192584	1.14281	0.000960776	0.04401	up
PTPRK	protein tyrosine phosphatase receptor type K	2115.92	0.231012	1.17366	0.000975898	0.0443526	up
MMP24	matrix metallopeptidase 24	2831.5	0.215913	1.16144	0.000984736	0.0443526	up
NIPAL3	NIPA like domain containing 3	2565.24	-0.194165	-1.14406	0.000988089	0.0443526	down
ZNF704	zinc finger protein 704	4118.08	0.211728	1.15807	0.000997294	0.0443526	up
SUSD4	sushi domain containing 4	3510.19	-0.237956	-1.17932	0.00100053	0.0443526	down
TNS3	tensin 3	2285.4	-0.191534	-1.14198	0.00103419	0.0455509	down
ARID2	AT-rich interaction domain 2	1907.9	0.179673	1.13263	0.00105861	0.0460609	up
EXTL1	exostosin like glycosyltransferase 1	1230.83	-0.381754	-1.30292	0.00105918	0.0460609	down
PLXNA3	plexin A3	3051.41	0.300674	1.23172	0.00108104	0.0465773	up
MICALL1	MICAL like 1	2360.57	0.17212	1.12671	0.00108461	0.0465773	up
RASGRP2	RAS guanyl releasing protein 2	1401.08	0.377232	1.29885	0.00110089	0.0467243	up
ITM2C	integral membrane protein 2C	7946.65	-0.296048	-1.22778	0.00110953	0.0467243	down
ZNF280C	zinc finger protein 280C	862.534	0.233784	1.17592	0.00111431	0.0467243	up
L1CAM	L1 cell adhesion molecule	14307.9	0.227403	1.17073	0.00111524	0.0467243	up
SNRPN	small nuclear ribonucleoprotein polypeptide N	20091.8	-0.179534	-1.13252	0.00112584	0.0468827	down
ROGDI	rogdi atypical leucine zipper	3207.22	-0.229198	-1.17218	0.00113776	0.0470937	down
MBTD1	mbt domain containing 1	1091.08	0.201326	1.14975	0.00116256	0.0473689	up
SIRPA	signal regulatory protein alpha	7936.23	-0.208417	-1.15542	0.00117416	0.0473689	down
FGFR1OP2	FGFR1 oncogene partner 2	1586.9	-0.236901	-1.17846	0.00117634	0.0473689	down
CIC	capicua transcriptional repressor	6893.91	0.1567	1.11473	0.00118407	0.0473689	up
TMEM38A	transmembrane protein 38A	2270.73	-0.269602	-1.20548	0.00118437	0.0473689	down
ISYNA1	inositol-3-phosphate synthase 1	987.196	0.267639	1.20384	0.00120788	0.0473689	up
KCNA2	potassium voltage-gated channel subfamily A member 2	4131.37	-0.254096	-1.19259	0.001216	0.0473689	down
TTC39B	tetratricopeptide repeat domain 39B	1156.75	-0.253918	-1.19244	0.00121904	0.0473689	down
DNM1	dynamin 1	23044.1	-0.237522	-1.17897	0.00122496	0.0473689	down
TPI1	triosephosphate isomerase 1	10278.7	-0.183092	-1.13531	0.00122772	0.0473689	down
LARS2	leucyl-tRNA synthetase 2, mitochondrial	6415.2	-0.317624	-1.24628	0.00124244	0.0473689	down
KIF21B	kinesin family member 21B	13817.7	0.228966	1.17199	0.00124354	0.0473689	up
NEO1	neogenin 1	6817.63	0.194083	1.144	0.00124644	0.0473689	up
CPNE6	copine 6	10404	-0.253308	-1.19194	0.00124742	0.0473689	down
TBC1D16	TBC1 domain family member 16	5661.24	0.254048	1.19255	0.00125253	0.0473689	up
DCX	doublecortin	7622.3	0.564225	1.47859	0.00125472	0.0473689	up
SPRN	shadow of prion protein	7161.88	-0.210782	-1.15732	0.00126161	0.0473689	down
BCL9L	BCL9 like	2158.42	0.157435	1.1153	0.00128321	0.0476694	up
RAC3	Rac family small GTPase 3	2140.8	0.357821	1.28149	0.00128349	0.0476694	up
EPHB2	EPH receptor B2	2622.54	0.143617	1.10467	0.00129568	0.0478635	up
RALA	RAS like proto-oncogene A	3721.74	0.188102	1.13926	0.00130591	0.0479834	up
HIRA	histone cell cycle regulator	2129.65	0.221817	1.1662	0.00131439	0.048038	up
EGR3	early growth response 3	2351.31	-0.177241	-1.13072	0.0013464	0.0485898	down
COL11A1	collagen type XI alpha 1 chain	1085.37	0.2641	1.20089	0.00134734	0.0485898	up
PLXNA1	plexin A1	10292.9	0.204592	1.15236	0.00135705	0.0485898	up
ARHGEF3	Rho guanine nucleotide exchange factor 3	1380.05	-0.238568	-1.17982	0.00135954	0.0485898	down
CBX6	chromobox 6	14332.6	-0.236648	-1.17825	0.00136484	0.0485898	down
RGS14	regulator of G protein signaling 14	978.408	-0.416675	-1.33485	0.00139414	0.0493768	down
PNPO	pyridoxamine 5'-phosphate oxidase	957.264	-0.256841	-1.19486	0.00140769	0.049601	down
MAPK6	mitogen-activated protein kinase 6	2315.61	0.20748	1.15467	0.00142677	0.0498341	up
ATP6V1G2	ATPase H+ transporting V1 subunit G2	6654.9	-0.256952	-1.19495	0.00144196	0.0498341	down
TSNAX	translin associated factor X	3282.45	-0.156948	-1.11493	0.00145529	0.0498341	down
YPEL1	yippee like 1	1015.25	0.208697	1.15564	0.00146137	0.0498341	up
SMIM13	small integral membrane protein 13	5203.81	-0.178896	-1.13202	0.00147059	0.0498341	down
GPR37L1	G protein-coupled receptor 37 like 1	3169.14	-0.243631	-1.18397	0.00148138	0.0498341	down
LAMA2	laminin subunit alpha 2	844.935	0.261052	1.19835	0.00148345	0.0498341	up
PGK1	phosphoglycerate kinase 1	8989.9	-0.177635	-1.13103	0.00148683	0.0498341	down
PWK 7 Cortex
Gene information		DESeq2 results
HGNC symbol	Full name	baseMean	log2FC	FC	p-value	adjusted p-value	direction
CYFIP2	cytoplasmic FMR1 interacting protein 2	29030.1	-0.563223	-1.47757	2.54087e-60	4.66911e-56	down
LAMC2	laminin subunit gamma 2	588.527	0.651574	1.57088	2.34584e-12	2.15536e-08	up
FAM205BP	family with sequence similarity 205 member B, pseudogene	126.912	-22.7165	-6.89225e+06	1.89913e-11	8.72461e-08	down
MYL4	myosin light chain 4	1020.21	-0.452039	-1.36797	6.72059e-07	0.00205829	down
HEATR5B	HEAT repeat containing 5B	2001.41	-0.275701	-1.21058	8.52054e-07	0.00223676	down
FKBPL	FKBP prolyl isomerase like	214.419	-0.554051	-1.4682	1.793e-05	0.0320821	down
LYPD6	LY6/PLAUR domain containing 6	984.674	-0.255808	-1.194	1.82206e-05	0.0320821	down
XPOT	exportin for tRNA	3105.04	-0.2517	-1.19061	1.91891e-05	0.0320821	down
TNNC1	troponin C1, slow skeletal and cardiac type	632.428	-0.469938	-1.38505	1.94061e-05	0.0320821	down
CTSH	cathepsin H	356.392	-0.559308	-1.47356	2.09505e-05	0.0320821	down
PWK 7 Hippocampus
Gene information		DESeq2 results
HGNC symbol	Full name	baseMean	log2FC	FC	p-value	adjusted p-value	direction
CYFIP2	cytoplasmic FMR1 interacting protein 2	24745.1	-0.498042	-1.4123	1.88496e-22	3.50772e-18	down
BIRC6	baculoviral IAP repeat containing 6	5844.62	0.218144	1.16324	1.96036e-08	0.000182402	up
CDH13	cadherin 13	1719.54	-0.350911	-1.27537	4.99916e-08	0.000310098	down
ESPL1	extra spindle pole bodies like 1, separase	85.5645	1.40855	2.65469	2.37687e-06	0.0110578	up
CCN3	cellular communication network factor 3	3720.78	-0.250825	-1.18989	5.30454e-06	0.0146168	down
ZNF442	zinc finger protein 442	542.537	-0.401188	-1.32059	5.93861e-06	0.0146168	down
PWK 14 Cortex
Gene information		DESeq2 results
HGNC symbol	Full name	baseMean	log2FC	FC	p-value	adjusted p-value	direction
CYFIP2	cytoplasmic FMR1 interacting protein 2	25358.4	-0.582525	-1.49747	1.36502e-27	1.85356e-23	down
MARCKSL1	MARCKS like 1	1508.73	0.377608	1.29919	2.38336e-08	0.000161818	up
MIR670HG	MIR670 host gene	86.0618	-1.5944	-3.01969	1.56917e-07	0.000710258	down
HAPLN4	hyaluronan and proteoglycan link protein 4	2831.99	-0.442375	-1.35884	1.54037e-06	0.00465577	down
HARS2	histidyl-tRNA synthetase 2, mitochondrial	742.082	0.326245	1.25375	1.71433e-06	0.00465577	up
KCTD16	potassium channel tetramerization domain containing 16	934.701	0.408996	1.32776	2.62176e-06	0.00593347	up
ARC	activity regulated cytoskeleton associated protein	13048.9	-0.324329	-1.25208	4.49126e-06	0.0087124	down
PMEPA1	prostate transmembrane protein, androgen induced 1	1688.13	-0.310463	-1.24011	6.5358e-06	0.00903667	down
LYNX1-SLURP2	LYNX1-SLURP2 readthrough	11287.7	-0.314876	-1.2439	6.65489e-06	0.00903667	down
GDF1	growth differentiation factor 1	118.776	1.36614	2.57781	1.2287e-05	0.0146496	up
LHFPL2	LHFPL tetraspan subfamily member 2	581.867	0.51057	1.42461	1.30956e-05	0.0146496	up
COL11A2	collagen type XI alpha 2 chain	1031.9	0.511729	1.42576	1.4025e-05	0.0146496	up
RPL27	ribosomal protein L27	1358.75	0.270892	1.20655	2.70892e-05	0.0246625	up
CADM4	cell adhesion molecule 4	6844.5	-0.17479	-1.1288	2.72433e-05	0.0246625	down
ATF6	activating transcription factor 6	3244.64	-0.253047	-1.19172	4.14613e-05	0.0351877	down
PNISR	PNN interacting serine and arginine rich protein	8838.76	0.165662	1.12168	4.82106e-05	0.0376001	up
SVOP	SV2 related protein	5069.25	-0.204531	-1.15231	5.08897e-05	0.0376001	down
GIT1	GIT ArfGAP 1	10064.4	-0.174441	-1.12853	5.76175e-05	0.0376001	down
HACL1	2-hydroxyacyl-CoA lyase 1	138.98	0.728181	1.65655	5.81488e-05	0.0376001	up
TNNC1	troponin C1, slow skeletal and cardiac type	376.168	-0.472342	-1.38736	6.60131e-05	0.0407451	down
PCDHGB6	protocadherin gamma subfamily B, 6	583.311	0.340688	1.26636	7.08035e-05	0.0418018	up
VGLL3	vestigial like family member 3	109.883	-0.647843	-1.56682	9.14261e-05	0.048605	down
SYT12	synaptotagmin 12	1139.93	-0.464698	-1.38003	9.30649e-05	0.048605	down
KCNH2	potassium voltage-gated channel subfamily H member 2	951.084	-0.361283	-1.28457	0.000100417	0.0497396	down
VSTM2L	V-set and transmembrane domain containing 2 like	1752.31	-0.273866	-1.20904	0.000102563	0.0497396	down
COX5A	cytochrome c oxidase subunit 5A	2361.91	-0.217835	-1.16299	0.00010843	0.0497523	down
MIDEAS	mitotic deacetylase associated SANT domain protein	941.44	0.283994	1.21756	0.000112472	0.0497523	up
FOS	Fos proto-oncogene, AP-1 transcription factor subunit	1658.23	-0.337599	-1.26365	0.000113581	0.0497523	down
PWK 14 Hippocampus
Gene information		DESeq2 results
HGNC symbol	Full name	baseMean	log2FC	FC	p-value	adjusted p-value	direction
CYFIP2	cytoplasmic FMR1 interacting protein 2	21499.5	-0.564698	-1.47908	3.55041e-18	6.4447e-14	down
PLXNA3	plexin A3	1254.38	0.481167	1.39587	7.92798e-12	7.19543e-08	up
SOAT1	sterol O-acyltransferase 1	1151.65	0.537934	1.45189	2.46172e-11	1.4895e-07	up
NEFM	neurofilament medium chain	5312.61	-0.193219	-1.14331	1.13755e-08	5.16219e-05	down
NEFL	neurofilament light chain	16032.8	-0.143835	-1.10484	4.64577e-07	0.0016866	down
SOD2	superoxide dismutase 2	4870.75	-0.222081	-1.16642	2.33838e-06	0.00606375	down
CHGB	chromogranin B	19115.4	-0.151823	-1.11097	3.59735e-06	0.00816239	down
DUSP6	dual specificity phosphatase 6	1827.44	-0.3854	-1.30622	4.81405e-06	0.0089865	down
FTH1	ferritin heavy chain 1	49518.5	-0.144834	-1.1056	5.62546e-06	0.00928303	down
COL23A1	collagen type XXIII alpha 1 chain	537.766	0.592484	1.50784	6.99359e-06	0.010579	up
DHX37	DEAH-box helicase 37	559.727	0.522669	1.43661	1.59925e-05	0.0207354	up
GDE1	glycerophosphodiester phosphodiesterase 1	4214.69	-0.200964	-1.14947	2.18087e-05	0.0263915	down
ZDBF2	zinc finger DBF-type containing 2	811.802	0.302791	1.23353	2.47928e-05	0.0276725	up
SPATA5	spermatogenesis associated 5	308.653	-0.431869	-1.34898	2.78629e-05	0.0276725	down
SNRPN	small nuclear ribonucleoprotein polypeptide N	18045.9	-0.148725	-1.10859	2.85692e-05	0.0276725	down
SUB1	SUB1 regulator of transcription	4887.12	-0.151385	-1.11064	2.91575e-05	0.0276725	down
LYNX1-SLURP2	LYNX1-SLURP2 readthrough	11407.8	-0.18792	-1.13912	3.04897e-05	0.0276725	down
RAPGEF3	Rap guanine nucleotide exchange factor 3	1106.9	0.300728	1.23177	3.34373e-05	0.0289025	up
GOLGB1	golgin B1	4795.12	0.250911	1.18996	6.31113e-05	0.0498085	up
