# Supplementary material for: Seizure evolution in a mouse model of West syndrome involves complex and time-dependent synapse remodeling, gliosis and alterations in lipid metabolism
Source: PLoS Biol. 2025 Oct 9;23(10):e3003192. doi: 10.1371/journal.pbio.3003192 (PMC12520403; doi:10.1371/journal.pbio.3003192)
Supplement: S3 Table — (XLSX) [file pbio.3003192.s023.xlsx]

## Sheet: Sheet1
S3_Table. List of DEGs for bulk-tissue RNA-seq of Cyfip2+/R87C mice at PWK 28
Cortex
Gene information		DESeq2 results
HGNC symbol	Full name	baseMean	log2FC	FC	p-value	adjusted p-value	direction
ATP2A1	ATPase sarcoplasmic/endoplasmic reticulum Ca2+ transporting 1	177.721	6.03618	65.6252	1.55884e-49	2.78784e-45	up
ATP2C2	ATPase secretory pathway Ca2+ transporting 2	238.648	3.41618	10.6751	2.70545e-47	2.41921e-43	up
BLNK	B cell linker	824.427	1.5982	3.02766	6.22561e-44	3.7113e-40	up
BHLHE40	basic helix-loop-helix family member e40	3490.74	-1.18835	-2.27892	3.48169e-42	1.55666e-38	down
ASPG	asparaginase	439.513	2.51955	5.73403	1.08646e-41	3.88606e-38	up
STRIP2	striatin interacting protein 2	2131.17	1.27261	2.41598	2.88397e-41	8.59614e-38	up
TRNP1	TMF1 regulated nuclear protein 1	4567.16	1.7734	3.41858	5.14942e-41	1.3156e-37	up
HAPLN4	hyaluronan and proteoglycan link protein 4	4849.05	1.30478	2.47045	7.2401e-39	1.61852e-35	up
DGKZ	diacylglycerol kinase zeta	12284.2	-0.894572	-1.85906	3.58347e-38	7.12075e-35	down
IGSF9	immunoglobulin superfamily member 9	339.544	2.18428	4.545	2.21579e-37	3.96273e-34	up
SLC7A4	solute carrier family 7 member 4	3123.01	1.25048	2.37921	7.20655e-36	1.17165e-32	up
ACAA1	acetyl-CoA acyltransferase 1	107.974	4.15969	17.8728	1.0379e-35	1.54682e-32	up
NME2P1	NME2 pseudogene 1	789.058	-0.928873	-1.90379	6.59035e-35	9.0663e-32	down
TMEM91	transmembrane protein 91	580.776	1.7584	3.38323	8.68031e-35	1.10885e-31	up
PEG10	paternally expressed 10	944.944	1.28326	2.43389	1.23509e-34	1.47255e-31	up
CAMK1G	calcium/calmodulin dependent protein kinase IG	1203.97	-1.10838	-2.15604	1.96235e-34	2.19341e-31	down
SEMA4A	semaphorin 4A	3096.29	1.08981	2.12845	1.68208e-33	1.76955e-30	up
IGFBP4	insulin like growth factor binding protein 4	3287.1	0.925361	1.89916	4.00139e-33	3.9756e-30	up
PALMD	palmdelphin	434.991	-1.27071	-2.4128	1.43588e-32	1.35154e-29	down
PRSS22	serine protease 22	96.3684	2.47579	5.56271	1.56629e-32	1.40057e-29	up
TMEM40	transmembrane protein 40	284.85	3.77301	13.6706	2.34432e-31	1.90572e-28	up
AMPH	amphiphysin	9214.51	0.916413	1.88742	5.14245e-31	3.99859e-28	up
KCNH1	potassium voltage-gated channel subfamily H member 1	4487.92	0.779248	1.71624	6.06779e-31	4.52151e-28	up
ADGRL3	adhesion G protein-coupled receptor L3	4049.01	0.623717	1.54084	5.79992e-30	4.14903e-27	up
F2RL2	coagulation factor II thrombin receptor like 2	269.977	2.60712	6.09286	1.35775e-29	9.33924e-27	up
RGS13	regulator of G protein signaling 13	148.149	5.00152	32.0336	2.65859e-29	1.76097e-26	up
TIMP2	TIMP metallopeptidase inhibitor 2	11401.5	1.28984	2.44502	3.69953e-29	2.36294e-26	up
PCSK1	proprotein convertase subtilisin/kexin type 1	2126.97	-1.64961	-3.13749	5.05241e-29	3.11577e-26	down
IGF2	insulin like growth factor 2	1301.95	-1.79863	-3.4789	1.7464e-28	1.04109e-25	down
ABLIM1	actin binding LIM protein 1	4646.73	-0.499891	-1.41411	1.24318e-27	7.17196e-25	down
TANC1	tetratricopeptide repeat, ankyrin repeat and coiled-coil containing 1	1271.28	0.946197	1.92679	2.43729e-26	1.36214e-23	up
PTGS1	prostaglandin-endoperoxide synthase 1	1092	1.57269	2.97459	2.79941e-26	1.51711e-23	up
ECEL1	endothelin converting enzyme like 1	315.888	3.28251	9.73048	3.16357e-26	1.66404e-23	up
SLC5A5	solute carrier family 5 member 5	1094.97	1.61907	3.07177	4.21457e-25	2.15353e-22	up
SDK1	sidekick cell adhesion molecule 1	703.137	1.43518	2.70415	1.86689e-24	9.27431e-22	up
KCTD6	potassium channel tetramerization domain containing 6	1242.69	0.62826	1.5457	4.79195e-24	2.2795e-21	up
CXCL12	C-X-C motif chemokine ligand 12	1103.17	-1.11407	-2.16455	4.94189e-24	2.2795e-21	down
ASAP2	ArfGAP with SH3 domain, ankyrin repeat and PH domain 2	1816.94	-0.820844	-1.76644	4.97096e-24	2.2795e-21	down
GRIK5	glutamate ionotropic receptor kainate type subunit 5	6761.38	0.613634	1.53011	5.61617e-24	2.51099e-21	up
TSNAX	translin associated factor X	6087.43	-0.590199	-1.50545	5.96954e-24	2.60388e-21	down
SYN2	synapsin II	21016.2	1.03398	2.04766	1.18461e-23	5.04418e-21	up
MEGF6	multiple EGF like domains 6	758.537	3.99599	15.9556	2.17792e-23	9.05813e-21	up
RAP1GAP2	RAP1 GTPase activating protein 2	13949	0.889548	1.8526	2.30865e-23	9.3836e-21	up
PIK3R6	phosphoinositide-3-kinase regulatory subunit 6	350.724	2.169	4.49713	2.46176e-23	9.7836e-21	up
SORCS2	sortilin related VPS10 domain containing receptor 2	2227.94	0.851259	1.80407	3.59403e-23	1.3973e-20	up
MEDAG	mesenteric estrogen dependent adipogenesis	1484.78	1.455	2.74157	1.19086e-22	4.43694e-20	up
PLXDC1	plexin domain containing 1	1486.5	1.26428	2.40208	1.54936e-22	5.65486e-20	up
STXBP5	syntaxin binding protein 5	5882.38	0.66678	1.58753	1.81379e-22	6.48755e-20	up
TMEM94	transmembrane protein 94	2821.76	0.877808	1.83758	1.99017e-22	6.97885e-20	up
MYRIP	myosin VIIA and Rab interacting protein	3191.12	0.540789	1.45477	2.20156e-22	7.57166e-20	up
CCDC80	coiled-coil domain containing 80	566.78	2.00162	4.00449	3.02999e-22	1.02242e-19	up
CDK2AP1	cyclin dependent kinase 2 associated protein 1	1488.28	-0.761686	-1.69547	5.83455e-22	1.93232e-19	down
PIK3R1	phosphoinositide-3-kinase regulatory subunit 1	7700.6	0.782961	1.72066	1.29376e-21	4.20683e-19	up
TBC1D24	TBC1 domain family member 24	5820.4	0.687328	1.6103	1.48637e-21	4.74683e-19	up
KLHL2	kelch like family member 2	6310.85	0.545634	1.45966	1.7328e-21	5.43672e-19	up
KCNIP3	potassium voltage-gated channel interacting protein 3	5905.41	0.933417	1.90979	1.93074e-21	5.95333e-19	up
IRS2	insulin receptor substrate 2	1982.7	-0.950434	-1.93245	2.1408e-21	6.48915e-19	down
HPCAL4	hippocalcin like 4	45452.4	0.667929	1.58879	2.77393e-21	8.26815e-19	up
SLC26A10P	solute carrier family 26 member 10, pseudogene	228.619	1.74513	3.35226	3.54266e-21	1.03864e-18	up
PDP1	pyruvate dehydrogenase phosphatase catalytic subunit 1	4788.78	-0.697082	-1.62122	4.71781e-21	1.36086e-18	down
CHGA	chromogranin A	7537.78	1.78053	3.43553	5.23441e-21	1.48591e-18	up
PLK5	polo like kinase 5 (inactive)	215.017	-2.86906	-7.30589	5.52916e-21	1.54505e-18	down
EHD3	EH domain containing 3	4910.77	0.81993	1.76532	1.00031e-20	2.75223e-18	up
UCMA	upper zone of growth plate and cartilage matrix associated	93.578	3.15269	8.89311	1.06465e-20	2.88487e-18	up
LRIG1	leucine rich repeats and immunoglobulin like domains 1	896.729	0.789121	1.72802	1.10269e-20	2.94335e-18	up
JUN	Jun proto-oncogene, AP-1 transcription factor subunit	1760.03	1.41094	2.65911	1.18988e-20	3.12939e-18	up
SERPINA3	serpin family A member 3	919.635	1.87229	3.66113	2.17796e-20	5.64501e-18	up
CRHBP	corticotropin releasing hormone binding protein	1023.28	2.06159	4.17446	2.35813e-20	6.02469e-18	up
CCND2	cyclin D2	2168.19	-0.784783	-1.72283	2.5809e-20	6.50097e-18	down
ETV3L	ETS variant transcription factor 3 like	65.7884	6.04417	65.9896	3.70733e-20	9.20859e-18	up
PLXNA4	plexin A4	5512	0.757638	1.69072	3.87919e-20	9.50348e-18	up
MMP17	matrix metallopeptidase 17	8206.56	0.767275	1.70205	5.00503e-20	1.2096e-17	up
TSC22D3	TSC22 domain family member 3	2514.74	-0.695204	-1.61911	6.0024e-20	1.43129e-17	down
LRTM2	leucine rich repeats and transmembrane domains 2	1415.02	-0.732791	-1.66185	7.13938e-20	1.68001e-17	down
PDE1A	phosphodiesterase 1A	10869.2	1.04931	2.06954	9.51789e-20	2.21062e-17	up
B3GNT8	UDP-GlcNAc:betaGal beta-1,3-N-acetylglucosaminyltransferase 8	94.4309	3.06382	8.36185	1.05933e-19	2.42884e-17	up
PRRT3	proline rich transmembrane protein 3	1801.6	0.53333	1.44727	1.07895e-19	2.44253e-17	up
TRIM2	tripartite motif containing 2	14566	0.638582	1.5568	1.25606e-19	2.80792e-17	up
GBX1	gastrulation brain homeobox 1	66.8591	5.76797	54.4921	1.51346e-19	3.34158e-17	up
GPR22	G protein-coupled receptor 22	2865.13	1.11784	2.17022	1.98902e-19	4.338e-17	up
MAFB	MAF bZIP transcription factor B	639.457	0.75537	1.68806	2.39541e-19	5.16139e-17	up
HOMER2	homer scaffold protein 2	2443.9	-0.94111	-1.92001	2.5789e-19	5.4906e-17	down
ANXA4	annexin A4	264.039	1.53539	2.89867	2.82706e-19	5.94814e-17	up
FMNL1	formin like 1	3318.52	-0.710902	-1.63683	3.67441e-19	7.64105e-17	down
PGBD5	piggyBac transposable element derived 5	5623.76	0.691502	1.61496	4.41147e-19	9.06836e-17	up
IGLON5	IgLON family member 5	1008.89	0.573736	1.48837	4.87186e-19	9.90094e-17	up
ZDBF2	zinc finger DBF-type containing 2	741.925	-1.4777	-2.78505	5.25229e-19	1.05542e-16	down
CYB5R1	cytochrome b5 reductase 1	693.896	1.82339	3.53911	8.16439e-19	1.62236e-16	up
NEFM	neurofilament medium chain	5247.32	-0.851665	-1.80458	1.53632e-18	3.0193e-16	down
LASP1	LIM and SH3 protein 1	3104.78	-0.726974	-1.65516	1.60612e-18	3.12215e-16	down
ANKRD6	ankyrin repeat domain 6	1054.82	-0.963671	-1.95027	1.87032e-18	3.59665e-16	down
STK32B	serine/threonine kinase 32B	93.4852	1.98412	3.95621	2.46269e-18	4.6854e-16	up
PRKAB2	protein kinase AMP-activated non-catalytic subunit beta 2	2719.66	0.650663	1.56989	2.9516e-18	5.53489e-16	up
PALM2AKAP2	PALM2 and AKAP2 fusion	585.174	-1.42059	-2.67695	2.97109e-18	5.53489e-16	down
NECTIN1	nectin cell adhesion molecule 1	1084.4	-0.897317	-1.8626	3.20395e-18	5.90717e-16	down
SLC17A7	solute carrier family 17 member 7	52243.1	0.895994	1.86089	3.23949e-18	5.91174e-16	up
STAC2	SH3 and cysteine rich domain 2	4566.1	0.921755	1.89442	3.68556e-18	6.65783e-16	up
SPRN	shadow of prion protein	6910.7	0.686725	1.60963	5.53348e-18	9.89607e-16	up
WFS1	wolframin ER transmembrane glycoprotein	4059.72	0.767443	1.70225	5.94085e-18	1.05194e-15	up
LTK	leukocyte receptor tyrosine kinase	684.266	-1.29606	-2.45557	6.95264e-18	1.21903e-15	down
CCDC88B	coiled-coil domain containing 88B	271.309	2.31829	4.98741	7.63816e-18	1.32622e-15	up
SLC6A17	solute carrier family 6 member 17	26692.6	0.866179	1.82283	1.07048e-17	1.84081e-15	up
FHOD3	formin homology 2 domain containing 3	3243.44	1.0396	2.05565	1.1205e-17	1.90848e-15	up
BMP3	bone morphogenetic protein 3	1287.13	1.11402	2.16448	1.32919e-17	2.24257e-15	up
LINC02210-CRHR1	LINC02210-CRHR1 readthrough	419.667	-1.50072	-2.82984	1.45851e-17	2.43775e-15	down
PREX1	phosphatidylinositol-3,4,5-trisphosphate dependent Rac exchange factor 1	6578.03	0.663409	1.58382	1.57846e-17	2.61381e-15	up
GLDN	gliomedin	175.074	3.27587	9.68581	2.07909e-17	3.41123e-15	up
NECAB2	N-terminal EF-hand calcium binding protein 2	1501.89	0.996433	1.99506	2.21015e-17	3.59331e-15	up
RTL1	retrotransposon Gag like 1	38.2319	4.53333	23.1562	3.63569e-17	5.85773e-15	up
SLC25A22	solute carrier family 25 member 22	8490.38	1.04191	2.05895	3.6855e-17	5.88496e-15	up
GAP43	growth associated protein 43	3569.26	-0.643184	-1.56177	4.05941e-17	6.38382e-15	down
PRTN3	proteinase 3	84.104	2.52382	5.75102	4.25318e-17	6.61426e-15	up
COL4A2	collagen type IV alpha 2 chain	4668.3	0.917563	1.88892	4.35476e-17	6.71384e-15	up
ELAPOR1	endosome-lysosome associated apoptosis and autophagy regulator 1	1799.63	0.540994	1.45497	4.64976e-17	7.07062e-15	up
IGHM	immunoglobulin heavy constant mu	1856.29	1.60501	3.04197	4.68163e-17	7.07062e-15	up
ARAP2	ArfGAP with RhoGAP domain, ankyrin repeat and PH domain 2	3340.89	-0.824568	-1.771	5.07188e-17	7.55879e-15	down
ACHE	acetylcholinesterase (Cartwright blood group)	2084.1	0.965331	1.95251	5.24304e-17	7.7493e-15	up
ADAM1A	ADAM metallopeptidase domain 1A (pseudogene)	493.929	-1.30158	-2.46498	5.49937e-17	8.06154e-15	down
CARD10	caspase recruitment domain family member 10	465.095	2.34541	5.08204	6.16142e-17	8.9586e-15	up
GLRA1	glycine receptor alpha 1	186.78	4.62729	24.7145	6.5875e-17	9.50087e-15	up
AGMAT	agmatinase	67.8079	1.99352	3.98208	7.60267e-17	1.08773e-14	up
FGR	FGR proto-oncogene, Src family tyrosine kinase	59.0915	4.96462	31.2247	8.29826e-17	1.17783e-14	up
GALNT9	polypeptide N-acetylgalactosaminyltransferase 9	2220.78	-1.04959	-2.06994	1.02239e-16	1.43972e-14	down
CTBP2	C-terminal binding protein 2	334.028	-1.04696	-2.06617	1.07269e-16	1.49875e-14	down
PODXL2	podocalyxin like 2	5349.37	1.10072	2.14462	1.08323e-16	1.50174e-14	up
GPC1	glypican 1	4071.08	1.00092	2.00127	1.86837e-16	2.55068e-14	up
MYLK	myosin light chain kinase	554.933	1.33551	2.52365	2.48609e-16	3.34294e-14	up
ADGRF4	adhesion G protein-coupled receptor F4	328.513	2.45522	5.48396	2.52001e-16	3.36327e-14	up
SLC7A14	solute carrier family 7 member 14	6917.73	0.58256	1.4975	3.14274e-16	4.16331e-14	up
GPR45	G protein-coupled receptor 45	490.158	1.0927	2.13273	3.23678e-16	4.25637e-14	up
PAK6	p21 (RAC1) activated kinase 6	1840.46	-0.998686	-1.99818	4.76048e-16	6.1693e-14	down
PTPRF	protein tyrosine phosphatase receptor type F	4467.96	1.01583	2.02206	5.026e-16	6.46655e-14	up
ARL15	ADP ribosylation factor like GTPase 15	1958.82	0.639624	1.55792	5.76428e-16	7.32794e-14	up
PCDH7	protocadherin 7	7311.35	0.575665	1.49036	5.91634e-16	7.45126e-14	up
CHGB	chromogranin B	14914.4	0.639289	1.55756	8.01826e-16	1.00279e-13	up
PLEKHA2	pleckstrin homology domain containing A2	1723.49	1.28997	2.44523	1.03254e-15	1.28236e-13	up
LSP1	lymphocyte specific protein 1	380.593	1.54929	2.92673	1.28275e-15	1.58212e-13	up
UCHL1	ubiquitin C-terminal hydrolase L1	16519.1	0.901991	1.86864	1.5611e-15	1.91224e-13	up
KIT	KIT proto-oncogene, receptor tyrosine kinase	1041.28	-0.912267	-1.882	1.95955e-15	2.38398e-13	down
NBL1	NBL1, DAN family BMP antagonist	1911.73	1.15284	2.22351	2.06557e-15	2.49599e-13	up
AKT2	AKT serine/threonine kinase 2	2746.67	-0.502628	-1.41679	2.18389e-15	2.62126e-13	down
NEFH	neurofilament heavy chain	2422.35	0.904797	1.87228	2.27431e-15	2.71158e-13	up
LDLRAD4	low density lipoprotein receptor class A domain containing 4	1219.32	0.550638	1.46473	3.27617e-15	3.8802e-13	up
CRTAC1	cartilage acidic protein 1	1652.39	0.757998	1.69114	3.85875e-15	4.54013e-13	up
RAP1GAP	RAP1 GTPase activating protein	7025.03	0.546997	1.46104	4.37972e-15	5.11941e-13	up
MDGA1	MAM domain containing glycosylphosphatidylinositol anchor 1	531.951	-1.44988	-2.73186	4.50675e-15	5.23369e-13	down
TMEM44	transmembrane protein 44	2129.5	-0.994097	-1.99183	4.70152e-15	5.42464e-13	down
HERC3	HECT and RLD domain containing E3 ubiquitin protein ligase 3	10417.4	0.98739	1.98259	4.96106e-15	5.65118e-13	up
CAMK4	calcium/calmodulin dependent protein kinase IV	1509.35	-0.457706	-1.37336	5.70493e-15	6.45741e-13	down
RASSF5	Ras association domain family member 5	1180.6	1.08258	2.11781	5.86085e-15	6.59217e-13	up
PTGR1	prostaglandin reductase 1	102.443	3.07335	8.41726	5.94798e-15	6.60706e-13	up
HTRA4	HtrA serine peptidase 4	161.399	3.21915	9.31236	6.21043e-15	6.85601e-13	up
RIMBP2	RIMS binding protein 2	10716.3	0.725617	1.65361	6.34702e-15	6.96381e-13	up
SYNPO	synaptopodin	6186.75	-0.861051	-1.81636	6.42575e-15	7.0072e-13	down
GNB4	G protein subunit beta 4	646.18	-0.706645	-1.632	6.82513e-15	7.39762e-13	down
CCDC3	coiled-coil domain containing 3	831.986	0.554244	1.4684	6.97547e-15	7.51502e-13	up
SEL1L3	SEL1L family member 3	2721	0.525028	1.43896	7.40963e-15	7.93496e-13	up
TWSG1	twisted gastrulation BMP signaling modulator 1	1214.64	0.577725	1.49249	7.95815e-15	8.47164e-13	up
SBK1	SH3 domain binding kinase 1	2050.34	-0.560336	-1.47461	8.34379e-15	8.82961e-13	down
CHRNA4	cholinergic receptor nicotinic alpha 4 subunit	808.926	-1.15365	-2.22476	9.08797e-15	9.56054e-13	down
SMAD9	SMAD family member 9	647.809	0.748587	1.68015	9.41753e-15	9.8493e-13	up
GLT8D2	glycosyltransferase 8 domain containing 2	958.931	1.04629	2.06521	1.00577e-14	1.04577e-12	up
NPTX1	neuronal pentraxin 1	19045.4	0.748263	1.67977	1.04836e-14	1.08375e-12	up
SULF1	sulfatase 1	1411.48	1.34175	2.53458	1.0709e-14	1.10069e-12	up
APBB1	amyloid beta precursor protein binding family B member 1	12777.3	0.422726	1.34046	1.08322e-14	1.10571e-12	up
INSYN1	inhibitory synaptic factor 1	3928.24	0.673965	1.59545	1.08815e-14	1.10571e-12	up
CRISPLD1	cysteine rich secretory protein LCCL domain containing 1	154.43	-1.31791	-2.49305	1.16537e-14	1.17748e-12	down
GRIN3A	glutamate ionotropic receptor NMDA type subunit 3A	1993.39	1.22726	2.34122	1.37565e-14	1.37442e-12	up
ALDOA	aldolase, fructose-bisphosphate A	48931.9	0.655209	1.57484	1.48247e-14	1.46478e-12	up
PRKAR1B	protein kinase cAMP-dependent type I regulatory subunit beta	29677.8	0.566733	1.48117	1.51191e-14	1.48566e-12	up
MAFA	MAF bZIP transcription factor A	52.6704	2.4371	5.41552	1.56448e-14	1.52892e-12	up
UNC13A	unc-13 homolog A	12758.9	-0.544198	-1.45821	1.63244e-14	1.58666e-12	down
MAST3	microtubule associated serine/threonine kinase 3	8479.99	-0.605752	-1.52177	1.67949e-14	1.62357e-12	down
PER2	period circadian regulator 2	2020.99	-0.589836	-1.50508	2.08602e-14	2.00572e-12	down
PARM1	prostate androgen-regulated mucin-like protein 1	1659.08	-0.662848	-1.5832	2.1571e-14	2.06297e-12	down
LENG8	leukocyte receptor cluster member 8	11320.6	-0.396349	-1.31617	2.23722e-14	2.12822e-12	down
DRD4	dopamine receptor D4	71.583	4.07088	16.8058	2.28794e-14	2.16495e-12	up
KCNIP2	potassium voltage-gated channel interacting protein 2	2145.25	-1.50461	-2.83748	2.43937e-14	2.29609e-12	down
LDB2	LIM domain binding 2	1289.79	-0.992866	-1.99014	3.06147e-14	2.86656e-12	down
SST	somatostatin	4830.87	1.24089	2.36344	3.27277e-14	3.04845e-12	up
CREG2	cellular repressor of E1A stimulated genes 2	6271.49	0.719769	1.64692	3.33027e-14	3.08594e-12	up
PRDX5	peroxiredoxin 5	4801.96	0.89413	1.85849	3.77055e-14	3.4759e-12	up
RASD1	ras related dexamethasone induced 1	119.188	-1.43886	-2.71106	3.9658e-14	3.6221e-12	down
BEX2	brain expressed X-linked 2	483.168	-0.867327	-1.82428	3.96965e-14	3.6221e-12	down
ATP6V1A	ATPase H+ transporting V1 subunit A	21789	0.558669	1.47291	4.50765e-14	4.09213e-12	up
ACKR1	atypical chemokine receptor 1 (Duffy blood group)	991.907	0.704228	1.62927	4.55853e-14	4.11741e-12	up
MEGF11	multiple EGF like domains 11	1052.12	1.10685	2.15374	4.64239e-14	4.17208e-12	up
OBSCN	obscurin, cytoskeletal calmodulin and titin-interacting RhoGEF	497.506	1.4941	2.81688	4.82265e-14	4.31241e-12	up
RAB36	RAB36, member RAS oncogene family	1472.64	0.704174	1.62921	4.91694e-14	4.37486e-12	up
PHOSPHO1	phosphoethanolamine/phosphocholine phosphatase 1	956.447	1.31829	2.49371	5.45405e-14	4.82872e-12	up
PTGER3	prostaglandin E receptor 3	154.458	1.19615	2.29128	5.83711e-14	5.14241e-12	up
INPP4B	inositol polyphosphate-4-phosphatase type II B	371.19	1.06619	2.0939	5.89042e-14	5.16394e-12	up
PRKAG2	protein kinase AMP-activated non-catalytic subunit gamma 2	3204.66	0.497312	1.41158	5.9974e-14	5.23207e-12	up
SYNE1	spectrin repeat containing nuclear envelope protein 1	16325.4	-0.903024	-1.86998	7.06823e-14	6.10668e-12	down
SYNJ1	synaptojanin 1	15205.3	0.45102	1.36701	7.19378e-14	6.16784e-12	up
ODF2	outer dense fiber of sperm tails 2	3030.34	0.422938	1.34065	7.208e-14	6.16784e-12	up
CDH13	cadherin 13	2902.38	0.642985	1.56156	7.26393e-14	6.1861e-12	up
TNIK	TRAF2 and NCK interacting kinase	8939.5	0.394669	1.31464	7.96301e-14	6.74931e-12	up
LOXHD1	lipoxygenase homology PLAT domains 1	47.3929	3.27489	9.6792	8.27564e-14	6.9812e-12	up
C14orf132	chromosome 14 open reading frame 132	4453.45	0.510097	1.42415	9.74697e-14	8.1838e-12	up
CYB561	cytochrome b561	2604.23	0.765996	1.70054	1.01138e-13	8.45208e-12	up
TRAK2	trafficking kinesin protein 2	8935.54	0.851274	1.80409	1.103e-13	9.1749e-12	up
DTX1	deltex E3 ubiquitin ligase 1	2263.26	0.837477	1.78692	1.21317e-13	1.00446e-11	up
CLSTN2	calsyntenin 2	3031.7	0.478436	1.39323	1.25476e-13	1.0341e-11	up
ORAI2	ORAI calcium release-activated calcium modulator 2	2514.57	0.62801	1.54543	1.36145e-13	1.11688e-11	up
CELF3	CUGBP Elav-like family member 3	3470.26	-0.358107	-1.28174	1.38821e-13	1.13364e-11	down
KMT2A	lysine methyltransferase 2A	6989.42	-0.60557	-1.52158	1.42532e-13	1.15865e-11	down
ITPK1	inositol-tetrakisphosphate 1-kinase	2165.05	0.781212	1.71857	1.51547e-13	1.22636e-11	up
LARP1B	La ribonucleoprotein 1B	594.845	0.898659	1.86433	1.63555e-13	1.31757e-11	up
SNX10	sorting nexin 10	4033.58	0.599667	1.51537	1.66714e-13	1.337e-11	up
TRMT9B	tRNA methyltransferase 9B (putative)	287.961	-1.16181	-2.23739	1.7827e-13	1.42329e-11	down
CRYBA2	crystallin beta A2	39.8284	4.8511	28.862	1.84494e-13	1.46644e-11	up
SCN3B	sodium voltage-gated channel beta subunit 3	3024.55	-0.66549	-1.58611	1.9277e-13	1.52136e-11	down
ATP8A1	ATPase phospholipid transporting 8A1	12888.4	0.522729	1.43667	1.93105e-13	1.52136e-11	up
DUSP11	dual specificity phosphatase 11	3589.72	-0.525765	-1.4397	1.94496e-13	1.5256e-11	down
KCNG1	potassium voltage-gated channel modifier subfamily G member 1	519.05	-1.41641	-2.6692	1.99778e-13	1.56019e-11	down
RASGEF1B	RasGEF domain family member 1B	1143.9	-1.07802	-2.11114	2.02824e-13	1.57709e-11	down
PCLO	piccolo presynaptic cytomatrix protein	12546.3	0.385374	1.3062	2.3524e-13	1.82123e-11	up
PLS3	plastin 3	6564.65	0.811443	1.75497	2.4431e-13	1.88329e-11	up
NSMF	NMDA receptor synaptonuclear signaling and neuronal migration factor	15316	0.590736	1.50601	2.51031e-13	1.9268e-11	up
ATP6V1G2	ATPase H+ transporting V1 subunit G2	12882.5	0.546807	1.46085	2.67328e-13	2.04311e-11	up
ST8SIA2	ST8 alpha-N-acetyl-neuraminide alpha-2,8-sialyltransferase 2	282.407	1.50528	2.8388	2.90858e-13	2.21349e-11	up
TAFA1	TAFA chemokine like family member 1	829.918	-0.749198	-1.68086	3.16809e-13	2.40077e-11	down
NXPH4	neurexophilin 4	153.128	1.88175	3.68522	3.22704e-13	2.43512e-11	up
FAM184B	family with sequence similarity 184 member B	225.859	-1.2844	-2.43581	3.47119e-13	2.60835e-11	down
HCFC2	host cell factor C2	1648.85	0.617376	1.53408	3.50172e-13	2.62028e-11	up
KANK4	KN motif and ankyrin repeat domains 4	255.164	1.43852	2.71043	3.81143e-13	2.84015e-11	up
CACNA1G	calcium voltage-gated channel subunit alpha1 G	6006.28	0.745364	1.6764	3.95342e-13	2.93374e-11	up
RBM24	RNA binding motif protein 24	478.611	-1.07632	-2.10865	4.43104e-13	3.26622e-11	down
PLCXD1	phosphatidylinositol specific phospholipase C X domain containing 1	644.993	1.09465	2.13561	4.44045e-13	3.26622e-11	up
MAPK4	mitogen-activated protein kinase 4	2150.23	-1.03156	-2.04423	4.45626e-13	3.26622e-11	down
ZFHX2	zinc finger homeobox 2	2248.86	-0.617446	-1.53416	4.65434e-13	3.39748e-11	down
KIAA1671	KIAA1671	1793.29	-0.649266	-1.56837	4.82456e-13	3.50742e-11	down
PRDM16-DT	PRDM16 divergent transcript	273.063	-1.09698	-2.13907	5.1293e-13	3.71386e-11	down
AKAP7	A-kinase anchoring protein 7	886.491	-0.623113	-1.54019	5.2072e-13	3.75506e-11	down
HPCAL1	hippocalcin like 1	1053.9	1.6578	3.15534	5.6975e-13	4.09213e-11	up
SMOC2	SPARC related modular calcium binding 2	841.342	0.74401	1.67483	5.92659e-13	4.23964e-11	up
ARHGAP33	Rho GTPase activating protein 33	4693.82	-0.699553	-1.624	6.26281e-13	4.46232e-11	down
EPHA10	EPH receptor A10	1976.41	-0.476668	-1.39153	7.25392e-13	5.14798e-11	down
AK5	adenylate kinase 5	5565.57	0.401253	1.32065	7.3231e-13	5.17653e-11	up
SLC6A5	solute carrier family 6 member 5	195.382	7.72337	211.333	7.51759e-13	5.2931e-11	up
REEP1	receptor accessory protein 1	4155.42	0.554992	1.46916	7.62711e-13	5.32825e-11	up
MXRA7	matrix remodeling associated 7	210.873	-0.906435	-1.87441	8.17558e-13	5.66713e-11	down
SOX8	SRY-box transcription factor 8	1079.44	-0.688193	-1.61126	8.50713e-13	5.87419e-11	down
PKM	pyruvate kinase M1/2	35753.3	0.5158	1.42979	8.8117e-13	6.06109e-11	up
CCDC134	coiled-coil domain containing 134	402.324	-0.949881	-1.93171	8.92029e-13	6.11228e-11	down
LRATD2	LRAT domain containing 2	227.72	-1.08575	-2.12247	9.44674e-13	6.42475e-11	down
CHST8	carbohydrate sulfotransferase 8	206.978	-1.0165	-2.023	9.44816e-13	6.42475e-11	down
SLC4A10	solute carrier family 4 member 10	12287.8	0.527763	1.44169	9.86606e-13	6.68351e-11	up
PCDH15	protocadherin related 15	1628.21	0.788479	1.72725	9.98251e-13	6.73687e-11	up
ATP6V1B2	ATPase H+ transporting V1 subunit B2	23073.3	0.639066	1.55732	1.02222e-12	6.87267e-11	up
SLC10A7	solute carrier family 10 member 7	249.647	0.972967	1.96287	1.05887e-12	7.08568e-11	up
BEX4	brain expressed X-linked 4	168.902	-1.01228	-2.01709	1.06182e-12	7.08568e-11	down
RASGRP1	RAS guanyl releasing protein 1	21202.1	0.446916	1.36312	1.11699e-12	7.42612e-11	up
MN1	MN1 proto-oncogene, transcriptional regulator	850.777	-0.661863	-1.58212	1.17658e-12	7.7933e-11	down
NUMA1	nuclear mitotic apparatus protein 1	3188.91	-0.335029	-1.2614	1.18687e-12	7.83248e-11	down
TMEM164	transmembrane protein 164	718.882	-0.682792	-1.60524	1.19833e-12	7.87903e-11	down
NECAB1	N-terminal EF-hand calcium binding protein 1	6041.03	0.599178	1.51485	1.22102e-12	7.99879e-11	up
LYNX1-SLURP2	LYNX1-SLURP2 readthrough	13919.4	0.71714	1.64392	1.25923e-12	8.21899e-11	up
DCDC2	doublecortin domain containing 2	386.214	1.49638	2.82134	1.2788e-12	8.31637e-11	up
EFHD2	EF-hand domain family member D2	10745.9	0.900326	1.86649	1.34803e-12	8.73487e-11	up
ENSA	endosulfine alpha	10669.3	0.538117	1.45208	1.53377e-12	9.90253e-11	up
PSTPIP1	proline-serine-threonine phosphatase interacting protein 1	122.639	2.00726	4.02019	1.54534e-12	9.94135e-11	up
MAGI3	membrane associated guanylate kinase, WW and PDZ domain containing 3	1819.32	-0.664095	-1.58457	1.60434e-12	1.02632e-10	down
GDE1	glycerophosphodiester phosphodiesterase 1	5616.84	0.705179	1.63035	1.60685e-12	1.02632e-10	up
NRG3	neuregulin 3	1464.5	0.567742	1.4822	1.63314e-12	1.0394e-10	up
HHATL	hedgehog acyltransferase like	442.448	1.37167	2.5877	1.70906e-12	1.08003e-10	up
IVD	isovaleryl-CoA dehydrogenase	1758.58	-0.54834	-1.4624	1.72061e-12	1.0835e-10	down
GDAP1L1	ganglioside induced differentiation associated protein 1 like 1	2282.51	0.809621	1.75275	1.76688e-12	1.10873e-10	up
DNAH1	dynein axonemal heavy chain 1	290.727	1.11706	2.16905	1.79064e-12	1.11971e-10	up
SFPQ	splicing factor proline and glutamine rich	4695.55	-0.406064	-1.32507	1.81601e-12	1.13162e-10	down
HOPX	HOP homeobox	623.137	-0.767503	-1.70232	1.82974e-12	1.13622e-10	down
WNT9B	Wnt family member 9B	72.6955	3.25247	9.52995	1.85581e-12	1.14842e-10	up
IGHG4	immunoglobulin heavy constant gamma 4 (G4m marker)	171.096	1.21998	2.32943	1.9247e-12	1.18694e-10	up
SOWAHB	sosondowah ankyrin repeat domain family member B	558.815	-0.663122	-1.58351	1.98601e-12	1.22054e-10	down
AP2A2	adaptor related protein complex 2 subunit alpha 2	9120.37	0.857603	1.81202	2.00787e-12	1.22975e-10	up
HRH3	histamine receptor H3	2934.95	0.800555	1.74177	2.18156e-12	1.33157e-10	up
RLBP1	retinaldehyde binding protein 1	351.974	-0.793857	-1.7337	2.25118e-12	1.36773e-10	down
CD44	CD44 molecule (Indian blood group)	248.066	1.87849	3.6769	2.2561e-12	1.36773e-10	up
KLF13	KLF transcription factor 13	4813.87	-0.407717	-1.32659	2.32561e-12	1.40511e-10	down
CD28	CD28 molecule	132.848	4.45746	21.9699	2.39024e-12	1.4393e-10	up
PIK3R5	phosphoinositide-3-kinase regulatory subunit 5	155.296	1.22931	2.34455	2.45318e-12	1.46752e-10	up
VIP	vasoactive intestinal peptide	1380.72	-0.668744	-1.58969	2.45352e-12	1.46752e-10	down
PLCD4	phospholipase C delta 4	408.567	-0.791768	-1.73119	2.71504e-12	1.61852e-10	down
EDIL3	EGF like repeats and discoidin domains 3	5489.39	0.555655	1.46984	2.83201e-12	1.68265e-10	up
TENM4	teneurin transmembrane protein 4	7015.03	0.754788	1.68738	2.86308e-12	1.69547e-10	up
MARK1	microtubule affinity regulating kinase 1	3668.24	0.470971	1.38604	2.89299e-12	1.70754e-10	up
OSBPL3	oxysterol binding protein like 3	1544.93	-0.781282	-1.71866	2.92388e-12	1.72009e-10	down
GNB5	G protein subunit beta 5	3185.36	-0.642663	-1.56121	2.97393e-12	1.7438e-10	down
MAT2A	methionine adenosyltransferase 2A	6477.61	-0.43607	-1.35291	3.08199e-12	1.80125e-10	down
R3HDM1	R3H domain containing 1	12167.2	-0.591511	-1.50682	3.47596e-12	2.01909e-10	down
CYP1B1	cytochrome P450 family 1 subfamily B member 1	369.584	1.70824	3.26762	3.4773e-12	2.01909e-10	up
DSTN	destrin, actin depolymerizing factor	5505.02	0.726221	1.6543	3.57112e-12	2.06686e-10	up
CDC42EP3	CDC42 effector protein 3	259.579	-0.790996	-1.73027	3.59982e-12	2.07675e-10	down
DIO2	iodothyronine deiodinase 2	4129.71	-0.696154	-1.62018	3.81237e-12	2.19229e-10	down
SSBP3	single stranded DNA binding protein 3	5126.98	0.702368	1.62717	3.87468e-12	2.22099e-10	up
SLC35F3	solute carrier family 35 member F3	1429.77	0.545625	1.45965	4.06292e-12	2.32145e-10	up
KITLG	KIT ligand	1382.77	-1.01299	-2.01808	4.19829e-12	2.39115e-10	down
DIPK1A	divergent protein kinase domain 1A	674.574	0.655128	1.57476	4.33269e-12	2.45987e-10	up
DGCR2	DiGeorge syndrome critical region gene 2	4354	0.718109	1.64502	4.37819e-12	2.47783e-10	up
RASL10B	RAS like family 10 member B	5269.53	-0.621789	-1.53878	4.62609e-12	2.60987e-10	down
SH3GL2	SH3 domain containing GRB2 like 2, endophilin A1	11930	0.517108	1.43108	4.86813e-12	2.73779e-10	up
HK1	hexokinase 1	15069.2	0.678983	1.60101	4.9131e-12	2.75442e-10	up
KBTBD11	kelch repeat and BTB domain containing 11	2958.12	-0.815056	-1.75937	5.00531e-12	2.79734e-10	down
RET	ret proto-oncogene	529.775	3.03646	8.20478	5.06741e-12	2.82203e-10	up
ATP6AP2	ATPase H+ transporting accessory protein 2	7950.81	0.719065	1.64611	5.08105e-12	2.82203e-10	up
SFRP2	secreted frizzled related protein 2	83.5109	2.17244	4.50784	5.31006e-12	2.94009e-10	up
TMEM198	transmembrane protein 198	1319.95	-0.609141	-1.52535	5.721e-12	3.14813e-10	down
DPY19L3	dpy-19 like C-mannosyltransferase 3	1508.64	-1.05187	-2.07322	5.75e-12	3.15439e-10	down
SFRP1	secreted frizzled related protein 1	278.352	-1.40726	-2.65234	5.90954e-12	3.232e-10	down
LDHA	lactate dehydrogenase A	9008.83	0.606745	1.52282	6.00261e-12	3.27288e-10	up
SRL	sarcalumenin	312.319	0.973809	1.96402	6.09127e-12	3.31113e-10	up
NAPB	NSF attachment protein beta	21129.5	0.602672	1.51853	6.23451e-12	3.37873e-10	up
NCAN	neurocan	8323.12	0.32812	1.25538	6.38891e-12	3.45194e-10	up
SLITRK4	SLIT and NTRK like family member 4	1596.29	0.498978	1.41321	7.0809e-12	3.8143e-10	up
OPRD1	opioid receptor delta 1	1030.26	0.606257	1.5223	7.38506e-12	3.95433e-10	up
EML5	EMAP like 5	4275.09	-0.611568	-1.52792	7.80656e-12	4.16754e-10	down
MYO1B	myosin IB	743.874	-0.92964	-1.9048	7.99971e-12	4.25794e-10	down
RASL12	RAS like family 12	115.099	1.08008	2.11415	8.33269e-12	4.4152e-10	up
TGFB1	transforming growth factor beta 1	375.816	2.79915	6.9603	8.34454e-12	4.4152e-10	up
SAFB2	scaffold attachment factor B2	2815.76	-0.540758	-1.45474	8.78294e-12	4.63346e-10	down
FGF13	fibroblast growth factor 13	2209.67	-0.769209	-1.70433	9.08308e-12	4.7777e-10	down
LGALS3	galectin 3	30.3265	3.55027	11.7149	9.23602e-12	4.8439e-10	up
ARFGAP3	ADP ribosylation factor GTPase activating protein 3	749.063	1.0793	2.11301	1.00696e-11	5.26565e-10	up
ADAMTS16	ADAM metallopeptidase with thrombospondin type 1 motif 16	259.484	1.32487	2.5051	1.01754e-11	5.30546e-10	up
BOK	BCL2 family apoptosis regulator BOK	947.822	1.30105	2.46408	1.06689e-11	5.5466e-10	up
LY6G6E	lymphocyte antigen 6 family member G6E (pseudogene)	247.959	3.321	9.9936	1.11099e-11	5.75914e-10	up
PI4KA	phosphatidylinositol 4-kinase alpha	14082.6	0.408458	1.32727	1.13555e-11	5.86942e-10	up
HTR1B	5-hydroxytryptamine receptor 1B	388.68	-1.21863	-2.32725	1.15e-11	5.92697e-10	down
FGF10	fibroblast growth factor 10	134.481	-1.84842	-3.60105	1.168e-11	6.00243e-10	down
SH2D3C	SH2 domain containing 3C	561.427	0.840306	1.79043	1.25964e-11	6.45487e-10	up
DCBLD2	discoidin, CUB and LCCL domain containing 2	1063.09	-0.887871	-1.85044	1.40755e-11	7.19218e-10	down
GPRIN3	GPRIN family member 3	763.719	1.06006	2.08502	1.42581e-11	7.26471e-10	up
LDHB	lactate dehydrogenase B	9221	-0.499133	-1.41336	1.47718e-11	7.50506e-10	down
LUM	lumican	126.222	1.20492	2.30525	1.5234e-11	7.71796e-10	up
ESRRB	estrogen related receptor beta	99.6168	1.57157	2.97229	1.54337e-11	7.79708e-10	up
KCNA6	potassium voltage-gated channel subfamily A member 6	4105.34	0.611985	1.52836	1.72341e-11	8.68212e-10	up
KCNG4	potassium voltage-gated channel modifier subfamily G member 4	445.293	1.63607	3.10818	1.76097e-11	8.84639e-10	up
CELSR2	cadherin EGF LAG seven-pass G-type receptor 2	9798.32	0.457896	1.37354	1.85242e-11	9.25525e-10	up
PIK3R2	phosphoinositide-3-kinase regulatory subunit 2	3903.84	0.427551	1.34495	1.85271e-11	9.25525e-10	up
HAGH	hydroxyacylglutathione hydrolase	1795.3	0.641394	1.55984	1.87901e-11	9.33452e-10	up
KIAA0513	KIAA0513	13496.3	0.788682	1.72749	1.90647e-11	9.44466e-10	up
UAP1L1	UDP-N-acetylglucosamine pyrophosphorylase 1 like 1	419.461	0.803472	1.7453	2.03082e-11	1.00329e-09	up
UBTD1	ubiquitin domain containing 1	274.692	1.3975	2.63445	2.06276e-11	1.01627e-09	up
HSPA2	heat shock protein family A (Hsp70) member 2	899.528	-0.599449	-1.51514	2.08228e-11	1.02306e-09	down
MCM6	minichromosome maintenance complex component 6	356.555	1.40526	2.64865	2.11385e-11	1.03573e-09	up
B3GAT1	beta-1,3-glucuronyltransferase 1	5672.79	-0.507591	-1.42167	2.18813e-11	1.06919e-09	down
RACGAP1	Rac GTPase activating protein 1	622.619	0.825483	1.77213	2.19544e-11	1.06984e-09	up
SLC6A7	solute carrier family 6 member 7	3311.04	0.704147	1.62918	2.37403e-11	1.15373e-09	up
ADAMTS13	ADAM metallopeptidase with thrombospondin type 1 motif 13	51.9071	1.87053	3.65666	2.39269e-11	1.15964e-09	up
GNG2	G protein subunit gamma 2	5977.53	0.327337	1.2547	2.42748e-11	1.17332e-09	up
USP47	ubiquitin specific peptidase 47	3910.63	0.438018	1.35474	2.50796e-11	1.20896e-09	up
SLC25A46	solute carrier family 25 member 46	3143.92	0.431229	1.34838	2.6065e-11	1.25114e-09	up
IL17RB	interleukin 17 receptor B	101.411	2.33938	5.06086	2.60945e-11	1.25114e-09	up
GPR139	G protein-coupled receptor 139	206.11	2.45808	5.49484	2.62889e-11	1.25709e-09	up
CPEB1	cytoplasmic polyadenylation element binding protein 1	3061.1	0.324213	1.25198	2.68535e-11	1.28066e-09	up
ADRA1B	adrenoceptor alpha 1B	1025.3	0.943051	1.92259	2.6987e-11	1.28361e-09	up
CD1D	CD1d molecule	88.669	2.89371	7.43177	2.70658e-11	1.28394e-09	up
ASB2	ankyrin repeat and SOCS box containing 2	227.468	1.97028	3.91843	2.86563e-11	1.35579e-09	up
XXYLT1	xyloside xylosyltransferase 1	766.994	0.455106	1.37088	2.89879e-11	1.36786e-09	up
GAD2	glutamate decarboxylase 2	8938.54	1.17185	2.253	3.00087e-11	1.41109e-09	up
APPL2	adaptor protein, phosphotyrosine interacting with PH domain and leucine zipper 2	2228.87	-0.694041	-1.61781	3.00617e-11	1.41109e-09	down
RASGRF1	Ras protein specific guanine nucleotide releasing factor 1	8823.66	-0.881804	-1.84268	3.1727e-11	1.48186e-09	down
CYB5R3	cytochrome b5 reductase 3	1878.95	0.762261	1.69615	3.17353e-11	1.48186e-09	up
CASR	calcium sensing receptor	30.448	3.4033	10.5802	3.21699e-11	1.49825e-09	up
OTOS	otospiralin	22.1599	5.80214	55.7978	3.50919e-11	1.63009e-09	up
NIM1K	NIM1 serine/threonine protein kinase	724.942	0.647957	1.56695	3.53044e-11	1.63566e-09	up
MET	MET proto-oncogene, receptor tyrosine kinase	534.683	1.77388	3.41972	3.53949e-11	1.63566e-09	up
ABCA17P	ATP binding cassette subfamily A member 17, pseudogene	95.0179	1.8361	3.57043	3.66933e-11	1.69126e-09	up
SLC16A2	solute carrier family 16 member 2	998.903	-0.69345	-1.61715	3.67872e-11	1.69126e-09	down
SHISA2	shisa family member 2	60.391	-1.58257	-2.99502	3.75019e-11	1.71678e-09	down
DYNLRB1	dynein light chain roadblock-type 1	3175.56	0.814179	1.7583	3.75341e-11	1.71678e-09	up
PFKM	phosphofructokinase, muscle	12792.1	0.455536	1.37129	3.91111e-11	1.78435e-09	up
NECTIN3	nectin cell adhesion molecule 3	773.361	-0.689191	-1.61238	4.17439e-11	1.89961e-09	down
GPR151	G protein-coupled receptor 151	34.183	3.06372	8.36127	4.2066e-11	1.90458e-09	up
SIK3	SIK family kinase 3	3865.86	-0.40326	-1.32249	4.35866e-11	1.96844e-09	down
RGS20	regulator of G protein signaling 20	665.613	-0.640515	-1.55889	4.48289e-11	2.01945e-09	down
POGK	pogo transposable element derived with KRAB domain	1924.95	-0.628176	-1.54561	4.66243e-11	2.09505e-09	down
RAB26	RAB26, member RAS oncogene family	993.306	0.635604	1.55359	4.71094e-11	2.10825e-09	up
MLLT11	MLLT11 transcription factor 7 cofactor	8973.26	0.719851	1.64701	4.71539e-11	2.10825e-09	up
CLEC18C	C-type lectin domain family 18 member C	275.512	1.57926	2.98817	4.93281e-11	2.19971e-09	up
LY6D	lymphocyte antigen 6 family member D	30.9779	2.65785	6.31092	4.94456e-11	2.19971e-09	up
SHANK1	SH3 and multiple ankyrin repeat domains 1	17909.9	-0.473012	-1.388	5.02531e-11	2.23009e-09	down
IFITM10	interferon induced transmembrane protein 10	618.082	1.08639	2.12343	5.15839e-11	2.28348e-09	up
BAG1	BAG cochaperone 1	2280.99	0.551149	1.46525	5.44308e-11	2.40356e-09	up
MICU3	mitochondrial calcium uptake family member 3	3312.05	0.348856	1.27355	5.46082e-11	2.40545e-09	up
COL5A2	collagen type V alpha 2 chain	376.435	1.22473	2.33712	5.4808e-11	2.40832e-09	up
MYBPC3	myosin binding protein C3	85.756	2.96652	7.81649	5.96511e-11	2.61471e-09	up
ESR1	estrogen receptor 1	251.861	1.50194	2.83223	6.04631e-11	2.64382e-09	up
TRIM3	tripartite motif containing 3	4442.64	0.512543	1.42656	6.07691e-11	2.65072e-09	up
SCN7A	sodium voltage-gated channel alpha subunit 7	722.033	2.56852	5.93202	6.36797e-11	2.77092e-09	up
CAMK2N1	calcium/calmodulin dependent protein kinase II inhibitor 1	44936.7	-1.07775	-2.11074	6.41561e-11	2.78487e-09	down
CALN1	calneuron 1	7569.86	0.587358	1.50249	6.50533e-11	2.81698e-09	up
ARPP21	cAMP regulated phosphoprotein 21	10763.4	-0.647953	-1.56694	6.55125e-11	2.83002e-09	down
NWD1	NACHT and WD repeat domain containing 1	2702.42	-0.540123	-1.4541	6.5732e-11	2.83265e-09	down
CAMKK2	calcium/calmodulin dependent protein kinase kinase 2	7957.73	-0.871489	-1.82955	6.81359e-11	2.92919e-09	down
SORCS1	sortilin related VPS10 domain containing receptor 1	2070.26	0.384066	1.30501	7.32955e-11	3.14344e-09	up
SNAP91	synaptosome associated protein 91	14903.9	0.548213	1.46227	7.49613e-11	3.20719e-09	up
CSF2RA	colony stimulating factor 2 receptor subunit alpha	555.716	-0.75758	-1.69065	7.69818e-11	3.2808e-09	down
AKR1C3	aldo-keto reductase family 1 member C3	98.6706	1.65536	3.15002	7.70486e-11	3.2808e-09	up
PEAK1	pseudopodium enriched atypical kinase 1	1788.96	-0.454033	-1.36986	7.99333e-11	3.394e-09	down
AGFG2	ArfGAP with FG repeats 2	1260	0.443617	1.36001	8.00865e-11	3.394e-09	up
SMYD4	SET and MYND domain containing 4	413.531	0.804074	1.74603	8.2542e-11	3.48156e-09	up
SCCPDH	saccharopine dehydrogenase (putative)	5141.36	2.01712	4.04774	8.40028e-11	3.53484e-09	up
TBC1D1	TBC1 domain family member 1	707.455	-0.607154	-1.52325	8.4376e-11	3.54221e-09	down
C1QL3	complement C1q like 3	3491.26	0.71927	1.64635	8.51458e-11	3.56615e-09	up
DMKN	dermokine	99.5852	1.64752	3.13294	9.49307e-11	3.96668e-09	up
TPM1	tropomyosin 1	7588.41	1.0733	2.10424	9.59984e-11	4.00195e-09	up
GABBR2	gamma-aminobutyric acid type B receptor subunit 2	13808	0.390158	1.31054	9.70864e-11	4.03789e-09	up
FARP1	FERM, ARH/RhoGEF and pleckstrin domain protein 1	2304.02	-0.708181	-1.63374	9.8693e-11	4.09519e-09	down
SLC25A42	solute carrier family 25 member 42	1604.98	0.523562	1.4375	1.02941e-10	4.26158e-09	up
SH3BGRL3	SH3 domain binding glutamate rich protein like 3	2127.31	0.590122	1.50537	1.03398e-10	4.27062e-09	up
ATP6V0C	ATPase H+ transporting V0 subunit c	26563.2	0.640661	1.55904	1.04548e-10	4.30815e-09	up
CD34	CD34 molecule	1692.06	-0.967269	-1.95514	1.0941e-10	4.49812e-09	down
STXBP6	syntaxin binding protein 6	2174.92	-0.823115	-1.76922	1.11588e-10	4.57715e-09	down
DLX6-AS1	DLX6 antisense RNA 1	560.163	-1.33776	-2.52759	1.12532e-10	4.6053e-09	down
IGFBP5	insulin like growth factor binding protein 5	9485.97	0.973801	1.96401	1.16761e-10	4.76746e-09	up
CAP1	cyclase associated actin cytoskeleton regulatory protein 1	7325.96	0.375708	1.29748	1.17117e-10	4.77112e-09	up
LHFPL6	LHFPL tetraspan subfamily member 6	1382.59	1.27371	2.41783	1.19424e-10	4.85405e-09	up
PHF21B	PHD finger protein 21B	293.288	-1.38926	-2.61944	1.22762e-10	4.97842e-09	down
RHBDL3	rhomboid like 3	962.877	1.21603	2.32307	1.32283e-10	5.35236e-09	up
METAP1D	methionyl aminopeptidase type 1D, mitochondrial	545.086	-0.621904	-1.5389	1.34329e-10	5.42291e-09	down
FAM13C	family with sequence similarity 13 member C	2575.95	0.540975	1.45495	1.38887e-10	5.59425e-09	up
SLC29A4	solute carrier family 29 member 4	375.902	1.58628	3.00273	1.45363e-10	5.84195e-09	up
WHRN	whirlin	1030.83	0.538309	1.45227	1.48888e-10	5.9702e-09	up
NUDT11	nudix hydrolase 11	862.018	0.58493	1.49997	1.50538e-10	6.02286e-09	up
EFNA3	ephrin A3	1819.64	0.876927	1.83646	1.51895e-10	6.0636e-09	up
HMCN2	hemicentin 2	562.574	4.24457	18.9558	1.53016e-10	6.09473e-09	up
DOCK10	dedicator of cytokinesis 10	1209.75	-0.771198	-1.70669	1.54864e-10	6.15465e-09	down
FAM210A	family with sequence similarity 210 member A	1064.54	-0.469337	-1.38447	1.56257e-10	6.19625e-09	down
TMEM232	transmembrane protein 232	174.647	1.7353	3.3295	1.58233e-10	6.25291e-09	up
MUSTN1	musculoskeletal, embryonic nuclear protein 1	79.7778	2.73977	6.67963	1.58385e-10	6.25291e-09	up
MYCN	MYCN proto-oncogene, bHLH transcription factor	116.507	-1.88496	-3.69343	1.80541e-10	7.11188e-09	down
RYR1	ryanodine receptor 1	949.073	-1.08433	-2.12039	1.92985e-10	7.58537e-09	down
ATL1	atlastin GTPase 1	4860.98	0.319805	1.24816	1.94474e-10	7.62712e-09	up
SNRNP70	small nuclear ribonucleoprotein U1 subunit 70	10721.2	-0.323188	-1.25109	1.99317e-10	7.79996e-09	down
HLA-G	major histocompatibility complex, class I, G	504.588	-0.54911	-1.46318	2.03185e-10	7.93398e-09	down
SAMD14	sterile alpha motif domain containing 14	630.36	-0.993202	-1.9906	2.06587e-10	8.04924e-09	down
RETREG2	reticulophagy regulator family member 2	4935.52	0.375589	1.29737	2.22293e-10	8.64238e-09	up
PRSS30P	serine protease 30, pseudogene	27.1585	2.65655	6.30524	2.23622e-10	8.67156e-09	up
NPY1R	neuropeptide Y receptor Y1	609.22	-0.726305	-1.6544	2.24014e-10	8.67156e-09	down
SLC1A3	solute carrier family 1 member 3	17385.4	-0.376795	-1.29845	2.28094e-10	8.81046e-09	down
MEG3	maternally expressed 3	167338	-0.425365	-1.34291	2.31536e-10	8.92412e-09	down
SYTL5	synaptotagmin like 5	82.6056	1.5972	3.02555	2.34114e-10	9.00407e-09	up
CDH9	cadherin 9	662.81	0.856985	1.81125	2.40947e-10	9.247e-09	up
PARVG	parvin gamma	299.67	1.86566	3.64434	2.42732e-10	9.29553e-09	up
ALOX12B	arachidonate 12-lipoxygenase, 12R type	195.761	-1.59091	-3.0124	2.47521e-10	9.45869e-09	down
ZWINT	ZW10 interacting kinetochore protein	29526	0.736954	1.66665	2.48812e-10	9.48774e-09	up
PPP1R1B	protein phosphatase 1 regulatory inhibitor subunit 1B	5038.81	1.05879	2.08318	2.53123e-10	9.63159e-09	up
HELT	helt bHLH transcription factor	34.0543	4.69537	25.9088	2.62671e-10	9.97367e-09	up
TSPAN5	tetraspanin 5	7844	0.589614	1.50484	2.69071e-10	1.01951e-08	up
NLGN1	neuroligin 1	2765.82	0.454898	1.37069	2.72696e-10	1.03105e-08	up
CACNB3	calcium voltage-gated channel auxiliary subunit beta 3	5711.77	-0.501397	-1.41558	2.86994e-10	1.08283e-08	down
ABCA3	ATP binding cassette subfamily A member 3	3785.12	0.352112	1.27643	2.90407e-10	1.0934e-08	up
CLK1	CDC like kinase 1	3860.78	-0.529165	-1.44309	2.91764e-10	1.09493e-08	down
TLCD4	TLC domain containing 4	2576.24	-0.393027	-1.31315	2.92038e-10	1.09493e-08	down
HMGN1	high mobility group nucleosome binding domain 1	1040.9	-0.478593	-1.39338	3.09511e-10	1.15801e-08	down
GXYLT2	glucoside xylosyltransferase 2	173.333	1.63875	3.11396	3.10517e-10	1.15935e-08	up
ARNT2	aryl hydrocarbon receptor nuclear translocator 2	13412.1	0.448684	1.36479	3.15816e-10	1.17668e-08	up
OTOF	otoferlin	766.583	-2.75908	-6.76964	3.16988e-10	1.17859e-08	down
CARTPT	CART prepropeptide	34.5685	-3.06028	-8.34132	3.17825e-10	1.17925e-08	down
TNMD	tenomodulin	56.0282	2.95172	7.73669	3.58604e-10	1.3278e-08	up
SVOP	SV2 related protein	6156.64	0.491435	1.40584	3.72398e-10	1.37351e-08	up
DTX4	deltex E3 ubiquitin ligase 4	2313.51	0.569459	1.48397	3.72484e-10	1.37351e-08	up
SEPTIN11	septin 11	5017.38	-0.490576	-1.40501	3.81112e-10	1.40243e-08	down
DOC2A	double C2 domain alpha	1695.83	0.857536	1.81194	3.84368e-10	1.41151e-08	up
PDE2A	phosphodiesterase 2A	15559.8	0.237646	1.17907	3.9559e-10	1.44974e-08	up
FAM163A	family with sequence similarity 163 member A	157.707	-0.949438	-1.93112	4.02103e-10	1.47032e-08	down
SEMA3F	semaphorin 3F	147.757	-1.39454	-2.62905	4.02851e-10	1.47032e-08	down
NRIP2	nuclear receptor interacting protein 2	407.658	0.628759	1.54623	4.22755e-10	1.53983e-08	up
LRP11	LDL receptor related protein 11	5168.99	0.440071	1.35667	4.33965e-10	1.5762e-08	up
NCDN	neurochondrin	34821.8	0.388097	1.30867	4.34503e-10	1.5762e-08	up
STX3	syntaxin 3	1113.55	0.489002	1.40347	4.409e-10	1.59617e-08	up
JAK2	Janus kinase 2	1683.65	-0.374726	-1.29659	4.49408e-10	1.62368e-08	down
MGLL	monoglyceride lipase	6118.12	-0.599703	-1.5154	4.67648e-10	1.68617e-08	down
LANCL2	LanC like glutathione S-transferase 2	2517.12	0.46325	1.37864	5.02429e-10	1.80793e-08	up
GCNT2	glucosaminyl (N-acetyl) transferase 2 (I blood group)	1454.19	0.726403	1.65451	5.53924e-10	1.98525e-08	up
SUPT20H	SPT20 homolog, SAGA complex component	1105.19	-0.442165	-1.35864	5.63421e-10	2.01477e-08	down
TRPC3	transient receptor potential cation channel subfamily C member 3	562.09	0.702845	1.62771	5.64415e-10	2.01477e-08	up
BRINP3	BMP/retinoic acid inducible neural specific 3	603.206	0.647005	1.56591	5.66867e-10	2.01949e-08	up
NLRP6	NLR family pyrin domain containing 6	32.4477	-3.12289	-8.71134	5.68803e-10	2.02236e-08	down
SPARC	secreted protein acidic and cysteine rich	5783.75	0.909145	1.87793	5.711e-10	2.0265e-08	up
MAL2	mal, T cell differentiation protein 2	5026.12	-0.60843	-1.5246	6.07818e-10	2.15252e-08	down
PRAG1	PEAK1 related, kinase-activating pseudokinase 1	858.655	-0.854621	-1.80828	6.39892e-10	2.26163e-08	down
LPL	lipoprotein lipase	305.314	-1.18495	-2.27356	6.46398e-10	2.28011e-08	down
ACP6	acid phosphatase 6, lysophosphatidic	496.303	0.775926	1.71229	6.78338e-10	2.38743e-08	up
EFCAB6	EF-hand calcium binding domain 6	873.899	2.07626	4.21712	6.7949e-10	2.38743e-08	up
ARSJ	arylsulfatase family member J	142.5	1.30141	2.46469	6.86938e-10	2.40886e-08	up
PRELP	proline and arginine rich end leucine rich repeat protein	383.329	-1.03937	-2.05533	6.9861e-10	2.445e-08	down
NT5DC2	5'-nucleotidase domain containing 2	186.463	1.59638	3.02384	7.45823e-10	2.60514e-08	up
DNAH8	dynein axonemal heavy chain 8	39.9505	2.70142	6.5044	7.58429e-10	2.64401e-08	up
ANKRD63	ankyrin repeat domain 63	456.258	-3.03025	-8.16954	8.00548e-10	2.78541e-08	down
FRZB	frizzled related protein	321.386	-2.59426	-6.03878	8.51691e-10	2.95187e-08	down
OTOP3	otopetrin 3	31.0283	3.42073	10.7089	8.5558e-10	2.95961e-08	up
TAGLN	transgelin	715.003	3.58418	11.9935	9.18168e-10	3.16998e-08	up
B3GNT7	UDP-GlcNAc:betaGal beta-1,3-N-acetylglucosaminyltransferase 7	40.984	1.82269	3.5374	9.44896e-10	3.25598e-08	up
SPON1	spondin 1	3612.13	0.904018	1.87127	9.60621e-10	3.3038e-08	up
FXYD7	FXYD domain containing ion transport regulator 7	702.457	-1.18187	-2.26871	1.01648e-09	3.4892e-08	down
SYT7	synaptotagmin 7	9790.28	-0.587108	-1.50223	1.04384e-09	3.57626e-08	down
BCL2	BCL2 apoptosis regulator	728.441	-0.618066	-1.53482	1.076e-09	3.67938e-08	down
HIVEP1	HIVEP zinc finger 1	3095.12	-0.724882	-1.65277	1.09494e-09	3.73598e-08	down
KCNAB1	potassium voltage-gated channel subfamily A regulatory beta subunit 1	3524.57	0.959182	1.94421	1.09673e-09	3.73598e-08	up
AIF1	allograft inflammatory factor 1	157.202	1.1743	2.25684	1.14258e-09	3.88478e-08	up
HIVEP2	HIVEP zinc finger 2	11160.5	-0.339749	-1.26554	1.15036e-09	3.90381e-08	down
FOXO6	forkhead box O6	324.436	1.2586	2.39263	1.16242e-09	3.93724e-08	up
EML6	EMAP like 6	1118.42	-0.407109	-1.32603	1.241e-09	4.19546e-08	down
RAPGEF3	Rap guanine nucleotide exchange factor 3	1068.48	-0.669422	-1.59044	1.303e-09	4.39677e-08	down
PPP4R1	protein phosphatase 4 regulatory subunit 1	951.451	-0.491717	-1.40612	1.30601e-09	4.39863e-08	down
JSRP1	junctional sarcoplasmic reticulum protein 1	134.193	1.7661	3.40132	1.31187e-09	4.40914e-08	up
RGPD8	RANBP2 like and GRIP domain containing 8	5457.02	-0.355841	-1.27973	1.31406e-09	4.40914e-08	down
ADARB1	adenosine deaminase RNA specific B1	7454.19	0.403965	1.32314	1.32754e-09	4.446e-08	up
RTN4	reticulon 4	17574.8	-0.494066	-1.40841	1.45253e-09	4.84936e-08	down
NKX1-2	NK1 homeobox 2	102.468	8.12319	278.82	1.4534e-09	4.84936e-08	up
NGB	neuroglobin	61.6823	-1.83159	-3.55929	1.46145e-09	4.86716e-08	down
ARHGEF15	Rho guanine nucleotide exchange factor 15	607.149	0.880623	1.84117	1.4706e-09	4.88852e-08	up
TMSB4Y	thymosin beta 4 Y-linked	12851.6	0.463235	1.37863	1.51053e-09	5.00725e-08	up
GREM2	gremlin 2, DAN family BMP antagonist	810.042	0.772004	1.70764	1.51192e-09	5.00725e-08	up
CTTNBP2	cortactin binding protein 2	3934.84	-0.455388	-1.37115	1.52729e-09	5.03534e-08	down
FHL2	four and a half LIM domains 2	1421.94	0.749277	1.68095	1.52868e-09	5.03534e-08	up
SPCS3	signal peptidase complex subunit 3	2550.85	-0.443209	-1.35963	1.52885e-09	5.03534e-08	down
PGK1	phosphoglycerate kinase 1	11688.7	0.443472	1.35987	1.56786e-09	5.15434e-08	up
EPB41L3	erythrocyte membrane protein band 4.1 like 3	6162.39	-0.384532	-1.30544	1.61952e-09	5.3144e-08	down
SACS	sacsin molecular chaperone	4203.8	0.432156	1.34925	1.64022e-09	5.37248e-08	up
LIFR	LIF receptor subunit alpha	2081.17	0.545559	1.45959	1.72898e-09	5.6483e-08	up
WDR7	WD repeat domain 7	8200.45	0.409372	1.32811	1.73075e-09	5.6483e-08	up
ADORA1	adenosine A1 receptor	8254.89	0.608634	1.52481	1.76207e-09	5.74004e-08	up
SNCA	synuclein alpha	7165.7	0.540775	1.45475	1.86551e-09	6.06598e-08	up
ZNF281	zinc finger protein 281	1485.87	-0.361443	-1.28471	1.87128e-09	6.07368e-08	down
TUNAR	TCL1 upstream neural differentiation-associated RNA	309.442	1.3283	2.51106	1.94951e-09	6.30472e-08	up
MYO5A	myosin VA	21732.8	0.280635	1.21473	1.9751e-09	6.37594e-08	up
KHDRBS3	KH RNA binding domain containing, signal transduction associated 3	4701.94	0.374217	1.29614	1.98327e-09	6.39076e-08	up
CCDC157	coiled-coil domain containing 157	1395.26	0.686442	1.60931	2.01329e-09	6.47585e-08	up
FAM135B	family with sequence similarity 135 member B	3662.88	0.445174	1.36148	2.12298e-09	6.81639e-08	up
EME2	essential meiotic structure-specific endonuclease subunit 2	1077.73	0.981752	1.97486	2.20829e-09	7.0776e-08	up
NREP	neuronal regeneration related protein	2138.94	0.839493	1.78942	2.29566e-09	7.34446e-08	up
CABLES2	Cdk5 and Abl enzyme substrate 2	1092.59	0.405362	1.32442	2.39342e-09	7.64356e-08	up
ZNF446	zinc finger protein 446	332.472	-0.644952	-1.56369	2.54047e-09	8.09872e-08	down
ATP1A1	ATPase Na+/K+ transporting subunit alpha 1	27088.3	-0.613289	-1.52974	2.57082e-09	8.18087e-08	down
GRIA3	glutamate ionotropic receptor AMPA type subunit 3	8499.61	-0.42713	-1.34456	2.67339e-09	8.49216e-08	down
VCP	valosin containing protein	10732.8	0.392056	1.31226	2.71837e-09	8.61975e-08	up
PTPRU	protein tyrosine phosphatase receptor type U	1178.8	-0.872734	-1.83113	2.73328e-09	8.65168e-08	down
SOX5	SRY-box transcription factor 5	1944.73	0.591239	1.50654	2.78921e-09	8.81311e-08	up
LIMK1	LIM domain kinase 1	2042.59	0.472682	1.38769	2.80139e-09	8.83599e-08	up
SGSM3	small G protein signaling modulator 3	1994.24	0.340572	1.26626	2.84514e-09	8.9582e-08	up
TTC8	tetratricopeptide repeat domain 8	620.811	-0.468691	-1.38385	2.87853e-09	9.04739e-08	down
FEZF2	FEZ family zinc finger 2	775.471	-0.669513	-1.59054	2.90644e-09	9.11907e-08	down
DNAJB14	DnaJ heat shock protein family (Hsp40) member B14	4612.9	0.301853	1.23273	2.92493e-09	9.16102e-08	up
BPIFB1	BPI fold containing family B member 1	21.7576	3.42671	10.7533	2.97938e-09	9.31526e-08	up
AASS	aminoadipate-semialdehyde synthase	137.431	-0.843923	-1.79492	3.04031e-09	9.48721e-08	down
EPDR1	ependymin related 1	3696.21	0.397116	1.31687	3.04499e-09	9.48721e-08	up
NRBP2	nuclear receptor binding protein 2	3386.25	-0.637946	-1.55611	3.21288e-09	9.99289e-08	down
TMEM158	transmembrane protein 158	658.866	0.636612	1.55467	3.22744e-09	1.00208e-07	up
CEP85L	centrosomal protein 85 like	708.608	-0.44014	-1.35674	3.29557e-09	1.01969e-07	down
DMXL2	Dmx like 2	10758.5	0.311179	1.24072	3.48667e-09	1.07695e-07	up
TMEM117	transmembrane protein 117	277.302	1.10654	2.15329	3.60156e-09	1.11052e-07	up
ETV6	ETS variant transcription factor 6	721.423	-0.561784	-1.47609	3.65237e-09	1.12425e-07	down
MARCKSL1	MARCKS like 1	962.455	-1.06118	-2.08663	3.73173e-09	1.14584e-07	down
KLF6	KLF transcription factor 6	1729.3	0.401308	1.3207	3.73533e-09	1.14584e-07	up
GDPD1	glycerophosphodiester phosphodiesterase domain containing 1	1391.83	0.437228	1.354	3.95928e-09	1.21246e-07	up
IPCEF1	interaction protein for cytohesin exchange factors 1	4069.6	-0.736794	-1.66647	3.99431e-09	1.2211e-07	down
SULT4A1	sulfotransferase family 4A member 1	12658.2	0.562065	1.47638	4.04233e-09	1.23367e-07	up
MAP3K9	mitogen-activated protein kinase kinase kinase 9	1672.35	0.498856	1.41309	4.06952e-09	1.23985e-07	up
CFL1	cofilin 1	21610.2	0.543684	1.45769	4.10336e-09	1.24804e-07	up
PNN	pinin, desmosome associated protein	2885.7	-0.313485	-1.24271	4.14667e-09	1.25907e-07	down
APRT	adenine phosphoribosyltransferase	396.505	0.651326	1.57061	4.2884e-09	1.2999e-07	up
ADCY8	adenylate cyclase 8	444.663	-1.03706	-2.05205	4.31088e-09	1.30078e-07	down
CCDC141	coiled-coil domain containing 141	1048.28	0.990156	1.9864	4.31182e-09	1.30078e-07	up
FXYD5	FXYD domain containing ion transport regulator 5	343.84	-0.847337	-1.79918	4.31314e-09	1.30078e-07	down
CCDC167	coiled-coil domain containing 167	345.926	-0.794868	-1.73492	4.39225e-09	1.32241e-07	down
ADCY7	adenylate cyclase 7	341.531	0.814708	1.75894	4.43241e-09	1.33226e-07	up
SYN1	synapsin I	17295.5	0.389993	1.31039	4.44793e-09	1.33468e-07	up
PRKCG	protein kinase C gamma	7619.82	-0.596974	-1.51254	4.509e-09	1.35074e-07	down
NGEF	neuronal guanine nucleotide exchange factor	6362.26	-0.535976	-1.44992	4.59082e-09	1.37295e-07	down
NPAS2	neuronal PAS domain protein 2	1257.57	-0.600207	-1.51593	4.63595e-09	1.38413e-07	down
KCNH4	potassium voltage-gated channel subfamily H member 4	484.16	-1.19794	-2.29411	4.66776e-09	1.38997e-07	down
NUCB2	nucleobindin 2	552.142	1.10525	2.15137	4.67106e-09	1.38997e-07	up
ARHGEF2	Rho/Rac guanine nucleotide exchange factor 2	4198.11	-0.497768	-1.41203	4.72066e-09	1.40007e-07	down
COL18A1	collagen type XVIII alpha 1 chain	316.175	1.71188	3.27588	4.8165e-09	1.42613e-07	up
SRRM1	serine and arginine repetitive matrix 1	5116.73	-0.40581	-1.32483	4.85213e-09	1.4343e-07	down
PIK3R3	phosphoinositide-3-kinase regulatory subunit 3	2622.74	0.573331	1.48795	4.9043e-09	1.44733e-07	up
LLGL2	LLGL scribble cell polarity complex component 2	70.0911	2.19172	4.5685	4.91675e-09	1.44862e-07	up
CCR5	C-C motif chemokine receptor 5	152.351	-1.53846	-2.90485	4.92819e-09	1.4496e-07	down
CDKN1C	cyclin dependent kinase inhibitor 1C	100.768	-1.30854	-2.47691	4.97199e-09	1.46008e-07	down
SRSF7	serine and arginine rich splicing factor 7	2687.99	-0.50018	-1.41439	5.08637e-09	1.49122e-07	down
HSPB3	heat shock protein family B (small) member 3	82.0237	1.93471	3.82301	5.10353e-09	1.49381e-07	up
MERTK	MER proto-oncogene, tyrosine kinase	1572.52	-0.472446	-1.38746	5.25317e-09	1.53509e-07	down
TOB1	transducer of ERBB2, 1	762.631	-0.521857	-1.4358	5.29894e-09	1.54594e-07	down
TRERF1	transcriptional regulating factor 1	1397.08	-0.93824	-1.91619	5.33327e-09	1.55342e-07	down
MTHFD1L	methylenetetrahydrofolate dehydrogenase (NADP+ dependent) 1 like	471.396	0.771303	1.70681	5.40485e-09	1.57171e-07	up
PIM2	Pim-2 proto-oncogene, serine/threonine kinase	1288.06	0.448666	1.36478	5.46209e-09	1.58578e-07	up
RWDD1	RWD domain containing 1	1074.95	0.508206	1.42228	5.7131e-09	1.65205e-07	up
TPRKB	TP53RK binding protein	1246.22	-0.711824	-1.63787	5.71737e-09	1.65205e-07	down
LYPD1	LY6/PLAUR domain containing 1	1253.25	-1.06605	-2.09369	5.71808e-09	1.65205e-07	down
CACNA2D2	calcium voltage-gated channel auxiliary subunit alpha2delta 2	1704.54	0.985345	1.97979	5.80105e-09	1.67332e-07	up
RABGAP1L	RAB GTPase activating protein 1 like	6407.58	0.405681	1.32471	6.20977e-09	1.78833e-07	up
KLK8	kallikrein related peptidase 8	94.9337	2.08408	4.24005	6.41325e-09	1.84396e-07	up
SLC35F5	solute carrier family 35 member F5	570.945	0.629444	1.54697	6.424e-09	1.84409e-07	up
ANKRD34B	ankyrin repeat domain 34B	636.932	-0.523541	-1.43748	6.72191e-09	1.92343e-07	down
NUDT4B	nudix hydrolase 4B	3937.09	-0.634595	-1.5525	7.26753e-09	2.07624e-07	down
RGS19	regulator of G protein signaling 19	356.253	0.634717	1.55263	7.33558e-09	2.09234e-07	up
CAMK2A	calcium/calmodulin dependent protein kinase II alpha	83755.3	-0.706728	-1.6321	7.48862e-09	2.13259e-07	down
JADE1	jade family PHD finger 1	1182.1	-0.554187	-1.46834	7.59171e-09	2.15851e-07	down
NRAS	NRAS proto-oncogene, GTPase	1378.88	-0.350629	-1.27512	7.60883e-09	2.15994e-07	down
BUD23	BUD23 rRNA methyltransferase and ribosome maturation factor	574.561	-0.519951	-1.43391	7.75354e-09	2.19753e-07	down
ACTN1	actinin alpha 1	3719.39	0.446835	1.36305	7.828e-09	2.21163e-07	up
JADE2	jade family PHD finger 2	2383.25	-0.573947	-1.48859	7.95472e-09	2.24388e-07	down
KCNIP1	potassium voltage-gated channel interacting protein 1	838.934	0.828359	1.77566	8.26863e-09	2.32876e-07	up
CHRNB3	cholinergic receptor nicotinic beta 3 subunit	106.094	1.65776	3.15525	8.36635e-09	2.35258e-07	up
DNAJC18	DnaJ heat shock protein family (Hsp40) member C18	3433.37	0.301573	1.23249	8.66912e-09	2.43007e-07	up
TOP1MT	DNA topoisomerase I mitochondrial	342.651	0.848754	1.80095	8.71413e-09	2.43886e-07	up
ADCYAP1R1	ADCYAP receptor type I	6760.84	0.488508	1.40299	9.01669e-09	2.5196e-07	up
NME1	NME/NM23 nucleoside diphosphate kinase 1	3140.8	0.722664	1.65023	9.23839e-09	2.57753e-07	up
SLC4A3	solute carrier family 4 member 3	4370.23	-0.456747	-1.37244	9.28418e-09	2.58627e-07	down
FNDC7	fibronectin type III domain containing 7	26.2584	3.4954	11.2777	9.36071e-09	2.60353e-07	up
B4GALT2	beta-1,4-galactosyltransferase 2	1616.26	-0.477623	-1.39245	9.5272e-09	2.64572e-07	down
RPS6KA2	ribosomal protein S6 kinase A2	2380.57	-0.881727	-1.84258	9.642e-09	2.67345e-07	down
SORL1	sortilin related receptor 1	20180.8	0.536184	1.45013	9.98644e-09	2.76467e-07	up
RBM14-RBM4	RBM14-RBM4 readthrough	821.808	-0.55243	-1.46655	1.04309e-08	2.87879e-07	down
PRKG2	protein kinase cGMP-dependent 2	315.372	-1.02297	-2.03209	1.05496e-08	2.90707e-07	down
RHOU	ras homolog family member U	1724.22	0.463699	1.37907	1.06169e-08	2.92111e-07	up
TAGLN3	transgelin 3	6671.63	0.565053	1.47944	1.06394e-08	2.92281e-07	up
PCBP4	poly(rC) binding protein 4	2610.57	-0.49149	-1.4059	1.06719e-08	2.92725e-07	down
HSPB7	heat shock protein family B (small) member 7	41.9629	2.22	4.65895	1.0797e-08	2.95701e-07	up
ALOX5	arachidonate 5-lipoxygenase	67.7211	2.65534	6.29995	1.12636e-08	3.08009e-07	up
COL4A1	collagen type IV alpha 1 chain	3083.62	0.977554	1.96912	1.14758e-08	3.13334e-07	up
AGAP3	ArfGAP with GTPase domain, ankyrin repeat and PH domain 3	6316.17	0.445009	1.36132	1.21708e-08	3.31801e-07	up
ZSCAN26	zinc finger and SCAN domain containing 26	2673.91	-0.415674	-1.33392	1.23818e-08	3.36529e-07	down
FBXL16	F-box and leucine rich repeat protein 16	19224	-0.471484	-1.38654	1.24851e-08	3.38821e-07	down
PFAS	phosphoribosylformylglycinamidine synthase	872.794	-0.501732	-1.41591	1.26743e-08	3.43436e-07	down
NPY	neuropeptide Y	3777.68	2.04821	4.13593	1.27516e-08	3.45008e-07	up
CDKL1	cyclin dependent kinase like 1	392.711	0.65554	1.57521	1.30923e-08	3.53689e-07	up
PALS2	protein associated with LIN7 2, MAGUK p55 family member	987.897	0.546372	1.46041	1.32506e-08	3.57427e-07	up
SLC24A2	solute carrier family 24 member 2	25598.4	0.385862	1.30664	1.3326e-08	3.5892e-07	up
NOMO3	NODAL modulator 3	4246.57	0.363617	1.28665	1.34886e-08	3.62752e-07	up
MYO15B	myosin XVB	108.042	2.53455	5.79396	1.36246e-08	3.6586e-07	up
WDR54	WD repeat domain 54	469.809	0.767111	1.70186	1.38777e-08	3.72096e-07	up
MYO5B	myosin VB	719.481	-0.516428	-1.43041	1.41681e-08	3.79316e-07	down
ZKSCAN3	zinc finger with KRAB and SCAN domains 3	1570.8	-0.366453	-1.28918	1.4485e-08	3.87221e-07	down
PCSK9	proprotein convertase subtilisin/kexin type 9	135.556	1.7591	3.38487	1.45249e-08	3.87708e-07	up
PDE7B	phosphodiesterase 7B	967.536	-1.05156	-2.07277	1.52254e-08	4.05799e-07	down
ANKRD46	ankyrin repeat domain 46	5981.77	0.361004	1.28432	1.52766e-08	4.06558e-07	up
HNRNPA2B1	heterogeneous nuclear ribonucleoprotein A2/B1	12541.4	-0.336731	-1.26289	1.56389e-08	4.14965e-07	down
ACOX1	acyl-CoA oxidase 1	6924.29	0.314994	1.24401	1.56661e-08	4.1507e-07	up
GUCY2D	guanylate cyclase 2D, retinal	127.079	0.980159	1.97268	1.58001e-08	4.18003e-07	up
GPR153	G protein-coupled receptor 153	975.472	1.05891	2.08336	1.59021e-08	4.20078e-07	up
AFMID	arylformamidase	94.6311	1.38128	2.605	1.65316e-08	4.36063e-07	up
GLP2R	glucagon like peptide 2 receptor	101.65	1.02753	2.03853	1.66303e-08	4.38022e-07	up
FRAS1	Fraser extracellular matrix complex subunit 1	1133.87	-0.572475	-1.48707	1.7215e-08	4.52754e-07	down
YWHAG	tyrosine 3-monooxygenase/tryptophan 5-monooxygenase activation protein gamma	38112	0.480566	1.39529	1.74762e-08	4.58948e-07	up
AHI1	Abelson helper integration site 1	6153.98	-0.422749	-1.34048	1.75911e-08	4.6129e-07	down
ABCA8	ATP binding cassette subfamily A member 8	1192.02	0.64216	1.56066	1.78104e-08	4.66357e-07	up
COL5A3	collagen type V alpha 3 chain	817.093	2.77518	6.8456	1.80848e-08	4.72158e-07	up
PLEKHA5	pleckstrin homology domain containing A5	2226.13	-0.519278	-1.43324	1.83467e-08	4.78219e-07	down
JAML	junction adhesion molecule like	49.748	2.19489	4.57854	1.83704e-08	4.78219e-07	up
KCNN2	potassium calcium-activated channel subfamily N member 2	984.841	-0.406974	-1.3259	1.84009e-08	4.78317e-07	down
SLAIN1	SLAIN motif family member 1	1071.01	-0.535265	-1.44921	1.88548e-08	4.89403e-07	down
CIB3	calcium and integrin binding family member 3	18.6653	6.23489	75.3161	1.89708e-08	4.91702e-07	up
RXFP2	relaxin family peptide receptor 2	116.329	1.0613	2.08682	1.96066e-08	5.07446e-07	up
HBA2	hemoglobin subunit alpha 2	1929.67	-0.95181	-1.9343	1.96525e-08	5.0769e-07	down
STK38	serine/threonine kinase 38	1330.17	-0.327958	-1.25524	1.96766e-08	5.0769e-07	down
SFRP5	secreted frizzled related protein 5	27.5091	2.96447	7.80541	1.97012e-08	5.0769e-07	up
CDS1	CDP-diacylglycerol synthase 1	3070.57	-0.441892	-1.35838	1.98049e-08	5.09626e-07	down
NES	nestin	784.366	2.29137	4.89521	1.99242e-08	5.11607e-07	up
ALDH1B1	aldehyde dehydrogenase 1 family member B1	266.865	0.825899	1.77264	1.99391e-08	5.11607e-07	up
CBLN2	cerebellin 2 precursor	1371.15	-0.797424	-1.738	2.05049e-08	5.25372e-07	down
ARRDC3	arrestin domain containing 3	1534.32	-0.573933	-1.48858	2.06856e-08	5.28325e-07	down
CEMIP	cell migration inducing hyaluronidase 1	1039.17	-0.517072	-1.43105	2.07082e-08	5.28325e-07	down
FGL2	fibrinogen like 2	132.118	1.44138	2.7158	2.07088e-08	5.28325e-07	up
LAMC2	laminin subunit gamma 2	802.792	1.11819	2.17075	2.0801e-08	5.29923e-07	up
NPTXR	neuronal pentraxin receptor	30999.2	0.344747	1.26993	2.08993e-08	5.31669e-07	up
RFX3	regulatory factor X3	2383.49	0.473756	1.38872	2.13997e-08	5.43625e-07	up
FAM169BP	family with sequence similarity 169 member B, pseudogene	46.0845	1.70726	3.26541	2.16445e-08	5.49063e-07	up
C1QTNF1	C1q and TNF related 1	187.736	1.53156	2.89097	2.22188e-08	5.62835e-07	up
PLEKHG4	pleckstrin homology and RhoGEF domain containing G4	142.793	-1.4536	-2.73891	2.23279e-08	5.64797e-07	down
CALHM2	calcium homeostasis modulator family member 2	124.524	-0.95514	-1.93877	2.23984e-08	5.6578e-07	down
DEGS1	delta 4-desaturase, sphingolipid 1	2293.16	0.467764	1.38296	2.27716e-08	5.74396e-07	up
RND1	Rho family GTPase 1	466.034	-1.34876	-2.54693	2.34943e-08	5.91791e-07	down
MYH4	myosin heavy chain 4	44.7331	1.67985	3.20395	2.39619e-08	6.02722e-07	up
CAMKV	CaM kinase like vesicle associated	9821.88	-0.838642	-1.78837	2.45134e-08	6.15727e-07	down
RANGAP1	Ran GTPase activating protein 1	8016.49	0.378066	1.2996	2.46966e-08	6.18452e-07	up
LGI4	leucine rich repeat LGI family member 4	765.952	-0.610478	-1.52677	2.47047e-08	6.18452e-07	down
COL27A1	collagen type XXVII alpha 1 chain	1060.75	2.56018	5.89781	2.47256e-08	6.18452e-07	up
SLC38A6	solute carrier family 38 member 6	648	-0.555893	-1.47008	2.53937e-08	6.34275e-07	down
KRT80	keratin 80	273.218	-0.812261	-1.75596	2.58089e-08	6.43747e-07	down
MEIS2	Meis homeobox 2	3328.74	-0.884103	-1.84562	2.58806e-08	6.44635e-07	down
ALDH3B2	aldehyde dehydrogenase 3 family member B2	110.578	1.91086	3.76033	2.60169e-08	6.47131e-07	up
DYNC1LI1	dynein cytoplasmic 1 light intermediate chain 1	2631.35	0.350557	1.27505	2.64745e-08	6.56685e-07	up
OTOP2	otopetrin 2	142.398	1.59807	3.02737	2.66069e-08	6.58171e-07	up
SCARB1	scavenger receptor class B member 1	690.292	0.534232	1.44817	2.6608e-08	6.58171e-07	up
MFSD12	major facilitator superfamily domain containing 12	1133.11	0.730238	1.65891	2.69119e-08	6.6477e-07	up
SORCS3	sortilin related VPS10 domain containing receptor 3	2442.81	0.639758	1.55807	2.74611e-08	6.77398e-07	up
KCNG2	potassium voltage-gated channel modifier subfamily G member 2	76.1335	-1.14729	-2.21497	2.83816e-08	6.99141e-07	down
CBFA2T3	CBFA2/RUNX1 partner transcriptional co-repressor 3	756.86	-1.03483	-2.04887	2.87549e-08	7.07362e-07	down
PPM1H	protein phosphatase, Mg2+/Mn2+ dependent 1H	4468.23	0.363595	1.28663	2.9473e-08	7.23126e-07	up
LAMA2	laminin subunit alpha 2	757.145	0.811817	1.75542	2.94765e-08	7.23126e-07	up
FSCN1	fascin actin-bundling protein 1	4358.83	-0.541389	-1.45537	2.96794e-08	7.27104e-07	down
WWC1	WW and C2 domain containing 1	2790.88	-0.384331	-1.30525	3.03009e-08	7.41315e-07	down
OAS1	2'-5'-oligoadenylate synthetase 1	14.7386	7.35656	163.888	3.07944e-08	7.52358e-07	up
TNS3	tensin 3	1996.31	-0.490438	-1.40487	3.09426e-08	7.54949e-07	down
FAH	fumarylacetoacetate hydrolase	423.548	-0.65854	-1.57848	3.10677e-08	7.56968e-07	down
GIPC3	GIPC PDZ domain containing family member 3	80.0202	1.77098	3.41287	3.16069e-08	7.69057e-07	up
RBM10	RNA binding motif protein 10	1569.52	-0.350494	-1.275	3.19502e-08	7.76354e-07	down
SRSF3	serine and arginine rich splicing factor 3	3705.28	-0.478691	-1.39348	3.21185e-08	7.79386e-07	down
FNDC10	fibronectin type III domain containing 10	633.298	0.52585	1.43978	3.22048e-08	7.80422e-07	up
DNM2	dynamin 2	1525.35	-0.392227	-1.31242	3.24342e-08	7.84917e-07	down
ECHDC2	enoyl-CoA hydratase domain containing 2	274.462	-1.18591	-2.27506	3.30672e-08	7.98075e-07	down
KCNQ1	potassium voltage-gated channel subfamily Q member 1	36.9336	3.07992	8.45569	3.32522e-08	8.01458e-07	up
IQSEC3	IQ motif and Sec7 domain ArfGEF 3	8064.14	0.454735	1.37053	3.38476e-08	8.14712e-07	up
ADAMTS18	ADAM metallopeptidase with thrombospondin type 1 motif 18	259.656	1.49579	2.82019	3.49072e-08	8.36836e-07	up
MICAL2	microtubule associated monooxygenase, calponin and LIM domain containing 2	12781.1	-0.425238	-1.34279	3.53373e-08	8.44884e-07	down
STMN2	stathmin 2	9823.08	0.37346	1.29546	3.56371e-08	8.50914e-07	up
SLC1A4	solute carrier family 1 member 4	2197.51	0.571472	1.48604	3.57739e-08	8.53041e-07	up
BCL9	BCL9 transcription coactivator	1416.5	-0.491624	-1.40603	3.59072e-08	8.55078e-07	down
CSTF1	cleavage stimulation factor subunit 1	713.043	0.463312	1.3787	3.60408e-08	8.57119e-07	up
CYS1	cystin 1	199.015	-1.63005	-3.09525	3.61667e-08	8.58971e-07	down
TIGD2	tigger transposable element derived 2	419.072	0.619887	1.53676	3.76557e-08	8.93148e-07	up
ARHGEF10L	Rho guanine nucleotide exchange factor 10 like	1527.1	0.449975	1.36602	3.98616e-08	9.42153e-07	up
RREB1	ras responsive element binding protein 1	1518.7	-0.815633	-1.76007	3.98798e-08	9.42153e-07	down
CRIP2	cysteine rich protein 2	2587.23	0.42332	1.34101	4.02912e-08	9.4974e-07	up
CIB2	calcium and integrin binding family member 2	409.866	-0.593158	-1.50855	4.03071e-08	9.4974e-07	down
VGF	VGF nerve growth factor inducible	7831.81	1.03925	2.05516	4.06577e-08	9.56005e-07	up
MPP2	MAGUK p55 scaffold protein 2	4770.37	-0.395797	-1.31567	4.06799e-08	9.56005e-07	down
HSPA5	heat shock protein family A (Hsp70) member 5	8116.08	-0.546074	-1.46011	4.185e-08	9.82212e-07	down
MANEAL	mannosidase endo-alpha like	1593.32	0.350564	1.27506	4.20739e-08	9.86174e-07	up
BEAN1	brain expressed associated with NEDD4 1	326.589	-0.585943	-1.50102	4.23973e-08	9.92453e-07	down
ROCK2	Rho associated coiled-coil containing protein kinase 2	9187.35	-0.305177	-1.23557	4.35177e-08	1.01735e-06	down
FHAD1	forkhead associated phosphopeptide binding domain 1	542.235	1.44353	2.71985	4.36317e-08	1.01868e-06	up
CIDEA	cell death inducing DFFA like effector a	90.4176	1.66443	3.16989	4.39836e-08	1.02547e-06	up
CFAP418	cilia and flagella associated protein 418	1228.91	0.422991	1.3407	4.40647e-08	1.02547e-06	up
NWD2	NACHT and WD repeat domain containing 2	2228.25	0.762718	1.69668	4.40944e-08	1.02547e-06	up
KANSL2	KAT8 regulatory NSL complex subunit 2	1672.58	0.342095	1.2676	4.46244e-08	1.03397e-06	up
GFRA2	GDNF family receptor alpha 2	3829.05	0.602051	1.51787	4.46333e-08	1.03397e-06	up
ARHGAP44	Rho GTPase activating protein 44	4479.1	0.483272	1.39791	4.52671e-08	1.04489e-06	up
HDAC5	histone deacetylase 5	3593.45	-0.453706	-1.36955	4.52798e-08	1.04489e-06	down
ABCB10	ATP binding cassette subfamily B member 10	837.186	0.584892	1.49993	4.528e-08	1.04489e-06	up
SLK	STE20 like kinase	3849.82	0.490057	1.4045	4.65155e-08	1.07201e-06	up
PIP5KL1	phosphatidylinositol-4-phosphate 5-kinase like 1	164.145	0.99831	1.99766	4.66737e-08	1.07361e-06	up
IQUB	IQ motif and ubiquitin domain containing	46.1113	-1.45357	-2.73884	4.67048e-08	1.07361e-06	down
ECE1	endothelin converting enzyme 1	2064.51	0.74989	1.68166	4.82549e-08	1.10782e-06	up
ZYX	zyxin	1469.12	0.920952	1.89336	4.90758e-08	1.12522e-06	up
KCNK9	potassium two pore domain channel subfamily K member 9	6133.82	-0.285734	-1.21903	4.92819e-08	1.1285e-06	down
ITM2A	integral membrane protein 2A	1292.98	0.986387	1.98122	4.94585e-08	1.13109e-06	up
GRSF1	G-rich RNA sequence binding factor 1	2700.52	0.396628	1.31643	4.96326e-08	1.13363e-06	up
NEDD9	neural precursor cell expressed, developmentally down-regulated 9	610.821	1.21657	2.32393	4.97146e-08	1.13405e-06	up
PLBD2	phospholipase B domain containing 2	2873.83	0.460177	1.37571	5.04519e-08	1.1494e-06	up
NPSR1	neuropeptide S receptor 1	71.2303	-1.41966	-2.67522	5.09884e-08	1.16015e-06	down
PRSS23	serine protease 23	2513.16	2.16594	4.4876	5.1174e-08	1.16289e-06	up
LGALS1	galectin 1	367.778	0.8455	1.79689	5.20796e-08	1.18068e-06	up
JDP2	Jun dimerization protein 2	760.575	-0.668488	-1.58941	5.20889e-08	1.18068e-06	down
POP1	POP1 homolog, ribonuclease P/MRP subunit	255.133	-0.592954	-1.50833	5.22875e-08	1.18368e-06	down
MFAP3	microfibril associated protein 3	848.545	-0.55033	-1.46442	5.25352e-08	1.18779e-06	down
ETV5	ETS variant transcription factor 5	4001.67	-0.571093	-1.48565	5.26384e-08	1.18862e-06	down
SLC6A8	solute carrier family 6 member 8	3640.91	0.547741	1.4618	5.44215e-08	1.22271e-06	up
SLC45A1	solute carrier family 45 member 1	1518.97	0.462849	1.37826	5.49314e-08	1.23261e-06	up
RSPO2	R-spondin 2	940.666	1.15558	2.22773	5.61513e-08	1.25841e-06	up
NEFL	neurofilament light chain	11079.3	-0.598798	-1.51445	5.66729e-08	1.26851e-06	down
PIWIL1	piwi like RNA-mediated gene silencing 1	24.9052	3.92088	15.1461	5.71547e-08	1.27769e-06	up
CX3CL1	C-X3-C motif chemokine ligand 1	21267	-0.386511	-1.30723	5.83228e-08	1.30218e-06	down
APOL2	apolipoprotein L2	27.4863	3.63032	12.3833	5.86597e-08	1.30807e-06	up
BAIAP3	BAI1 associated protein 3	89.8986	-1.90802	-3.75293	5.94639e-08	1.32435e-06	down
HHIPL1	HHIP like 1	733.006	1.22006	2.32956	5.97915e-08	1.32959e-06	up
RPS6KL1	ribosomal protein S6 kinase like 1	1103.32	0.543793	1.4578	5.98478e-08	1.32959e-06	up
ADAM10	ADAM metallopeptidase domain 10	3084.45	0.320872	1.24909	6.05983e-08	1.34459e-06	up
CENPU	centromere protein U	68.9327	-1.40383	-2.64603	6.09926e-08	1.3509e-06	down
SLC9A5	solute carrier family 9 member A5	1166.54	-0.458445	-1.37406	6.10338e-08	1.3509e-06	down
FLNC	filamin C	146.755	1.57619	2.98182	6.1151e-08	1.35153e-06	up
BMERB1	bMERB domain containing 1	6890.06	0.321027	1.24922	6.12558e-08	1.35153e-06	up
PRKCE	protein kinase C epsilon	14523.6	0.400861	1.3203	6.13006e-08	1.35153e-06	up
TUBB4B	tubulin beta 4B class IVb	8144.21	0.356458	1.28028	6.13645e-08	1.35153e-06	up
MYBPC1	myosin binding protein C1	384.317	2.2073	4.6181	6.34879e-08	1.39658e-06	up
TPM2	tropomyosin 2	275.529	1.29702	2.4572	6.38336e-08	1.40246e-06	up
DNAJC21	DnaJ heat shock protein family (Hsp40) member C21	933.062	-0.895626	-1.86042	6.45088e-08	1.41555e-06	down
SLC32A1	solute carrier family 32 member 1	1916.61	0.660444	1.58057	6.63312e-08	1.45376e-06	up
LMO7	LIM domain 7	1948.43	-0.639114	-1.55737	6.73267e-08	1.47377e-06	down
ITGA4	integrin subunit alpha 4	327.872	-0.895129	-1.85978	6.97485e-08	1.52421e-06	down
HNRNPH1	heterogeneous nuclear ribonucleoprotein H1	7054.09	-0.597618	-1.51322	7.14714e-08	1.55877e-06	down
MCEMP1	mast cell expressed membrane protein 1	22.0565	3.16953	8.99755	7.18205e-08	1.56314e-06	up
WSCD2	WSC domain containing 2	1428.78	0.494203	1.40854	7.18464e-08	1.56314e-06	up
SLC24A4	solute carrier family 24 member 4	1543.26	0.605384	1.52138	7.29841e-08	1.58596e-06	up
COL11A1	collagen type XI alpha 1 chain	918.065	1.12744	2.1847	7.38062e-08	1.60188e-06	up
FLYWCH2	FLYWCH family member 2	121.291	0.810216	1.75347	7.43104e-08	1.61087e-06	up
KCNAB2	potassium voltage-gated channel subfamily A regulatory beta subunit 2	11753.7	0.292851	1.22506	7.45086e-08	1.61321e-06	up
IGFBP7	insulin like growth factor binding protein 7	413.327	1.43282	2.69974	7.55166e-08	1.63109e-06	up
LINGO3	leucine rich repeat and Ig domain containing 3	694.26	-0.698106	-1.62237	7.81078e-08	1.68502e-06	down
ATP6V1C2	ATPase H+ transporting V1 subunit C2	48.9012	1.89225	3.71214	7.82666e-08	1.68641e-06	up
CS	citrate synthase	7857.33	0.239004	1.18018	7.96699e-08	1.71252e-06	up
MIR9-1HG	MIR9-1 host gene	1876.1	-0.417183	-1.33532	8.02115e-08	1.72209e-06	down
KLC1	kinesin light chain 1	20041.8	0.514479	1.42848	8.19075e-08	1.75639e-06	up
PSMC2	proteasome 26S subunit, ATPase 2	2429.09	0.333544	1.26011	8.25477e-08	1.768e-06	up
CPA4	carboxypeptidase A4	21.32	2.79941	6.96157	8.33881e-08	1.78387e-06	up
NPW	neuropeptide W	19.463	4.65218	25.1447	8.36086e-08	1.78645e-06	up
SRPX2	sushi repeat containing protein X-linked 2	94.0113	1.55076	2.92972	8.46038e-08	1.80555e-06	up
USP13	ubiquitin specific peptidase 13	1535.66	0.683655	1.6062	8.49753e-08	1.81132e-06	up
NTRK2	neurotrophic receptor tyrosine kinase 2	20981.7	-0.329065	-1.2562	8.65155e-08	1.84196e-06	down
SND1	staphylococcal nuclease and tudor domain containing 1	2079.74	0.289825	1.22249	8.76887e-08	1.8625e-06	up
C4B_2	complement component 4B (Chido blood group), copy 2	1354.53	1.11152	2.16073	8.83094e-08	1.87346e-06	up
SRP9	signal recognition particle 9	1927.61	0.414744	1.33306	8.8778e-08	1.88117e-06	up
UHMK1	U2AF homology motif kinase 1	13313.6	0.392141	1.31234	9.0585e-08	1.91719e-06	up
CPLX1	complexin 1	18140.6	0.283087	1.2168	9.15662e-08	1.93338e-06	up
PPP1R9B	protein phosphatase 1 regulatory subunit 9B	20648.6	-0.375658	-1.29743	9.46626e-08	1.99632e-06	down
CNR1	cannabinoid receptor 1	8325.74	0.840923	1.7912	9.47703e-08	1.99632e-06	up
FIRRE	firre intergenic repeating RNA element	2302.39	-0.507667	-1.42175	9.59037e-08	2.01781e-06	down
SIK2	salt inducible kinase 2	1134.03	-0.542074	-1.45606	9.63729e-08	2.0253e-06	down
B3GNT2	UDP-GlcNAc:betaGal beta-1,3-N-acetylglucosaminyltransferase 2	620.073	-0.585199	-1.50025	9.77152e-08	2.0511e-06	down
ATPAF1	ATP synthase mitochondrial F1 complex assembly factor 1	1370.51	0.395269	1.31519	1.02116e-07	2.14096e-06	up
GUCY2C	guanylate cyclase 2C	38.7098	2.28514	4.87412	1.03492e-07	2.16728e-06	up
GPI	glucose-6-phosphate isomerase	19699.5	0.402206	1.32153	1.05078e-07	2.19791e-06	up
LRRC24	leucine rich repeat containing 24	722.327	0.653519	1.573	1.06907e-07	2.23357e-06	up
GRIK4	glutamate ionotropic receptor kainate type subunit 4	1178.43	0.637923	1.55609	1.08222e-07	2.2584e-06	up
BSCL2	BSCL2 lipid droplet biogenesis associated, seipin	2169.84	0.412873	1.33133	1.09586e-07	2.28418e-06	up
EXPH5	exophilin 5	593.845	-0.711463	-1.63746	1.09889e-07	2.28785e-06	down
GOLM1	golgi membrane protein 1	1406.44	0.527554	1.44148	1.11392e-07	2.31644e-06	up
PIP5K1B	phosphatidylinositol-4-phosphate 5-kinase type 1 beta	352.621	-0.66954	-1.59057	1.12469e-07	2.33611e-06	down
OTOGL	otogelin like	61.1342	1.97985	3.94452	1.16468e-07	2.41356e-06	up
RAE1	ribonucleic acid export 1	921.921	0.410574	1.32921	1.22868e-07	2.54326e-06	up
KRAS	KRAS proto-oncogene, GTPase	3214.18	-0.3473	-1.27218	1.2474e-07	2.57603e-06	down
INHBB	inhibin subunit beta B	107.122	-1.28632	-2.43905	1.25814e-07	2.59523e-06	down
HSBP1	heat shock factor binding protein 1	4761.28	0.398023	1.3177	1.27192e-07	2.62062e-06	up
STC2	stanniocalcin 2	68.6756	1.87129	3.6586	1.27504e-07	2.62402e-06	up
APCDD1	APC down-regulated 1	754.899	0.907085	1.87525	1.27944e-07	2.63005e-06	up
OGDH	oxoglutarate dehydrogenase	7761.76	0.445167	1.36147	1.28293e-07	2.6342e-06	up
SLC39A2	solute carrier family 39 member 2	354.794	-0.975793	-1.96672	1.28684e-07	2.6392e-06	down
STAT4	signal transducer and activator of transcription 4	92.2714	1.7962	3.47305	1.29351e-07	2.64985e-06	up
EMC3	ER membrane protein complex subunit 3	2115.29	0.384547	1.30545	1.30259e-07	2.66538e-06	up
PSMD5	proteasome 26S subunit, non-ATPase 5	1590.9	0.474322	1.38927	1.31243e-07	2.68245e-06	up
THSD4	thrombospondin type 1 domain containing 4	542.123	0.560788	1.47507	1.32153e-07	2.69796e-06	up
MTSS1	MTSS I-BAR domain containing 1	686.055	-0.745935	-1.67706	1.33437e-07	2.72108e-06	down
TMEM196	transmembrane protein 196	716.131	-0.587598	-1.50274	1.34175e-07	2.733e-06	down
FNDC9	fibronectin type III domain containing 9	384.739	2.78797	6.90659	1.37155e-07	2.79053e-06	up
ATP6V1H	ATPase H+ transporting V1 subunit H	4504.95	0.38687	1.30755	1.37609e-07	2.79659e-06	up
STK36	serine/threonine kinase 36	159.774	-1.01183	-2.01647	1.3947e-07	2.8312e-06	down
EPHB3	EPH receptor B3	669.596	-0.796022	-1.73631	1.39866e-07	2.83602e-06	down
RIN3	Ras and Rab interactor 3	135.892	1.64808	3.13415	1.43845e-07	2.91338e-06	up
ANO3	anoctamin 3	6194.75	0.396918	1.31669	1.4549e-07	2.94337e-06	up
XBP1	X-box binding protein 1	2045.62	-0.54784	-1.4619	1.47137e-07	2.97334e-06	down
ASTN2	astrotactin 2	1128.7	0.418606	1.33664	1.48592e-07	2.99935e-06	up
P4HA1	prolyl 4-hydroxylase subunit alpha 1	1396.08	-0.471263	-1.38632	1.48784e-07	2.99983e-06	down
PHKA2	phosphorylase kinase regulatory subunit alpha 2	1424.2	0.547018	1.46106	1.53325e-07	3.08443e-06	up
PLAU	plasminogen activator, urokinase	306.211	2.80282	6.97803	1.53611e-07	3.0863e-06	up
FAT2	FAT atypical cadherin 2	28.1811	2.00773	4.0215	1.53763e-07	3.0863e-06	up
GRP	gastrin releasing peptide	101.768	-2.31751	-4.98472	1.60611e-07	3.22015e-06	down
HSD17B8	hydroxysteroid 17-beta dehydrogenase 8	249.088	-0.574188	-1.48884	1.62552e-07	3.25541e-06	down
CCDC82	coiled-coil domain containing 82	735.87	-0.677953	-1.59987	1.64264e-07	3.28391e-06	down
GFAP	glial fibrillary acidic protein	6285.27	1.56599	2.96082	1.64342e-07	3.28391e-06	up
PDIA6	protein disulfide isomerase family A member 6	2714.8	-0.429315	-1.34659	1.64859e-07	3.28768e-06	down
STARD8	StAR related lipid transfer domain containing 8	1422.99	-0.566329	-1.48075	1.64899e-07	3.28768e-06	down
SFRP4	secreted frizzled related protein 4	84.3564	1.05456	2.07709	1.69803e-07	3.38169e-06	up
TDRD9	tudor domain containing 9	65.1776	2.37985	5.20481	1.72325e-07	3.42811e-06	up
CTSD	cathepsin D	11092.6	0.540644	1.45462	1.75012e-07	3.47768e-06	up
DCAF4L2	DDB1 and CUL4 associated factor 4 like 2	588.883	0.473302	1.38828	1.78899e-07	3.55097e-06	up
ACSL1	acyl-CoA synthetase long chain family member 1	1748.38	0.309166	1.23899	1.807e-07	3.58274e-06	up
PTPRS	protein tyrosine phosphatase receptor type S	14401.9	-0.24606	-1.18596	1.82556e-07	3.61318e-06	down
TBC1D10A	TBC1 domain family member 10A	748.324	0.772076	1.70773	1.82639e-07	3.61318e-06	up
OSBPL8	oxysterol binding protein like 8	3879.93	-0.417468	-1.33558	1.83274e-07	3.62174e-06	down
CDK5R2	cyclin dependent kinase 5 regulatory subunit 2	5527.93	-0.304541	-1.23503	1.8425e-07	3.63701e-06	down
PSMB7	proteasome 20S subunit beta 7	2621.87	0.337965	1.26397	1.8447e-07	3.63734e-06	up
PAPPA2	pappalysin 2	457.037	2.30037	4.92583	1.8602e-07	3.66317e-06	up
AFF3	ALF transcription elongation factor 3	1824.36	-0.370387	-1.2927	1.8619e-07	3.66317e-06	down
SUCLG1	succinate-CoA ligase GDP/ADP-forming subunit alpha	2289.21	0.43747	1.35423	1.89063e-07	3.71561e-06	up
CTDSP2	CTD small phosphatase 2	2668.93	-0.392428	-1.3126	1.89762e-07	3.72525e-06	down
C9orf72	C9orf72-SMCR8 complex subunit	734.927	0.396092	1.31594	1.93471e-07	3.79391e-06	up
JPH4	junctophilin 4	7758.5	-0.638711	-1.55694	1.94727e-07	3.81434e-06	down
NOG	noggin	97.0934	-0.948091	-1.92932	1.96743e-07	3.84962e-06	down
SLC2A1	solute carrier family 2 member 1	3696.55	0.632209	1.54994	2.01128e-07	3.93111e-06	up
FSTL5	follistatin like 5	898.017	0.928958	1.9039	2.02406e-07	3.94748e-06	up
LAMP5	lysosomal associated membrane protein family member 5	3579.87	-1.75388	-3.37265	2.03733e-07	3.96902e-06	down
ST3GAL1	ST3 beta-galactoside alpha-2,3-sialyltransferase 1	673.956	-0.721797	-1.64924	2.07058e-07	4.02941e-06	down
STMN3	stathmin 3	9222.37	0.364925	1.28782	2.0734e-07	4.03051e-06	up
LRFN2	leucine rich repeat and fibronectin type III domain containing 2	583.756	-0.468763	-1.38392	2.11213e-07	4.0969e-06	down
VSTM2B	V-set and transmembrane domain containing 2B	920.66	0.670644	1.59178	2.11872e-07	4.10522e-06	up
CDK18	cyclin dependent kinase 18	1618.56	1.51849	2.86491	2.13335e-07	4.1291e-06	up
CLMN	calmin	3074.32	-0.528286	-1.44221	2.2012e-07	4.25253e-06	down
ADAMTS6	ADAM metallopeptidase with thrombospondin type 1 motif 6	198.7	0.843692	1.79464	2.20188e-07	4.25253e-06	up
KCNT2	potassium sodium-activated channel subfamily T member 2	916.522	-0.602914	-1.51878	2.23604e-07	4.31385e-06	down
FMN1	formin 1	702.175	-0.761407	-1.69514	2.25516e-07	4.34604e-06	down
GSTT1	glutathione S-transferase theta 1	148.352	-0.909045	-1.8778	2.26958e-07	4.36913e-06	down
KHDRBS2	KH RNA binding domain containing, signal transduction associated 2	129.499	-0.935263	-1.91224	2.2725e-07	4.37004e-06	down
DHPS	deoxyhypusine synthase	778.538	0.661725	1.58197	2.27701e-07	4.37401e-06	up
HPDL	4-hydroxyphenylpyruvate dioxygenase like	44.6338	1.5068	2.8418	2.32604e-07	4.4634e-06	up
VWF	von Willebrand factor	591.558	0.921155	1.89363	2.3482e-07	4.50109e-06	up
HPCA	hippocalcin	14564.4	0.43572	1.35259	2.42295e-07	4.6394e-06	up
CCK	cholecystokinin	8344.96	0.90003	1.86611	2.4649e-07	4.71468e-06	up
PARVA	parvin alpha	1795.9	-0.465389	-1.38069	2.50406e-07	4.78446e-06	down
ZSWIM4	zinc finger SWIM-type containing 4	794.527	0.403106	1.32235	2.53062e-07	4.83006e-06	up
TMEM30A	transmembrane protein 30A	14289	0.273944	1.20911	2.53978e-07	4.84238e-06	up
EPM2A	EPM2A glucan phosphatase, laforin	1173.55	0.354403	1.27846	2.54982e-07	4.85634e-06	up
IRF7	interferon regulatory factor 7	85.3759	1.88999	3.70633	2.557e-07	4.86483e-06	up
CIBAR2	CBY1 interacting BAR domain containing 2	28.454	2.52813	5.76825	2.57154e-07	4.88729e-06	up
STRADB	STE20 related adaptor beta	1245.86	0.366559	1.28927	2.58296e-07	4.90379e-06	up
DPYSL3	dihydropyrimidinase like 3	1010.2	-0.590538	-1.50581	2.60053e-07	4.93191e-06	down
FAM13A	family with sequence similarity 13 member A	711.993	0.476189	1.39106	2.60418e-07	4.9336e-06	up
VAT1L	vesicle amine transport 1 like	1298.52	-0.490202	-1.40464	2.60804e-07	4.93568e-06	down
SLC6A13	solute carrier family 6 member 13	235.987	-1.03049	-2.04272	2.64248e-07	4.99557e-06	down
EGLN1	egl-9 family hypoxia inducible factor 1	2331.08	-0.434493	-1.35144	2.66718e-07	5.03693e-06	down
CARMIL1	capping protein regulator and myosin 1 linker 1	658.183	-0.556648	-1.47085	2.67279e-07	5.04221e-06	down
FER1L6	fer-1 like family member 6	18.698	2.48371	5.59334	2.73018e-07	5.14505e-06	up
ECI1	enoyl-CoA delta isomerase 1	224.141	-0.720606	-1.64787	2.75886e-07	5.19362e-06	down
DISP2	dispatched RND transporter family member 2	12801.9	0.487174	1.4017	2.76762e-07	5.20464e-06	up
MAP1B	microtubule associated protein 1B	44718.6	0.4882	1.40269	2.79371e-07	5.24819e-06	up
CDH18	cadherin 18	616.318	0.690502	1.61385	2.80375e-07	5.26152e-06	up
CDH24	cadherin 24	324.094	-0.924746	-1.89835	2.82954e-07	5.30032e-06	down
PPP2R2C	protein phosphatase 2 regulatory subunit Bgamma	20475.7	0.290002	1.22264	2.83035e-07	5.30032e-06	up
ME1	malic enzyme 1	1920.15	0.420032	1.33796	2.87685e-07	5.38176e-06	up
R3HDM2	R3H domain containing 2	7956.4	-0.460097	-1.37563	2.97898e-07	5.56699e-06	down
GPR150	G protein-coupled receptor 150	50.0749	-1.74156	-3.34397	3.00516e-07	5.61006e-06	down
GDF10	growth differentiation factor 10	154.237	-0.882135	-1.8431	3.08451e-07	5.75217e-06	down
NUDT17	nudix hydrolase 17	105.383	-0.887634	-1.85014	3.08787e-07	5.75244e-06	down
ATP6V1E1	ATPase H+ transporting V1 subunit E1	9578.15	0.460841	1.37634	3.16793e-07	5.89544e-06	up
THBS2	thrombospondin 2	443.779	0.489608	1.40406	3.17961e-07	5.90489e-06	up
SLC38A10	solute carrier family 38 member 10	2261.57	0.512569	1.42659	3.28849e-07	6.10076e-06	up
DYNC2I2	dynein 2 intermediate chain 2	493.148	-0.415477	-1.33374	3.30876e-07	6.13201e-06	down
MIR124-1HG	MIR124-1 host gene	7089.02	-0.512512	-1.42653	3.31308e-07	6.13366e-06	down
DPYSL5	dihydropyrimidinase like 5	747.075	-0.861778	-1.81728	3.42998e-07	6.33696e-06	down
COL16A1	collagen type XVI alpha 1 chain	934.73	-0.53523	-1.44917	3.46e-07	6.38583e-06	down
HGF	hepatocyte growth factor	408.265	1.02442	2.03414	3.49672e-07	6.44664e-06	up
PKIA	cAMP-dependent protein kinase inhibitor alpha	5821.15	0.499057	1.41329	3.50016e-07	6.44664e-06	up
KLHL13	kelch like family member 13	834.822	0.859	1.81378	3.51981e-07	6.47615e-06	up
ALDH9A1	aldehyde dehydrogenase 9 family member A1	700.245	-0.398707	-1.31833	3.53429e-07	6.49321e-06	down
PMEPA1	prostate transmembrane protein, androgen induced 1	2208.32	1.00443	2.00616	3.53634e-07	6.49321e-06	up
DLG1	discs large MAGUK scaffold protein 1	5801.99	-0.296202	-1.22791	3.5451e-07	6.50262e-06	down
CTNNBL1	catenin beta like 1	597.162	-0.460277	-1.37581	3.56324e-07	6.52638e-06	down
MPPED2	metallophosphoesterase domain containing 2	549.277	-0.591302	-1.50661	3.56535e-07	6.52638e-06	down
QPCT	glutaminyl-peptide cyclotransferase	227.702	-0.798398	-1.73917	3.65748e-07	6.68818e-06	down
KIF17	kinesin family member 17	1306.49	0.51543	1.42942	3.6632e-07	6.69179e-06	up
TNC	tenascin C	723.771	3.57274	11.8987	3.70026e-07	6.74571e-06	up
CHRNA2	cholinergic receptor nicotinic alpha 2 subunit	56.6121	2.16813	4.4944	3.8474e-07	7.00682e-06	up
NUP205	nucleoporin 205	990.275	-0.453222	-1.36909	3.86977e-07	7.04039e-06	down
ADAMTSL3	ADAMTS like 3	139.269	1.24252	2.36611	4.02152e-07	7.30903e-06	up
CYP26B1	cytochrome P450 family 26 subfamily B member 1	434.029	1.21775	2.32583	4.07523e-07	7.39914e-06	up
KIF5C	kinesin family member 5C	34401	0.34785	1.27266	4.11939e-07	7.47172e-06	up
KCTD1	potassium channel tetramerization domain containing 1	1628.67	-1.49292	-2.81459	4.17973e-07	7.57349e-06	down
TECTA	tectorin alpha	22.7923	2.16477	4.48394	4.18963e-07	7.57606e-06	up
YKT6	YKT6 v-SNARE homolog	2758.97	0.460839	1.37634	4.37106e-07	7.8882e-06	up
ADAMTS1	ADAM metallopeptidase with thrombospondin type 1 motif 1	456.113	1.39523	2.63031	4.43177e-07	7.9897e-06	up
UCP2	uncoupling protein 2	720.981	0.584435	1.49945	4.51885e-07	8.13848e-06	up
CORO1C	coronin 1C	3377.46	0.712882	1.63907	4.55454e-07	8.19451e-06	up
FAM89B	family with sequence similarity 89 member B	295.186	0.724881	1.65276	4.55988e-07	8.19587e-06	up
DIMT1	DIM1 rRNA methyltransferase and ribosome maturation factor	467.44	-0.451073	-1.36706	4.83385e-07	8.67957e-06	down
LZTS3	leucine zipper tumor suppressor family member 3	6626.97	-0.719266	-1.64634	4.9083e-07	8.80443e-06	down
TNNC1	troponin C1, slow skeletal and cardiac type	885.116	2.58294	5.99162	5.00593e-07	8.97055e-06	up
IMMT	inner membrane mitochondrial protein	3769.25	0.259474	1.19704	5.03203e-07	9.00093e-06	up
ATP1A3	ATPase Na+/K+ transporting subunit alpha 3	61216.7	0.362601	1.28574	5.03295e-07	9.00093e-06	up
TRPC5	transient receptor potential cation channel subfamily C member 5	212.592	-1.01939	-2.02706	5.12117e-07	9.14954e-06	down
EIF2AK3	eukaryotic translation initiation factor 2 alpha kinase 3	1043.09	0.404173	1.32333	5.15395e-07	9.19893e-06	up
BTAF1	B-TFIID TATA-box binding protein associated factor 1	1454.05	-0.35002	-1.27458	5.22163e-07	9.30407e-06	down
GPSM2	G protein signaling modulator 2	480.233	0.66612	1.5868	5.22397e-07	9.30407e-06	up
TNFRSF8	TNF receptor superfamily member 8	92.5594	-0.972616	-1.9624	5.22847e-07	9.30407e-06	down
CHIA	chitinase acidic	31.2279	-1.57712	-2.98373	5.31236e-07	9.44397e-06	down
ARRB1	arrestin beta 1	12974.9	0.276681	1.2114	5.33536e-07	9.47543e-06	up
DMTN	dematin actin binding protein	8559.31	-0.6114	-1.52774	5.37388e-07	9.53437e-06	down
KRT75	keratin 75	14.1258	6.55817	94.2337	5.40553e-07	9.58102e-06	up
CACUL1	CDK2 associated cullin domain 1	2318.67	0.399825	1.31935	5.47145e-07	9.68827e-06	up
CNDP2	carnosine dipeptidase 2	1313.5	0.433583	1.35058	5.53022e-07	9.78264e-06	up
TATDN3	TatD DNase domain containing 3	368.656	-0.461212	-1.3767	5.62413e-07	9.92912e-06	down
STK26	serine/threonine kinase 26	164.022	-0.818055	-1.76303	5.85927e-07	1.03278e-05	down
AP2B1	adaptor related protein complex 2 subunit beta 1	14477.5	0.314969	1.24398	5.8909e-07	1.03694e-05	up
EXT1	exostosin glycosyltransferase 1	1676.82	0.523617	1.43755	5.99739e-07	1.05464e-05	up
UBE2L3	ubiquitin conjugating enzyme E2 L3	4601.07	0.298776	1.2301	6.04601e-07	1.06215e-05	up
NKAIN1	sodium/potassium transporting ATPase interacting 1	567.296	0.934256	1.91091	6.18957e-07	1.0863e-05	up
RIMS3	regulating synaptic membrane exocytosis 3	6900.77	-0.620436	-1.53734	6.23688e-07	1.09353e-05	down
KCNF1	potassium voltage-gated channel modifier subfamily F member 1	4363.25	-0.595664	-1.51117	6.26067e-07	1.09573e-05	down
FAM124A	family with sequence similarity 124 member A	712.968	-0.707865	-1.63338	6.26168e-07	1.09573e-05	down
LHX3	LIM homeobox 3	20.9095	5.086	33.9655	6.32881e-07	1.1064e-05	up
ZNF516	zinc finger protein 516	329.746	-0.691457	-1.61491	6.5803e-07	1.147e-05	down
ZFP92	ZFP92 zinc finger protein	80.0629	-0.981499	-1.97452	6.63868e-07	1.15492e-05	down
KLHL4	kelch like family member 4	552.947	0.478822	1.39361	6.70249e-07	1.16489e-05	up
CTSB	cathepsin B	15643.8	0.24286	1.18334	6.77471e-07	1.17402e-05	up
CSDC2	cold shock domain containing C2	2574.88	-0.600122	-1.51584	6.87016e-07	1.18941e-05	down
DTYMK	deoxythymidylate kinase	452.249	-0.455223	-1.37099	6.947e-07	1.20155e-05	down
HELZ2	helicase with zinc finger 2	449.191	1.15155	2.22153	7.04826e-07	1.21788e-05	up
RTL8C	retrotransposon Gag like 8C	597.527	0.521581	1.43553	7.15054e-07	1.23436e-05	up
HNRNPA3	heterogeneous nuclear ribonucleoprotein A3	10016.3	-0.478577	-1.39337	7.2935e-07	1.25783e-05	down
LONRF2	LON peptidase N-terminal domain and ring finger 2	7167.73	0.329839	1.25687	7.59774e-07	1.30904e-05	up
SAT1	spermidine/spermine N1-acetyltransferase 1	1372.94	0.734167	1.66344	7.75513e-07	1.33373e-05	up
SCAMP5	secretory carrier membrane protein 5	12335.6	0.37932	1.30073	7.75599e-07	1.33373e-05	up
B3GLCT	beta 3-glucosyltransferase	886.821	0.5809	1.49578	7.8203e-07	1.34173e-05	up
SLC34A2	solute carrier family 34 member 2	12.0847	5.09118	34.0878	7.82127e-07	1.34173e-05	up
KCNC3	potassium voltage-gated channel subfamily C member 3	3533.71	0.329001	1.25614	7.82499e-07	1.34173e-05	up
ASIC4	acid sensing ion channel subunit family member 4	266.698	-0.639212	-1.55748	7.85414e-07	1.34544e-05	down
DDX5	DEAD-box helicase 5	26891.7	-0.331305	-1.25815	8.01748e-07	1.3721e-05	down
MYL4	myosin light chain 4	1560.87	2.37855	5.20013	8.04545e-07	1.37557e-05	up
FAM43A	family with sequence similarity 43 member A	617.879	1.1027	2.14756	8.15491e-07	1.39295e-05	up
PPM1J	protein phosphatase, Mg2+/Mn2+ dependent 1J	289.935	4.16743	17.9689	8.19674e-07	1.39876e-05	up
RUNDC1	RUN domain containing 1	1233.52	-0.315516	-1.24446	8.31618e-07	1.41779e-05	down
PSAP	prosaposin	44150.7	0.287911	1.22087	8.33713e-07	1.41882e-05	up
FAM124B	family with sequence similarity 124 member B	10.3877	5.50326	45.3573	8.33805e-07	1.41882e-05	up
PTPRE	protein tyrosine phosphatase receptor type E	1125.36	0.683171	1.60566	8.34693e-07	1.41898e-05	up
OVOL2	ovo like zinc finger 2	146.137	-0.75992	-1.6934	8.41834e-07	1.42976e-05	down
NDUFA10	NADH:ubiquinone oxidoreductase subunit A10	3357.07	0.390608	1.31095	8.43146e-07	1.43063e-05	up
AP1S1	adaptor related protein complex 1 subunit sigma 1	5147.49	0.556626	1.47083	8.44203e-07	1.43106e-05	up
ZNF579	zinc finger protein 579	340.728	-0.769658	-1.70487	8.45519e-07	1.43194e-05	down
ME3	malic enzyme 3	1889.6	0.379524	1.30091	8.47155e-07	1.43335e-05	up
VDAC3	voltage dependent anion channel 3	3569.39	0.406448	1.32542	8.58136e-07	1.45056e-05	up
CRYM	crystallin mu	1071.31	-0.861725	-1.81721	8.70033e-07	1.46928e-05	down
AVIL	advillin	20.9984	2.1289	4.37385	8.73836e-07	1.47431e-05	up
NFE2L3	NFE2 like bZIP transcription factor 3	125.23	0.893754	1.85801	8.94642e-07	1.50657e-05	up
SH3RF2	SH3 domain containing ring finger 2	57.118	-2.15564	-4.45565	8.95951e-07	1.50735e-05	down
SYNGR1	synaptogyrin 1	17584.8	0.328522	1.25573	8.99485e-07	1.51188e-05	up
CPNE4	copine 4	1551.43	-0.680016	-1.60216	9.07231e-07	1.52347e-05	down
VWC2	von Willebrand factor C domain containing 2	196.576	0.816044	1.76057	9.16319e-07	1.53728e-05	up
ZDHHC22	zinc finger DHHC-type palmitoyltransferase 22	2464.08	0.662312	1.58262	9.25161e-07	1.55066e-05	up
NUDT3	nudix hydrolase 3	5561.71	-0.255048	-1.19338	9.29825e-07	1.55702e-05	down
RGS10	regulator of G protein signaling 10	503.476	0.645875	1.56469	9.69405e-07	1.62178e-05	up
RIN1	Ras and Rab interactor 1	2228.66	-0.423297	-1.34099	9.77286e-07	1.63344e-05	down
DCC	DCC netrin 1 receptor	621.481	-0.669186	-1.59018	9.8101e-07	1.63813e-05	down
EEF1A2	eukaryotic translation elongation factor 1 alpha 2	20870.7	0.254719	1.1931	9.88416e-07	1.64764e-05	up
FXYD6	FXYD domain containing ion transport regulator 6	3772.5	0.968966	1.95744	9.88547e-07	1.64764e-05	up
MTMR12	myotubularin related protein 12	1988.84	-0.333268	-1.25986	9.9871e-07	1.66303e-05	down
PRKCA	protein kinase C alpha	6542.99	-0.674475	-1.59602	1.00179e-06	1.6666e-05	down
SMAD1	SMAD family member 1	734.858	0.589783	1.50502	1.00783e-06	1.67509e-05	up
SERPINI1	serpin family I member 1	10876.4	0.313312	1.24256	1.01787e-06	1.69021e-05	up
GAA	alpha glucosidase	8278.32	0.525024	1.43896	1.02112e-06	1.69404e-05	up
LHFPL1	LHFPL tetraspan subfamily member 1	22.3006	5.5238	46.0077	1.0281e-06	1.70378e-05	up
UBC	ubiquitin C	16290.1	0.339242	1.26509	1.0289e-06	1.70378e-05	up
LYVE1	lymphatic vessel endothelial hyaluronan receptor 1	82.9867	1.07338	2.10436	1.03561e-06	1.71331e-05	up
TUBB	tubulin beta class I	15161	0.341148	1.26676	1.0382e-06	1.716e-05	up
UBTF	upstream binding transcription factor	3602.01	-0.478575	-1.39337	1.04448e-06	1.7248e-05	down
ATXN1	ataxin 1	2851.22	-0.257678	-1.19555	1.04626e-06	1.72613e-05	down
APLP1	amyloid beta precursor like protein 1	29926.6	0.294986	1.22687	1.04882e-06	1.72877e-05	up
RFX1	regulatory factor X1	790.58	-0.457298	-1.37297	1.07105e-06	1.76379e-05	down
DTNBP1	dystrobrevin binding protein 1	912.302	-0.380601	-1.30188	1.0722e-06	1.76405e-05	down
EXOC3L4	exocyst complex component 3 like 4	29.4984	1.87254	3.66176	1.07539e-06	1.76767e-05	up
ZC3H7B	zinc finger CCCH-type containing 7B	5384.74	-0.418933	-1.33694	1.08204e-06	1.77697e-05	down
FJX1	four-jointed box kinase 1	1304.45	0.779769	1.71686	1.08464e-06	1.77961e-05	up
RNF181	ring finger protein 181	1673.54	0.377038	1.29867	1.09129e-06	1.78887e-05	up
JPH3	junctophilin 3	4954.62	-0.51622	-1.4302	1.1074e-06	1.81362e-05	down
RNF11	ring finger protein 11	7068.42	0.349133	1.2738	1.11741e-06	1.82833e-05	up
SEC61A2	SEC61 translocon subunit alpha 2	2494.26	0.458964	1.37455	1.12908e-06	1.84574e-05	up
CD55	CD55 molecule (Cromer blood group)	221.813	0.714206	1.64058	1.14029e-06	1.86236e-05	up
SDHB	succinate dehydrogenase complex iron sulfur subunit B	2940.09	0.572861	1.48747	1.16179e-06	1.89471e-05	up
CD24	CD24 molecule	270.523	0.817179	1.76196	1.16586e-06	1.89893e-05	up
CD99L2	CD99 molecule like 2	2601.59	0.300421	1.2315	1.17098e-06	1.90554e-05	up
SIPA1L1	signal induced proliferation associated 1 like 1	14357.1	-0.582494	-1.49744	1.198e-06	1.94773e-05	down
NDUFV3	NADH:ubiquinone oxidoreductase subunit V3	1196.7	0.55322	1.46736	1.22609e-06	1.99159e-05	up
RHOC	ras homolog family member C	421.877	1.40892	2.65538	1.23152e-06	1.9956e-05	up
MYLK3	myosin light chain kinase 3	198.621	0.883722	1.84513	1.23189e-06	1.9956e-05	up
PHIP	pleckstrin homology domain interacting protein	2169.48	-0.3592	-1.28271	1.23191e-06	1.9956e-05	down
TRIM36	tripartite motif containing 36	274.332	1.19485	2.2892	1.23646e-06	1.99996e-05	up
DEDD2	death effector domain containing 2	609.782	0.381525	1.30272	1.23683e-06	1.99996e-05	up
NDUFC2-KCTD14	NDUFC2-KCTD14 readthrough	1239.54	0.503224	1.41738	1.23879e-06	2.00132e-05	up
DRC3	dynein regulatory complex subunit 3	401.745	0.554919	1.46909	1.25349e-06	2.02323e-05	up
STX1A	syntaxin 1A	5674.94	-0.765889	-1.70042	1.25826e-06	2.02909e-05	down
AK1	adenylate kinase 1	3087.22	0.430659	1.34785	1.27299e-06	2.04916e-05	up
SLC12A5	solute carrier family 12 member 5	15465.8	-0.402718	-1.322	1.27504e-06	2.05062e-05	down
SLC35F4	solute carrier family 35 member F4	482.057	0.515677	1.42966	1.27634e-06	2.05085e-05	up
AKR1B15	aldo-keto reductase family 1 member B15	446.973	0.595596	1.5111	1.31191e-06	2.10423e-05	up
PAG1	phosphoprotein membrane anchor with glycosphingolipid microdomains 1	1051.85	-0.39556	-1.31545	1.31815e-06	2.11235e-05	down
TMTC1	transmembrane O-mannosyltransferase targeting cadherins 1	3677.66	0.464705	1.38004	1.31952e-06	2.11265e-05	up
C1QL2	complement C1q like 2	98.6101	3.36565	10.3077	1.3451e-06	2.15169e-05	up
GRK2	G protein-coupled receptor kinase 2	6160.65	-0.424228	-1.34185	1.35975e-06	2.17317e-05	down
LRRC8D	leucine rich repeat containing 8 VRAC subunit D	1042.11	0.618449	1.53522	1.38672e-06	2.21233e-05	up
EFCAB5	EF-hand calcium binding domain 5	185.862	0.642812	1.56137	1.39002e-06	2.21561e-05	up
PHF20L1	PHD finger protein 20 like 1	3399.27	-0.325259	-1.25289	1.42155e-06	2.26385e-05	down
GLUL	glutamate-ammonia ligase	48585.2	-0.38555	-1.30636	1.43795e-06	2.28793e-05	down
KCTD5	potassium channel tetramerization domain containing 5	650.71	0.482261	1.39693	1.44294e-06	2.29382e-05	up
TERF2IP	TERF2 interacting protein	1646.78	0.366489	1.28921	1.45988e-06	2.3187e-05	up
PLB1	phospholipase B1	117.575	2.19636	4.58321	1.46603e-06	2.3264e-05	up
GRB14	growth factor receptor bound protein 14	489.136	-0.566212	-1.48063	1.46893e-06	2.32894e-05	down
FAM43B	family with sequence similarity 43 member B	644.589	0.542277	1.45627	1.48205e-06	2.34765e-05	up
ITGA8	integrin subunit alpha 8	246.426	-0.959209	-1.94424	1.48736e-06	2.35398e-05	down
SOX2-OT	SOX2 overlapping transcript	710.355	-0.536227	-1.45018	1.50897e-06	2.38607e-05	down
AKAP8	A-kinase anchoring protein 8	3579.09	-0.400319	-1.3198	1.54317e-06	2.43799e-05	down
EIF4EBP2	eukaryotic translation initiation factor 4E binding protein 2	1794.24	-0.437881	-1.35461	1.54503e-06	2.43802e-05	down
NDE1	nudE neurodevelopment protein 1	532.051	-0.550662	-1.46476	1.54591e-06	2.43802e-05	down
SLC17A6	solute carrier family 17 member 6	380.371	-0.827754	-1.77492	1.55103e-06	2.44258e-05	down
MAP7D2	MAP7 domain containing 2	5358.3	0.338957	1.26484	1.55154e-06	2.44258e-05	up
TAC3	tachykinin precursor 3	272.134	1.47868	2.78694	1.56144e-06	2.45385e-05	up
ST6GAL2	ST6 beta-galactoside alpha-2,6-sialyltransferase 2	2330.86	0.339017	1.26489	1.57084e-06	2.46646e-05	up
JAK1	Janus kinase 1	6356.86	0.316659	1.24544	1.59219e-06	2.49779e-05	up
SPRED3	sprouty related EVH1 domain containing 3	2096.25	-0.535018	-1.44896	1.5997e-06	2.50737e-05	down
BRPF3	bromodomain and PHD finger containing 3	1098.28	-0.440263	-1.35685	1.63047e-06	2.55112e-05	down
DCX	doublecortin	1435.23	-0.888392	-1.85111	1.642e-06	2.56692e-05	down
GLYR1	glyoxylate reductase 1 homolog	6346.99	0.242691	1.1832	1.67379e-06	2.61432e-05	up
EPHB1	EPH receptor B1	998.912	-0.492457	-1.40684	1.67619e-06	2.61579e-05	down
SON	SON DNA and RNA binding protein	13809.1	-0.327076	-1.25447	1.69921e-06	2.64941e-05	down
SEC14L1	SEC14 like lipid binding 1	5559.26	-0.676628	-1.5984	1.72415e-06	2.68595e-05	down
JAZF1	JAZF zinc finger 1	597.671	0.447388	1.36357	1.7418e-06	2.70873e-05	up
PDE1C	phosphodiesterase 1C	289.276	-0.714143	-1.64051	1.7483e-06	2.71647e-05	down
MYL6	myosin light chain 6	6564.05	0.41346	1.33188	1.75387e-06	2.72277e-05	up
DIRAS1	DIRAS family GTPase 1	2975.19	0.427873	1.34525	1.76449e-06	2.73688e-05	up
SIX4	SIX homeobox 4	56.931	-1.53293	-2.89372	1.77367e-06	2.74873e-05	down
ST6GALNAC4	ST6 N-acetylgalactosaminide alpha-2,6-sialyltransferase 4	1009.65	0.56527	1.47966	1.7974e-06	2.78309e-05	up
PRCD	photoreceptor disc component	41.5598	-1.40279	-2.64412	1.80257e-06	2.78868e-05	down
IKZF2	IKAROS family zinc finger 2	100.148	-0.901538	-1.86806	1.83908e-06	2.84025e-05	down
CAPNS1	calpain small subunit 1	2875.44	0.444921	1.36124	1.85343e-06	2.85994e-05	up
ADGRL1	adhesion G protein-coupled receptor L1	19420.1	0.247437	1.1871	1.86089e-06	2.86897e-05	up
FCGBP	Fc gamma binding protein	19.9131	2.24996	4.7567	1.90405e-06	2.93299e-05	up
DACT3	dishevelled binding antagonist of beta catenin 3	2626.93	-0.358882	-1.28243	1.9378e-06	2.98241e-05	down
RNPC3	RNA binding region (RNP1, RRM) containing 3	1121.98	-0.302605	-1.23337	1.96934e-06	3.02402e-05	down
IDH3A	isocitrate dehydrogenase (NAD(+)) 3 catalytic subunit alpha	6380.38	0.341507	1.26708	1.96991e-06	3.02402e-05	up
ALDH6A1	aldehyde dehydrogenase 6 family member A1	1810.2	-0.378075	-1.29961	1.98255e-06	3.04082e-05	down
AFF1	ALF transcription elongation factor 1	980.074	0.719601	1.64673	1.99326e-06	3.05462e-05	up
CAST	calpastatin	540.776	0.870335	1.82809	2.01531e-06	3.08314e-05	up
FOCAD	focadhesin	1742.28	0.490604	1.40503	2.02614e-06	3.09516e-05	up
LAMC3	laminin subunit gamma 3	309.222	0.776858	1.7134	2.02664e-06	3.09516e-05	up
SC5D	sterol-C5-desaturase	2594.3	0.410327	1.32899	2.04239e-06	3.11656e-05	up
KCNH3	potassium voltage-gated channel subfamily H member 3	3684.83	-0.719283	-1.64636	2.04426e-06	3.11676e-05	down
JPT1	Jupiter microtubule associated homolog 1	1525.4	-0.534812	-1.44875	2.06581e-06	3.14425e-05	down
PTMA	prothymosin alpha	6789.97	-0.328278	-1.25551	2.08114e-06	3.16489e-05	down
LRPAP1	LDL receptor related protein associated protein 1	4863.09	0.304908	1.23534	2.12768e-06	3.23292e-05	up
DNAJB1	DnaJ heat shock protein family (Hsp40) member B1	1410.95	-0.561164	-1.47546	2.13318e-06	3.23852e-05	down
RNF14	ring finger protein 14	9852.31	0.29544	1.22726	2.13528e-06	3.23897e-05	up
PLEKHH2	pleckstrin homology, MyTH4 and FERM domain containing H2	413.903	-0.749573	-1.68129	2.13777e-06	3.23999e-05	down
TCTA	T cell leukemia translocation altered	659.389	0.526231	1.44016	2.17138e-06	3.28814e-05	up
DUSP9	dual specificity phosphatase 9	35.7796	1.38649	2.61442	2.17567e-06	3.28861e-05	up
GJC3	gap junction protein gamma 3	1258.23	-0.755144	-1.6878	2.17595e-06	3.28861e-05	down
HBD	hemoglobin subunit delta	2769.5	-0.816675	-1.76134	2.1836e-06	3.29392e-05	down
HSF1	heat shock transcription factor 1	916.1	-0.329245	-1.25636	2.18441e-06	3.29392e-05	down
FAM3C	FAM3 metabolism regulating signaling molecule C	1582.96	-0.366775	-1.28947	2.19535e-06	3.30764e-05	down
NCS1	neuronal calcium sensor 1	11101.5	0.482672	1.39733	2.1997e-06	3.31139e-05	up
PKD2	polycystin 2, transient receptor potential cation channel	1654.81	-0.342392	-1.26786	2.2042e-06	3.31297e-05	down
PCMTD1	protein-L-isoaspartate (D-aspartate) O-methyltransferase domain containing 1	4934.77	0.237944	1.17931	2.20445e-06	3.31297e-05	up
SLC41A2	solute carrier family 41 member 2	960.132	0.617135	1.53383	2.23273e-06	3.35265e-05	up
DDIT4L	DNA damage inducible transcript 4 like	471.804	-0.756972	-1.68994	2.23551e-06	3.35402e-05	down
ZNF467	zinc finger protein 467	305.695	-0.730289	-1.65897	2.28482e-06	3.42226e-05	down
STARD7	StAR related lipid transfer domain containing 7	3441.63	0.332137	1.25888	2.29717e-06	3.43788e-05	up
CILP2	cartilage intermediate layer protein 2	31.3794	1.49686	2.82227	2.30321e-06	3.44402e-05	up
PDLIM3	PDZ and LIM domain 3	142.299	2.98161	7.89867	2.32034e-06	3.46386e-05	up
DGAT2	diacylglycerol O-acyltransferase 2	1490.27	0.535666	1.44961	2.3841e-06	3.55311e-05	up
FUCA2	alpha-L-fucosidase 2	1195.31	0.351223	1.27564	2.3934e-06	3.56334e-05	up
RAB27B	RAB27B, member RAS oncogene family	1561.68	0.600004	1.51572	2.39495e-06	3.56334e-05	up
PDYN	prodynorphin	957.703	0.568025	1.48249	2.43309e-06	3.61707e-05	up
PABPC3	poly(A) binding protein cytoplasmic 3	3952.65	0.273758	1.20895	2.46077e-06	3.65518e-05	up
RBM4B	RNA binding motif protein 4B	464.445	-0.465514	-1.38081	2.48823e-06	3.69291e-05	down
PLPP7	phospholipid phosphatase 7 (inactive)	727.279	0.461676	1.37714	2.50217e-06	3.71051e-05	up
EZR	ezrin	2465.5	-0.352656	-1.27691	2.50512e-06	3.71181e-05	down
NAAA	N-acylethanolamine acid amidase	681.696	-0.585372	-1.50043	2.5144e-06	3.72248e-05	down
JUP	junction plakoglobin	1815.68	0.845048	1.79632	2.51693e-06	3.72314e-05	up
HDAC9	histone deacetylase 9	1280.42	-0.591256	-1.50656	2.51951e-06	3.72387e-05	down
XPO6	exportin 6	2937.63	0.232647	1.17499	2.53182e-06	3.73899e-05	up
TRAIP	TRAF interacting protein	333.394	-0.875219	-1.83429	2.5369e-06	3.7434e-05	down
SH3YL1	SH3 and SYLF domain containing 1	447.52	1.86505	3.64281	2.57781e-06	3.80062e-05	up
GJB6	gap junction protein beta 6	1855.1	-0.431782	-1.3489	2.60179e-06	3.82883e-05	down
DDIT4	DNA damage inducible transcript 4	924.124	-0.546182	-1.46022	2.60318e-06	3.82883e-05	down
TAFA2	TAFA chemokine like family member 2	1026.5	0.413884	1.33227	2.60423e-06	3.82883e-05	up
SV2A	synaptic vesicle glycoprotein 2A	15154.8	0.291698	1.22408	2.6055e-06	3.82883e-05	up
CALR	calreticulin	9748.03	-0.28835	-1.22124	2.64575e-06	3.88159e-05	down
LARGE1	LARGE xylosyl- and glucuronyltransferase 1	5180.85	0.358303	1.28192	2.72708e-06	3.99763e-05	up
DDB1	damage specific DNA binding protein 1	8865.65	0.391099	1.31139	2.73334e-06	4.00353e-05	up
SANBR	SANT and BTB domain regulator of CSR	1803.11	0.551693	1.4658	2.73644e-06	4.00479e-05	up
PGAM4	phosphoglycerate mutase family member 4	13741.7	0.394859	1.31481	2.7522e-06	4.02456e-05	up
RHOBTB2	Rho related BTB domain containing 2	2850.4	-0.586989	-1.50211	2.75713e-06	4.02847e-05	down
C5orf24	chromosome 5 open reading frame 24	4106.51	0.302072	1.23291	2.76881e-06	4.04224e-05	up
MKRN1	makorin ring finger protein 1	3119.09	0.408555	1.32736	2.77507e-06	4.04807e-05	up
FAM168A	family with sequence similarity 168 member A	10194.3	0.221019	1.16556	2.79154e-06	4.06878e-05	up
MXD4	MAX dimerization protein 4	2790.5	-0.351047	-1.27549	2.80193e-06	4.0806e-05	down
AAK1	AP2 associated kinase 1	20504	0.286419	1.21961	2.81158e-06	4.09026e-05	up
ATP1B3	ATPase Na+/K+ transporting subunit beta 3	2948.16	0.461528	1.377	2.81314e-06	4.09026e-05	up
GAL	galanin and GMAP prepropeptide	88.8346	5.69762	51.8986	2.81644e-06	4.09173e-05	up
ANKRD13C	ankyrin repeat domain 13C	2805.7	0.375939	1.29768	2.85134e-06	4.13907e-05	up
PSD4	pleckstrin and Sec7 domain containing 4	103.557	2.1753	4.51679	2.91966e-06	4.23482e-05	up
AMOTL2	angiomotin like 2	412.979	-0.724503	-1.65233	2.96708e-06	4.3001e-05	down
GSR	glutathione-disulfide reductase	695.673	0.452845	1.36874	2.99894e-06	4.34276e-05	up
ELMO1	engulfment and cell motility 1	3258.85	-0.391854	-1.31208	3.019e-06	4.36655e-05	down
ZBTB37	zinc finger and BTB domain containing 37	1144.67	-0.676736	-1.59852	3.02026e-06	4.36655e-05	down
EDNRB	endothelin receptor type B	1387.35	0.524753	1.43869	3.03898e-06	4.39008e-05	up
SMPD1	sphingomyelin phosphodiesterase 1	3821.3	0.47426	1.38921	3.04518e-06	4.39549e-05	up
ATP11B	ATPase phospholipid transporting 11B (putative)	6178.71	0.891948	1.85568	3.0898e-06	4.45509e-05	up
SKIL	SKI like proto-oncogene	3734.81	0.548332	1.46239	3.09146e-06	4.45509e-05	up
MGAT3	beta-1,4-mannosyl-glycoprotein 4-beta-N-acetylglucosaminyltransferase	5646.91	0.325979	1.25351	3.10714e-06	4.47291e-05	up
CTNNA2	catenin alpha 2	3729.53	-0.368439	-1.29096	3.10882e-06	4.47291e-05	down
RTN3	reticulon 3	36200.4	0.262864	1.19986	3.11254e-06	4.47465e-05	up
ALDH4A1	aldehyde dehydrogenase 4 family member A1	588.368	-0.41967	-1.33762	3.12568e-06	4.48994e-05	down
RABEP1	rabaptin, RAB GTPase binding effector protein 1	5083.43	0.288209	1.22112	3.14387e-06	4.51244e-05	up
ACP1	acid phosphatase 1	1899.59	0.541784	1.45577	3.16758e-06	4.54282e-05	up
PLPP6	phospholipid phosphatase 6	1338.48	-0.284382	-1.21789	3.17416e-06	4.54861e-05	down
KHNYN	KH and NYN domain containing	591.497	-0.442162	-1.35864	3.19753e-06	4.57843e-05	down
EMP2	epithelial membrane protein 2	486.261	-0.482376	-1.39704	3.20684e-06	4.58809e-05	down
PTPA	protein phosphatase 2 phosphatase activator	3918.11	-0.271328	-1.20692	3.22281e-06	4.60726e-05	down
SLC19A2	solute carrier family 19 member 2	560.293	0.570421	1.48496	3.23205e-06	4.61678e-05	up
NDUFV2	NADH:ubiquinone oxidoreductase core subunit V2	2453.6	0.300536	1.2316	3.24049e-06	4.62514e-05	up
STC1	stanniocalcin 1	82.7604	-1.19531	-2.28995	3.29224e-06	4.69525e-05	down
AP1AR	adaptor related protein complex 1 associated regulatory protein	2078.16	-0.262976	-1.19995	3.40325e-06	4.83813e-05	down
PSMA4	proteasome 20S subunit alpha 4	2077.16	0.420266	1.33817	3.44004e-06	4.88654e-05	up
CAT	catalase	1318.25	0.466474	1.38173	3.45239e-06	4.9002e-05	up
RASA4B	RAS p21 protein activator 4B	508.475	2.13648	4.39688	3.48744e-06	4.94489e-05	up
CDH23	cadherin related 23	210.961	2.44317	5.43837	3.4894e-06	4.94489e-05	up
PANX1	pannexin 1	676.318	0.895864	1.86072	3.49293e-06	4.94596e-05	up
AGO4	argonaute RISC component 4	436.764	-0.538991	-1.45296	3.49947e-06	4.94924e-05	down
ENPP5	ectonucleotide pyrophosphatase/phosphodiesterase family member 5	8622.15	0.226989	1.17039	3.50078e-06	4.94924e-05	up
ZFP57	ZFP57 zinc finger protein	233.727	-0.935835	-1.913	3.51165e-06	4.95739e-05	down
RHOT2	ras homolog family member T2	2031.24	-0.457081	-1.37276	3.51208e-06	4.95739e-05	down
PNMA8B	PNMA family member 8B	7646.93	-0.526641	-1.44057	3.52133e-06	4.96362e-05	down
PARD3	par-3 family cell polarity regulator	390.631	-0.553831	-1.46798	3.52205e-06	4.96362e-05	down
NSG2	neuronal vesicle trafficking associated 2	12311.6	-0.511105	-1.42514	3.53693e-06	4.97954e-05	down
SYNE4	spectrin repeat containing nuclear envelope family member 4	98.0069	-1.12148	-2.1757	3.53891e-06	4.97954e-05	down
GABPB2	GA binding protein transcription factor subunit beta 2	936.909	-0.758161	-1.69133	3.54732e-06	4.98745e-05	down
CD46	CD46 molecule	270.843	-0.643025	-1.5616	3.58496e-06	5.03641e-05	down
TEKT5	tektin 5	93.0732	-1.23973	-2.36155	3.59628e-06	5.04834e-05	down
KLHDC8B	kelch domain containing 8B	708.196	-0.52406	-1.438	3.62397e-06	5.08322e-05	down
RHPN2P1	rhophilin Rho GTPase binding protein 2 pseudogene 1	203.787	-0.66323	-1.58362	3.63178e-06	5.09018e-05	down
FBXL12	F-box and leucine rich repeat protein 12	428.075	-0.474866	-1.38979	3.70483e-06	5.1885e-05	down
PROM2	prominin 2	31.8328	2.41025	5.31565	3.76322e-06	5.26616e-05	up
RBM12B	RNA binding motif protein 12B	629.004	-0.45112	-1.3671	3.80848e-06	5.32532e-05	down
HNRNPM	heterogeneous nuclear ribonucleoprotein M	3032.06	-0.359694	-1.28315	3.82484e-06	5.34402e-05	down
FAM227A	family with sequence similarity 227 member A	325.666	-0.516817	-1.4308	3.83865e-06	5.35913e-05	down
SEC14L2	SEC14 like lipid binding 2	1063.49	-0.342398	-1.26786	3.88218e-06	5.41567e-05	down
C3orf70	chromosome 3 open reading frame 70	1906.14	-0.333657	-1.2602	3.88795e-06	5.4195e-05	down
PIH1D1	PIH1 domain containing 1	494.174	0.569131	1.48363	3.90014e-06	5.43067e-05	up
PADI4	peptidyl arginine deiminase 4	16.8578	4.48872	22.4512	3.90204e-06	5.43067e-05	up
P3H3	prolyl 3-hydroxylase 3	585.317	-0.81281	-1.75663	3.92498e-06	5.4579e-05	down
GOLT1B	golgi transport 1B	1089.69	0.304501	1.23499	3.92771e-06	5.4579e-05	up
CD52	CD52 molecule	65.7451	1.28944	2.44434	4.00212e-06	5.55698e-05	up
EPOP	elongin BC and polycomb repressive complex 2 associated protein	1089.51	-1.6484	-3.13487	4.0153e-06	5.57096e-05	down
TNKS1BP1	tankyrase 1 binding protein 1	2928.14	-0.540208	-1.45418	4.03177e-06	5.58947e-05	down
KLHL40	kelch like family member 40	606.147	2.1504	4.43951	4.07054e-06	5.63885e-05	up
GPR85	G protein-coupled receptor 85	1134.85	0.34499	1.27014	4.15223e-06	5.74756e-05	up
DNAH7	dynein axonemal heavy chain 7	79.6246	-1.18019	-2.26607	4.19314e-06	5.7997e-05	down
FCHO1	FCH and mu domain containing endocytic adaptor 1	2051.2	-0.626458	-1.54377	4.21646e-06	5.82745e-05	down
TMEM141	transmembrane protein 141	336.373	0.740032	1.67021	4.2221e-06	5.83073e-05	up
MIF	macrophage migration inhibitory factor	2046.53	0.5805	1.49537	4.24183e-06	5.85346e-05	up
CTNNB1	catenin beta 1	13522.7	0.469116	1.38426	4.30269e-06	5.93287e-05	up
SLC22A23	solute carrier family 22 member 23	2510.14	0.402397	1.3217	4.34177e-06	5.98214e-05	up
TMEM255A	transmembrane protein 255A	426.593	-0.92843	-1.9032	4.38861e-06	6.04203e-05	down
GRK3	G protein-coupled receptor kinase 3	4462.66	-0.580594	-1.49547	4.47069e-06	6.1503e-05	down
ITPR1	inositol 1,4,5-trisphosphate receptor type 1	23891	-0.553569	-1.46771	4.4965e-06	6.18105e-05	down
GPT2	glutamic--pyruvic transaminase 2	1828.55	-0.344313	-1.26955	4.56525e-06	6.26821e-05	down
DAB1	DAB adaptor protein 1	3013.38	-0.667977	-1.58884	4.56692e-06	6.26821e-05	down
RAPGEF5	Rap guanine nucleotide exchange factor 5	6029.06	0.53009	1.44402	4.62865e-06	6.3465e-05	up
GLDC	glycine decarboxylase	601.897	-0.519236	-1.4332	4.63106e-06	6.3465e-05	down
PRUNE2	prune homolog 2 with BCH domain	2685.16	-0.500911	-1.41511	4.64993e-06	6.36748e-05	down
CD83	CD83 molecule	289.007	-0.771574	-1.70713	4.76321e-06	6.51263e-05	down
FNDC4	fibronectin type III domain containing 4	1486.57	-0.428012	-1.34538	4.93571e-06	6.73819e-05	down
SRXN1	sulfiredoxin 1	3669.44	0.538056	1.45201	4.94937e-06	6.75168e-05	up
PFKL	phosphofructokinase, liver type	5653.88	0.445799	1.36207	4.9932e-06	6.80366e-05	up
CD248	CD248 molecule	107.867	0.915681	1.88646	4.99508e-06	6.80366e-05	up
CYFIP2	cytoplasmic FMR1 interacting protein 2	29847.1	-0.439137	-1.35579	5.02875e-06	6.8443e-05	down
PITPNA	phosphatidylinositol transfer protein alpha	10313.3	0.372868	1.29492	5.13448e-06	6.9829e-05	up
METTL4	methyltransferase 4, N6-adenosine	622.425	-0.408073	-1.32691	5.16581e-06	7.01483e-05	down
GMIP	GEM interacting protein	295.732	-0.8677	-1.82475	5.26921e-06	7.14982e-05	down
GPNMB	glycoprotein nmb	139.337	1.44276	2.71841	5.34805e-06	7.2458e-05	up
PLOD2	procollagen-lysine,2-oxoglutarate 5-dioxygenase 2	327.946	1.12362	2.17894	5.50921e-06	7.45285e-05	up
CCDC25	coiled-coil domain containing 25	1242.26	0.371102	1.29334	5.53823e-06	7.48645e-05	up
PLCH1	phospholipase C eta 1	373.304	-0.513102	-1.42712	5.55943e-06	7.50944e-05	down
NSF	N-ethylmaleimide sensitive factor, vesicle fusing ATPase	27936	0.316759	1.24553	5.5856e-06	7.53909e-05	up
EXOC6	exocyst complex component 6	1387.84	0.337081	1.2632	5.73403e-06	7.72776e-05	up
XKR7	XK related 7	93.6825	0.947472	1.92849	5.75051e-06	7.74413e-05	up
IRF2BP2	interferon regulatory factor 2 binding protein 2	894.747	-0.32112	-1.2493	5.76809e-06	7.76196e-05	down
DLL1	delta like canonical Notch ligand 1	101.275	-1.3397	-2.53099	5.81538e-06	7.81506e-05	down
THPO	thrombopoietin	268.618	0.575141	1.48982	5.81629e-06	7.81506e-05	up
SORT1	sortilin 1	16128.3	-0.520073	-1.43403	5.82134e-06	7.81586e-05	down
DNMT3L	DNA methyltransferase 3 like	12.5814	3.58678	12.0151	5.82562e-06	7.81586e-05	up
SCN11A	sodium voltage-gated channel alpha subunit 11	12.6903	3.79484	13.8791	5.83872e-06	7.82756e-05	up
PDK4	pyruvate dehydrogenase kinase 4	274.006	-0.661874	-1.58214	5.86086e-06	7.85136e-05	down
FAT3	FAT atypical cadherin 3	4746.57	0.502158	1.41633	5.89172e-06	7.88679e-05	up
UBE2D2	ubiquitin conjugating enzyme E2 D2	4014.9	0.353497	1.27765	6.0108e-06	8.04018e-05	up
SLC25A44	solute carrier family 25 member 44	3569.65	0.281068	1.21509	6.09141e-06	8.14078e-05	up
TAGLN2	transgelin 2	280.943	0.974134	1.96446	6.09512e-06	8.14078e-05	up
TMEM26	transmembrane protein 26	31.2525	2.87889	7.35584	6.10651e-06	8.14991e-05	up
ADCK1	aarF domain containing kinase 1	915.538	0.3197	1.24807	6.12108e-06	8.16053e-05	up
HTRA2	HtrA serine peptidase 2	571.524	0.373784	1.29575	6.12359e-06	8.16053e-05	up
B3GALT5	beta-1,3-galactosyltransferase 5	1296.82	-0.539547	-1.45352	6.15634e-06	8.19806e-05	down
SETD1B	SET domain containing 1B, histone lysine methyltransferase	1309.7	-0.39545	-1.31535	6.17976e-06	8.21756e-05	down
ACTG1	actin gamma 1	30222.3	0.395222	1.31514	6.18017e-06	8.21756e-05	up
FAM174A	family with sequence similarity 174 member A	715.809	-0.349924	-1.27449	6.18565e-06	8.21874e-05	down
LGI1	leucine rich glioma inactivated 1	5320.94	0.361036	1.28435	6.20223e-06	8.23465e-05	up
TACC3	transforming acidic coiled-coil containing protein 3	179.419	0.732423	1.66143	6.227e-06	8.2614e-05	up
LYZ	lysozyme	234.15	0.560326	1.4746	6.23184e-06	8.2617e-05	up
RAB37	RAB37, member RAS oncogene family	77.207	-1.40411	-2.64654	6.24021e-06	8.26667e-05	down
ARID3B	AT-rich interaction domain 3B	255.244	-0.737243	-1.66699	6.26387e-06	8.29187e-05	down
RGS12	regulator of G protein signaling 12	1016.46	-0.44171	-1.35821	6.29446e-06	8.32619e-05	down
EPHB6	EPH receptor B6	5377.37	0.686444	1.60931	6.32015e-06	8.35083e-05	up
GALK1	galactokinase 1	221.128	0.689759	1.61301	6.32243e-06	8.35083e-05	up
SLC7A8	solute carrier family 7 member 8	3474.87	0.630164	1.54774	6.35145e-06	8.3768e-05	up
ESPN	espin	114.804	1.44723	2.72684	6.36844e-06	8.39301e-05	up
SRMS	src-related kinase lacking C-terminal regulatory tyrosine and N-terminal myristylation sites	16.7137	2.03857	4.10838	6.4618e-06	8.50353e-05	up
NT5DC3	5'-nucleotidase domain containing 3	3899.91	0.252276	1.19109	6.51901e-06	8.56232e-05	up
PMFBP1	polyamine modulated factor 1 binding protein 1	24.0925	2.11719	4.33849	6.51936e-06	8.56232e-05	up
GABRD	gamma-aminobutyric acid type A receptor subunit delta	1248.99	-0.792121	-1.73162	6.52084e-06	8.56232e-05	down
RUNDC3B	RUN domain containing 3B	1179.58	0.347515	1.27237	6.56654e-06	8.61599e-05	up
COA7	cytochrome c oxidase assembly factor 7	424.547	0.554402	1.46856	6.6454e-06	8.71307e-05	up
STEAP2	STEAP2 metalloreductase	466.303	-0.545781	-1.45981	6.67164e-06	8.74107e-05	down
EFEMP2	EGF containing fibulin extracellular matrix protein 2	250.479	0.780113	1.71727	6.69443e-06	8.76451e-05	up
KRIT1	KRIT1 ankyrin repeat containing	2119.66	-0.311251	-1.24078	6.69986e-06	8.7652e-05	down
RNF34	ring finger protein 34	1529.56	0.3283	1.25553	6.82008e-06	8.90473e-05	up
CD274	CD274 molecule	74.4441	1.07871	2.11214	6.82145e-06	8.90473e-05	up
EPB41L4B	erythrocyte membrane protein band 4.1 like 4B	1425.09	-0.628882	-1.54637	6.8413e-06	8.92413e-05	down
ARHGAP11B	Rho GTPase activating protein 11B	161.188	0.893502	1.85768	6.90734e-06	8.99109e-05	up
DSCAML1	DS cell adhesion molecule like 1	1770.29	-0.422331	-1.34009	6.90772e-06	8.99109e-05	down
KPNA2	karyopherin subunit alpha 2	915.433	0.422881	1.3406	6.94898e-06	9.03823e-05	up
CACNA2D3	calcium voltage-gated channel auxiliary subunit alpha2delta 3	2552.79	0.324041	1.25183	6.95953e-06	9.04537e-05	up
MUC15	mucin 15, cell surface associated	21.1968	2.31216	4.96628	7.00702e-06	9.10048e-05	up
KLF15	KLF transcription factor 15	582.579	-0.530363	-1.44429	7.0173e-06	9.10721e-05	down
TTC7B	tetratricopeptide repeat domain 7B	6398.82	0.18052	1.13329	7.03819e-06	9.12771e-05	up
TMEM74B	transmembrane protein 74B	47.1974	-1.22665	-2.34023	7.07596e-06	9.1622e-05	down
POLR2A	RNA polymerase II subunit A	3226.56	0.349049	1.27372	7.08016e-06	9.1622e-05	up
SSTR5	somatostatin receptor 5	23.9549	3.02468	8.13805	7.14447e-06	9.23859e-05	up
NPLOC4	NPL4 homolog, ubiquitin recognition factor	2395.88	0.266357	1.20277	7.16361e-06	9.2501e-05	up
GRHL3	grainyhead like transcription factor 3	68.5867	1.20444	2.30448	7.1765e-06	9.26006e-05	up
KIF1C	kinesin family member 1C	2650.96	-0.307469	-1.23753	7.32076e-06	9.43823e-05	down
FEM1A	fem-1 homolog A	1938.18	0.291536	1.22394	7.32513e-06	9.43823e-05	up
TDG	thymine DNA glycosylase	1767.25	0.594846	1.51031	7.34025e-06	9.4509e-05	up
DDX12P	DEAD/H-box helicase 12, pseudogene	63.0362	1.02564	2.03586	7.35659e-06	9.46512e-05	up
ZYG11B	zyg-11 family member B, cell cycle regulator	8946.99	0.295708	1.22749	7.45948e-06	9.59061e-05	up
PGAM2	phosphoglycerate mutase 2	80.2142	0.890923	1.85436	7.55237e-06	9.70306e-05	up
DDN	dendrin	22072.9	-0.419889	-1.33782	7.6922e-06	9.87561e-05	down
CYC1	cytochrome c1	2883	0.246621	1.18643	7.79092e-06	9.99518e-05	up
B9D2	B9 domain containing 2	310.022	0.571669	1.48624	7.97881e-06	0.000102259	up
RRAGA	Ras related GTP binding A	2194.04	0.395874	1.31574	7.98217e-06	0.000102259	up
PIAS1	protein inhibitor of activated STAT 1	2186.99	-0.335231	-1.26158	7.99695e-06	0.000102375	down
LHFPL4	LHFPL tetraspan subfamily member 4	3970.22	0.257501	1.19541	8.01747e-06	0.000102526	up
CLSPN	claspin	29.4995	-1.95969	-3.88978	8.02023e-06	0.000102526	down
MYO19	myosin XIX	487.757	-0.648787	-1.56785	8.11866e-06	0.00010371	down
REEP6	receptor accessory protein 6	248.213	0.500305	1.41451	8.26955e-06	0.000105481	up
GOLM2	golgi membrane protein 2	3723.19	0.256695	1.19474	8.27502e-06	0.000105481	up
PKIG	cAMP-dependent protein kinase inhibitor gamma	1259.34	-0.35153	-1.27591	8.39679e-06	0.000106881	down
PLXNA3	plexin A3	863.091	-0.637663	-1.55581	8.40712e-06	0.000106937	down
FRA10AC1	FRA10A associated CGG repeat 1	299.067	-0.561159	-1.47545	8.47371e-06	0.000107707	down
ARMC2	armadillo repeat containing 2	224.749	-0.698247	-1.62253	8.5532e-06	0.00010864	down
RASSF2	Ras association domain family member 2	1831.67	-0.472195	-1.38722	8.57751e-06	0.000108872	down
ZNF732	zinc finger protein 732	1790.63	-0.527514	-1.44144	8.64783e-06	0.000109686	down
SELENOW	selenoprotein W	10593	0.397489	1.31721	8.71023e-06	0.000110399	up
ZDHHC14	zinc finger DHHC-type palmitoyltransferase 14	1015.13	-0.469314	-1.38445	8.72286e-06	0.000110481	down
SCN1B	sodium voltage-gated channel beta subunit 1	9278.39	0.441305	1.35783	8.73396e-06	0.000110481	up
SV2C	synaptic vesicle glycoprotein 2C	1911.53	0.463538	1.37892	8.73517e-06	0.000110481	up
CASD1	CAS1 domain containing 1	2291.67	0.293636	1.22573	8.75252e-06	0.000110574	up
DNAH11	dynein axonemal heavy chain 11	91.0738	-3.79183	-13.8502	8.79882e-06	0.000110978	down
MTURN	maturin, neural progenitor differentiation regulator homolog	4264.95	-0.392002	-1.31221	8.83412e-06	0.000111339	down
MCTP2	multiple C2 and transmembrane domain containing 2	87.4245	1.17373	2.25594	8.92093e-06	0.000112274	up
KCNQ2	potassium voltage-gated channel subfamily Q member 2	22267.6	0.360173	1.28358	8.94389e-06	0.000112405	up
PANK1	pantothenate kinase 1	883.357	-0.437744	-1.35448	9.05831e-06	0.000113683	down
HDDC2	HD domain containing 2	245.372	0.67158	1.59282	9.19756e-06	0.000115269	up
NELL2	neural EGFL like 2	14658.1	0.186939	1.13835	9.25108e-06	0.000115859	up
KIF1A	kinesin family member 1A	50877.4	0.280129	1.2143	9.27473e-06	0.000116074	up
CDA	cytidine deaminase	51.056	1.28531	2.43735	9.37115e-06	0.000117198	up
CNTN4	contactin 4	2246.4	0.419345	1.33732	9.44635e-06	0.000118056	up
BEGAIN	brain enriched guanylate kinase associated	2677.27	-0.285045	-1.21845	9.56833e-06	0.000119497	down
SH2D1B	SH2 domain containing 1B	16.2278	4.16488	17.9372	9.58464e-06	0.000119541	up
GPM6B	glycoprotein M6B	24602.2	-0.246617	-1.18642	9.5852e-06	0.000119541	down
TRA2A	transformer 2 alpha homolog	2881.92	-0.465021	-1.38034	9.82718e-06	0.000122388	down
LMO1	LIM domain only 1	99.1756	-0.925482	-1.89932	9.8984e-06	0.000123189	down
DNAJC6	DnaJ heat shock protein family (Hsp40) member C6	12987.6	0.343254	1.26861	9.96566e-06	0.00012394	up
SLIT2	slit guidance ligand 2	1283.83	0.515162	1.42915	1.01237e-05	0.000125818	up
MPI	mannose phosphate isomerase	1369.2	0.372647	1.29473	1.02863e-05	0.00012775	up
EARS2	glutamyl-tRNA synthetase 2, mitochondrial	159.925	-0.705456	-1.63066	1.03605e-05	0.000128582	down
SYN3	synapsin III	512.075	0.431648	1.34877	1.03697e-05	0.000128608	up
HJURP	Holliday junction recognition protein	2284.83	-0.511664	-1.42569	1.04967e-05	0.000130092	down
ATP11A	ATPase phospholipid transporting 11A	2438.23	-0.335572	-1.26188	1.05389e-05	0.000130525	down
PKP1	plakophilin 1	46.8102	2.56426	5.91452	1.06e-05	0.0001311	up
RAB11FIP5	RAB11 family interacting protein 5	2850.24	0.328013	1.25528	1.06e-05	0.0001311	up
PID1	phosphotyrosine interaction domain containing 1	1342.33	0.723157	1.65079	1.06172e-05	0.000131222	up
HIF1AN	hypoxia inducible factor 1 subunit alpha inhibitor	1624.24	-0.473825	-1.38879	1.07022e-05	0.000132181	down
ZFPM1	zinc finger protein, FOG family member 1	1109.42	0.44738	1.36356	1.0752e-05	0.000132704	up
PODN	podocan	207.58	-0.802924	-1.74463	1.07804e-05	0.000132963	down
RNASEK	ribonuclease K	1981.96	0.238735	1.17996	1.08924e-05	0.000134252	up
ZNF180	zinc finger protein 180	1825.51	-0.489519	-1.40398	1.09847e-05	0.000135297	down
PACRG	parkin coregulated	222.287	-0.572804	-1.48741	1.12618e-05	0.000138519	down
TMSB10	thymosin beta 10	1824.69	0.37995	1.3013	1.15626e-05	0.00014212	up
FSTL4	follistatin like 4	895.873	-0.48908	-1.40355	1.15796e-05	0.000142232	down
GSTM2	glutathione S-transferase mu 2	314.739	-0.515609	-1.4296	1.16021e-05	0.00014241	down
NACC1	nucleus accumbens associated 1	3609.33	0.24433	1.18454	1.16918e-05	0.000143413	up
CIART	circadian associated repressor of transcription	392.906	-0.63496	-1.55289	1.17192e-05	0.000143587	down
GFRA4	GDNF family receptor alpha 4	1000.43	0.364526	1.28746	1.17283e-05	0.000143587	up
NXPH3	neurexophilin 3	513.091	-0.806099	-1.74848	1.17426e-05	0.000143587	down
FAM8A1	family with sequence similarity 8 member A1	3170.48	0.213871	1.1598	1.17442e-05	0.000143587	up
TCAM1P	testicular cell adhesion molecule 1, pseudogene	16.8113	2.11113	4.32029	1.17461e-05	0.000143587	up
ARL16	ADP ribosylation factor like GTPase 16	548.42	0.589286	1.5045	1.17947e-05	0.000144083	up
TYRO3	TYRO3 protein tyrosine kinase	7317.88	-0.469749	-1.38487	1.19221e-05	0.000145539	down
ILRUN	inflammation and lipid regulator with UBA-like and NBR1-like domains	7408.23	-0.249601	-1.18888	1.1992e-05	0.000146293	down
PGM2L1	phosphoglucomutase 2 like 1	18212.5	0.288496	1.22137	1.20903e-05	0.000147375	up
SHROOM1	shroom family member 1	209.358	-0.606753	-1.52283	1.20972e-05	0.000147375	down
PGRMC2	progesterone receptor membrane component 2	1664.26	0.280744	1.21482	1.21184e-05	0.000147533	up
LAMTOR5	late endosomal/lysosomal adaptor, MAPK and MTOR activator 5	611.058	-0.40932	-1.32806	1.21735e-05	0.000148102	down
PCDHGA11	protocadherin gamma subfamily A, 11	943.787	-0.499322	-1.41355	1.2256e-05	0.000149006	down
GRAMD1B	GRAM domain containing 1B	8169.85	-0.265502	-1.20205	1.23129e-05	0.000149569	down
CLTB	clathrin light chain B	4260.25	0.45274	1.36864	1.23273e-05	0.000149569	up
BORA	BORA aurora kinase A activator	96.5384	0.881885	1.84278	1.23275e-05	0.000149569	up
P2RX5	purinergic receptor P2X 5	43.9232	1.6329	3.10135	1.23489e-05	0.000149728	up
FAM53C	family with sequence similarity 53 member C	2238.6	0.304215	1.23475	1.2427e-05	0.000150572	up
SFN	stratifin	62.5593	1.54606	2.92018	1.24355e-05	0.000150573	up
PYGO1	pygopus family PHD finger 1	1160.31	-0.556003	-1.47019	1.24687e-05	0.000150807	down
ALCAM	activated leukocyte cell adhesion molecule	4636.37	-0.498173	-1.41242	1.24717e-05	0.000150807	down
SLC12A3	solute carrier family 12 member 3	49.4064	1.64106	3.11896	1.24808e-05	0.000150815	up
ANKIB1	ankyrin repeat and IBR domain containing 1	1970.86	0.289084	1.22186	1.25766e-05	0.00015187	up
AAAS	aladin WD repeat nucleoporin	385.487	0.463564	1.37894	1.26657e-05	0.000152843	up
SLC2A13	solute carrier family 2 member 13	6418.67	0.574347	1.489	1.27136e-05	0.000153318	up
NORAD	non-coding RNA activated by DNA damage	54719	0.2479	1.18748	1.27666e-05	0.000153853	up
PIK3C2B	phosphatidylinositol-4-phosphate 3-kinase catalytic subunit type 2 beta	842.206	-0.454065	-1.36989	1.28011e-05	0.000154164	down
SLC39A6	solute carrier family 39 member 6	1447.34	0.490411	1.40485	1.28342e-05	0.000154364	up
CNOT6	CCR4-NOT transcription complex subunit 6	1655.33	-0.401882	-1.32123	1.28349e-05	0.000154364	down
MAP3K14	mitogen-activated protein kinase kinase kinase 14	117.141	-0.746841	-1.67811	1.28781e-05	0.000154779	down
MDH2	malate dehydrogenase 2	6779.4	0.292513	1.22477	1.31688e-05	0.000158168	up
PLAAT3	phospholipase A and acyltransferase 3	800.328	-0.603216	-1.5191	1.33188e-05	0.000159755	down
MAP3K19	mitogen-activated protein kinase kinase kinase 19	160.099	-0.685258	-1.60799	1.33484e-05	0.000160002	down
RRP1B	ribosomal RNA processing 1B	434.241	-0.584513	-1.49953	1.34661e-05	0.000161305	down
CASP2	caspase 2	384.466	-0.505884	-1.41999	1.35044e-05	0.000161656	down
FABP5P3	fatty acid binding protein 5 pseudogene 3	1928.63	0.580912	1.49579	1.36462e-05	0.000163243	up
SYNDIG1	synapse differentiation inducing 1	931.783	0.374455	1.29635	1.3695e-05	0.000163718	up
PCDH20	protocadherin 20	410.794	-0.859854	-1.81486	1.38182e-05	0.00016508	down
TMEM8B	transmembrane protein 8B	3190.45	0.382832	1.3039	1.38424e-05	0.000165225	up
PDZD2	PDZ domain containing 2	3044.22	-0.731613	-1.66049	1.38488e-05	0.000165225	down
SEC24D	SEC24 homolog D, COPII coat complex component	473.209	0.70907	1.63475	1.39385e-05	0.000166184	up
SLC1A6	solute carrier family 1 member 6	133.52	-0.729172	-1.65769	1.39953e-05	0.00016675	down
TSEN2	tRNA splicing endonuclease subunit 2	386.4	-0.608543	-1.52472	1.40783e-05	0.000167628	down
SLC14A1	solute carrier family 14 member 1 (Kidd blood group)	348.174	0.906815	1.8749	1.42516e-05	0.000169477	up
DRP2	dystrophin related protein 2	2891.49	-0.356337	-1.28017	1.42601e-05	0.000169477	down
GRAMD4	GRAM domain containing 4	1549.8	-0.46685	-1.38209	1.42621e-05	0.000169477	down
BEND6	BEN domain containing 6	3708.58	-0.359983	-1.28341	1.42806e-05	0.000169585	down
SMARCA2	SWI/SNF related, matrix associated, actin dependent regulator of chromatin, subfamily a, member 2	8357.38	-0.461847	-1.3773	1.43381e-05	0.000170155	down
FASTKD2	FAST kinase domains 2	521.476	-0.479121	-1.39389	1.4533e-05	0.000172238	down
CADPS2	calcium dependent secretion activator 2	1739.72	-0.915099	-1.8857	1.4606e-05	0.000172989	down
FUBP1	far upstream element binding protein 1	4441.83	-0.327238	-1.25461	1.46471e-05	0.000173361	down
SV2B	synaptic vesicle glycoprotein 2B	22250.9	0.311414	1.24092	1.466e-05	0.0001734	up
PCNX2	pecanex 2	3935.11	0.305569	1.23591	1.4686e-05	0.000173592	up
LAT2	linker for activation of T cells family member 2	79.5987	1.18518	2.27391	1.47699e-05	0.000174469	up
HIP1R	huntingtin interacting protein 1 related	2961.64	0.462811	1.37822	1.47847e-05	0.000174528	up
SLC16A10	solute carrier family 16 member 10	128.865	0.732893	1.66197	1.51898e-05	0.000179192	up
OSGIN2	oxidative stress induced growth inhibitor family member 2	661.393	0.37396	1.29591	1.52361e-05	0.00017962	up
SHISA7	shisa family member 7	6424.15	-0.309478	-1.23926	1.54215e-05	0.000181686	down
MKX	mohawk homeobox	681.769	-0.386409	-1.30714	1.54623e-05	0.000182001	down
SYNGAP1	synaptic Ras GTPase activating protein 1	10508.5	-0.309748	-1.23949	1.54686e-05	0.000182001	down
DHTKD1	dehydrogenase E1 and transketolase domain containing 1	291.808	-0.574539	-1.4892	1.55549e-05	0.000182895	down
KHDRBS1	KH RNA binding domain containing, signal transduction associated 1	2431.74	-0.401705	-1.32107	1.55928e-05	0.00018322	down
KIF3C	kinesin family member 3C	8914.78	0.269785	1.20563	1.57151e-05	0.000184536	up
TRAK1	trafficking kinesin protein 1	5723.34	-0.236755	-1.17834	1.57477e-05	0.000184798	down
FNTB	farnesyltransferase, CAAX box, beta	745.758	0.362203	1.28539	1.57842e-05	0.000185105	up
FTX	FTX transcript, XIST regulator	1589.91	-0.535483	-1.44943	1.5871e-05	0.000186001	down
EPHA8	EPH receptor A8	118.459	-1.35001	-2.54914	1.60058e-05	0.000187457	down
DKKL1	dickkopf like acrosomal protein 1	499.603	-0.540437	-1.45441	1.61233e-05	0.000188711	down
ADAMTS10	ADAM metallopeptidase with thrombospondin type 1 motif 10	857.074	-0.344085	-1.26935	1.6187e-05	0.000189208	down
REC114	REC114 meiotic recombination protein	10.5506	3.6033	12.1535	1.62157e-05	0.00018942	up
KCNK2	potassium two pore domain channel subfamily K member 2	1131.32	-0.361674	-1.28492	1.62608e-05	0.000189823	down
COL24A1	collagen type XXIV alpha 1 chain	266.236	-2.00031	-4.00086	1.632e-05	0.000190389	down
SMYD2	SET and MYND domain containing 2	894.105	-0.330637	-1.25757	1.64707e-05	0.000191981	down
CPNE6	copine 6	4326.68	-0.534858	-1.4488	1.64779e-05	0.000191981	down
RABGAP1	RAB GTPase activating protein 1	3276.04	0.255851	1.19404	1.65167e-05	0.000192307	up
EEF2	eukaryotic translation elongation factor 2	29781.5	0.208011	1.15509	1.68434e-05	0.000195984	up
DYRK1A	dual specificity tyrosine phosphorylation regulated kinase 1A	2629.71	0.280874	1.21493	1.69212e-05	0.000196761	up
PUM3	pumilio RNA binding family member 3	785.825	-0.312187	-1.24159	1.71715e-05	0.000199412	down
RILPL1	Rab interacting lysosomal protein like 1	1577.5	-0.484739	-1.39933	1.72033e-05	0.000199629	down
MRAP2	melanocortin 2 receptor accessory protein 2	83.2146	-0.951195	-1.93347	1.72125e-05	0.000199629	down
KCND1	potassium voltage-gated channel subfamily D member 1	525.401	0.520581	1.43453	1.72327e-05	0.000199713	up
BSG	basigin (Ok blood group)	8586.13	0.381161	1.30239	1.7242e-05	0.000199713	up
CCNE1	cyclin E1	354.206	0.532344	1.44628	1.73584e-05	0.00020093	up
CHRM1	cholinergic receptor muscarinic 1	5499.24	-0.519325	-1.43328	1.74349e-05	0.00020168	down
RSPO1	R-spondin 1	113.544	-1.11649	-2.16819	1.74457e-05	0.00020168	down
TCEA2	transcription elongation factor A2	1126.57	0.382657	1.30374	1.74757e-05	0.000201896	up
ANP32C	acidic nuclear phosphoprotein 32 family member C	4492.79	0.372901	1.29495	1.74921e-05	0.000201955	up
NTF4	neurotrophin 4	13.6422	2.15929	4.46695	1.75091e-05	0.000202021	up
SLBP	stem-loop binding protein	688.705	0.433593	1.35059	1.75573e-05	0.000202447	up
LRRC74B	leucine rich repeat containing 74B	94.179	1.63755	3.11136	1.75884e-05	0.000202675	up
TXNDC16	thioredoxin domain containing 16	2400.84	-0.291416	-1.22384	1.76443e-05	0.000203188	down
MOXD1	monooxygenase DBH like 1	127.626	-0.815004	-1.7593	1.77374e-05	0.000204128	down
PLAA	phospholipase A2 activating protein	1572.73	0.430463	1.34767	1.78585e-05	0.00020539	up
SERPINF1	serpin family F member 1	374.901	0.921597	1.89421	1.78745e-05	0.000205442	up
ARHGAP39	Rho GTPase activating protein 39	2441.8	-0.271643	-1.20718	1.79688e-05	0.000206393	down
VDAC1	voltage dependent anion channel 1	12168.1	0.260051	1.19752	1.80818e-05	0.000207402	up
MASP1	MBL associated serine protease 1	458.705	0.443017	1.35944	1.80857e-05	0.000207402	up
COTL1	coactosin like F-actin binding protein 1	1481.67	0.637591	1.55573	1.80915e-05	0.000207402	up
ANKRD24	ankyrin repeat domain 24	1037.11	-0.432836	-1.34988	1.82022e-05	0.000208538	down
WWP2	WW domain containing E3 ubiquitin protein ligase 2	1050.69	-0.26516	-1.20177	1.82293e-05	0.000208715	down
ZNF445	zinc finger protein 445	7530.59	-0.287502	-1.22053	1.82439e-05	0.000208739	down
TLL1	tolloid like 1	117.672	1.333	2.51926	1.82548e-05	0.000208739	up
MT-RNR1	mitochondrially encoded 12S rRNA	83785.7	-0.464458	-1.3798	1.84254e-05	0.000210313	down
TMEM179	transmembrane protein 179	3138.62	0.43993	1.35654	1.84344e-05	0.000210313	up
ZBTB25	zinc finger and BTB domain containing 25	336.505	0.453805	1.36965	1.84394e-05	0.000210313	up
HEATR1	HEAT repeat containing 1	862.925	-0.483619	-1.39825	1.85338e-05	0.000211255	down
GRIK2	glutamate ionotropic receptor kainate type subunit 2	1894.54	-0.5209	-1.43485	1.85901e-05	0.000211762	down
RPS10	ribosomal protein S10	2266.39	-0.268985	-1.20496	1.86194e-05	0.00021196	down
ISLR	immunoglobulin superfamily containing leucine rich repeat	690.333	0.40361	1.32281	1.86995e-05	0.000212737	up
PTPN1	protein tyrosine phosphatase non-receptor type 1	1368.56	-0.468976	-1.38413	1.87655e-05	0.000213352	down
ATP1B1	ATPase Na+/K+ transporting subunit beta 1	41288.6	0.273765	1.20896	1.8838e-05	0.000213956	up
GDI2	GDP dissociation inhibitor 2	6569.45	0.272975	1.2083	1.88426e-05	0.000213956	up
AP2S1	adaptor related protein complex 2 subunit sigma 1	2794.01	0.375512	1.2973	1.90505e-05	0.000216043	up
RNF144B	ring finger protein 144B	693.715	-0.41292	-1.33138	1.92683e-05	0.000218274	down
ZNF532	zinc finger protein 532	1744.94	-0.329779	-1.25682	1.92717e-05	0.000218274	down
PARP3	poly(ADP-ribose) polymerase family member 3	220.717	1.20563	2.30638	1.93589e-05	0.000219123	up
CRELD2	cysteine rich with EGF like domains 2	279.904	-0.528965	-1.44289	1.94588e-05	0.000220114	down
SPIB	Spi-B transcription factor	14.9635	4.65985	25.2787	1.95442e-05	0.000220941	up
ZFR2	zinc finger RNA binding protein 2	1559.01	-0.588738	-1.50393	1.95663e-05	0.000221051	down
USP22	ubiquitin specific peptidase 22	6926.55	0.284456	1.21795	1.95833e-05	0.000221103	up
RBBP8	RB binding protein 8, endonuclease	183.549	0.631311	1.54897	2.01281e-05	0.000227111	up
HSPA13	heat shock protein family A (Hsp70) member 13	1685.09	0.331848	1.25862	2.02042e-05	0.000227738	up
PIGA	phosphatidylinositol glycan anchor biosynthesis class A	269.899	-0.562788	-1.47712	2.02092e-05	0.000227738	down
KCNA1	potassium voltage-gated channel subfamily A member 1	2693.31	0.231081	1.17371	2.02615e-05	0.000228184	up
MT-RNR2	mitochondrially encoded 16S rRNA	122846	-0.438331	-1.35504	2.03477e-05	0.000228867	down
PCMT1	protein-L-isoaspartate (D-aspartate) O-methyltransferase	4160.25	0.197705	1.14687	2.05439e-05	0.000230929	up
CAPZB	capping actin protein of muscle Z-line subunit beta	4847.79	0.275216	1.21018	2.06198e-05	0.000231636	up
KRI1	KRI1 homolog	938.228	-0.474241	-1.38919	2.07338e-05	0.000232625	down
GPHN	gephyrin	2081.61	0.316507	1.24531	2.07594e-05	0.000232765	up
ASNS	asparagine synthetase (glutamine-hydrolyzing)	2553.64	0.521233	1.43518	2.08542e-05	0.000233682	up
FLOT1	flotillin 1	2256.27	-0.439097	-1.35576	2.09479e-05	0.000234182	down
CLIC1	chloride intracellular channel 1	283.536	1.05557	2.07854	2.09482e-05	0.000234182	up
STARD4	StAR related lipid transfer domain containing 4	1428.88	0.778384	1.71521	2.0949e-05	0.000234182	up
HSD17B10	hydroxysteroid 17-beta dehydrogenase 10	496.779	0.356579	1.28039	2.09512e-05	0.000234182	up
IVNS1ABP	influenza virus NS1A binding protein	4517.24	-0.445037	-1.36135	2.10203e-05	0.000234808	down
NKTR	natural killer cell triggering receptor	6916.39	-0.290284	-1.22288	2.12266e-05	0.000236964	down
S100A5	S100 calcium binding protein A5	14.2004	-5.76021	-54.1998	2.12832e-05	0.000237328	down
NUPR1	nuclear protein 1, transcriptional regulator	236.814	0.770111	1.7054	2.12857e-05	0.000237328	up
QPCTL	glutaminyl-peptide cyclotransferase like	580.367	0.395232	1.31515	2.14846e-05	0.000239396	up
TMEM132A	transmembrane protein 132A	7565.77	0.353173	1.27737	2.16783e-05	0.000241404	up
TNPO2	transportin 2	5575.71	0.298151	1.22957	2.20369e-05	0.000245244	up
SRSF5	serine and arginine rich splicing factor 5	9911.11	-0.343295	-1.26865	2.20968e-05	0.000245759	down
MFAP3L	microfibril associated protein 3 like	2233.12	0.410446	1.3291	2.21959e-05	0.000246707	up
ATP13A2	ATPase cation transporting 13A2	3998.89	0.304935	1.23536	2.24989e-05	0.000249765	up
CTNND2	catenin delta 2	7152.16	0.270001	1.20581	2.25679e-05	0.000250375	up
PSME1	proteasome activator subunit 1	562.054	-0.323668	-1.25151	2.27129e-05	0.000251827	down
EEA1	early endosome antigen 1	2364.4	0.295979	1.22772	2.27694e-05	0.000252297	up
SLC25A4	solute carrier family 25 member 4	13545.1	0.284672	1.21813	2.30628e-05	0.000255232	up
MYH9	myosin heavy chain 9	4799.11	0.681727	1.60406	2.31726e-05	0.000256289	up
BOP1	BOP1 ribosomal biogenesis factor	1569.57	0.414693	1.33301	2.32802e-05	0.00025732	up
RIMS1	regulating synaptic membrane exocytosis 1	7161.88	-0.388752	-1.30926	2.34862e-05	0.000259436	down
ATP2B2	ATPase plasma membrane Ca2+ transporting 2	21780.5	-0.586267	-1.50136	2.35666e-05	0.000260163	down
CSNK1G2	casein kinase 1 gamma 2	3464.86	-0.227668	-1.17094	2.40706e-05	0.000265236	down
BVES	blood vessel epicardial substance	78.369	1.27215	2.41521	2.42851e-05	0.000267436	up
NCAM1	neural cell adhesion molecule 1	8155.84	0.344058	1.26932	2.43178e-05	0.000267631	up
NISCH	nischarin	14116.8	0.206752	1.15409	2.44753e-05	0.000269198	up
TMEM65	transmembrane protein 65	3174.53	0.282618	1.2164	2.47919e-05	0.000272345	up
PDIA4	protein disulfide isomerase family A member 4	1172.74	-0.567876	-1.48234	2.48214e-05	0.000272388	down
TOP3B	DNA topoisomerase III beta	1158.12	-0.341649	-1.2672	2.48262e-05	0.000272388	down
TXN	thioredoxin	1006.27	0.294771	1.22669	2.49822e-05	0.000273931	up
PLA2G2D	phospholipase A2 group IID	22.0051	1.82554	3.54439	2.52874e-05	0.000276769	up
CRACDL	CRACD like	5972.21	-0.662732	-1.58308	2.53196e-05	0.000276951	down
IER5L	immediate early response 5 like	221.583	-1.05045	-2.07118	2.53625e-05	0.000277251	down
JADE3	jade family PHD finger 3	502.599	0.399857	1.31938	2.55662e-05	0.000279307	up
HMGB3	high mobility group box 3	845.217	0.757527	1.69059	2.56448e-05	0.000279995	up
ITGB8	integrin subunit beta 8	1929.28	-0.29518	-1.22704	2.59884e-05	0.000283573	down
TSC22D2	TSC22 domain family member 2	1535.16	0.344722	1.26991	2.61741e-05	0.000285426	up
RNF187	ring finger protein 187	6896.03	0.330422	1.25738	2.62435e-05	0.000286008	up
RPS6KA6	ribosomal protein S6 kinase A6	162.931	0.817403	1.76223	2.62921e-05	0.000286362	up
GPRC5C	G protein-coupled receptor class C group 5 member C	137.227	1.18275	2.2701	2.63854e-05	0.000287029	up
SGCB	sarcoglycan beta	2129.75	0.336205	1.26243	2.64154e-05	0.000287039	up
PPIA	peptidylprolyl isomerase A	17412.2	0.172345	1.12689	2.65072e-05	0.000287829	up
SPRY4	sprouty RTK signaling antagonist 4	427.354	-0.626387	-1.54369	2.65473e-05	0.00028809	down
GRM7	glutamate metabotropic receptor 7	1936.5	0.449808	1.36586	2.6699e-05	0.00028956	up
HABP4	hyaluronan binding protein 4	6424.76	0.299416	1.23065	2.67399e-05	0.000289828	up
ADHFE1	alcohol dehydrogenase iron containing 1	366.85	-0.473874	-1.38883	2.67936e-05	0.000290235	down
CHRDL1	chordin like 1	940.387	0.445062	1.36137	2.69518e-05	0.000291772	up
FKBP3	FKBP prolyl isomerase 3	3183.49	0.232072	1.17452	2.69722e-05	0.000291815	up
GCLC	glutamate-cysteine ligase catalytic subunit	1710.29	0.273067	1.20837	2.71993e-05	0.000294095	up
MSL1	MSL complex subunit 1	4120.75	-0.370436	-1.29274	2.74237e-05	0.000296333	down
ASIC2	acid sensing ion channel subunit 2	2194.31	0.312274	1.24166	2.74395e-05	0.000296333	up
NDFIP1	Nedd4 family interacting protein 1	14164.9	0.286518	1.21969	2.74935e-05	0.000296738	up
DMBX1	diencephalon/mesencephalon homeobox 1	13.0903	2.58233	5.98908	2.75986e-05	0.000297692	up
ISOC2	isochorismatase domain containing 2	244.634	-0.523824	-1.43776	2.76295e-05	0.000297846	down
TMEM169	transmembrane protein 169	638.755	0.510162	1.42421	2.77386e-05	0.000298842	up
NAP1L1	nucleosome assembly protein 1 like 1	6908.41	-0.270888	-1.20655	2.79432e-05	0.000300683	down
GALM	galactose mutarotase	89.0124	1.14877	2.21725	2.8119e-05	0.000302394	up
TP73	tumor protein p73	73.5227	1.62834	3.09158	2.81927e-05	0.000303004	up
HRH1	histamine receptor H1	453.996	-0.573567	-1.4882	2.84862e-05	0.000305828	down
P4HTM	prolyl 4-hydroxylase, transmembrane	2022.8	0.394477	1.31447	2.84897e-05	0.000305828	up
CTXN1	cortexin 1	5790.87	-0.408926	-1.3277	2.86571e-05	0.00030744	down
GRID2	glutamate ionotropic receptor delta type subunit 2	693.821	0.338554	1.26449	2.86803e-05	0.000307505	up
TMEM131L	transmembrane 131 like	469.735	-0.608953	-1.52515	2.87927e-05	0.000308525	down
ARMC7	armadillo repeat containing 7	220.382	-0.601316	-1.5171	2.90948e-05	0.000311246	down
PABPC4	poly(A) binding protein cytoplasmic 4	1170.07	0.477706	1.39253	2.90988e-05	0.000311246	up
ARID5B	AT-rich interaction domain 5B	1478.87	-0.459574	-1.37514	2.91523e-05	0.000311631	down
SURF4	surfeit 4	1827.21	0.248861	1.18827	2.94138e-05	0.000314035	up
ABHD12	abhydrolase domain containing 12, lysophospholipase	7220.4	0.419797	1.33774	2.94298e-05	0.000314035	up
ACOT9	acyl-CoA thioesterase 9	501.323	0.51835	1.43232	2.94848e-05	0.000314435	up
ATAT1	alpha tubulin acetyltransferase 1	1084.74	-0.289363	-1.2221	2.95322e-05	0.000314752	down
ABCC6	ATP binding cassette subfamily C member 6	45.7337	2.04732	4.13336	2.97091e-05	0.000316448	up
GRINA	glutamate ionotropic receptor NMDA type subunit associated protein 1	9758.48	0.309149	1.23898	2.97988e-05	0.000317216	up
BBS9	Bardet-Biedl syndrome 9	539.256	0.488089	1.40259	2.98189e-05	0.00031724	up
PDCD11	programmed cell death 11	961.958	-0.41646	-1.33465	2.98572e-05	0.000317459	down
NEUROD2	neuronal differentiation 2	2148.13	0.434125	1.35109	2.9972e-05	0.000318491	up
BCAT1	branched chain amino acid transaminase 1	3228.73	0.399345	1.31891	3.00934e-05	0.000319401	up
UPP2	uridine phosphorylase 2	534.396	-0.45778	-1.37343	3.01329e-05	0.000319631	down
HECW1	HECT, C2 and WW domain containing E3 ubiquitin protein ligase 1	3444.99	-0.373728	-1.2957	3.02494e-05	0.000320676	down
CEND1	cell cycle exit and neuronal differentiation 1	6628.08	0.29605	1.22778	3.02823e-05	0.000320834	up
MEF2D	myocyte enhancer factor 2D	8446.95	0.246703	1.18649	3.05204e-05	0.000323165	up
CADM1	cell adhesion molecule 1	4799	-0.235133	-1.17702	3.06001e-05	0.000323818	down
MFSD14B	major facilitator superfamily domain containing 14B	1197.39	-0.257936	-1.19577	3.1175e-05	0.000329706	down
NOTCH3	notch receptor 3	418.291	0.564909	1.47929	3.12445e-05	0.000330096	up
SCARF2	scavenger receptor class F member 2	171.715	2.37517	5.18797	3.12487e-05	0.000330096	up
OMG	oligodendrocyte myelin glycoprotein	3049.74	0.274422	1.20951	3.13021e-05	0.000330465	up
LIME1	Lck interacting transmembrane adaptor 1	680.092	-0.471491	-1.38654	3.13349e-05	0.000330615	down
SFXN2	sideroflexin 2	259.693	-0.656709	-1.57648	3.13953e-05	0.000331058	down
ACAT2	acetyl-CoA acetyltransferase 2	1149.45	0.410737	1.32936	3.14382e-05	0.000331194	up
FHDC1	FH2 domain containing 1	174.423	0.710151	1.63598	3.14453e-05	0.000331194	up
ITGA7	integrin subunit alpha 7	648.668	0.703762	1.62875	3.1569e-05	0.000332302	up
SFT2D2	SFT2 domain containing 2	1251.98	-0.422248	-1.34001	3.18564e-05	0.00033513	down
SYT16	synaptotagmin 16	2256.55	-0.454463	-1.37027	3.19345e-05	0.000335575	down
GABRG3	gamma-aminobutyric acid type A receptor subunit gamma3	1535.28	0.717933	1.64482	3.19363e-05	0.000335575	up
PRIM2	DNA primase subunit 2	179.448	-0.590515	-1.50578	3.20404e-05	0.000336472	down
FUT8	fucosyltransferase 8	1447.35	0.292277	1.22457	3.22799e-05	0.000338787	up
EFS	embryonal Fyn-associated substrate	162.662	-0.783856	-1.72173	3.23948e-05	0.000339794	down
NUGGC	nuclear GTPase, germinal center associated	12.1912	3.96352	15.6005	3.27901e-05	0.000343739	up
FRMD4B	FERM domain containing 4B	551.127	-0.669393	-1.5904	3.29938e-05	0.000345671	down
SLC30A3	solute carrier family 30 member 3	2876.39	-0.635631	-1.55362	3.31316e-05	0.000346912	down
KDM1A	lysine demethylase 1A	1709.28	0.340767	1.26643	3.32965e-05	0.000348434	up
MEG8	maternally expressed 8, small nucleolar RNA host gene	23171.7	-0.32886	-1.25602	3.40225e-05	0.000355824	down
ARHGEF11	Rho guanine nucleotide exchange factor 11	3320.07	0.340539	1.26623	3.42196e-05	0.000357676	up
IGSF3	immunoglobulin superfamily member 3	624.527	-0.778278	-1.71508	3.43432e-05	0.000358758	down
CABP7	calcium binding protein 7	774.909	0.770717	1.70612	3.44843e-05	0.000359968	up
CCL27	C-C motif chemokine ligand 27	1833.42	-0.383062	-1.30411	3.45194e-05	0.000359968	down
HSBP1L1	heat shock factor binding protein 1 like 1	36.4071	1.47705	2.78379	3.45486e-05	0.000360062	up
PDGFC	platelet derived growth factor C	315.113	0.482476	1.39714	3.46907e-05	0.000361333	up
FAM20A	FAM20A golgi associated secretory pathway pseudokinase	342.287	-0.719431	-1.64653	3.50443e-05	0.000364768	down
EEF1AKMT4-ECE2	EEF1AKMT4-ECE2 readthrough	688.142	0.450235	1.36626	3.50613e-05	0.000364768	up
SPATS1	spermatogenesis associated serine rich 1	86.8356	1.29251	2.44954	3.51465e-05	0.000365442	up
GIPC1	GIPC PDZ domain containing family member 1	1270.51	-0.294035	-1.22606	3.51996e-05	0.000365781	down
DNAH5	dynein axonemal heavy chain 5	162.09	-0.990337	-1.98665	3.52365e-05	0.000365953	down
TNN	tenascin N	28.0295	1.40532	2.64877	3.53484e-05	0.000366901	up
GAK	cyclin G associated kinase	3787.7	0.230188	1.17299	3.56636e-05	0.000369958	up
CETN2	centrin 2	830.612	0.298771	1.2301	3.59774e-05	0.000372997	up
PCSK5	proprotein convertase subtilisin/kexin type 5	466.789	0.866702	1.82349	3.61106e-05	0.000374161	up
CA11	carbonic anhydrase 11	2856.88	-0.613512	-1.52998	3.61458e-05	0.000374309	down
C12orf75	chromosome 12 open reading frame 75	256.67	0.480382	1.39511	3.65248e-05	0.000378015	up
DBP	D-box binding PAR bZIP transcription factor	1326.73	-0.756272	-1.68912	3.65836e-05	0.000378262	down
RCOR1	REST corepressor 1	826.336	-0.374231	-1.29615	3.6591e-05	0.000378262	down
TMEM128	transmembrane protein 128	668.227	0.492655	1.40703	3.68052e-05	0.000380256	up
BCAT2	branched chain amino acid transaminase 2	270.887	-0.603396	-1.51929	3.69413e-05	0.000381442	down
FUS	FUS RNA binding protein	9964.62	-0.281814	-1.21572	3.7824e-05	0.000390332	down
MYH10	myosin heavy chain 10	11160.3	0.222258	1.16656	3.82878e-05	0.000394708	up
LINGO4	leucine rich repeat and Ig domain containing 4	41.6337	1.83372	3.56455	3.82922e-05	0.000394708	up
MFSD8	major facilitator superfamily domain containing 8	556.438	-0.473793	-1.38876	3.86722e-05	0.000398395	down
RASSF3	Ras association domain family member 3	757.556	-0.642765	-1.56132	3.87637e-05	0.000399108	down
CCN2	cellular communication network factor 2	987.544	0.758829	1.69212	3.88583e-05	0.000399852	up
RNF168	ring finger protein 168	1212.71	0.309505	1.23928	3.90596e-05	0.000401692	up
TCF25	transcription factor 25	20903.9	0.322868	1.25081	3.91811e-05	0.00040271	up
GNAL	G protein subunit alpha L	4904.57	-0.525082	-1.43901	3.93999e-05	0.000404726	down
CROT	carnitine O-octanoyltransferase	965.761	-0.353493	-1.27765	3.9775e-05	0.000408344	down
FAM13B	family with sequence similarity 13 member B	1830.03	-0.408769	-1.32755	4.04575e-05	0.000415113	down
UBQLN4	ubiquilin 4	3594.55	-0.274641	-1.20969	4.05455e-05	0.000415778	down
TTC27	tetratricopeptide repeat domain 27	625.48	0.4535	1.36936	4.06497e-05	0.000416607	up
ABCC1	ATP binding cassette subfamily C member 1	1046.57	0.744232	1.67508	4.10982e-05	0.000420962	up
NR4A2	nuclear receptor subfamily 4 group A member 2	303.248	-1.00694	-2.00964	4.12533e-05	0.000422115	down
CDH20	cadherin 20	435.83	-0.509066	-1.42313	4.1325e-05	0.000422318	down
TMEM19	transmembrane protein 19	1055.84	0.340419	1.26612	4.17162e-05	0.000426072	up
VNN3P	vanin 3, pseudogene	12.3823	2.52453	5.75386	4.21548e-05	0.000430306	up
A2M	alpha-2-macroglobulin	166.997	1.59797	3.02718	4.24378e-05	0.000432791	up
NYNRIN	NYN domain and retroviral integrase containing	287.501	-0.498964	-1.4132	4.24777e-05	0.000432791	down
ZCCHC18	zinc finger CCHC-type containing 18	7991.09	0.284577	1.21805	4.25187e-05	0.000432791	up
OLFM4	olfactomedin 4	23.2966	2.00711	4.01976	4.25312e-05	0.000432791	up
FEZ1	fasciculation and elongation protein zeta 1	4801.41	-0.214653	-1.16042	4.25626e-05	0.000432791	down
CD81	CD81 molecule	6830.42	0.295062	1.22694	4.25677e-05	0.000432791	up
TMEM74	transmembrane protein 74	491.866	0.556546	1.47074	4.26592e-05	0.000433475	up
U2SURP	U2 snRNP associated SURP domain containing	2629.34	-0.30118	-1.23215	4.27137e-05	0.000433783	down
SRSF10	serine and arginine rich splicing factor 10	2232.69	-0.330343	-1.25731	4.27625e-05	0.000434032	down
CRAMP1	cramped chromatin regulator homolog 1	1536.89	-0.334695	-1.26111	4.2845e-05	0.000434549	down
DNAJC1	DnaJ heat shock protein family (Hsp40) member C1	894.06	-0.352287	-1.27658	4.2862e-05	0.000434549	down
SRSF1	serine and arginine rich splicing factor 1	5095.56	-0.258477	-1.19622	4.29891e-05	0.000435591	down
BHLHE22	basic helix-loop-helix family member e22	680.471	-0.784052	-1.72196	4.35719e-05	0.000441246	down
OPHN1	oligophrenin 1	1552.57	-0.243307	-1.1837	4.39577e-05	0.0004449	down
MAPRE2	microtubule associated protein RP/EB family member 2	7452.58	-0.326077	-1.2536	4.40279e-05	0.000445359	down
CTSK	cathepsin K	128.601	1.15583	2.22812	4.40922e-05	0.000445537	up
HS3ST2	heparan sulfate-glucosamine 3-sulfotransferase 2	1733.12	0.795764	1.736	4.40953e-05	0.000445537	up
CRB2	crumbs cell polarity complex component 2	266.641	0.700057	1.62457	4.45282e-05	0.000449657	up
SNAP47	synaptosome associated protein 47	9259.64	0.309925	1.23964	4.45654e-05	0.000449779	up
VCAN	versican	1047.55	0.463675	1.37905	4.4647e-05	0.000450348	up
ATP6V0A1	ATPase H+ transporting V0 subunit a1	16595.9	0.26726	1.20352	4.49912e-05	0.000453564	up
RASGEF1A	RasGEF domain family member 1A	7423.05	-0.245693	-1.18566	4.54159e-05	0.000457587	down
PIAS2	protein inhibitor of activated STAT 2	1576.96	0.303357	1.23401	4.54417e-05	0.000457589	up
SYNGR3	synaptogyrin 3	3669.09	0.335823	1.2621	4.59747e-05	0.000462697	up
GABRE	gamma-aminobutyric acid type A receptor subunit epsilon	20.4933	2.29081	4.89331	4.6182e-05	0.000464521	up
ZNF845	zinc finger protein 845	195.66	-0.514557	-1.42856	4.62811e-05	0.000465256	down
TSLP	thymic stromal lymphopoietin	13.9047	2.23419	4.70498	4.65778e-05	0.000467976	up
MOCOS	molybdenum cofactor sulfurase	87.8434	0.737913	1.66776	4.67034e-05	0.000468974	up
MLIP	muscular LMNA interacting protein	711.486	-0.654587	-1.57417	4.70851e-05	0.000472542	down
GOLGA4	golgin A4	4501.93	0.361462	1.28473	4.73502e-05	0.000474936	up
RCN1	reticulocalbin 1	396.532	-0.401136	-1.32055	4.7452e-05	0.00047569	down
ATP13A5	ATPase 13A5	409.643	0.721053	1.64839	4.75528e-05	0.000476434	up
NKD1	NKD inhibitor of WNT signaling pathway 1	394.695	0.805201	1.74739	4.77452e-05	0.000477851	up
NECTIN4	nectin cell adhesion molecule 4	150.847	0.823342	1.7695	4.77477e-05	0.000477851	up
CADM4	cell adhesion molecule 4	6269.57	0.295538	1.22734	4.79081e-05	0.000479188	up
YWHAH	tyrosine 3-monooxygenase/tryptophan 5-monooxygenase activation protein eta	25635.6	0.23627	1.17794	4.79568e-05	0.000479219	up
NSDHL	NAD(P) dependent steroid dehydrogenase-like	690.311	0.465516	1.38081	4.79648e-05	0.000479219	up
FTH1	ferritin heavy chain 1	29022.3	-0.286549	-1.21972	4.80213e-05	0.000479516	down
NRARP	NOTCH regulated ankyrin repeat protein	406.443	0.599484	1.51517	4.81477e-05	0.00048028	up
MDN1	midasin AAA ATPase 1	2399.88	-0.519299	-1.43326	4.81515e-05	0.00048028	down
SERTAD1	SERTA domain containing 1	422.843	0.788966	1.72784	4.82117e-05	0.000480613	up
SBF1	SET binding factor 1	6151.83	0.375367	1.29717	4.84255e-05	0.000482475	up
QTRT2	queuine tRNA-ribosyltransferase accessory subunit 2	517.994	-0.406293	-1.32528	4.85467e-05	0.000483413	down
APEX1	apurinic/apyrimidinic endodeoxyribonuclease 1	724.148	0.337869	1.26389	4.87919e-05	0.000485314	up
SUSD4	sushi domain containing 4	4774.52	0.244578	1.18475	4.91841e-05	0.000488943	up
TMEM114	transmembrane protein 114	49.3412	1.12557	2.18188	4.93589e-05	0.000490135	up
PRRG1	proline rich and Gla domain 1	178.658	-0.627226	-1.54459	4.94966e-05	0.00049123	down
PLD5	phospholipase D family member 5	123.551	-0.715731	-1.64231	4.96633e-05	0.000492519	down
ICAM1	intercellular adhesion molecule 1	77.1529	1.11922	2.17229	4.96815e-05	0.000492519	up
TMTC4	transmembrane O-mannosyltransferase targeting cadherins 4	428.192	0.395764	1.31564	4.97934e-05	0.000493355	up
SUN1	Sad1 and UNC84 domain containing 1	3149.05	-0.309083	-1.23892	4.99905e-05	0.000495033	down
NDRG1	N-myc downstream regulated 1	2501.91	-0.519149	-1.43311	5.04571e-05	0.000499243	down
PPP1R3C	protein phosphatase 1 regulatory subunit 3C	1200.22	-0.450878	-1.36687	5.05394e-05	0.000499243	down
SEMA6B	semaphorin 6B	2713.48	0.384712	1.3056	5.05514e-05	0.000499243	up
MAN2A1	mannosidase alpha class 2A member 1	901.666	-0.45952	-1.37508	5.05539e-05	0.000499243	down
POU4F3	POU class 4 homeobox 3	7.01257	6.28481	77.9681	5.05552e-05	0.000499243	up
TNK2	tyrosine kinase non receptor 2	7381.47	0.252334	1.19113	5.09409e-05	0.00050266	up
NIPSNAP3B	nipsnap homolog 3B	253.388	0.496845	1.41112	5.09575e-05	0.00050266	up
OGN	osteoglycin	240.495	-0.94148	-1.9205	5.1039e-05	0.000503187	down
BRK1	BRICK1 subunit of SCAR/WAVE actin nucleating complex	3793.79	0.334938	1.26132	5.10885e-05	0.000503398	up
KIF20A	kinesin family member 20A	30.641	1.58414	2.99828	5.12056e-05	0.000504273	up
OPA1	OPA1 mitochondrial dynamin like GTPase	5972.15	0.159555	1.11694	5.17072e-05	0.000508657	up
SEPTIN6	septin 6	2170.57	-0.298268	-1.22967	5.17076e-05	0.000508657	down
PRODH	proline dehydrogenase 1	633.88	-0.584922	-1.49996	5.21303e-05	0.000512388	down
IL17RD	interleukin 17 receptor D	181.886	0.606542	1.52261	5.21442e-05	0.000512388	up
DNAJC9	DnaJ heat shock protein family (Hsp40) member C9	497.105	-0.386024	-1.30679	5.25394e-05	0.000515989	down
CRTC1	CREB regulated transcription coactivator 1	5488.02	-0.314815	-1.24385	5.2643e-05	0.000516722	down
ERLEC1	endoplasmic reticulum lectin 1	1083.03	0.38103	1.30227	5.29431e-05	0.000519382	up
NAV1	neuron navigator 1	5159.03	-0.275492	-1.21041	5.31345e-05	0.000520974	down
FGF11	fibroblast growth factor 11	568.522	0.655345	1.57499	5.32942e-05	0.000522254	up
SPINT1	serine peptidase inhibitor, Kunitz type 1	65.0273	1.06636	2.09414	5.33744e-05	0.000522754	up
ALDH2	aldehyde dehydrogenase 2 family member	1640.32	-0.363909	-1.28691	5.38007e-05	0.00052664	down
ZMYND8	zinc finger MYND-type containing 8	4751.58	-0.537442	-1.4514	5.38568e-05	0.000526901	down
EMILIN1	elastin microfibril interfacer 1	134.71	1.02328	2.03254	5.42096e-05	0.00053003	up
IDE	insulin degrading enzyme	1810.18	0.243797	1.18411	5.42655e-05	0.00053003	up
PLXNA1	plexin A1	4276.54	-0.461587	-1.37706	5.42656e-05	0.00053003	down
LIMD2	LIM domain containing 2	1023.39	-0.474444	-1.38938	5.43553e-05	0.000530617	down
SYNJ2	synaptojanin 2	3292.35	-0.508566	-1.42264	5.52e-05	0.000538569	down
ATPSCKMT	ATP synthase c subunit lysine N-methyltransferase	361.016	-0.496031	-1.41033	5.53878e-05	0.000540106	down
PLCB4	phospholipase C beta 4	2136.05	-0.419235	-1.33722	5.54415e-05	0.000540336	down
KLC3	kinesin light chain 3	67.6617	1.31292	2.48445	5.57743e-05	0.000543283	up
SHC3	SHC adaptor protein 3	1144.54	-0.40458	-1.3237	5.61968e-05	0.000547101	down
HAPLN1	hyaluronan and proteoglycan link protein 1	917.674	0.576161	1.49088	5.65002e-05	0.000549754	up
ETV1	ETS variant transcription factor 1	2783.82	-0.556952	-1.47116	5.66357e-05	0.000550774	down
GSG1L	GSG1 like	3694.56	0.348437	1.27318	5.67848e-05	0.000551924	up
BCHE	butyrylcholinesterase	212.625	-0.965077	-1.95217	5.70599e-05	0.000554296	down
OLFM2	olfactomedin 2	3718.85	0.422575	1.34032	5.70999e-05	0.000554384	up
OAZ2	ornithine decarboxylase antizyme 2	4524.6	0.321602	1.24972	5.7154e-05	0.000554608	up
MBOAT7	membrane bound O-acyltransferase domain containing 7	5498.66	0.424099	1.34173	5.77164e-05	0.000559761	up
PKNOX2	PBX/knotted 1 homeobox 2	1671.56	-0.569922	-1.48444	5.79983e-05	0.00056219	down
SLC2A6	solute carrier family 2 member 6	665.494	0.512806	1.42682	5.88471e-05	0.000569801	up
KIF5B	kinesin family member 5B	8467.37	0.254945	1.19329	5.9034e-05	0.000571301	up
PDLIM1	PDZ and LIM domain 1	365.147	0.839481	1.78941	5.90711e-05	0.00057135	up
PPDPF	pancreatic progenitor cell differentiation and proliferation factor	692.116	0.415699	1.33394	5.92087e-05	0.000572063	up
AHCY	adenosylhomocysteinase	848.563	0.339898	1.26567	5.99896e-05	0.000579007	up
WASHC4	WASH complex subunit 4	1693.17	0.364038	1.28702	5.99922e-05	0.000579007	up
PODXL	podocalyxin like	886.78	-0.463292	-1.37868	6.07185e-05	0.000585701	down
MAPK6	mitogen-activated protein kinase 6	2776.89	-0.473484	-1.38846	6.07976e-05	0.000586148	down
ARF2P	ADP ribosylation factor 2, pseudogene	1133.34	-0.26407	-1.20086	6.09155e-05	0.000586968	down
COPS9	COP9 signalosome subunit 9	868.227	0.42288	1.3406	6.1045e-05	0.000587899	up
ANKRD44	ankyrin repeat domain 44	348.132	-0.467432	-1.38265	6.12953e-05	0.000589992	down
PCDH8	protocadherin 8	905.147	0.754147	1.68663	6.14062e-05	0.000590741	up
NOL4L	nucleolar protein 4 like	1731.91	-0.326999	-1.2544	6.15618e-05	0.00059192	down
FADS2	fatty acid desaturase 2	4254.38	0.198685	1.14765	6.19001e-05	0.000594853	up
MARCKS	myristoylated alanine rich protein kinase C substrate	3572.16	-0.452172	-1.3681	6.20606e-05	0.000596075	down
RTN1	reticulon 1	22106.8	-0.290453	-1.22302	6.21313e-05	0.000596434	down
EPHA7	EPH receptor A7	2323.19	0.347925	1.27273	6.22293e-05	0.000597054	up
TTC4	tetratricopeptide repeat domain 4	1181.89	-0.474647	-1.38958	6.25176e-05	0.000599499	down
HMGCS1	3-hydroxy-3-methylglutaryl-CoA synthase 1	9739.2	0.544534	1.45855	6.27261e-05	0.000601176	up
CBLB	Cbl proto-oncogene B	808.938	0.373419	1.29542	6.28136e-05	0.000601691	up
SPTSSB	serine palmitoyltransferase small subunit B	35.6246	-1.31402	-2.48633	6.31811e-05	0.000604888	down
ROBO3	roundabout guidance receptor 3	2043.64	0.634328	1.55221	6.33404e-05	0.000606088	up
NF2	NF2, moesin-ezrin-radixin like (MERLIN) tumor suppressor	3031.64	0.234826	1.17676	6.35753e-05	0.000608011	up
NUCB1	nucleobindin 1	1923.56	0.387705	1.30831	6.37198e-05	0.000609068	up
LMBRD2	LMBR1 domain containing 2	4391.52	0.161668	1.11858	6.3875e-05	0.000610224	up
FAM135A	family with sequence similarity 135 member A	1416.17	0.674463	1.596	6.39671e-05	0.000610778	up
RPL30	ribosomal protein L30	2068.95	-0.319137	-1.24758	6.43756e-05	0.000614351	down
HSPB8	heat shock protein family B (small) member 8	368.19	-0.517409	-1.43138	6.45799e-05	0.000615972	down
KCNT1	potassium sodium-activated channel subfamily T member 1	7117.43	0.298618	1.22997	6.48413e-05	0.000618135	up
PLA2G4D	phospholipase A2 group IVD	12.7437	3.59745	12.1044	6.65038e-05	0.000633646	up
DCP1B	decapping mRNA 1B	526.797	-0.389338	-1.30979	6.67181e-05	0.000635172	down
NR4A3	nuclear receptor subfamily 4 group A member 3	718.658	-1.60168	-3.03496	6.6735e-05	0.000635172	down
MYO9A	myosin IXA	4882.83	-0.211207	-1.15766	6.70283e-05	0.000637286	down
VILL	villin like	289.841	0.665213	1.5858	6.71443e-05	0.000638049	up
EWSR1	EWS RNA binding protein 1	6407.32	-0.231165	-1.17378	6.77766e-05	0.000643374	down
PLIN3	perilipin 3	335.286	-0.638934	-1.55718	6.80228e-05	0.00064514	down
CMTM5	CKLF like MARVEL transmembrane domain containing 5	532.956	-0.476812	-1.39167	6.80348e-05	0.00064514	down
PEBP1	phosphatidylethanolamine binding protein 1	8601.1	0.251539	1.19048	6.82396e-05	0.000646739	up
ASPH	aspartate beta-hydroxylase	2362.73	-0.256375	-1.19447	6.83376e-05	0.000647325	down
LRP4	LDL receptor related protein 4	1355.63	-0.421859	-1.33965	6.83776e-05	0.000647361	down
QSOX2	quiescin sulfhydryl oxidase 2	844.93	0.299544	1.23075	6.85031e-05	0.000648206	up
KRT7	keratin 7	32.2306	3.09224	8.52816	6.88528e-05	0.000650952	up
MIB1	MIB E3 ubiquitin protein ligase 1	7062.21	0.220445	1.16509	6.89025e-05	0.000650952	up
PTCH1	patched 1	1672.92	-0.33566	-1.26195	6.90536e-05	0.000652036	down
ETNK1	ethanolamine kinase 1	15659	0.142806	1.10405	6.91369e-05	0.000652477	up
YWHAB	tyrosine 3-monooxygenase/tryptophan 5-monooxygenase activation protein beta	16919.1	0.191474	1.14193	6.92443e-05	0.000653146	up
HDHD3	haloacid dehalogenase like hydrolase domain containing 3	131.423	0.861201	1.81655	6.93171e-05	0.000653488	up
CA2	carbonic anhydrase 2	3366.42	-0.398789	-1.3184	7.02212e-05	0.000661663	down
CALB2	calbindin 2	486.565	-2.63512	-6.21228	7.0269e-05	0.000661764	down
BRAP	BRCA1 associated protein	2336.86	0.255781	1.19398	7.07585e-05	0.000666024	up
CDS2	CDP-diacylglycerol synthase 2	18521.2	-0.211985	-1.15828	7.11684e-05	0.00066953	down
B4GALNT3	beta-1,4-N-acetyl-galactosaminyltransferase 3	30.0684	-1.52768	-2.88322	7.13482e-05	0.000670868	down
COX7A1	cytochrome c oxidase subunit 7A1	22.1243	1.46132	2.75359	7.15907e-05	0.000672794	up
NPR3	natriuretic peptide receptor 3	467.453	-0.716282	-1.64294	7.25854e-05	0.000681785	down
KLF14	KLF transcription factor 14	9.45393	-2.83218	-7.12148	7.29544e-05	0.00068489	down
NIPAL3	NIPA like domain containing 3	3380.01	0.347006	1.27192	7.30215e-05	0.000685161	up
BBOX1	gamma-butyrobetaine hydroxylase 1	21.2034	-1.6369	-3.10997	7.31928e-05	0.000686408	down
DPF1	double PHD fingers 1	1498.8	-0.35399	-1.27809	7.32884e-05	0.000686944	down
STOML3	stomatin like 3	8.70654	-3.19305	-9.14544	7.34779e-05	0.00068836	down
SIPA1L2	signal induced proliferation associated 1 like 2	1396.43	-0.288899	-1.22171	7.35723e-05	0.000688523	down
IGFBP3	insulin like growth factor binding protein 3	369.651	0.825768	1.77248	7.3987e-05	0.000691986	up
SH3D19	SH3 domain containing 19	466.741	-0.451072	-1.36706	7.41413e-05	0.00069276	down
COL6A5	collagen type VI alpha 5 chain	65.2266	1.59137	3.01336	7.4199e-05	0.000692937	up
NNMT	nicotinamide N-methyltransferase	25.5191	1.94239	3.84342	7.43486e-05	0.000693972	up
TIMELESS	timeless circadian regulator	126.417	-0.660176	-1.58028	7.51074e-05	0.000700689	down
RNH1	ribonuclease/angiogenin inhibitor 1	708.524	0.358855	1.28241	7.54171e-05	0.000703212	up
POLE4	DNA polymerase epsilon 4, accessory subunit	739.487	0.364725	1.28764	7.54809e-05	0.00070344	up
MAPK12	mitogen-activated protein kinase 12	298.755	0.830359	1.77813	7.58173e-05	0.000706206	up
TUBB2A	tubulin beta 2A class IIa	14684.7	0.428077	1.34544	7.61137e-05	0.000708599	up
CMTM4	CKLF like MARVEL transmembrane domain containing 4	5533.7	-0.324449	-1.25219	7.7355e-05	0.00071978	down
MAN2A2	mannosidase alpha class 2A member 2	6046.07	-0.333607	-1.26016	7.74832e-05	0.000720598	down
ZCCHC24	zinc finger CCHC-type containing 24	2329.71	-0.34448	-1.26969	7.80652e-05	0.000725633	down
RPL37A	ribosomal protein L37a	1959.95	-0.380029	-1.30137	7.85707e-05	0.000729952	down
GUCY1A1	guanylate cyclase 1 soluble subunit alpha 1	2295.31	-1.15802	-2.23151	7.87489e-05	0.000730991	down
RAMP3	receptor activity modifying protein 3	220.984	-0.956968	-1.94123	7.87642e-05	0.000730991	down
INTS10	integrator complex subunit 10	1943.32	-0.309328	-1.23913	7.89491e-05	0.000732326	down
TBC1D8	TBC1 domain family member 8	825.138	0.663144	1.58353	7.95904e-05	0.000737892	up
MCUB	mitochondrial calcium uniporter dominant negative subunit beta	38.5309	-1.41046	-2.65822	7.99591e-05	0.000740543	down
PSMC5	proteasome 26S subunit, ATPase 5	4480.15	0.316292	1.24513	8.00212e-05	0.000740734	up
ADGRB1	adhesion G protein-coupled receptor B1	13417.5	-0.300725	-1.23176	8.05989e-05	0.000745449	down
ANAPC5	anaphase promoting complex subunit 5	5579.97	-0.201659	-1.15002	8.06308e-05	0.000745449	down
SMAD3	SMAD family member 3	1940.57	-1.25852	-2.39249	8.06556e-05	0.000745449	down
TWF1	twinfilin actin binding protein 1	1612.83	0.305643	1.23597	8.1136e-05	0.000749502	up
MPZL2	myelin protein zero like 2	143.741	0.820292	1.76576	8.16478e-05	0.000753841	up
DDAH1	dimethylarginine dimethylaminohydrolase 1	4198.52	1.08033	2.11452	8.17485e-05	0.000754381	up
CALM2	calmodulin 2	33713	-0.274556	-1.20962	8.2465e-05	0.000760208	down
SLC5A12	solute carrier family 5 member 12	6.66972	4.58716	24.0366	8.35063e-05	0.000769016	up
SRP14	signal recognition particle 14	1411.31	0.357221	1.28096	8.35064e-05	0.000769016	up
TGFB1I1	transforming growth factor beta 1 induced transcript 1	777.615	1.60452	3.04094	8.36921e-05	0.000770329	up
ZNF860	zinc finger protein 860	168.444	-0.677768	-1.59966	8.40502e-05	0.000773227	down
GCNT4	glucosaminyl (N-acetyl) transferase 4	869.926	0.693593	1.61731	8.41072e-05	0.000773354	up
KCNJ10	potassium inwardly rectifying channel subfamily J member 10	6042.55	0.442397	1.35886	8.41773e-05	0.000773601	up
SWI5	SWI5 homologous recombination repair protein	2633.47	0.178438	1.13166	8.48322e-05	0.000779219	up
BACH2	BTB domain and CNC homolog 2	368.753	-0.666984	-1.58775	8.48913e-05	0.000779361	down
LRRC75B	leucine rich repeat containing 75B	394.323	-0.404292	-1.32344	8.50167e-05	0.000779857	down
CMIP	c-Maf inducing protein	5056.57	0.381543	1.30273	8.50325e-05	0.000779857	up
ZCCHC7	zinc finger CCHC-type containing 7	2142.89	-0.314435	-1.24352	8.5143e-05	0.00078047	down
TRHDE	thyrotropin releasing hormone degrading enzyme	1059.66	0.465996	1.38127	8.53578e-05	0.000782039	up
TEX9	testis expressed 9	379.175	-0.527311	-1.44124	8.55807e-05	0.000783291	down
SALL2	spalt like transcription factor 2	1441.82	-0.372925	-1.29498	8.55822e-05	0.000783291	down
HNRNPF	heterogeneous nuclear ribonucleoprotein F	2306.52	-0.240935	-1.18176	8.56899e-05	0.000783876	down
UBR3	ubiquitin protein ligase E3 component n-recognin 3	8270.22	0.273842	1.20902	8.63302e-05	0.000789304	up
TAF6L	TATA-box binding protein associated factor 6 like	281.643	0.513793	1.4278	8.63715e-05	0.000789304	up
UBE3C	ubiquitin protein ligase E3C	3303.58	0.292239	1.22454	8.65536e-05	0.000790564	up
WDR90	WD repeat domain 90	854.256	-0.37014	-1.29248	8.66484e-05	0.000791026	down
NUDT18	nudix hydrolase 18	772.249	0.469548	1.38468	8.74156e-05	0.000797595	up
PI4K2A	phosphatidylinositol 4-kinase type 2 alpha	2195.13	0.210098	1.15677	8.74571e-05	0.000797595	up
A4GALT	alpha 1,4-galactosyltransferase (P blood group)	95.795	0.883312	1.84461	8.75327e-05	0.000797877	up
IRGC	immunity related GTPase cinema	18.3727	3.46901	11.0733	8.77789e-05	0.000799713	up
MAP1LC3A	microtubule associated protein 1 light chain 3 alpha	2751.69	0.397734	1.31744	8.78888e-05	0.0007999	up
TBC1D20	TBC1 domain family member 20	1833.16	0.282875	1.21662	8.80315e-05	0.000800519	up
CAVIN1	caveolae associated protein 1	771.913	0.806979	1.74954	8.80463e-05	0.000800519	up
DPM3	dolichyl-phosphate mannosyltransferase subunit 3, regulatory	279.948	0.519969	1.43392	8.85243e-05	0.000804455	up
MRTFA	myocardin related transcription factor A	1936.88	0.288118	1.22105	8.86428e-05	0.000805124	up
CALR3	calreticulin 3	34.7395	1.70052	3.25018	8.87251e-05	0.000805462	up
NTSR1	neurotensin receptor 1	271.589	0.932843	1.90903	8.87842e-05	0.000805589	up
DCAF10	DDB1 and CUL4 associated factor 10	795.933	0.349498	1.27412	9.0059e-05	0.000816723	up
ZBTB47	zinc finger and BTB domain containing 47	2564.27	-0.275334	-1.21027	9.01025e-05	0.000816723	down
FAM53A	family with sequence similarity 53 member A	769.825	0.340972	1.26661	9.04291e-05	0.000819268	up
ZCCHC12	zinc finger CCHC-type containing 12	772.918	-0.712865	-1.63906	9.11722e-05	0.000825276	down
NMT1	N-myristoyltransferase 1	6354.44	0.235976	1.1777	9.11846e-05	0.000825276	up
ACE	angiotensin I converting enzyme	785.813	0.626495	1.54381	9.22549e-05	0.00083454	up
PAFAH2	platelet activating factor acetylhydrolase 2	255.832	0.49366	1.40801	9.2614e-05	0.000836993	up
COPS7B	COP9 signalosome subunit 7B	518.637	-0.36872	-1.29121	9.26196e-05	0.000836993	down
MROH1	maestro heat like repeat family member 1	3014.39	0.368183	1.29073	9.28453e-05	0.000838609	up
YAF2	YY1 associated factor 2	2256.55	0.281481	1.21544	9.33659e-05	0.000842885	up
TMEM86A	transmembrane protein 86A	394.199	0.34866	1.27338	9.34406e-05	0.000843134	up
CPPED1	calcineurin like phosphoesterase domain containing 1	1283.81	0.394485	1.31447	9.47788e-05	0.000854347	up
RPL21	ribosomal protein L21	5273.61	-0.268383	-1.20446	9.52959e-05	0.000858575	down
NACC2	NACC family member 2	3861.19	0.261541	1.19876	9.65194e-05	0.000869161	up
DEXI	Dexi homolog	760.359	0.279181	1.21351	9.83149e-05	0.000884439	up
PTEN	phosphatase and tensin homolog	7762.29	0.176077	1.12981	9.86257e-05	0.000886789	up
C11orf87	chromosome 11 open reading frame 87	4757.37	-0.367853	-1.29043	9.93491e-05	0.000891948	down
LDHD	lactate dehydrogenase D	513.447	0.33069	1.25761	9.96846e-05	0.000894234	up
CTIF	cap binding complex dependent translation initiation factor	2776.66	0.271191	1.2068	9.97038e-05	0.000894234	up
MAPK14	mitogen-activated protein kinase 14	2679.75	-0.226357	-1.16988	9.98564e-05	0.000895154	down
RPS12	ribosomal protein S12	2239.87	-0.321519	-1.24965	0.000100076	0.000896671	down
DTNB	dystrobrevin beta	1721.65	0.326485	1.25395	0.000100303	0.000898255	up
IQCE	IQ motif containing E	996.455	-0.404488	-1.32362	0.000100863	0.000902699	down
VGLL4	vestigial like family member 4	558.38	-0.479069	-1.39384	0.000100915	0.000902699	down
TMEM63B	transmembrane protein 63B	3764.7	0.238961	1.18014	0.000100951	0.000902699	up
RILP	Rab interacting lysosomal protein	39	1.41964	2.6752	0.000101238	0.000904818	up
B4GALT6	beta-1,4-galactosyltransferase 6	5064.22	0.330682	1.25761	0.000101993	0.000911113	up
ST8SIA3	ST8 alpha-N-acetyl-neuraminide alpha-2,8-sialyltransferase 3	4721.95	-0.236673	-1.17827	0.000102466	0.000914425	down
RNF20	ring finger protein 20	2552.65	-0.277429	-1.21203	0.000102712	0.000916163	down
TSPAN3	tetraspanin 3	6743.52	0.243132	1.18356	0.000102981	0.000918102	up
PPP4R2	protein phosphatase 4 regulatory subunit 2	3693.17	0.332896	1.25954	0.00010305	0.000918262	up
HINT1	histidine triad nucleotide binding protein 1	2117.38	0.305659	1.23598	0.000103336	0.000920345	up
OLFML2B	olfactomedin like 2B	176.434	-0.648083	-1.56708	0.000104052	0.000926266	down
ID4	inhibitor of DNA binding 4	1603.31	-0.600552	-1.5163	0.000104242	0.000927349	down
TXNDC5	thioredoxin domain containing 5	1313.87	0.35719	1.28093	0.000104277	0.000927349	up
KCNE5	potassium voltage-gated channel subfamily E regulatory subunit 5	110.826	1.31448	2.48713	0.000105119	0.000934367	up
FXYD1	FXYD domain containing ion transport regulator 1	289.889	-0.537632	-1.45159	0.000106149	0.000943056	down
AFG3L2	AFG3 like matrix AAA peptidase subunit 2	2621.96	0.251667	1.19058	0.00010648	0.000945524	up
YWHAZ	tyrosine 3-monooxygenase/tryptophan 5-monooxygenase activation protein zeta	36187.2	0.282717	1.21648	0.000106906	0.000948839	up
PISD	phosphatidylserine decarboxylase	1731.93	0.246125	1.18602	0.000107139	0.000950435	up
RBM12	RNA binding motif protein 12	552.657	-0.79955	-1.74056	0.000107249	0.000950935	down
PNMA1	PNMA family member 1	111.867	0.857434	1.81181	0.000107376	0.000951594	up
ADAMTS12	ADAM metallopeptidase with thrombospondin type 1 motif 12	16.8596	2.21112	4.63034	0.000107573	0.000952708	up
SIAH3	siah E3 ubiquitin protein ligase family member 3	376.618	0.733383	1.66253	0.000107609	0.000952708	up
EIF4G3	eukaryotic translation initiation factor 4 gamma 3	9233.87	0.177499	1.13092	0.00010774	0.000952726	up
GLA	galactosidase alpha	441.663	0.610264	1.52654	0.00010777	0.000952726	up
PRDM12	PR/SET domain 12	8.64374	2.99526	7.97374	0.000108255	0.000956537	up
RDM1	RAD52 motif containing 1	66.743	-0.926039	-1.90005	0.000108643	0.000959491	down
VPS26A	VPS26 retromer complex component A	1986.37	0.310359	1.24002	0.000108966	0.000961872	up
NOC3L	NOC3 like DNA replication regulator	459.399	-0.339595	-1.2654	0.000109112	0.000962688	down
CD164L2	CD164 molecule like 2	69.1977	1.35393	2.55607	0.000109318	0.000964028	up
PPP2R5C	protein phosphatase 2 regulatory subunit B'gamma	6234.72	0.248191	1.18772	0.000109813	0.000967436	up
INCENP	inner centromere protein	499.996	-0.537514	-1.45147	0.000110161	0.000970022	down
USP54	ubiquitin specific peptidase 54	2544.16	-0.484242	-1.39885	0.000111281	0.000979406	down
MDFIC2	MyoD family inhibitor domain containing 2	57.1785	-1.43052	-2.69543	0.000111607	0.000981786	down
ZNF821	zinc finger protein 821	797.104	-0.31206	-1.24148	0.000111779	0.000982819	down
CMYA5	cardiomyopathy associated 5	300.699	-0.506438	-1.42054	0.000112609	0.000989141	down
HNRNPH3	heterogeneous nuclear ribonucleoprotein H3	901.316	-0.284287	-1.21781	0.000114228	0.00100238	down
UCK2	uridine-cytidine kinase 2	1020.84	0.455635	1.37139	0.000116117	0.00101846	up
USP19	ubiquitin specific peptidase 19	4723.06	-0.191112	-1.14164	0.00011639	0.00102032	down
ASB16	ankyrin repeat and SOCS box containing 16	60.9831	-0.927984	-1.90262	0.00011648	0.00102032	down
ITGA9	integrin subunit alpha 9	355.488	0.887819	1.85038	0.000116501	0.00102032	up
CRYAB	crystallin alpha B	1672.09	-0.559628	-1.47389	0.000116621	0.00102047	down
CFAP410	cilia and flagella associated protein 410	900.176	0.344613	1.26981	0.000116632	0.00102047	up
RNF169	ring finger protein 169	1855.83	-0.329706	-1.25676	0.000116866	0.00102202	down
ANKLE2	ankyrin repeat and LEM domain containing 2	1088.7	-0.278151	-1.21264	0.000117129	0.00102382	down
PPP2R5B	protein phosphatase 2 regulatory subunit B'beta	3125.87	0.271549	1.2071	0.000118273	0.00103332	up
STX5	syntaxin 5	1736.11	-0.275354	-1.21029	0.000118684	0.00103603	down
TPBG	trophoblast glycoprotein	314.694	-0.627988	-1.54541	0.0001187	0.00103603	down
PLPPR1	phospholipid phosphatase related 1	167.02	-0.907688	-1.87604	0.000119161	0.00103954	down
SETBP1	SET binding protein 1	1319.29	-0.396328	-1.31615	0.00011987	0.00104522	down
GPRASP3	G protein-coupled receptor associated sorting protein family member 3	1924.9	-0.238847	-1.18005	0.000119938	0.00104531	down
PSMD2	proteasome 26S subunit ubiquitin receptor, non-ATPase 2	6323.85	0.238262	1.17957	0.000120505	0.00104973	up
COL6A2	collagen type VI alpha 2 chain	783.744	-0.718864	-1.64589	0.000120931	0.00105294	down
TMEM132D	transmembrane protein 132D	1821.1	0.347809	1.27263	0.000121368	0.00105607	up
DHX37	DEAH-box helicase 37	473.317	-0.613054	-1.52949	0.000121409	0.00105607	down
THRA	thyroid hormone receptor alpha	12749.6	-0.391781	-1.31201	0.000121521	0.00105653	down
IARS2	isoleucyl-tRNA synthetase 2, mitochondrial	1569.96	0.279545	1.21381	0.000122263	0.00106247	up
PSRC1	proline and serine rich coiled-coil 1	250.475	-1.94726	-3.85641	0.000122648	0.00106477	down
CCDC9	coiled-coil domain containing 9	1091.01	-0.299863	-1.23103	0.000123312	0.00107002	down
FKBP9	FKBP prolyl isomerase 9	1027.66	-0.28156	-1.21551	0.000124527	0.00107917	down
ZNF703	zinc finger protein 703	998.167	0.493325	1.40768	0.000124533	0.00107917	up
EPHX4	epoxide hydrolase 4	1166.13	-0.364366	-1.28732	0.000124547	0.00107917	down
SDC1	syndecan 1	77.1298	1.97859	3.94108	0.000124639	0.00107944	up
CSPG5	chondroitin sulfate proteoglycan 5	6233.82	-0.237207	-1.17871	0.000125088	0.0010828	down
ZXDB	zinc finger X-linked duplicated B	708.366	-0.293409	-1.22553	0.000126032	0.00108992	down
PRRC2B	proline rich coiled-coil 2B	18583.5	0.248734	1.18816	0.000126226	0.00109107	up
SLC7A6	solute carrier family 7 member 6	1118.37	0.449742	1.3658	0.000128049	0.00110576	up
RAB12	RAB12, member RAS oncogene family	2182.65	0.243172	1.18359	0.000128547	0.00110952	up
TPI1	triosephosphate isomerase 1	15388.3	0.22698	1.17038	0.000128751	0.00111071	up
HLA-H	major histocompatibility complex, class I, H (pseudogene)	1080.03	0.634188	1.55206	0.000128809	0.00111071	up
PYGL	glycogen phosphorylase L	95.7435	-0.792851	-1.73249	0.000128967	0.00111154	down
TLCD1	TLC domain containing 1	504.057	0.403501	1.32271	0.000129113	0.00111226	up
ARL8A	ADP ribosylation factor like GTPase 8A	4332.27	0.208615	1.15558	0.000129352	0.00111378	up
NACAD	NAC alpha domain containing	1190.33	0.58253	1.49747	0.000130374	0.00112205	up
FAM184A	family with sequence similarity 184 member A	725.775	-0.558553	-1.47279	0.000131557	0.00113168	down
ACP5	acid phosphatase 5, tartrate resistant	17.4795	2.47564	5.56214	0.000131898	0.00113407	up
TJAP1	tight junction associated protein 1	506.694	-0.39561	-1.3155	0.000132517	0.00113884	down
MARK4	microtubule affinity regulating kinase 4	2097.23	0.241755	1.18243	0.000133216	0.0011443	up
EFR3B	EFR3 homolog B	8362.56	0.336837	1.26298	0.000133425	0.00114555	up
PTPRJ	protein tyrosine phosphatase receptor type J	5958.97	0.218439	1.16347	0.000134113	0.0011509	up
TUB	TUB bipartite transcription factor	6665.09	-0.493831	-1.40818	0.000134379	0.00115263	down
C5orf15	chromosome 5 open reading frame 15	2408.02	0.310375	1.24003	0.000135407	0.00116033	up
PRSS12	serine protease 12	776.812	0.468696	1.38386	0.000135524	0.00116048	up
TMEM121B	transmembrane protein 121B	2294.93	-0.391365	-1.31163	0.000135599	0.00116048	down
HSPB6	heat shock protein family B (small) member 6	119.766	0.756971	1.68994	0.000135619	0.00116048	up
SORBS1	sorbin and SH3 domain containing 1	2022.49	-0.396735	-1.31652	0.000136494	0.00116694	down
HMGCS2	3-hydroxy-3-methylglutaryl-CoA synthase 2	169.33	-0.846032	-1.79755	0.000136504	0.00116694	down
LRRN3	leucine rich repeat neuronal 3	1518.69	-0.446151	-1.3624	0.000137083	0.00117133	down
SLC2A14	solute carrier family 2 member 14	5910.7	0.337183	1.26329	0.000137672	0.0011758	up
NECAP1	NECAP endocytosis associated 1	5240.9	0.280448	1.21457	0.000138548	0.00118198	up
SERTM1	serine rich and transmembrane domain containing 1	955.632	0.509241	1.4233	0.000138593	0.00118198	up
LHPP	phospholysine phosphohistidine inorganic pyrophosphate phosphatase	338.41	0.630394	1.54799	0.000138763	0.00118255	up
KLHL7	kelch like family member 7	3076.4	0.412329	1.33083	0.000138793	0.00118255	up
PPARGC1B	PPARG coactivator 1 beta	228.491	-0.508142	-1.42222	0.000138965	0.00118345	down
MAP3K1	mitogen-activated protein kinase kinase kinase 1	336.206	-1.07322	-2.10413	0.000139258	0.00118523	down
STK4	serine/threonine kinase 4	1528.53	-0.27381	-1.209	0.000139306	0.00118523	down
OBSL1	obscurin like cytoskeletal adaptor 1	454.638	-0.480012	-1.39475	0.000140436	0.00119427	down
GLCE	glucuronic acid epimerase	1295	0.508293	1.42237	0.000140872	0.00119741	up
EMX2OS	EMX2 opposite strand/antisense RNA	88.2891	-0.72778	-1.65609	0.000141193	0.00119917	down
MKNK2	MAPK interacting serine/threonine kinase 2	1037.08	-0.356439	-1.28026	0.000141306	0.00119939	down
NTN3	netrin 3	254.72	0.61092	1.52723	0.00014161	0.0012014	up
ATG9B	autophagy related 9B	98.8873	0.834452	1.78318	0.000141792	0.00120237	up
P2RX1	purinergic receptor P2X 1	32.6427	2.80495	6.98833	0.000142676	0.0012093	up
UBE2A	ubiquitin conjugating enzyme E2 A	1002.86	0.306183	1.23643	0.000143314	0.00121413	up
THEG	theg spermatid protein	14.3624	2.09385	4.26886	0.000143848	0.00121808	up
RFTN2	raftlin family member 2	692.034	-0.351816	-1.27617	0.000144097	0.00121961	down
ADGB	androglobin	31.355	1.20318	2.30247	0.000144407	0.00122116	up
MPHOSPH8	M-phase phosphoprotein 8	1763.78	0.210354	1.15697	0.000144417	0.00122116	up
NMB	neuromedin B	41.799	-1.97126	-3.92109	0.000145699	0.00123142	down
XPNPEP1	X-prolyl aminopeptidase 1	1184.35	0.290914	1.22342	0.000146877	0.00124079	up
MOAP1	modulator of apoptosis 1	544.318	0.538848	1.45281	0.00014727	0.00124352	up
AK3	adenylate kinase 3	2238.27	-0.225746	-1.16938	0.000147434	0.00124432	down
CUX2	cut like homeobox 2	4273.06	0.486036	1.40059	0.000147514	0.00124441	up
SHQ1	SHQ1, H/ACA ribonucleoprotein assembly factor	223.51	0.662743	1.58309	0.000147586	0.00124442	up
VIT	vitrin	34.0175	-1.21037	-2.31397	0.000148756	0.0012537	down
PTK2B	protein tyrosine kinase 2 beta	11492.5	-0.413114	-1.33156	0.000149002	0.00125518	down
PSMC1	proteasome 26S subunit, ATPase 1	3692.79	0.21769	1.16287	0.000149544	0.00125856	up
H2BC11	H2B clustered histone 11	159.47	-0.670316	-1.59142	0.000150927	0.0012696	down
ULK1	unc-51 like autophagy activating kinase 1	3327.35	0.306563	1.23676	0.000151094	0.00127041	up
KANSL1L	KAT8 regulatory NSL complex subunit 1 like	316.75	-0.553044	-1.46718	0.000151213	0.00127082	down
NTNG1	netrin G1	359.55	-0.755918	-1.68871	0.000152374	0.00127937	down
PHACTR3	phosphatase and actin regulator 3	3214.14	-0.271774	-1.20729	0.000152629	0.00128047	down
PTP4A3	protein tyrosine phosphatase 4A3	2313.42	0.412161	1.33068	0.000152648	0.00128047	up
ADGRA1	adhesion G protein-coupled receptor A1	1955.73	-0.317952	-1.24656	0.000153424	0.00128577	down
DYSF	dysferlin	255.363	0.721813	1.64925	0.000153702	0.00128749	up
ANXA6	annexin A6	2862.16	0.319658	1.24803	0.000154136	0.00129053	up
VTCN1	V-set domain containing T cell activation inhibitor 1	12.1129	2.15759	4.46167	0.00015472	0.00129482	up
HIC2	HIC ZBTB transcriptional repressor 2	257.467	-0.638006	-1.55618	0.000155313	0.00129739	down
AKT1	AKT serine/threonine kinase 1	3575.7	-0.250069	-1.18926	0.000155361	0.00129739	down
MTHFR	methylenetetrahydrofolate reductase	1375.66	0.366498	1.28922	0.000155394	0.00129739	up
PHF24	PHD finger protein 24	15864.8	-0.388016	-1.30859	0.000155463	0.00129739	down
KCMF1	potassium channel modulatory factor 1	1511.76	0.23104	1.17368	0.000156234	0.00130321	up
PRMT2	protein arginine methyltransferase 2	1610.29	0.461735	1.3772	0.000156763	0.00130652	up
RNF208	ring finger protein 208	1699.54	0.29506	1.22694	0.000156851	0.00130653	up
SESN2	sestrin 2	389.698	0.640168	1.55851	0.000158431	0.00131846	up
CRISPLD2	cysteine rich secretory protein LCCL domain containing 2	162.047	1.37008	2.58485	0.00015856	0.00131893	up
TPD52	tumor protein D52	2217.05	0.351656	1.27602	0.000159021	0.00132215	up
CDC37L1	cell division cycle 37 like 1, HSP90 cochaperone	4915.11	-0.250074	-1.18927	0.000159884	0.0013287	down
GMNC	geminin coiled-coil domain containing	29.2655	-1.99751	-3.99311	0.00016	0.00132905	down
AP4E1	adaptor related protein complex 4 subunit epsilon 1	517.53	-0.339184	-1.26504	0.000161291	0.00133915	down
TMED9	transmembrane p24 trafficking protein 9	2329.78	0.304428	1.23493	0.00016162	0.00134126	up
COPS2	COP9 signalosome subunit 2	2853.41	0.301903	1.23277	0.000163663	0.00135758	up
MLEC	malectin	4032.91	-0.222986	-1.16715	0.000163929	0.00135916	down
E2F3	E2F transcription factor 3	1167.76	0.299788	1.23096	0.000164494	0.00136321	up
MTUS2	microtubule associated scaffold protein 2	1345.83	-0.524118	-1.43805	0.000165178	0.00136824	down
SNRNP35	small nuclear ribonucleoprotein U11/U12 subunit 35	186.062	-0.592662	-1.50803	0.000165261	0.0013683	down
PALS1	protein associated with LIN7 1, MAGUK p55 family member	1259.25	-0.298382	-1.22976	0.000165496	0.00136961	down
METTL3	methyltransferase 3, N6-adenosine-methyltransferase complex catalytic subunit	566.782	-0.411334	-1.32991	0.00016568	0.0013705	down
[truncated: 5,580 more rows]
