# Supplementary material for: Seizure evolution in a mouse model of West syndrome involves complex and time-dependent synapse remodeling, gliosis and alterations in lipid metabolism
Source: PLoS Biol. 2025 Oct 9;23(10):e3003192. doi: 10.1371/journal.pbio.3003192 (PMC12520403; doi:10.1371/journal.pbio.3003192)
Supplement: S4 Table — (XLSX) [file pbio.3003192.s024.xlsx]

## Sheet: Sheet1
S4_Table. List of DEGs for snRNA-seq clusters of Cyfip2+/R87C hippocampus at P28 WK
Hippocampal all clusters									Excitatory neuron clusters									Pyramidal neuron clusters									CA1 neuron clusters									Oligodendrocyte clusters									Microglia clusters
gene	stat	avg_log2FC	pct.1	pct.2	p_val	p_val_adj	cluster		gene	stat	avg_log2FC	pct.1	pct.2	p_val	p_val_adj	cluster		gene	stat	avg_log2FC	pct.1	pct.2	p_val	p_val_adj	cluster		gene	stat	avg_log2FC	pct.1	pct.2	p_val	p_val_adj	cluster		gene	stat	avg_log2FC	pct.1	pct.2	p_val	p_val_adj	cluster		gene	stat	avg_log2FC	pct.1	pct.2
Slit3	38.51	2.15	0.94	0.38	0	0	Excitatory neuron		Glis3	-38.5	-4.37	0.13	0.85	0	0	Pyramidal		Gm2164	38.43	2.94	0.77	0.13	0	0	CA1		Gm20713	38.48	2.09	0.89	0.43	0	0	CA1-1		Apod	37.94	2.47	0.91	0.52	0	0	Apod+ Oligodendrocyte		4921534H16Rik	29.68	4.94	0.45	0.01
Cacna1e	38.51	1.75	0.95	0.43	0	0	Excitatory neuron		Khdrbs3	38.49	3.48	0.94	0.25	0	0	Pyramidal		Spock1	-38.51	-2.42	0.33	0.85	0	0	CA1		Sdk1	38.48	2.14	0.73	0.28	0	0	CA1-1		Malat1	36.94	0.31	1	1	9.52e-299	2.47e-294	Apod+ Oligodendrocyte		A530046M15Rik	25.9	4.84	0.36	0.01
Arpp21	38.51	1.85	0.92	0.41	0	0	Excitatory neuron		Runx1t1	38.49	3.61	0.76	0.09	0	0	Pyramidal		Ndst3	38.43	2.51	0.8	0.29	0	0	CA1		Ntng1	-38.35	-2.54	0.33	0.66	0	0	CA1-1		Ptgds	35.87	1.25	0.93	0.71	8.64e-282	2.24e-277	Apod+ Oligodendrocyte		A230004M16Rik	29.52	4.08	0.46	0.01
5730522E02Rik	38.51	1.85	0.88	0.37	0	0	Excitatory neuron		Adarb2	-38.5	-3.93	0.28	0.94	0	0	Pyramidal		Car10	-38.51	-2.9	0.24	0.73	0	0	CA1		Gpc5	38.48	2.05	0.98	0.69	0	0	CA1-1		Acaca	28	1.58	0.66	0.37	1.43e-172	3.71e-168	Apod+ Oligodendrocyte		Gm42303	23.59	4.05	0.31	0.01
Ryr3	38.51	1.88	0.83	0.33	0	0	Excitatory neuron		Stxbp6	-38.5	-3.97	0.18	0.83	0	0	Pyramidal		Tmem108	-38.51	-2.44	0.23	0.71	0	0	CA1		4930509J09Rik	38.48	1.04	0.96	0.78	0	0	CA1-1		Dbndd2	25.1	1.2	0.69	0.42	4.99e-139	1.29e-134	Apod+ Oligodendrocyte		Rapgef4os1	27.45	3.92	0.42	0.01
Sox2ot	-38.02	-4.34	0.14	0.62	0	0	Excitatory neuron		Sv2b	38.49	3.1	0.81	0.16	0	0	Pyramidal		Arhgap12	38.43	2.77	0.68	0.2	0	0	CA1		Sgcd	38.48	1.02	0.96	0.81	0	0	CA1-1		Rnpep	23.9	2.08	0.34	0.1	2.75e-126	7.11e-122	Apod+ Oligodendrocyte		4930567K20Rik	28.5	3.8	0.43	0.01
Erbb4	-38.02	-5.15	0.23	0.69	0	0	Excitatory neuron		Mir100hg	38.49	2.94	0.8	0.18	0	0	Pyramidal		Ror1	38.43	2.2	0.66	0.19	0	0	CA1		Gm20754	38.48	0.95	0.99	0.91	0	0	CA1-1		Apbb2	23.83	1.25	0.64	0.39	1.8e-125	4.67e-121	Apod+ Oligodendrocyte		Gm16351	28.58	3.73	0.46	0.01
Ryr2	38.51	1.62	0.97	0.52	0	0	Excitatory neuron		Chrm3	38.49	3.46	0.81	0.18	0	0	Pyramidal		Cadps2	38.43	1.87	0.85	0.41	0	0	CA1		Khdrbs3	38.48	0.65	0.99	0.95	0	0	CA1-1		Sgk1	23.73	1.02	0.71	0.47	1.91e-124	4.95e-120	Apod+ Oligodendrocyte		Nrg3os	38.43	3.71	0.9	0.07
Camk2a	38.51	1.54	0.97	0.52	0	0	Excitatory neuron		Hcn1	38.49	3.02	0.91	0.28	0	0	Pyramidal		Iqgap2	38.43	2.12	0.87	0.44	0	0	CA1		Nebl	38.48	0.64	0.99	0.96	0	0	CA1-1		Itgad	23.52	2.27	0.28	0.06	2.69e-122	6.96e-118	Apod+ Oligodendrocyte		Ptchd4	34.01	3.7	0.64	0.03
Galnt17	38.51	1.6	0.91	0.48	0	0	Excitatory neuron		Etl4	38.49	3.41	0.81	0.19	0	0	Pyramidal		Cpne4	-38.51	-2.96	0.2	0.62	0	0	CA1		Ppm1e	38.48	0.7	1	0.97	0	0	CA1-1		Garnl3	23.36	2.35	0.28	0.06	1.2e-120	3.11e-116	Apod+ Oligodendrocyte		AC163685.1	22.35	3.68	0.28	0.01
Cnksr2	38.51	1.68	0.95	0.52	0	0	Excitatory neuron		Sema5a	-38.5	-3.48	0.19	0.8	0	0	Pyramidal		Gm2115	38.43	2.87	0.55	0.14	0	0	CA1		Epha6	38.48	0.68	1	0.98	0	0	CA1-1		Gm26917	23.26	1.87	0.38	0.14	1.1e-119	2.86e-115	Apod+ Oligodendrocyte		Apobec4	22.15	3.5	0.29	0.01
Gabrb3	38.51	1.46	0.98	0.59	0	0	Excitatory neuron		Sox5	38.49	3.53	0.7	0.12	0	0	Pyramidal		Man1a	38.43	2.1	0.8	0.41	0	0	CA1		Malat1	38.48	0.52	1	1	0	0	CA1-1		Zfand4	22.91	1.77	0.37	0.12	3.57e-116	9.26e-112	Apod+ Oligodendrocyte		4930590L20Rik	22.39	3.49	0.29	0.01
Grin2a	38.51	1.72	0.99	0.62	0	0	Excitatory neuron		Mgat4c	38.49	2.79	0.78	0.2	0	0	Pyramidal		Gm10754	38.43	1.96	0.71	0.32	0	0	CA1		Galnt17	37.35	0.66	0.99	0.93	2.4e-305	6.21e-301	CA1-1		Sgk3	22.79	1.52	0.49	0.24	6.44e-115	1.67e-110	Apod+ Oligodendrocyte		Gm14330	21.64	3.4	0.27	0.01
Cacnb2	38.51	1.73	0.94	0.57	0	0	Excitatory neuron		Ppp2r2b	38.49	2.32	0.93	0.35	0	0	Pyramidal		Gm37459	38.43	1.53	0.82	0.43	0	0	CA1		Necab1	36.76	1.87	0.52	0.2	7.84e-296	2.03e-291	CA1-1		Hspa8	-22.12	-1.25	0.3	0.56	2.15e-108	5.57e-104	Apod+ Oligodendrocyte		Sorbs2os	33.15	3.38	0.61	0.03
Kalrn	38.51	1.56	0.99	0.62	0	0	Excitatory neuron		Gm49678	38.49	3.52	0.64	0.07	0	0	Pyramidal		Gpc5	38.43	2.31	0.77	0.39	0	0	CA1		Ptprd	-35.41	-0.9	0.98	0.99	1.08e-274	2.81e-270	CA1-1		1700042O10Rik	21.55	2.24	0.29	0.08	4.96e-103	1.28e-98	Apod+ Oligodendrocyte		Gm5441	23.22	3.38	0.32	0.01
Lrrc7	38.51	1.29	0.98	0.62	0	0	Excitatory neuron		Slc4a4	-38.5	-3.24	0.22	0.8	0	0	Pyramidal		Gm20713	38.43	2.48	0.56	0.17	0	0	CA1		Cacnb2	33.46	0.47	1	0.97	1.94e-245	5.02e-241	CA1-1		Spock1	21.13	0.87	0.75	0.56	3.81e-99	9.86e-95	Apod+ Oligodendrocyte		4930509J09Rik	35.98	3.37	0.73	0.05
Erc2	38.51	1.38	0.98	0.63	0	0	Excitatory neuron		Agbl4	38.49	2.49	0.91	0.34	0	0	Pyramidal		Ncald	-38.51	-2.15	0.23	0.61	0	0	CA1		Ldb2	-33.31	-1.69	0.44	0.69	2.61e-243	6.76e-239	CA1-1		Cryab	-20.89	-2.19	0.09	0.29	6.99e-97	1.81e-92	Apod+ Oligodendrocyte		Gm6999	22.44	3.3	0.3	0.01
Dab1	38.51	1.69	0.99	0.64	0	0	Excitatory neuron		Sh3rf1	38.49	3.04	0.7	0.13	0	0	Pyramidal		Pde11a	38.43	1.96	0.54	0.16	0	0	CA1		Ctnna3	-33.24	-2.66	0.19	0.5	2.43e-242	6.3e-238	CA1-1		Hif3a	20.79	1.74	0.31	0.1	5.91e-96	1.53e-91	Apod+ Oligodendrocyte		4930532I03Rik	28.54	3.28	0.48	0.02
Kcnd2	38.51	1.27	0.99	0.71	0	0	Excitatory neuron		Dock10	-38.5	-3.18	0.32	0.88	0	0	Pyramidal		Tafa2	-38.51	-1.95	0.39	0.76	0	0	CA1		Tmeff2	-33.09	-1.23	0.61	0.81	4.58e-240	1.19e-235	CA1-1		Gm44866	-20.62	-2.11	0.08	0.28	1.86e-94	4.8e-90	Apod+ Oligodendrocyte		4930415C11Rik	20.21	3.26	0.26	0.01
Grin2b	38.51	1.17	0.99	0.72	0	0	Excitatory neuron		Kcnq5	38.49	3.55	0.85	0.3	0	0	Pyramidal		Ndst4	38.43	3.38	0.49	0.13	0	0	CA1		Nkain2	-32.98	-0.68	0.97	0.99	1.58e-238	4.08e-234	CA1-1		H3f3b	20.55	1.28	0.49	0.26	7.01e-94	1.82e-89	Apod+ Oligodendrocyte		Gm47523	21.37	3.23	0.26	0.01
Fam155a	38.51	1.23	0.99	0.72	0	0	Excitatory neuron		Maml2	-38.5	-3.06	0.38	0.92	0	0	Pyramidal		Asap2	38.43	1.53	0.67	0.31	0	0	CA1		Dock4	32.82	0.48	0.99	0.97	3.53e-236	9.14e-232	CA1-1		Ddc	20.49	1.92	0.28	0.09	2.58e-93	6.68e-89	Apod+ Oligodendrocyte		Fndc9	31.71	3.19	0.59	0.03
Qk	-38.02	-2.83	0.55	0.81	0	0	Excitatory neuron		Synpr	-38.5	-3	0.34	0.88	0	0	Pyramidal		Ablim1	-38.51	-1.77	0.29	0.65	0	0	CA1		Negr1	-32.27	-1.01	0.91	0.95	1.7e-228	4.4e-224	CA1-1		Errfi1	19.59	1.46	0.39	0.17	1.71e-85	4.42e-81	Apod+ Oligodendrocyte		Gm28750	25.66	3.18	0.39	0.02
Rbfox1	38.51	1.13	0.99	0.82	0	0	Excitatory neuron		Cpne7	38.49	3.18	0.65	0.12	0	0	Pyramidal		Cpne8	38.43	1.72	0.6	0.24	0	0	CA1		Ncam2	-31.99	-1.44	0.6	0.78	1.42e-224	3.67e-220	CA1-1		Dtnb	19.35	1.23	0.45	0.23	1.94e-83	5.03e-79	Apod+ Oligodendrocyte		Gm11099	22.41	3.17	0.3	0.01
Nrg3	38.51	1.12	1	0.84	0	0	Excitatory neuron		Ptchd4	-38.5	-2.75	0.18	0.71	0	0	Pyramidal		4930419G24Rik	38.43	1.55	0.95	0.6	0	0	CA1		Nos1ap	31.65	0.64	0.95	0.86	8.82e-220	2.28e-215	CA1-1		Ptprd	-19.28	-0.4	0.95	0.98	7.26e-83	1.88e-78	Apod+ Oligodendrocyte		Gm20642	38.43	3.09	0.88	0.09
Csmd1	38.51	1.26	1	0.84	0	0	Excitatory neuron		Pid1	38.49	3.28	0.6	0.08	0	0	Pyramidal		Tbc1d1	38.43	1.8	0.65	0.31	0	0	CA1		Itga8	31.37	0.85	0.86	0.67	4.72e-216	1.22e-211	CA1-1		Kcnma1	19.15	1.13	0.55	0.35	9.96e-82	2.58e-77	Apod+ Oligodendrocyte		Gm12296	33.62	3	0.65	0.04
Nlgn1	38.51	1.02	0.99	0.85	0	0	Excitatory neuron		Man1a	38.49	3.84	0.61	0.09	0	0	Pyramidal		Mpped1	38.43	1.18	0.62	0.28	0	0	CA1		Nav3	31.37	0.38	1	1	5.28e-216	1.37e-211	CA1-1		Gjc3	-19.13	-0.94	0.41	0.61	1.36e-81	3.52e-77	Apod+ Oligodendrocyte		Trpc6	29.91	2.99	0.55	0.04
Celf2	38.51	1.79	1	0.87	0	0	Excitatory neuron		Pde1a	38.49	2.5	0.94	0.42	0	0	Pyramidal		Unc5d	-38.51	-1.66	0.29	0.62	0	0	CA1		Unc5c	-31.34	-1.15	0.66	0.84	1.16e-215	3e-211	CA1-1		Phlpp1	-18.79	-0.6	0.78	0.86	9.78e-79	2.53e-74	Apod+ Oligodendrocyte		Gm15680	20.9	2.89	0.26	0.01
Kcnip4	38.51	1.55	0.99	0.88	0	0	Excitatory neuron		Pde4b	38.49	1.98	0.74	0.23	0	0	Pyramidal		Fstl5	-38.51	-1.65	0.26	0.59	0	0	CA1		Grm5	-30.86	-0.44	1	1	4.12e-209	1.07e-204	CA1-1		Dgki	18.75	0.68	0.82	0.68	2.1e-78	5.43e-74	Apod+ Oligodendrocyte		P2ry14	32.43	2.88	0.65	0.05
Gm26871	37.51	1.6	0.9	0.41	6.75e-308	1.75e-303	Excitatory neuron		Prox1	-38.5	-3.96	0.09	0.6	0	0	Pyramidal		Mctp1	-38.51	-0.82	0.53	0.85	0	0	CA1		Cntn5	-30.66	-2.87	0.27	0.53	1.67e-206	4.33e-202	CA1-1		A230001M10Rik	-18.62	-1.38	0.18	0.39	2.02e-77	5.23e-73	Apod+ Oligodendrocyte		Gm48747	26.68	2.85	0.42	0.02
Ppm1e	37.4	1.49	0.93	0.52	3.81e-306	9.85e-302	Excitatory neuron		Thsd7a	-38.5	-2.88	0.3	0.81	0	0	Pyramidal		Pantr1	38.43	2.36	0.45	0.12	0	0	CA1		Zbtb20	30.3	0.59	0.98	0.9	1.23e-201	3.19e-197	CA1-1		Rnf220	-18.59	-0.78	0.55	0.72	3.69e-77	9.57e-73	Apod+ Oligodendrocyte		Gm37679	28.25	2.84	0.5	0.03
Dlgap1	37.22	1.02	0.99	0.77	3.33e-303	8.62e-299	Excitatory neuron		Ldb2	38.49	3.78	0.59	0.08	0	0	Pyramidal		Gabrg3	38.43	0.37	0.77	0.45	0	0	CA1		Inpp4b	30.09	1.13	0.61	0.33	7e-199	1.81e-194	CA1-1		Gm11437	18.58	1.89	0.25	0.08	4.79e-77	1.24e-72	Apod+ Oligodendrocyte		4930570B17Rik	24.41	2.84	0.37	0.02
Dlg2	37.08	0.83	1	0.92	5.73e-301	1.48e-296	Excitatory neuron		Tmem178b	38.49	1.98	0.92	0.42	0	0	Pyramidal		Gm10848	38.43	1.29	0.78	0.47	0	0	CA1		Sorcs3	30.04	0.55	0.93	0.76	3.26e-198	8.45e-194	CA1-1		Rhou	18.08	0.92	0.61	0.41	4.53e-73	1.17e-68	Apod+ Oligodendrocyte		Gm44151	35.62	2.82	0.76	0.06
Zfp536	-37.02	-3.32	0.23	0.65	5.7e-300	1.48e-295	Excitatory neuron		Zfp385b	38.49	2.18	0.77	0.27	0	0	Pyramidal		Ccbe1	-38.51	-3.39	0.09	0.41	0	0	CA1		Etl4	30	0.65	0.96	0.78	9.21e-198	2.39e-193	CA1-1		Mbp	17.76	0.43	0.97	0.95	1.42e-70	3.69e-66	Apod+ Oligodendrocyte		Lrtm1	23.62	2.82	0.36	0.02
Nrg3os	36.78	1.38	0.93	0.41	4.53e-296	1.17e-291	Excitatory neuron		Cntnap5c	38.49	3.37	0.64	0.14	0	0	Pyramidal		Trpc4	38.43	1.31	0.83	0.52	0	0	CA1		4921539H07Rik	29.66	1.37	0.57	0.29	2.6e-193	6.72e-189	CA1-1		Grm3	-17.64	-0.69	0.61	0.76	1.3e-69	3.36e-65	Apod+ Oligodendrocyte		Gm15577	22.99	2.82	0.33	0.01
Epha6	36.77	1.63	0.96	0.63	4.72e-296	1.22e-291	Excitatory neuron		A230006K03Rik	38.49	1.84	0.8	0.3	0	0	Pyramidal		Zfhx4	38.43	2.87	0.41	0.09	0	0	CA1		Grid2	-29.59	-1.58	0.51	0.71	1.84e-192	4.77e-188	CA1-1		Nkain2	-17.41	-0.31	0.98	0.99	7.08e-68	1.83e-63	Apod+ Oligodendrocyte		1700109K24Rik	26.39	2.81	0.44	0.03
Gria2	36.73	0.83	1	0.88	2.38e-295	6.15e-291	Excitatory neuron		Zfp462	38.49	2.87	0.59	0.1	0	0	Pyramidal		Stac	38.43	4.12	0.34	0.03	0	0	CA1		Arhgef26	29.54	1.34	0.56	0.3	7.94e-192	2.06e-187	CA1-1		Mast3	17.17	0.64	0.77	0.64	4.15e-66	1.07e-61	Apod+ Oligodendrocyte		4930545L23Rik	23.22	2.8	0.34	0.02
Pigk	36.66	1.55	0.89	0.41	3e-294	7.78e-290	Excitatory neuron		Ntm	38.49	2.88	0.86	0.38	0	0	Pyramidal		Bcl11b	38.43	1.17	0.71	0.4	0	0	CA1		Nrxn1	-29.46	-0.39	1	1	9.32e-191	2.41e-186	CA1-1		Kcna1	17.12	0.82	0.57	0.37	1.01e-65	2.6e-61	Apod+ Oligodendrocyte		Htr4	33.06	2.78	0.67	0.05
4930509J09Rik	36.51	2.18	0.73	0.21	6.54e-292	1.69e-287	Excitatory neuron		Nyap2	38.49	2.31	0.64	0.16	0	0	Pyramidal		Klf12	-38.51	-1.29	0.44	0.74	0	0	CA1		Lix1	29.22	1.54	0.48	0.23	1e-187	2.59e-183	CA1-1		Tmeff2	-17.09	-0.44	0.87	0.93	1.67e-65	4.33e-61	Apod+ Oligodendrocyte		Gm33228	22.07	2.78	0.3	0.01
Elmo1	-36.5	-3.48	0.27	0.66	1.08e-291	2.79e-287	Excitatory neuron		Ociad2	38.49	2.18	0.62	0.15	0	0	Pyramidal		Gm30382	38.43	0.98	0.54	0.24	0	0	CA1		Tox	-28.92	-2.94	0.11	0.37	7.48e-184	1.94e-179	CA1-1		Mast4	-16.89	-0.43	0.85	0.92	5.54e-64	1.43e-59	Apod+ Oligodendrocyte		4933412O06Rik	21.11	2.78	0.27	0.01
Grm5	36.42	1.04	0.99	0.69	1.87e-290	4.84e-286	Excitatory neuron		Gm10754	38.49	4.02	0.53	0.05	0	0	Pyramidal		Pip5k1b	38.43	1.11	0.78	0.48	0	0	CA1		Lrrtm3	-28.89	-2.43	0.15	0.42	1.54e-183	4e-179	CA1-1		Mog	16.88	0.75	0.7	0.56	6.23e-64	1.61e-59	Apod+ Oligodendrocyte		Slit3	37.43	2.77	0.94	0.2
Gm20754	36.26	1.67	0.86	0.41	6.07e-288	1.57e-283	Excitatory neuron		Ext1	38.49	1.85	0.9	0.43	0	0	Pyramidal		Zfp462	38.43	1.48	0.73	0.43	0	0	CA1		Lrrtm4	-28.7	-1.66	0.7	0.81	3.49e-181	9.04e-177	CA1-1		St3gal3	16.85	1.01	0.48	0.29	1.06e-63	2.73e-59	Apod+ Oligodendrocyte		Zfp804b	27.61	2.77	0.54	0.06
Prkce	35.91	1.26	0.96	0.55	1.87e-282	4.83e-278	Excitatory neuron		4933413L06Rik	38.49	3.95	0.51	0.04	0	0	Pyramidal		Slc24a3	38.43	1.27	0.92	0.62	0	0	CA1		Cadm1	-27.83	-0.8	0.83	0.92	1.88e-170	4.87e-166	CA1-1		Rsrp1	16.74	0.71	0.69	0.51	6.56e-63	1.7e-58	Apod+ Oligodendrocyte		Dlgap2	38.43	2.75	0.95	0.21
Msra	35.86	1.5	0.89	0.43	1.13e-281	2.92e-277	Excitatory neuron		Kcnn2	38.49	2.11	0.85	0.38	0	0	Pyramidal		Cntnap5c	38.43	0.71	0.78	0.49	0	0	CA1		Wipf3	27.79	0.68	0.9	0.76	5.23e-170	1.35e-165	CA1-1		Aspa	-16.47	-0.81	0.41	0.59	6.53e-61	1.69e-56	Apod+ Oligodendrocyte		Cntnap5a	34.71	2.75	0.83	0.12
Gm20642	35.59	1.36	0.91	0.41	1.71e-277	4.42e-273	Excitatory neuron		Tmem108	-38.5	-2.08	0.46	0.92	0	0	Pyramidal		Itga8	38.43	1.38	0.72	0.43	0	0	CA1		Neto1	-27.51	-1.44	0.34	0.58	1.18e-166	3.06e-162	CA1-1		Slc6a1	16.43	0.97	0.45	0.26	1.23e-60	3.18e-56	Apod+ Oligodendrocyte		Mkx	21.09	2.75	0.28	0.01
Tenm2	35.57	1.09	0.99	0.81	3.68e-277	9.52e-273	Excitatory neuron		Tenm4	38.49	1.88	0.94	0.49	0	0	Pyramidal		Efr3b	-38.51	-1.51	0.28	0.56	0	0	CA1		Prickle1	-27.51	-0.75	0.79	0.9	1.53e-166	3.96e-162	CA1-1		Ppp1cc	-16.21	-1.42	0.13	0.3	4.19e-59	1.08e-54	Apod+ Oligodendrocyte		Fstl4	31.17	2.71	0.63	0.05
Ak5	35.57	1.83	0.79	0.28	4.62e-277	1.2e-272	Excitatory neuron		Zfp804b	-38.5	-2.46	0.17	0.63	0	0	Pyramidal		Nrp2	-38.51	-1.72	0.21	0.48	0	0	CA1		Mctp1	-27.37	-1.86	0.38	0.58	6.1e-165	1.58e-160	CA1-1		Fkbp5	15.99	0.98	0.41	0.22	1.42e-57	3.66e-53	Apod+ Oligodendrocyte		Gm41609	28.19	2.7	0.49	0.03
Grm7	35.53	1.04	0.99	0.66	1.83e-276	4.74e-272	Excitatory neuron		Ano4	38.49	1.96	0.66	0.2	0	0	Pyramidal		Cdh9	-38.51	-2	0.29	0.56	0	0	CA1		Prkn	27.33	0.51	0.96	0.92	1.69e-164	4.37e-160	CA1-1		Plcl1	15.84	0.4	0.97	0.95	1.72e-56	4.46e-52	Apod+ Oligodendrocyte		Pdzd2	32.61	2.68	0.72	0.08
Opcml	35.45	1.03	0.99	0.81	2.82e-275	7.32e-271	Excitatory neuron		Kcnc2	38.49	1.3	0.63	0.18	0	0	Pyramidal		Slc1a2	-38.51	-1.41	0.44	0.71	0	0	CA1		Etv1	-27.25	-1.37	0.37	0.61	1.76e-163	4.56e-159	CA1-1		Pcyt2	15.7	1.2	0.33	0.16	1.42e-55	3.68e-51	Apod+ Oligodendrocyte		Kif26b	25.22	2.67	0.42	0.03
Ppp3ca	35.27	1.02	0.99	0.81	1.94e-272	5.02e-268	Excitatory neuron		Cdh10	38.49	1.96	0.71	0.26	0	0	Pyramidal		Elavl2	-38.51	-1.45	0.29	0.57	0	0	CA1		Ndst4	-27.23	-1.79	0.32	0.55	2.75e-163	7.12e-159	CA1-1		Mapt	-15.53	-0.59	0.66	0.77	2.17e-54	5.61e-50	Apod+ Oligodendrocyte		Clvs2	30.58	2.66	0.58	0.04
Dlgap2	35.19	1.14	0.97	0.51	2.71e-271	7.01e-267	Excitatory neuron		Slc8a1	38.49	2.75	0.99	0.54	0	0	Pyramidal		Grik4	-38.51	-2.11	0.44	0.7	0	0	CA1		Phactr1	-27.15	-0.41	0.98	0.99	2.35e-162	6.08e-158	CA1-1		Rtn4	-15.31	-0.6	0.59	0.72	6.3e-53	1.63e-48	Apod+ Oligodendrocyte		Adamts17	26.37	2.65	0.45	0.03
Tafa1	34.74	1.97	0.83	0.41	2.01e-264	5.2e-260	Excitatory neuron		Camk4	38.49	2.04	0.63	0.19	0	0	Pyramidal		Nwd2	-38.51	-1.56	0.24	0.51	0	0	CA1		1700007F19Rik	26.83	1.37	0.45	0.21	1.65e-158	4.27e-154	CA1-1		Pacrg	-15.3	-0.71	0.48	0.64	7.78e-53	2.02e-48	Apod+ Oligodendrocyte		Gm32014	22.01	2.65	0.29	0.01
Lrfn5	34.41	1.2	0.96	0.57	1.59e-259	4.12e-255	Excitatory neuron		Xylt1	38.49	1.89	0.66	0.22	0	0	Pyramidal		Kcnh7	38.43	1.07	0.9	0.63	0	0	CA1		Trim2	26.59	0.47	0.97	0.93	8.68e-156	2.25e-151	CA1-1		Plp1	-15.21	-0.34	0.93	0.97	2.85e-52	7.39e-48	Apod+ Oligodendrocyte		1500035N22Rik	25.53	2.63	0.4	0.02
Prkag2	34.39	1.64	0.78	0.29	3.33e-259	8.63e-255	Excitatory neuron		Nell1	38.49	1.72	0.56	0.12	0	0	Pyramidal		Gpr161	38.43	2.41	0.35	0.09	0	0	CA1		Fras1	-26.29	-2.2	0.2	0.43	2.69e-152	6.96e-148	CA1-1		Rhoj	14.82	1.17	0.31	0.15	1.02e-49	2.64e-45	Apod+ Oligodendrocyte		Gm15738	34.52	2.62	0.81	0.1
Gm42418	-34.11	-1.08	1	1	4.44e-255	1.15e-250	Excitatory neuron		Gm2164	38.49	4.83	0.47	0.03	0	0	Pyramidal		4930517O19Rik	-38.51	-1.36	0.22	0.48	0	0	CA1		Golm1	25.89	1.29	0.46	0.22	7.9e-148	2.05e-143	CA1-1		Fbxw15	-14.69	-1.22	0.13	0.28	7.61e-49	1.97e-44	Apod+ Oligodendrocyte		1700024B18Rik	21.38	2.62	0.29	0.01
Ppfia2	34.1	1.21	0.96	0.63	6.8e-255	1.76e-250	Excitatory neuron		Trpm3	-38.5	-2.55	0.53	0.96	0	0	Pyramidal		Adgrl2	38.43	1	0.52	0.26	0	0	CA1		Slc35f1	-25.79	-1.35	0.49	0.67	1.12e-146	2.89e-142	CA1-1		Sema6a	14.65	1	0.44	0.28	1.27e-48	3.28e-44	Apod+ Oligodendrocyte		Dab1	38.43	2.58	0.99	0.4
Syt1	34	0.88	1	0.8	2.14e-253	5.54e-249	Excitatory neuron		Pdzd2	-38.5	-2.49	0.33	0.76	0	0	Pyramidal		Trps1	-38.51	-2.68	0.34	0.6	0	0	CA1		Cacnb4	-25.78	-0.93	0.58	0.75	1.37e-146	3.54e-142	CA1-1		Shtn1	-14.56	-0.94	0.27	0.42	4.84e-48	1.25e-43	Apod+ Oligodendrocyte		9630028H03Rik	30.73	2.57	0.61	0.05
Kcnj6	33.98	1.64	0.8	0.31	4.01e-253	1.04e-248	Excitatory neuron		Brinp2	38.49	2.17	0.58	0.15	0	0	Pyramidal		Zdhhc2	38.43	1.52	0.54	0.28	0	0	CA1		Ryr3	25.72	0.42	0.99	0.97	7.55e-146	1.96e-141	CA1-1		Gm37459	-14.52	-0.87	0.28	0.44	9.02e-48	2.33e-43	Apod+ Oligodendrocyte		Kcnip4	37.22	2.54	0.99	0.83
Stxbp5l	33.97	1.42	0.91	0.49	7.03e-253	1.82e-248	Excitatory neuron		Prkcb	38.49	1.93	0.87	0.45	0	0	Pyramidal		Runx2	38.43	1.3	0.81	0.55	0	0	CA1		Tmem132d	-25.68	-1.7	0.2	0.44	1.94e-145	5.01e-141	CA1-1		Sox2ot	-14.34	-0.57	0.57	0.7	1.2e-46	3.11e-42	Apod+ Oligodendrocyte		Gm11417	21.31	2.54	0.3	0.02
Prkg1	33.94	1.19	0.92	0.48	1.86e-252	4.81e-248	Excitatory neuron		Pcnx2	38.49	1.8	0.6	0.17	0	0	Pyramidal		Fbn2	38.43	1.54	0.4	0.15	0	0	CA1		Hcn1	-25.56	-0.63	0.93	0.95	4.41e-144	1.14e-139	CA1-1		Magi2	-14.07	-0.28	0.96	0.98	5.79e-45	1.5e-40	Apod+ Oligodendrocyte		Gpc4	24.63	2.53	0.38	0.02
Fam189a1	33.93	1.74	0.77	0.31	2.23e-252	5.78e-248	Excitatory neuron		Pde7b	-38.5	-3.02	0.14	0.57	0	0	Pyramidal		D430041D05Rik	-38.51	-1.07	0.55	0.8	0	0	CA1		Xylt1	-24.97	-1.08	0.48	0.67	1.27e-137	3.29e-133	CA1-1		2025-09-07	-14.05	-0.54	0.6	0.72	7.28e-45	1.88e-40	Apod+ Oligodendrocyte		Gsg1l	21.7	2.53	0.31	0.02
Brinp1	33.81	1.31	0.92	0.49	1.47e-250	3.8e-246	Excitatory neuron		Sgcd	38.49	2.46	0.82	0.41	0	0	Pyramidal		Gm13269	38.43	1.03	0.81	0.56	0	0	CA1		Matn2	24.8	0.91	0.66	0.43	8.9e-136	2.3e-131	CA1-1		St6galnac3	13.94	0.37	0.93	0.89	3.67e-44	9.51e-40	Apod+ Oligodendrocyte		Lca5	22.91	2.51	0.34	0.02
Caln1	33.8	1.62	0.77	0.28	1.9e-250	4.92e-246	Excitatory neuron		Meis2	38.49	3.92	0.47	0.05	0	0	Pyramidal		AC163685.1	38.43	1.95	0.4	0.15	0	0	CA1		A330008L17Rik	24.75	0.96	0.63	0.41	3.25e-135	8.43e-131	CA1-1		Fam214a	13.88	1.01	0.36	0.2	7.85e-44	2.03e-39	Apod+ Oligodendrocyte		Gm42439	33.56	2.5	0.76	0.09
Adgrb3	33.8	0.89	0.99	0.8	2.13e-250	5.51e-246	Excitatory neuron		Rab3c	38.49	1.56	0.66	0.25	0	0	Pyramidal		Camk2d	-38.51	-2.1	0.19	0.44	0	0	CA1		Fut9	-24.56	-1.3	0.36	0.57	3.54e-133	9.17e-129	CA1-1		Enpp2	-13.88	-0.53	0.59	0.72	8.28e-44	2.14e-39	Apod+ Oligodendrocyte		Lrrtm4	34.66	2.49	0.98	0.57
Sphkap	33.68	1.63	0.82	0.35	1.06e-248	2.73e-244	Excitatory neuron		Plcl1	-38.5	-1.97	0.39	0.8	0	0	Pyramidal		Kcnd3	-38.51	-0.94	0.48	0.72	0	0	CA1		Fgf14	-24.49	-0.38	0.99	0.99	1.77e-132	4.6e-128	CA1-1		Ypel2	-13.85	-0.78	0.36	0.51	1.33e-43	3.44e-39	Apod+ Oligodendrocyte		Cntnap5b	30.98	2.48	0.67	0.07
Dok6	33.64	1.39	0.87	0.44	4.69e-248	1.21e-243	Excitatory neuron		Mpped1	38.49	3.47	0.46	0.04	0	0	Pyramidal		Galnt9	38.43	1.06	0.64	0.39	0	0	CA1		Gm26917	24.3	1.26	0.7	0.56	2.18e-130	5.65e-126	CA1-1		Agbl4	13.84	1.17	0.26	0.12	1.41e-43	3.64e-39	Apod+ Oligodendrocyte		Ccdc85a	34.08	2.47	0.84	0.12
Anks1b	33.46	0.83	0.99	0.77	1.75e-245	4.54e-241	Excitatory neuron		Rasgef1b	38.49	3.01	0.47	0.06	0	0	Pyramidal		Vwc2l	-38.51	-3.93	0.05	0.3	0	0	CA1		Efna5	-24.26	-3.07	0.08	0.28	4.6e-130	1.19e-125	CA1-1		Gm16168	-13.77	-0.72	0.45	0.58	3.74e-43	9.69e-39	Apod+ Oligodendrocyte		Trpm3	31.38	2.47	0.87	0.24
Hivep2	33.31	1.16	0.94	0.58	3.24e-243	8.39e-239	Excitatory neuron		Gpc5	38.49	3.85	0.59	0.18	0	0	Pyramidal		Rab3c	38.43	1.13	0.78	0.54	0	0	CA1		Frmd5	-24.2	-1.3	0.39	0.59	2.21e-129	5.72e-125	CA1-1		Arrdc2	13.76	1.19	0.27	0.13	4.47e-43	1.16e-38	Apod+ Oligodendrocyte		Syn3	31.19	2.47	0.7	0.08
Gm13269	33.22	2.15	0.64	0.17	5.54e-242	1.44e-237	Excitatory neuron		Maml3	-38.5	-2.19	0.28	0.69	0	0	Pyramidal		Sh3rf1	38.43	0.97	0.81	0.57	0	0	CA1		Cntnap5a	-24.16	-1.39	0.55	0.68	6.21e-129	1.61e-124	CA1-1		Slc24a2	-13.74	-0.32	0.94	0.95	5.75e-43	1.49e-38	Apod+ Oligodendrocyte		Rbfox3	35.56	2.46	0.84	0.09
Gria1	33.08	0.93	0.97	0.73	4.92e-240	1.27e-235	Excitatory neuron		Gm37459	38.49	1.94	0.63	0.23	0	0	Pyramidal		Ppp4r4	38.43	1.13	0.66	0.42	0	0	CA1		Sgcz	-24.06	-2.68	0.27	0.46	5.92e-128	1.53e-123	CA1-1		Slc25a13	13.61	0.86	0.45	0.31	3.73e-42	9.67e-38	Apod+ Oligodendrocyte		Ablim3	23.84	2.46	0.37	0.02
Prr5l	-33.07	-5.38	0.05	0.39	7.53e-240	1.95e-235	Excitatory neuron		4930419G24Rik	38.49	2.05	0.78	0.38	0	0	Pyramidal		9530026P05Rik	-38.51	-2.08	0.15	0.39	0	0	CA1		2025-03-01	24.04	0.47	0.98	0.92	1.04e-127	2.71e-123	CA1-1		Ninj2	-13.58	-1.19	0.16	0.3	5.3e-42	1.37e-37	Apod+ Oligodendrocyte		Hecw1	32.17	2.45	0.69	0.07
Fam135b	33.07	1.36	0.87	0.37	7.78e-240	2.01e-235	Excitatory neuron		Dlc1	38.49	3.01	0.48	0.08	0	0	Pyramidal		Pcsk5	-38.51	-1.76	0.24	0.48	0	0	CA1		Gm26873	23.92	1.54	0.33	0.14	1.74e-126	4.51e-122	CA1-1		Rab31	13.48	0.51	0.73	0.6	2.13e-41	5.51e-37	Apod+ Oligodendrocyte		Gm1992	24.51	2.45	0.42	0.04
Nell2	33.04	1.16	0.91	0.48	2.19e-239	5.68e-235	Excitatory neuron		Cdh9	-38.5	-1.93	0.42	0.82	0	0	Pyramidal		Cntnap4	-38.51	-3.19	0.08	0.32	0	0	CA1		Thsd4	23.91	0.84	0.68	0.48	2.37e-126	6.14e-122	CA1-1		Hsp90aa1	-13.44	-0.76	0.36	0.5	3.42e-41	8.86e-37	Apod+ Oligodendrocyte		Itga8	31.84	2.44	0.67	0.06
Ahi1	32.89	1.05	0.97	0.59	3.52e-237	9.11e-233	Excitatory neuron		Sema3e	38.49	1.98	0.57	0.17	0	0	Pyramidal		Rasgef1b	-38.51	-1.21	0.36	0.6	0	0	CA1		Csmd2	-23.9	-0.92	0.58	0.72	3.28e-126	8.5e-122	CA1-1		Ppp3ca	-13.35	-0.52	0.63	0.74	1.12e-40	2.89e-36	Apod+ Oligodendrocyte		Macrod2os1	24.3	2.43	0.41	0.03
Iqgap2	32.84	1.81	0.72	0.26	1.34e-236	3.48e-232	Excitatory neuron		Ndst3	38.49	2.62	0.56	0.16	0	0	Pyramidal		Gm32647	-38.51	-3.07	0.19	0.43	0	0	CA1		Lrrc4c	-23.86	-0.61	0.94	0.97	8.84e-126	2.29e-121	CA1-1		Polr3e	13.35	0.87	0.4	0.25	1.17e-40	3.04e-36	Apod+ Oligodendrocyte		Fam135b	34.6	2.42	0.88	0.14
Rbfox3	32.77	1.43	0.82	0.34	1.41e-235	3.66e-231	Excitatory neuron		Prkd1	-38.5	-2.47	0.21	0.6	0	0	Pyramidal		Dnah9	38.43	1.02	0.62	0.39	0	0	CA1		Stxbp5l	23.84	0.39	0.97	0.93	1.22e-125	3.16e-121	CA1-1		4930420G21Rik	-13.35	-0.92	0.23	0.38	1.19e-40	3.08e-36	Apod+ Oligodendrocyte		Ksr2	34.15	2.42	0.75	0.07
Dgkg	32.77	1.39	0.86	0.41	1.84e-235	4.76e-231	Excitatory neuron		Cpne8	38.49	3.82	0.43	0.04	0	0	Pyramidal		Slc9a9	38.43	1.06	0.71	0.48	0	0	CA1		Farp1	-23.83	-1.78	0.17	0.39	1.5e-125	3.88e-121	CA1-1		Ctnna3	13.25	0.47	0.79	0.68	4.5e-40	1.17e-35	Apod+ Oligodendrocyte		Gm48091	27.63	2.42	0.54	0.05
Pde1a	32.66	1.94	0.75	0.35	6.63e-234	1.72e-229	Excitatory neuron		Spock1	38.49	2.29	0.58	0.19	0	0	Pyramidal		Zfpm2	-38.51	-1.75	0.49	0.73	0	0	CA1		Dlg2	-23.63	-0.26	1	1	1.98e-123	5.14e-119	CA1-1		Spock3	-13.21	-0.82	0.32	0.46	7.91e-40	2.05e-35	Apod+ Oligodendrocyte		Cntn5	31.16	2.41	0.81	0.17
Kcnma1	32.62	0.92	0.97	0.7	2.36e-233	6.12e-229	Excitatory neuron		Thsd4	38.49	2.46	0.48	0.09	0	0	Pyramidal		Ccdc88c	38.43	1.23	0.51	0.28	0	0	CA1		Grin1	23.59	0.49	0.93	0.86	4.64e-123	1.2e-118	CA1-1		Pak7	-13.16	-0.69	0.41	0.55	1.56e-39	4.04e-35	Apod+ Oligodendrocyte		Egfem1	31.63	2.4	0.87	0.24
Frmpd4	32.52	1.26	0.94	0.57	6.36e-232	1.65e-227	Excitatory neuron		Slc35f1	38.49	2.18	0.57	0.18	0	0	Pyramidal		Itpka	38.43	1.37	0.48	0.26	0	0	CA1		Ctnna2	-23.58	-0.48	0.95	0.97	6.45e-123	1.67e-118	CA1-1		Ugt8a	-13.1	-0.8	0.31	0.45	3.36e-39	8.7e-35	Apod+ Oligodendrocyte		Klhl29	33.09	2.39	0.74	0.07
Gm44151	32.32	1.59	0.77	0.3	3.96e-229	1.02e-224	Excitatory neuron		Asap1	38.49	1.67	0.64	0.25	0	0	Pyramidal		Adam12	38.43	2	0.34	0.12	0	0	CA1		Pcsk5	-23.44	-2.4	0.09	0.29	1.86e-121	4.8e-117	CA1-1		Slc12a2	-12.98	-0.67	0.41	0.54	1.69e-38	4.37e-34	Apod+ Oligodendrocyte		Tmem108	32.25	2.39	0.82	0.15
Clstn2	32.26	1.28	0.88	0.42	2.44e-228	6.32e-224	Excitatory neuron		Galntl6	38.49	3.48	0.83	0.44	0	0	Pyramidal		Naaladl2	-38.51	-1.01	0.42	0.64	0	0	CA1		Npas2	-23.38	-1.12	0.36	0.57	6.7e-121	1.74e-116	CA1-1		Slain1	-12.96	-0.81	0.29	0.43	2.15e-38	5.57e-34	Apod+ Oligodendrocyte		4933424G05Rik	22.63	2.39	0.34	0.02
Itga8	32.1	2.03	0.62	0.16	4.03e-226	1.04e-221	Excitatory neuron		Luzp2	38.49	2.56	0.5	0.11	0	0	Pyramidal		Dcx	-38.51	-1.8	0.13	0.35	0	0	CA1		6530403H02Rik	23.32	0.81	0.59	0.36	2.81e-120	7.26e-116	CA1-1		Elmo1	12.95	0.38	0.88	0.82	2.25e-38	5.83e-34	Apod+ Oligodendrocyte		Lingo2	34.07	2.38	0.94	0.4
Ano3	32	1.56	0.77	0.3	1.21e-224	3.13e-220	Excitatory neuron		Astn2	38.49	1.87	0.63	0.25	0	0	Pyramidal		Tle4	-38.51	-1.65	0.32	0.54	0	0	CA1		Grik2	-23.29	-0.51	0.94	0.96	6e-120	1.55e-115	CA1-1		Ehbp1	12.83	0.82	0.41	0.27	1.05e-37	2.73e-33	Apod+ Oligodendrocyte		Cemip	25.19	2.38	0.4	0.02
Gm10848	31.94	2.39	0.56	0.12	8.26e-224	2.14e-219	Excitatory neuron		C530008M17Rik	38.49	1.69	0.55	0.17	0	0	Pyramidal		Edil3	-38.51	-1.23	0.52	0.73	0	0	CA1		Fndc1	23.23	1.54	0.31	0.13	2.1e-119	5.45e-115	CA1-1		Stxbp3	12.74	0.87	0.39	0.24	3.36e-37	8.7e-33	Apod+ Oligodendrocyte		Gm41505	23	2.37	0.34	0.02
Npas3	-31.89	-3.61	0.19	0.54	3.63e-223	9.41e-219	Excitatory neuron		Samd5	38.49	2.8	0.42	0.05	0	0	Pyramidal		Ntm	38.43	0.81	0.96	0.74	0	0	CA1		Hivep2	-23.22	-0.39	0.98	0.98	2.98e-119	7.73e-115	CA1-1		Plin4	12.63	1.03	0.26	0.14	1.37e-36	3.54e-32	Apod+ Oligodendrocyte		Erc2	35.92	2.36	0.98	0.39
Ralyl	31.84	1.2	0.92	0.56	1.63e-222	4.21e-218	Excitatory neuron		Rian	38.49	1.27	0.9	0.52	0	0	Pyramidal		Sgcz	-38.51	-1.95	0.41	0.63	0	0	CA1		Apod	23.16	0.89	0.5	0.28	1.22e-118	3.17e-114	CA1-1		Gm28376	-12.59	-0.95	0.23	0.36	2.38e-36	6.17e-32	Apod+ Oligodendrocyte		Cdh9	31.17	2.36	0.73	0.1
St6galnac5	31.78	1.3	0.85	0.4	1.36e-221	3.52e-217	Excitatory neuron		Tmem200a	38.49	3.52	0.41	0.04	0	0	Pyramidal		Mcc	-38.51	-2.86	0.06	0.28	0	0	CA1		A830018L16Rik	-23.14	-1.01	0.48	0.67	1.93e-118	5e-114	CA1-1		Gm19500	12.49	0.86	0.37	0.24	7.99e-36	2.07e-31	Apod+ Oligodendrocyte		Pitpnm2	30.01	2.36	0.58	0.04
Kctd16	31.71	1	0.94	0.55	1.13e-220	2.93e-216	Excitatory neuron		Galnt9	38.49	1.91	0.52	0.15	0	0	Pyramidal		Trpm3	-38.51	-1.67	0.42	0.64	0	0	CA1		Stx3	22.93	0.86	0.62	0.42	2.41e-116	6.24e-112	CA1-1		Hsp90ab1	-12.41	-0.64	0.46	0.58	2.21e-35	5.73e-31	Apod+ Oligodendrocyte		Nrg1	29.21	2.36	0.85	0.26
Slc35f3	31.62	1.55	0.75	0.29	1.76e-219	4.56e-215	Excitatory neuron		Gm30382	38.49	4.77	0.39	0.02	0	0	Pyramidal		4930547E14Rik	38.43	1.22	0.57	0.35	0	0	CA1		Chsy3	-22.84	-1.46	0.32	0.51	1.71e-115	4.44e-111	CA1-1		Snx24	12.36	0.8	0.36	0.22	4.44e-35	1.15e-30	Apod+ Oligodendrocyte		Mapk4	27.48	2.36	0.51	0.04
Cttnbp2	31.53	1.05	0.96	0.65	3.16e-218	8.18e-214	Excitatory neuron		St18	-38.5	-1.76	0.17	0.54	0	0	Pyramidal		Tshz3	-38.51	-2.05	0.12	0.33	0	0	CA1		Samd5	-22.84	-1.23	0.29	0.51	2.05e-115	5.31e-111	CA1-1		Plxdc2	-12.33	-0.51	0.56	0.67	6.03e-35	1.56e-30	Apod+ Oligodendrocyte		Glis3	29.26	2.35	0.68	0.11
Miat	31.44	1.45	0.76	0.29	5.44e-217	1.41e-212	Excitatory neuron		Pde2a	38.49	1.31	0.59	0.22	0	0	Pyramidal		Fut9	-38.51	-1.15	0.51	0.73	0	0	CA1		Thrb	-22.83	-0.91	0.62	0.74	2.47e-115	6.4e-111	CA1-1		Cdc42bpa	12.29	0.38	0.86	0.78	1.05e-34	2.71e-30	Apod+ Oligodendrocyte		Add2	33.49	2.34	0.75	0.07
Myt1l	31.38	1.09	0.94	0.54	4.1e-216	1.06e-211	Excitatory neuron		Htr1f	38.49	3.79	0.41	0.04	0	0	Pyramidal		Tshz2	-38.51	-2.05	0.17	0.39	0	0	CA1		Adcy8	-22.8	-1.43	0.18	0.4	4.1e-115	1.06e-110	CA1-1		Usp31	-12.24	-1.14	0.14	0.26	1.83e-34	4.75e-30	Apod+ Oligodendrocyte		Zmat4	33.19	2.33	0.75	0.08
Rasgrf1	31.37	1.26	0.86	0.41	6.05e-216	1.57e-211	Excitatory neuron		Tafa2	-38.5	-1.9	0.56	0.93	0	0	Pyramidal		A830018L16Rik	-38.51	-0.98	0.62	0.83	0	0	CA1		Gria4	-22.8	-1.14	0.46	0.64	4.14e-115	1.07e-110	CA1-1		Il33	-12.21	-0.89	0.2	0.33	2.88e-34	7.46e-30	Apod+ Oligodendrocyte		Gm10115	21.64	2.33	0.3	0.01
2010300C02Rik	31.31	1.65	0.69	0.22	2.93e-215	7.6e-211	Excitatory neuron		Elavl4	38.49	2.58	0.44	0.08	0	0	Pyramidal		Itpr1	38.43	0.9	0.82	0.61	0	0	CA1		Phka2	22.75	0.95	0.58	0.39	1.52e-114	3.94e-110	CA1-1		Tra2a	-12.17	-0.92	0.23	0.35	4.63e-34	1.2e-29	Apod+ Oligodendrocyte		Kcnj6	33.77	2.32	0.81	0.1
Fgf14	31.25	0.86	0.99	0.75	1.93e-214	5e-210	Excitatory neuron		Plcl2	38.49	1.31	0.63	0.27	0	0	Pyramidal		Galntl6	38.43	2.37	0.93	0.72	0	0	CA1		Hecw1	-22.72	-1.12	0.36	0.56	2.55e-114	6.61e-110	CA1-1		Gab1	-12.13	-0.64	0.37	0.51	7.29e-34	1.89e-29	Apod+ Oligodendrocyte		Col4a2	20.62	2.32	0.29	0.02
Gabrb1	31.22	0.91	0.97	0.63	5.18e-214	1.34e-209	Excitatory neuron		Arhgap26	38.49	1.31	0.74	0.38	0	0	Pyramidal		Gm20646	38.43	2.01	0.29	0.08	0	0	CA1		Sema6d	-22.72	-2.26	0.12	0.33	3.05e-114	7.91e-110	CA1-1		Galnt17	12.07	0.8	0.38	0.25	1.5e-33	3.89e-29	Apod+ Oligodendrocyte		Nwd2	20.3	2.32	0.28	0.02
Daam2	-31.22	-4.98	0.04	0.35	6.15e-214	1.59e-209	Excitatory neuron		Sorcs3	38.49	1.44	0.7	0.34	0	0	Pyramidal		Egfem1	38.43	0.61	0.88	0.67	0	0	CA1		Tgfbr3	22.46	0.92	0.57	0.36	1e-111	2.6e-107	CA1-1		Olfm1	-12.07	-0.76	0.28	0.42	1.55e-33	4.01e-29	Apod+ Oligodendrocyte		Slc35f3	33.46	2.31	0.8	0.1
Ptprm	-31.14	-4.38	0.06	0.38	7.28e-213	1.89e-208	Excitatory neuron		Hecw2	38.49	1.04	0.73	0.38	0	0	Pyramidal		Gria4	-38.51	-1.09	0.59	0.8	0	0	CA1		Pde4b	-22.32	-1.11	0.62	0.74	2.57e-110	6.66e-106	CA1-1		Dcc	-11.95	-0.81	0.26	0.39	6.4e-33	1.66e-28	Apod+ Oligodendrocyte		A830018L16Rik	31.65	2.3	0.75	0.1
Bcl11a	31.07	1.52	0.72	0.27	6.52e-212	1.69e-207	Excitatory neuron		Pitpnc1	-38.5	-2.44	0.17	0.53	0	0	Pyramidal		Rerg	-38.51	-2.27	0.09	0.29	0	0	CA1		Amph	22.04	0.51	0.89	0.82	1.24e-107	3.22e-103	CA1-1		Qk	-11.91	-0.29	0.87	0.91	1.04e-32	2.69e-28	Apod+ Oligodendrocyte		Gm20319	20.69	2.3	0.33	0.03
Plxna4	31	1.23	0.88	0.45	5.1e-211	1.32e-206	Excitatory neuron		Asap2	38.49	1.85	0.5	0.15	0	0	Pyramidal		Gm20754	38.43	0.64	0.93	0.72	0	0	CA1		Arhgap26	-21.78	-0.7	0.62	0.76	3.37e-105	8.73e-101	CA1-1		Atp8a1	11.8	0.38	0.8	0.7	4.14e-32	1.07e-27	Apod+ Oligodendrocyte		Gm32250	30.84	2.29	0.7	0.09
Neat1	-30.99	-4.82	0.07	0.39	6.42e-211	1.66e-206	Excitatory neuron		Cadps2	38.49	1.96	0.64	0.29	0	0	Pyramidal		Rmst	-38.51	-2.97	0.07	0.28	0	0	CA1		Nell1	21.76	0.47	0.83	0.57	5.84e-105	1.51e-100	CA1-1		Tubb3	11.67	0.96	0.28	0.16	1.76e-31	4.55e-27	Apod+ Oligodendrocyte		Dlgap1	38.43	2.28	1	0.57
Wipf3	30.94	1.54	0.73	0.29	3.88e-210	1e-205	Excitatory neuron		Akap13	38.49	1.79	0.52	0.16	0	0	Pyramidal		Nectin3	-38.51	-1.99	0.13	0.34	0	0	CA1		Galntl6	21.69	0.41	0.98	0.91	2.42e-104	6.27e-100	CA1-1		Cdc37l1	11.65	0.37	0.82	0.74	2.27e-31	5.87e-27	Apod+ Oligodendrocyte		Kalrn	37.14	2.28	0.99	0.37
Slit1	30.91	1.64	0.67	0.2	8.26e-210	2.14e-205	Excitatory neuron		Sel1l3	38.49	1.91	0.47	0.12	0	0	Pyramidal		Zeb2	38.43	1.12	0.93	0.72	0	0	CA1		Large1	21.6	0.3	0.99	0.98	1.61e-103	4.18e-99	CA1-1		Dscaml1	-11.51	-0.5	0.53	0.64	1.24e-30	3.22e-26	Apod+ Oligodendrocyte		Grin2a	35.71	2.28	0.98	0.46
Erbin	-30.9	-3.48	0.12	0.47	1.06e-209	2.76e-205	Excitatory neuron		Tenm3	38.49	2.57	0.71	0.36	0	0	Pyramidal		Hecw1	-38.51	-0.96	0.5	0.71	0	0	CA1		Mdga2	-21.6	-0.33	0.99	0.99	1.72e-103	4.46e-99	CA1-1		Vmp1	-11.33	-0.43	0.58	0.69	9.4e-30	2.43e-25	Apod+ Oligodendrocyte		Srrm4	28.02	2.27	0.53	0.04
Lmo7	30.75	1.73	0.63	0.17	1.19e-207	3.08e-203	Excitatory neuron		Cntn5	-38.5	-0.39	0.52	0.86	0	0	Pyramidal		Smoc2	-38.51	-2.27	0.08	0.29	0	0	CA1		Grin3a	-21.45	-1.93	0.12	0.31	4.44e-102	1.15e-97	CA1-1		Abca2	11.27	0.62	0.44	0.3	1.84e-29	4.75e-25	Apod+ Oligodendrocyte		Slc24a4	27.05	2.27	0.47	0.03
Nebl	30.74	1.09	0.92	0.54	1.65e-207	4.27e-203	Excitatory neuron		B830012L14Rik	38.49	1.33	0.55	0.2	0	0	Pyramidal		Dpp10	-38.51	-1.81	0.52	0.72	0	0	CA1		Cntn4	-21.43	-1.32	0.62	0.7	7.45e-102	1.93e-97	CA1-1		Sorcs1	11.25	0.48	0.68	0.57	2.37e-29	6.14e-25	Apod+ Oligodendrocyte		Dgkg	34.02	2.26	0.87	0.13
Shisa6	30.7	1.39	0.81	0.38	6.09e-207	1.58e-202	Excitatory neuron		Nrg2	-38.5	-2.12	0.3	0.65	0	0	Pyramidal		Tspan13	38.43	0.99	0.64	0.44	0	0	CA1		Gm21798	-21.39	-1.61	0.1	0.3	1.75e-101	4.53e-97	CA1-1		Dcaf17	11.24	0.98	0.29	0.18	2.61e-29	6.76e-25	Apod+ Oligodendrocyte		Dpf3	23.1	2.25	0.37	0.03
Hs3st4	30.64	2.35	0.64	0.22	3.41e-206	8.84e-202	Excitatory neuron		Ccdc88c	38.49	2.82	0.4	0.05	0	0	Pyramidal		6530403H02Rik	-38.51	-1.35	0.42	0.61	0	0	CA1		Brinp3	-21.29	-1.96	0.28	0.47	1.31e-100	3.4e-96	CA1-1		Pex5l	-11.21	-0.28	0.79	0.86	3.79e-29	9.8e-25	Apod+ Oligodendrocyte		Gm28376	32.52	2.24	0.89	0.2
Schip1	30.62	1.06	0.92	0.56	7.16e-206	1.85e-201	Excitatory neuron		Gm20713	38.49	4.9	0.37	0.03	0	0	Pyramidal		Hs6st3	38.43	1.12	0.96	0.77	0	0	CA1		Oxr1	-21.19	-0.53	0.9	0.95	1.16e-99	2.99e-95	CA1-1		2210408I21Rik	11.13	0.77	0.27	0.16	8.92e-29	2.31e-24	Apod+ Oligodendrocyte		Syndig1	23.9	2.24	0.38	0.02
Chn1	30.46	1.14	0.86	0.42	9.06e-204	2.35e-199	Excitatory neuron		Cpe	38.49	1.24	0.9	0.55	0	0	Pyramidal		Adcy2	38.43	0.78	0.86	0.67	0	0	CA1		Kctd16	21.13	0.33	0.99	0.95	3.88e-99	1e-94	CA1-1		Sbf2	11.02	0.69	0.39	0.26	2.96e-28	7.66e-24	Apod+ Oligodendrocyte		Ryr2	35.03	2.23	0.97	0.29
Hs6st3	30.39	2.07	0.78	0.41	8.64e-203	2.24e-198	Excitatory neuron		Myo16	38.49	3.26	0.39	0.04	0	0	Pyramidal		Fhod3	-38.51	-2.52	0.07	0.26	0	0	CA1		Cadps2	-21.12	-0.61	0.81	0.86	4.79e-99	1.24e-94	CA1-1		Shisa4	10.98	0.6	0.35	0.22	4.93e-28	1.28e-23	Apod+ Oligodendrocyte		Clstn2	33.11	2.23	0.91	0.21
Rab31	-30.3	-3.94	0.12	0.45	1.03e-201	2.67e-197	Excitatory neuron		Zswim6	38.49	1.14	0.69	0.35	0	0	Pyramidal		Kcnn2	38.43	1.07	0.94	0.75	0	0	CA1		Map1b	-21.1	-0.47	0.84	0.91	7.89e-99	2.04e-94	CA1-1		Slc38a2	-10.94	-0.54	0.42	0.54	7.09e-28	1.83e-23	Apod+ Oligodendrocyte		Gabrb2	32.53	2.23	0.8	0.12
Galnt18	30.23	1.35	0.76	0.31	8.88e-201	2.3e-196	Excitatory neuron		Adgrl2	38.49	3.08	0.4	0.06	0	0	Pyramidal		2010300C02Rik	38.43	0.82	0.75	0.57	0	0	CA1		R3hdm1	-21.08	-0.63	0.95	0.96	1.35e-98	3.49e-94	CA1-1		Map1b	-10.87	-0.71	0.25	0.37	1.69e-27	4.37e-23	Apod+ Oligodendrocyte		Tafa2	29.87	2.22	0.83	0.21
Arl15	30.14	1.3	0.87	0.53	1.55e-199	4.01e-195	Excitatory neuron		2210408F21Rik	38.49	1.05	0.62	0.28	0	0	Pyramidal		Tfdp2	38.43	1.06	0.64	0.46	0	0	CA1		Tenm2	-21.04	-0.35	1	1	2.95e-98	7.63e-94	CA1-1		Tafa1	-10.85	-0.84	0.19	0.31	2.1e-27	5.44e-23	Apod+ Oligodendrocyte		Slc35f4	30.54	2.21	0.64	0.06
Dapk1	30.03	1.33	0.76	0.31	3.77e-198	9.77e-194	Excitatory neuron		Hmgcll1	38.49	1.62	0.49	0.14	0	0	Pyramidal		Nr3c2	38.43	0.54	0.94	0.75	0	0	CA1		Rit2	-20.92	-0.92	0.47	0.64	3.84e-97	9.95e-93	CA1-1		Setd7	10.69	0.76	0.27	0.16	1.09e-26	2.83e-22	Apod+ Oligodendrocyte		Adamts3	22.75	2.21	0.35	0.02
Gm12296	30.03	1.77	0.65	0.22	3.88e-198	1e-193	Excitatory neuron		Cdh13	-38.5	-1.08	0.32	0.66	0	0	Pyramidal		Pdzrn3	-38.51	-2.98	0.07	0.25	0	0	CA1		Rora	-20.84	-0.62	0.74	0.84	1.8e-96	4.66e-92	CA1-1		Gnai1	-10.69	-0.9	0.18	0.28	1.13e-26	2.94e-22	Apod+ Oligodendrocyte		Nebl	33.79	2.2	0.92	0.2
Gm28376	30.01	1.27	0.83	0.36	8.35e-198	2.16e-193	Excitatory neuron		Adam23	38.49	1	0.71	0.37	0	0	Pyramidal		Pex5l	38.43	1.49	0.99	0.82	0	0	CA1		Galnt18	-20.84	-0.72	0.66	0.78	2.05e-96	5.3e-92	CA1-1		Ppp2r3a	10.6	0.53	0.6	0.5	2.94e-26	7.62e-22	Apod+ Oligodendrocyte		4930587E11Rik	23.11	2.2	0.39	0.04
Pcsk2	29.97	1.16	0.88	0.46	2.37e-197	6.13e-193	Excitatory neuron		Gm4258	38.49	1.64	0.5	0.16	0	0	Pyramidal		Ak5	-38.51	-0.66	0.68	0.84	0	0	CA1		Grm8	-20.82	-2.12	0.19	0.37	2.81e-96	7.27e-92	CA1-1		Neat1	10.56	0.46	0.73	0.65	4.77e-26	1.24e-21	Apod+ Oligodendrocyte		Car10	29.14	2.19	0.68	0.1
Mobp	-29.85	-4.51	0.09	0.4	8.66e-196	2.24e-191	Excitatory neuron		Peak1	38.49	1.5	0.51	0.17	0	0	Pyramidal		Tmeff2	-38.51	-0.83	0.76	0.91	0	0	CA1		Flnb	20.74	0.62	0.78	0.64	1.39e-95	3.6e-91	CA1-1		Rcbtb1	10.52	0.6	0.52	0.4	7.11e-26	1.84e-21	Apod+ Oligodendrocyte		Slc4a4	27.64	2.19	0.65	0.11
Adcy2	29.82	1.3	0.79	0.33	2.2e-195	5.7e-191	Excitatory neuron		Dock9	38.49	1.07	0.82	0.49	0	0	Pyramidal		Prkcb	38.43	0.8	0.95	0.79	0	0	CA1		Syne1	-20.73	-0.51	0.79	0.87	1.9e-95	4.91e-91	CA1-1		Prkca	-10.47	-0.64	0.34	0.45	1.16e-25	3e-21	Apod+ Oligodendrocyte		Gm46123	20.7	2.19	0.3	0.02
Sipa1l1	29.65	1.15	0.84	0.41	3.78e-193	9.79e-189	Excitatory neuron		Cntnap5a	-38.5	-1.29	0.56	0.9	0	0	Pyramidal		Brd9	38.43	0.88	0.9	0.76	0	0	CA1		Zfp46	20.73	1.21	0.35	0.18	1.91e-95	4.94e-91	CA1-1		Itpk1	10.4	0.57	0.47	0.34	2.37e-25	6.14e-21	Apod+ Oligodendrocyte		Rgs6	22.61	2.18	0.38	0.04
Phactr1	29.57	1.03	0.92	0.65	3.57e-192	9.25e-188	Excitatory neuron		Bach2	38.49	1.82	0.47	0.13	0	0	Pyramidal		Arl15	38.43	0.83	0.97	0.84	0	0	CA1		Strip2	20.63	1.4	0.26	0.11	1.43e-94	3.69e-90	CA1-1		Clic4	10.38	0.66	0.36	0.24	3.1e-25	8.02e-21	Apod+ Oligodendrocyte		Ppfia2	34.52	2.17	0.97	0.37
Khdrbs3	29.56	1.87	0.69	0.35	5.24e-192	1.36e-187	Excitatory neuron		Pcdh15	38.49	3.1	0.59	0.25	0	0	Pyramidal		Fam189a1	38.43	0.88	0.95	0.82	0	0	CA1		Ssbp2	-20.62	-0.76	0.55	0.7	1.98e-94	5.14e-90	CA1-1		Phactr3	10.38	0.66	0.36	0.25	3.13e-25	8.1e-21	Apod+ Oligodendrocyte		Ntng1	29.21	2.17	0.75	0.14
Rcan2	-29.53	-3.32	0.11	0.43	1.17e-191	3.04e-187	Excitatory neuron		Zfpm2	-38.5	-1.61	0.6	0.94	0	0	Pyramidal		Mgat4c	-38.51	-1.36	0.72	0.85	0	0	CA1		Ccser1	-20.58	-0.39	0.94	0.97	3.82e-94	9.89e-90	CA1-1		Atp2b1	-10.26	-0.4	0.59	0.68	1.02e-24	2.64e-20	Apod+ Oligodendrocyte		Smoc2	24.69	2.17	0.41	0.03
Nav3	29.47	0.83	0.98	0.71	6.38e-191	1.65e-186	Excitatory neuron		Adamtsl1	38.49	3.19	0.41	0.08	0	0	Pyramidal		Nebl	38.43	0.51	0.96	0.85	0	0	CA1		Zranb2	20.56	0.36	0.97	0.94	6.01e-94	1.56e-89	CA1-1		C030029H02Rik	-10.21	-0.67	0.32	0.42	1.82e-24	4.72e-20	Apod+ Oligodendrocyte		Cdh12	30.81	2.16	0.73	0.1
Nrp1	29.41	1.5	0.69	0.26	3.61e-190	9.34e-186	Excitatory neuron		Pde4d	38.49	1.58	0.92	0.59	0	0	Pyramidal		Rapgef4	-38.51	-0.82	0.75	0.86	0	0	CA1		Gm43507	-20.49	-1.8	0.11	0.28	2.53e-93	6.55e-89	CA1-1		Ank2	-10.16	-0.27	0.88	0.91	3.13e-24	8.09e-20	Apod+ Oligodendrocyte		Lrrc7	35.77	2.15	0.99	0.37
Gria3	29.24	0.96	0.93	0.54	6e-188	1.55e-183	Excitatory neuron		Tbc1d1	38.49	1.81	0.49	0.16	0	0	Pyramidal		Gpr158	-38.51	-0.67	0.78	0.88	0	0	CA1		Rimbp2	20.44	0.64	0.78	0.65	6.83e-93	1.77e-88	CA1-1		Fus	-10.15	-0.75	0.24	0.34	3.4e-24	8.8e-20	Apod+ Oligodendrocyte		Adcy2	32.83	2.14	0.81	0.11
Add2	29.21	1.42	0.71	0.28	1.48e-187	3.84e-183	Excitatory neuron		Prkcg	38.49	0.94	0.66	0.33	0	0	Pyramidal		Trim2	38.43	0.82	0.94	0.84	0	0	CA1		Rad18	20.43	1.28	0.3	0.14	9.86e-93	2.55e-88	CA1-1		Jakmip3	10.09	0.7	0.32	0.21	5.87e-24	1.52e-19	Apod+ Oligodendrocyte		Zfpm2	31.23	2.14	0.89	0.25
Prickle1	29.18	1.09	0.89	0.47	3.18e-187	8.24e-183	Excitatory neuron		Hunk	38.49	3.13	0.38	0.05	0	0	Pyramidal		Slit3	38.43	0.54	0.98	0.88	0	0	CA1		Tmem108	-20.29	-2.07	0.11	0.28	1.59e-91	4.12e-87	CA1-1		Gm4258	-10.09	-0.58	0.38	0.48	5.91e-24	1.53e-19	Apod+ Oligodendrocyte		Syt17	24.62	2.14	0.42	0.03
Ptk2b	29.16	1.29	0.71	0.26	6.53e-187	1.69e-182	Excitatory neuron		Dgkh	-38.5	-2.3	0.57	0.9	0	0	Pyramidal		St6galnac5	38.43	0.65	0.93	0.83	0	0	CA1		Col4a1	20.13	0.92	0.51	0.33	4.14e-90	1.07e-85	CA1-1		Fmnl2	-10.07	-0.52	0.4	0.51	7.32e-24	1.89e-19	Apod+ Oligodendrocyte		Lrfn5	33.85	2.13	0.96	0.29
Slc6a1	-29.15	-3.05	0.12	0.44	7.36e-187	1.91e-182	Excitatory neuron		Pard3	-38.5	-1.93	0.34	0.67	0	0	Pyramidal		Celf4	-38.51	-0.82	0.85	0.94	0	0	CA1		Plcb1	-20.1	-0.36	0.96	0.97	6.97e-90	1.8e-85	CA1-1		Dhx36	10.05	0.73	0.3	0.19	9.49e-24	2.46e-19	Apod+ Oligodendrocyte		Rimbp2	32.63	2.13	0.76	0.09
Cacna2d1	29.08	0.78	0.92	0.49	6.13e-186	1.59e-181	Excitatory neuron		Cald1	-38.5	-3.15	0.1	0.43	0	0	Pyramidal		Ryr3	38.43	0.51	0.97	0.88	0	0	CA1		Hecw2	-20.09	-0.69	0.59	0.73	9.83e-90	2.55e-85	CA1-1		Kcnd2	-10.04	-0.5	0.41	0.53	9.85e-24	2.55e-19	Apod+ Oligodendrocyte		Fam155a	36.75	2.12	0.99	0.53
Kcnj3	29.05	1.14	0.85	0.42	1.35e-185	3.49e-181	Excitatory neuron		Trpc6	-38.5	-2.41	0.26	0.59	0	0	Pyramidal		Foxp1	38.43	0.56	0.94	0.85	0	0	CA1		Cadps	20.07	0.34	0.97	0.95	1.36e-89	3.52e-85	CA1-1		Gm42756	-10.01	-0.75	0.15	0.26	1.31e-23	3.4e-19	Apod+ Oligodendrocyte		Prkd1	28.61	2.12	0.64	0.08
Sidt1	29.01	1.64	0.64	0.22	4.71e-185	1.22e-180	Excitatory neuron		Arhgef26	38.49	3.1	0.37	0.04	0	0	Pyramidal		Hcn1	38.43	0.8	0.95	0.86	0	0	CA1		Zfp385b	-20.06	-0.59	0.76	0.84	1.66e-89	4.29e-85	CA1-1		Cdh20	-9.97	-0.65	0.34	0.45	2.11e-23	5.46e-19	Apod+ Oligodendrocyte		Gm29514	18.43	2.12	0.26	0.02
Rgs7	28.9	0.96	0.91	0.49	1.09e-183	2.83e-179	Excitatory neuron		Pitpnm2	-38.5	-2.08	0.31	0.64	0	0	Pyramidal		Dscam	-38.51	-0.66	0.82	0.91	0	0	CA1		Ralyl	-19.97	-0.3	0.99	0.99	1.03e-88	2.66e-84	CA1-1		Tspan2	9.96	0.47	0.54	0.42	2.17e-23	5.63e-19	Apod+ Oligodendrocyte		Galntl6	18.02	2.12	0.69	0.29
Egfem1	28.72	1.33	0.82	0.47	2.38e-181	6.18e-177	Excitatory neuron		Gabrg3	38.49	1.87	0.62	0.29	0	0	Pyramidal		Pigk	38.43	0.58	0.96	0.88	0	0	CA1		Dlg1	-19.97	-0.82	0.45	0.61	1.08e-88	2.8e-84	CA1-1		Tmsb4x	-9.92	-0.58	0.39	0.5	3.31e-23	8.57e-19	Apod+ Oligodendrocyte		Cacna1c	32.91	2.1	0.95	0.27
Rims1	28.65	0.85	0.96	0.61	1.44e-180	3.73e-176	Excitatory neuron		Dkk3	38.49	1.68	0.45	0.13	0	0	Pyramidal		Cacnb2	38.43	1.15	0.98	0.9	0	0	CA1		Arid5b	-19.8	-0.89	0.41	0.58	3.2e-87	8.29e-83	CA1-1		Luc7l2	9.91	0.42	0.64	0.54	3.72e-23	9.64e-19	Apod+ Oligodendrocyte		Galnt18	31.96	2.1	0.75	0.09
Mapk10	28.49	0.96	0.92	0.56	1.4e-178	3.63e-174	Excitatory neuron		Gm48749	38.49	4	0.35	0.02	0	0	Pyramidal		Exoc6b	38.43	0.74	0.94	0.86	0	0	CA1		4930547E14Rik	19.74	0.66	0.69	0.52	9.39e-87	2.43e-82	CA1-1		Tbc1d5	9.88	0.36	0.78	0.7	5.06e-23	1.31e-18	Apod+ Oligodendrocyte		Gm47591	21.59	2.1	0.34	0.03
Plp1	-28.49	-2.76	0.56	0.72	1.79e-178	4.63e-174	Excitatory neuron		Bcl11a	38.49	0.97	0.83	0.51	0	0	Pyramidal		Epha6	38.43	1.19	0.99	0.91	0	0	CA1		Dscaml1	-19.73	-0.45	0.82	0.89	1.2e-86	3.11e-82	CA1-1		Kif13b	-9.87	-0.5	0.41	0.52	5.55e-23	1.44e-18	Apod+ Oligodendrocyte		Dpp10	15.36	2.1	0.63	0.29
Nr3c2	28.41	1.2	0.86	0.52	1.75e-177	4.53e-173	Excitatory neuron		Susd6	38.49	1.12	0.63	0.3	0	0	Pyramidal		Cacna1c	-38.51	-0.98	0.85	0.93	0	0	CA1		Hs6st2	-19.72	-1.29	0.21	0.39	1.35e-86	3.5e-82	CA1-1		Zeb2	-9.78	-0.31	0.79	0.83	1.31e-22	3.4e-18	Apod+ Oligodendrocyte		Rapgef4	32.54	2.09	0.81	0.12
Cdh19	-28.39	-4.77	0.04	0.31	2.49e-177	6.45e-173	Excitatory neuron		Flrt2	38.49	1.44	0.53	0.21	0	0	Pyramidal		Unc5c	-38.51	-1.01	0.79	0.86	0	0	CA1		Sphkap	19.67	0.41	0.94	0.82	3.74e-86	9.68e-82	CA1-1		Gm42413	-9.76	-0.92	0.16	0.25	1.66e-22	4.31e-18	Apod+ Oligodendrocyte		Pigk	32.53	2.09	0.88	0.17
6530403H02Rik	28.12	2.46	0.51	0.13	4.97e-174	1.29e-169	Excitatory neuron		Gm15414	38.49	2.22	0.4	0.08	0	0	Pyramidal		Cdk14	-38.51	-0.59	0.87	0.93	0	0	CA1		Adgra1	-19.66	-1.62	0.15	0.32	4.88e-86	1.26e-81	CA1-1		Calm1	-9.76	-0.47	0.47	0.57	1.72e-22	4.46e-18	Apod+ Oligodendrocyte		6530403H02Rik	26.64	2.09	0.55	0.07
Grin1	28.01	1.09	0.82	0.41	1.22e-172	3.15e-168	Excitatory neuron		Srgap2	38.49	1.07	0.72	0.4	0	0	Pyramidal		Clstn2	-38.51	-0.94	0.83	0.89	0	0	CA1		Gm15680	19.64	0.77	0.55	0.35	7.34e-86	1.9e-81	CA1-1		Adipor2	9.66	0.39	0.76	0.69	4.5e-22	1.17e-17	Apod+ Oligodendrocyte		Fgf14	36.77	2.08	1	0.51
Nrcam	27.94	0.91	0.93	0.56	8.12e-172	2.1e-167	Excitatory neuron		Fstl5	38.49	2.45	0.42	0.1	0	0	Pyramidal		Cttnbp2	38.43	1.06	0.99	0.93	0	0	CA1		Homer1	-19.54	-1.03	0.54	0.68	5.02e-85	1.3e-80	CA1-1		Lrrc4c	9.65	0.36	0.79	0.71	5.02e-22	1.3e-17	Apod+ Oligodendrocyte		Usp29	26.45	2.08	0.53	0.06
Gab1	-27.92	-4.79	0.04	0.29	1.46e-171	3.79e-167	Excitatory neuron		Fam189a1	38.49	1.23	0.89	0.57	0	0	Pyramidal		Ppm1e	38.43	0.81	0.98	0.92	0	0	CA1		Lin7a	-19.52	-1.13	0.24	0.43	7.76e-85	2.01e-80	CA1-1		Nrg1	9.59	0.8	0.26	0.16	8.41e-22	2.18e-17	Apod+ Oligodendrocyte		Prr16	23.6	2.08	0.44	0.05
Cdh12	27.91	1.34	0.71	0.29	2.28e-171	5.91e-167	Excitatory neuron		Pde11a	38.49	4.06	0.36	0.04	0	0	Pyramidal		Gria1	38.43	0.71	0.99	0.94	0	0	CA1		Rian	-19.48	-0.46	0.85	0.9	1.47e-84	3.82e-80	CA1-1		Klf9	9.59	0.57	0.35	0.23	8.82e-22	2.28e-17	Apod+ Oligodendrocyte		Tenm2	34.4	2.07	0.99	0.69
Khdrbs2	27.9	1.42	0.74	0.34	2.53e-171	6.55e-167	Excitatory neuron		Cdh11	38.49	1.13	0.81	0.49	0	0	Pyramidal		Pcsk2	-38.51	-0.68	0.91	0.95	0	0	CA1		Slc24a2	19.44	0.27	0.99	0.98	3.25e-84	8.42e-80	CA1-1		Tubb4a	9.57	0.48	0.57	0.46	1.05e-21	2.73e-17	Apod+ Oligodendrocyte		Sorbs2	32.84	2.07	0.9	0.18
Mical2	27.85	1.16	0.76	0.35	1.04e-170	2.69e-166	Excitatory neuron		Mirg	38.49	1.44	0.47	0.15	0	0	Pyramidal		Rims1	-38.51	-0.62	0.95	0.98	0	0	CA1		Foxn3	-19.44	-1.45	0.18	0.35	3.63e-84	9.39e-80	CA1-1		Lrrtm3	9.5	0.51	0.47	0.35	2.12e-21	5.49e-17	Apod+ Oligodendrocyte		Dnah9	25.1	2.07	0.43	0.03
Nos1ap	27.84	1.19	0.77	0.38	1.38e-170	3.58e-166	Excitatory neuron		Spock3	-38.5	-1.9	0.35	0.67	0	0	Pyramidal		Tcf4	38.43	0.49	0.99	0.96	0	0	CA1		Elmo1	-19.4	-1.83	0.18	0.35	8e-84	2.07e-79	CA1-1		Fnbp1	-9.48	-0.37	0.6	0.69	2.55e-21	6.61e-17	Apod+ Oligodendrocyte		Galnt14	21.88	2.07	0.33	0.02
Cacna1c	27.67	0.97	0.91	0.54	1.8e-168	4.66e-164	Excitatory neuron		Nin	38.49	0.87	0.66	0.34	0	0	Pyramidal		Snap25	-38.51	-0.39	0.95	0.99	0	0	CA1		Gm10848	19.39	0.44	0.88	0.75	8.96e-84	2.32e-79	CA1-1		Sort1	-9.4	-0.69	0.23	0.33	5.48e-21	1.42e-16	Apod+ Oligodendrocyte		Anxa11	21.8	2.07	0.33	0.02
Epha5	27.65	1.08	0.9	0.55	2.7e-168	6.99e-164	Excitatory neuron		Unc13b	38.49	1.12	0.6	0.28	0	0	Pyramidal		Frmpd4	-38.51	-0.99	0.98	0.95	0	0	CA1		Tfdp2	19.37	0.62	0.75	0.6	1.49e-83	3.86e-79	CA1-1		Phldb1	-9.34	-0.62	0.28	0.38	9.44e-21	2.45e-16	Apod+ Oligodendrocyte		Gm16126	18.84	2.07	0.25	0.02
Btbd9	27.52	1.12	0.84	0.44	1.12e-166	2.89e-162	Excitatory neuron		Zmynd8	38.49	0.92	0.74	0.43	0	0	Pyramidal		Cnksr2	38.43	0.48	0.98	0.95	0	0	CA1		Ank	-19.35	-0.9	0.35	0.53	1.96e-83	5.08e-79	CA1-1		Gatm	9.33	0.47	0.54	0.44	1.03e-20	2.66e-16	Apod+ Oligodendrocyte		Samd12	32.39	2.06	0.86	0.15
Ntrk3	27.52	0.94	0.92	0.55	1.15e-166	2.98e-162	Excitatory neuron		Raver2	38.49	1.67	0.47	0.16	0	0	Pyramidal		Atp2b1	38.43	0.79	0.99	0.96	0	0	CA1		Spon1	19.18	0.59	0.7	0.54	5.75e-82	1.49e-77	CA1-1		Celf2	-9.3	-0.33	0.71	0.76	1.36e-20	3.52e-16	Apod+ Oligodendrocyte		Ptprn2	31.12	2.06	0.84	0.16
Runx2	27.47	1.51	0.64	0.25	3.78e-166	9.79e-162	Excitatory neuron		Vav3	-38.5	-2.45	0.23	0.55	0	0	Pyramidal		Ralyl	38.43	0.38	0.99	0.96	0	0	CA1		Gm15243	19.12	1.26	0.29	0.14	1.76e-81	4.55e-77	CA1-1		Ttyh2	-9.29	-0.68	0.22	0.32	1.58e-20	4.1e-16	Apod+ Oligodendrocyte		Pip5k1b	30.61	2.06	0.73	0.1
Gjc3	-27.44	-4.61	0.04	0.3	8.8e-166	2.28e-161	Excitatory neuron		Neurod6	38.49	2.11	0.4	0.09	0	0	Pyramidal		Pde4d	-38.51	-1.01	0.91	0.93	0	0	CA1		Mical2	-19.03	-0.48	0.81	0.87	9.33e-81	2.42e-76	CA1-1		Tcf25	9.27	0.55	0.36	0.25	1.93e-20	4.99e-16	Apod+ Oligodendrocyte		Shisa9	29.86	2.06	0.73	0.11
Frmd5	-27.37	-1.99	0.62	0.73	6.11e-165	1.58e-160	Excitatory neuron		Lrtm1	38.49	1.31	0.52	0.2	0	0	Pyramidal		Arpp21	-38.51	-0.47	0.96	0.99	0	0	CA1		Cep192	19.02	1.24	0.33	0.17	1.06e-80	2.74e-76	CA1-1		Gria1	-9.25	-0.46	0.48	0.57	2.23e-20	5.76e-16	Apod+ Oligodendrocyte		Mtus2	29.68	2.06	0.59	0.05
Gm15738	27.22	1.22	0.72	0.31	3.32e-163	8.6e-159	Excitatory neuron		Psd3	38.49	1.06	0.84	0.53	0	0	Pyramidal		Adgrl3	38.43	0.69	1	0.97	0	0	CA1		Hdac9	-19.02	-0.94	0.47	0.62	1.08e-80	2.8e-76	CA1-1		Dleu2	-9.24	-0.65	0.29	0.39	2.36e-20	6.11e-16	Apod+ Oligodendrocyte		D130043K22Rik	24.84	2.06	0.41	0.03
Cap2	27.14	1.39	0.67	0.28	3.35e-162	8.66e-158	Excitatory neuron		Tiam1	-38.5	-1.74	0.46	0.77	0	0	Pyramidal		Cntnap2	38.43	0.94	0.99	0.97	0	0	CA1		Parm1	-19.01	-1	0.3	0.48	1.47e-80	3.8e-76	CA1-1		Nlgn1	-9.13	-0.33	0.71	0.77	6.59e-20	1.71e-15	Apod+ Oligodendrocyte		Ror1	22.01	2.06	0.38	0.04
Sh3gl2	27.04	1.17	0.75	0.36	5.1e-161	1.32e-156	Excitatory neuron		2210408I21Rik	38.49	0.84	0.66	0.35	0	0	Pyramidal		Dmd	38.43	0.64	0.99	0.97	0	0	CA1		Cnksr2	18.98	0.27	0.99	0.98	2.69e-80	6.98e-76	CA1-1		Cttnbp2	-9.13	-0.46	0.44	0.54	6.96e-20	1.8e-15	Apod+ Oligodendrocyte		Cacna1e	33.07	2.05	0.94	0.24
Gm49678	26.93	2.48	0.45	0.1	8.68e-160	2.25e-155	Excitatory neuron		Gm15398	38.49	3.36	0.39	0.08	0	0	Pyramidal		Hs3st4	-38.51	-1.58	0.74	0.76	0	0	CA1		Map2	-18.96	-0.39	0.88	0.93	3.72e-80	9.64e-76	CA1-1		Hsp90b1	-9.1	-0.7	0.17	0.27	9.24e-20	2.39e-15	Apod+ Oligodendrocyte		Trim46	22.25	2.05	0.33	0.02
Shank2	26.93	1.32	0.65	0.25	9.62e-160	2.49e-155	Excitatory neuron		Dner	38.49	1.71	0.44	0.13	0	0	Pyramidal		Dab1	38.43	0.43	1	0.98	0	0	CA1		Slc35f4	-18.8	-0.76	0.43	0.6	7.97e-79	2.06e-74	CA1-1		9330159F19Rik	-9.04	-0.59	0.26	0.36	1.51e-19	3.91e-15	Apod+ Oligodendrocyte		5730522E02Rik	31.76	2.04	0.88	0.18
9530059O14Rik	26.91	1.26	0.69	0.29	1.91e-159	4.95e-155	Excitatory neuron		Prdm5	-38.5	-3.41	0.08	0.39	0	0	Pyramidal		Slc8a1	38.43	0.41	0.99	0.98	0	0	CA1		Slit2	-18.75	-1.35	0.31	0.47	1.96e-78	5.07e-74	CA1-1		Dennd5b	9.02	0.51	0.4	0.29	1.82e-19	4.71e-15	Apod+ Oligodendrocyte		Ano3	31.64	2.04	0.81	0.13
Cadm2	26.85	0.77	0.99	0.88	8.23e-159	2.13e-154	Excitatory neuron		Hdac4	38.49	1.2	0.51	0.2	0	0	Pyramidal		Cadps	-38.51	-0.53	0.96	0.97	0	0	CA1		Slit1	18.75	0.53	0.76	0.6	2.07e-78	5.37e-74	CA1-1		Otud7b	8.96	0.42	0.56	0.46	3.35e-19	8.68e-15	Apod+ Oligodendrocyte		Sphkap	31.14	2.04	0.83	0.15
Pde4b	-26.85	-2.8	0.55	0.71	9.18e-159	2.38e-154	Excitatory neuron		Npas2	38.49	1.58	0.47	0.16	0	0	Pyramidal		Kcnd2	38.43	0.89	1	0.98	0	0	CA1		Arl15	18.73	0.28	0.99	0.97	2.73e-78	7.08e-74	CA1-1		1700111E14Rik	8.96	0.54	0.34	0.24	3.39e-19	8.78e-15	Apod+ Oligodendrocyte		Gm20754	29.6	2.04	0.86	0.23
Macrod2	26.81	0.75	0.97	0.71	2.43e-158	6.29e-154	Excitatory neuron		Vsnl1	38.49	1	0.65	0.34	0	0	Pyramidal		Grin2a	38.43	0.76	1	0.98	0	0	CA1		Dgkg	18.72	0.39	0.94	0.9	3.41e-78	8.82e-74	CA1-1		Tmem132b	8.93	0.58	0.35	0.26	4.27e-19	1.11e-14	Apod+ Oligodendrocyte		Grm8	23.05	2.04	0.46	0.06
Plxdc2	-26.76	-2.65	0.31	0.57	9.19e-158	2.38e-153	Excitatory neuron		Catspere2	38.49	1.09	0.53	0.23	0	0	Pyramidal		Magi2	38.43	0.83	1	0.99	0	0	CA1		Cttnbp2	-18.67	-0.31	0.99	0.99	8.81e-78	2.28e-73	CA1-1		Mkln1	8.9	0.55	0.37	0.27	5.43e-19	1.41e-14	Apod+ Oligodendrocyte		Ak5	31.43	2.03	0.77	0.11
Ahcyl2	26.76	1.31	0.82	0.44	9.66e-158	2.5e-153	Excitatory neuron		Elavl2	38.49	1.89	0.42	0.12	0	0	Pyramidal		Ppp3ca	38.43	0.44	0.99	0.99	0	0	CA1		Ptgds	18.65	0.41	0.64	0.45	1.33e-77	3.43e-73	CA1-1		Specc1	-8.89	-0.75	0.17	0.26	6.06e-19	1.57e-14	Apod+ Oligodendrocyte		Kcnh1	28.66	2.03	0.54	0.04
Cdr1os	26.71	0.93	0.88	0.47	3.86e-157	1e-152	Excitatory neuron		Hnrnpll	38.49	1.18	0.52	0.21	0	0	Pyramidal		Fgf14	-38.51	-0.5	0.99	1	0	0	CA1		Pde4d	18.62	0.42	0.94	0.89	2.25e-77	5.82e-73	CA1-1		Psap	8.89	0.45	0.51	0.39	6.24e-19	1.62e-14	Apod+ Oligodendrocyte		Csmd1	38.43	2.02	1	0.71
Nxph1	-26.7	-4.6	0.08	0.35	4.67e-157	1.21e-152	Excitatory neuron		Robo1	38.49	0.85	0.73	0.42	0	0	Pyramidal		Dlgap1	38.43	0.67	1	0.99	0	0	CA1		Pkp2	18.62	0.55	0.74	0.58	2.36e-77	6.12e-73	CA1-1		Efnb3	8.86	0.62	0.28	0.18	7.91e-19	2.05e-14	Apod+ Oligodendrocyte		Kctd16	32.95	2.02	0.96	0.34
Large1	26.56	0.81	0.95	0.64	2.22e-155	5.74e-151	Excitatory neuron		Crim1	38.49	1.11	0.55	0.25	0	0	Pyramidal		Grin2b	38.43	0.38	1	0.99	0	0	CA1		4933413L06Rik	-18.61	-0.82	0.48	0.63	2.65e-77	6.85e-73	CA1-1		Opcml	-8.83	-0.35	0.62	0.69	1.01e-18	2.61e-14	Apod+ Oligodendrocyte		Grm1	31.91	2.02	0.88	0.18
Unc80	26.45	0.99	0.85	0.44	3.9e-154	1.01e-149	Excitatory neuron		Brd9	38.49	1.06	0.83	0.53	0	0	Pyramidal		Kcnma1	-38.51	-0.35	0.99	0.99	0	0	CA1		Neurod6	18.6	0.81	0.54	0.37	3.05e-77	7.9e-73	CA1-1		Fsd1l	8.83	0.66	0.3	0.2	1.03e-18	2.66e-14	Apod+ Oligodendrocyte		Caln1	31.35	2.02	0.76	0.1
Mog	-26.41	-4.41	0.06	0.31	1.06e-153	2.75e-149	Excitatory neuron		Gm2115	38.49	3.07	0.35	0.05	0	0	Pyramidal		Pcdh9	-38.51	-0.75	0.99	1	0	0	CA1		Usp29	-18.54	-1.26	0.21	0.38	1.02e-76	2.63e-72	CA1-1		Npas3	-8.78	-0.58	0.29	0.39	1.68e-18	4.36e-14	Apod+ Oligodendrocyte		Arhgap20	26.16	2.01	0.49	0.05
Epha7	26.39	1.31	0.8	0.44	1.95e-153	5.04e-149	Excitatory neuron		Thrb	38.49	1.12	0.69	0.39	0	0	Pyramidal		Nkain2	-38.51	-0.53	0.98	0.99	0	0	CA1		Magi1	-18.46	-0.83	0.41	0.57	4.3e-76	1.11e-71	CA1-1		Ubb	-8.75	-0.54	0.37	0.46	2.05e-18	5.31e-14	Apod+ Oligodendrocyte		Khdrbs2	28.18	2	0.72	0.14
Adcy9	26.37	1.14	0.73	0.35	3.35e-153	8.67e-149	Excitatory neuron		Gnao1	38.49	0.74	0.72	0.42	0	0	Pyramidal		Ptprd	-38.51	-0.99	0.99	0.99	0	0	CA1		Gap43	-18.39	-1.27	0.19	0.36	1.64e-75	4.25e-71	CA1-1		Add3	-8.68	-0.7	0.19	0.28	3.87e-18	1e-13	Apod+ Oligodendrocyte		Arhgap44	27.2	2	0.52	0.05
Mbp	-26.33	-3.73	0.35	0.57	9.08e-153	2.35e-148	Excitatory neuron		Smoc2	-38.5	-2.04	0.18	0.48	0	0	Pyramidal		Grm7	-38.51	-0.5	0.99	0.99	0	0	CA1		Grm3	-18.38	-1.23	0.26	0.42	2.04e-75	5.29e-71	CA1-1		Ralgps1	8.68	0.49	0.39	0.29	3.95e-18	1.02e-13	Apod+ Oligodendrocyte		Kcnd2	34.52	1.99	1	0.52
Grm1	26.32	0.98	0.82	0.4	1.08e-152	2.8e-148	Excitatory neuron		Igsf9b	38.49	2.2	0.38	0.08	0	0	Pyramidal		Anks1b	38.43	0.35	1	1	0	0	CA1		Ptprt	-18.34	-1.93	0.28	0.42	3.81e-75	9.87e-71	CA1-1		Ptbp2	8.68	0.57	0.31	0.21	3.97e-18	1.03e-13	Apod+ Oligodendrocyte		Gm15594	21.13	1.99	0.33	0.03
Dnah9	26.28	2.13	0.47	0.12	3.32e-152	8.59e-148	Excitatory neuron		Ptprg	38.49	1.51	0.86	0.56	0	0	Pyramidal		Adgrb3	38.43	0.34	1	1	0	0	CA1		Cdc40	18.2	0.59	0.72	0.58	5.33e-74	1.38e-69	CA1-1		Tcf12	-8.61	-0.39	0.54	0.61	7.36e-18	1.91e-13	Apod+ Oligodendrocyte		Gm26954	19.38	1.99	0.28	0.03
Aspa	-26.19	-4.88	0.03	0.27	3.74e-151	9.7e-147	Excitatory neuron		Ap2b1	38.49	0.82	0.7	0.4	0	0	Pyramidal		Csmd1	-38.51	-0.29	1	1	0	0	CA1		Dock10	-18.19	-1.48	0.2	0.36	6.76e-74	1.75e-69	CA1-1		Stmn1	-8.56	-0.71	0.17	0.26	1.17e-17	3.03e-13	Apod+ Oligodendrocyte		Mmp16	32.11	1.98	0.91	0.2
D7Ertd443e	-26.18	-4.53	0.07	0.32	4.91e-151	1.27e-146	Excitatory neuron		Hs3st4	38.49	2.14	0.75	0.46	0	0	Pyramidal		Nrxn1	-38.51	-0.64	1	1	0	0	CA1		Brd9	18.13	0.39	0.95	0.88	1.84e-73	4.77e-69	CA1-1		Fam171b	-8.54	-0.67	0.23	0.32	1.37e-17	3.55e-13	Apod+ Oligodendrocyte		Robo2	31.79	1.98	0.88	0.18
Ankrd33b	26.17	2.06	0.45	0.11	6.21e-151	1.61e-146	Excitatory neuron		Lingo1	38.49	0.85	0.58	0.29	0	0	Pyramidal		Sorl1	37.42	0.85	0.7	0.5	1.79e-306	4.64e-302	CA1		Dpp10	-18.1	-2.28	0.45	0.55	3.3e-73	8.54e-69	CA1-1		2610035D17Rik	-8.48	-0.64	0.22	0.31	2.24e-17	5.79e-13	Apod+ Oligodendrocyte		Hs6st3	23.75	1.98	0.77	0.24
Sv2b	26.1	1.52	0.57	0.2	4.14e-150	1.07e-145	Excitatory neuron		Ptprt	38.49	3.2	0.41	0.12	0	0	Pyramidal		4930509J09Rik	37.39	0.68	0.83	0.6	5.63e-306	1.46e-301	CA1		Cachd1	18.01	0.78	0.52	0.35	1.57e-72	4.06e-68	CA1-1		B3galt1	-8.47	-0.4	0.49	0.57	2.49e-17	6.45e-13	Apod+ Oligodendrocyte		Gm14636	20.87	1.98	0.3	0.02
Htr4	26.09	1.71	0.54	0.18	4.17e-150	1.08e-145	Excitatory neuron		Cachd1	38.49	2.32	0.36	0.06	0	0	Pyramidal		Sorcs3	37.22	0.53	0.81	0.58	3.68e-303	9.53e-299	CA1		Tenm1	-17.98	-0.84	0.64	0.72	2.55e-72	6.62e-68	CA1-1		Dab1	-8.46	-0.44	0.36	0.45	2.71e-17	7.02e-13	Apod+ Oligodendrocyte		Gm13269	29.87	1.97	0.65	0.07
Grik1	-26.08	-3.92	0.09	0.36	5.67e-150	1.47e-145	Excitatory neuron		Zfp536	-38.5	-2.2	0.13	0.43	0	0	Pyramidal		Dgkz	37.07	1.1	0.58	0.37	1.03e-300	2.66e-296	CA1		Me3	17.98	0.43	0.83	0.73	2.71e-72	7.02e-68	CA1-1		4930402H24Rik	-8.39	-0.48	0.35	0.44	4.99e-17	1.29e-12	Apod+ Oligodendrocyte		Celf3	28.35	1.97	0.57	0.06
Dmd	26.06	1.03	0.9	0.65	9.32e-150	2.41e-145	Excitatory neuron		Homer1	38.49	1.08	0.61	0.32	0	0	Pyramidal		Rap1gap2	-37.06	-1.13	0.32	0.55	1.16e-300	3.01e-296	CA1		Thsd7b	17.92	0.46	0.76	0.6	8.31e-72	2.15e-67	CA1-1		4930419G24Rik	-8.38	-0.41	0.43	0.52	5.27e-17	1.36e-12	Apod+ Oligodendrocyte		Gm16183	22.89	1.97	0.35	0.02
Cdk14	26.04	0.89	0.87	0.5	1.82e-149	4.71e-145	Excitatory neuron		Arap2	38.49	2.06	0.41	0.12	0	0	Pyramidal		Igf1r	-36.84	-1.03	0.43	0.63	4.98e-297	1.29e-292	CA1		Tra2a	-17.9	-0.53	0.66	0.78	1.11e-71	2.88e-67	CA1-1		Mt1	8.35	0.61	0.3	0.21	6.81e-17	1.76e-12	Apod+ Oligodendrocyte		Cacng3	22.25	1.97	0.34	0.02
Gm36975	25.94	1.09	0.8	0.41	2.32e-148	6.02e-144	Excitatory neuron		Satb2	38.49	3.97	0.32	0.03	0	0	Pyramidal		Phactr2	-36.82	-1.79	0.09	0.28	9.91e-297	2.57e-292	CA1		2310002F09Rik	17.89	0.86	0.39	0.22	1.37e-71	3.54e-67	CA1-1		Slc4a10	8.3	0.56	0.31	0.22	1.07e-16	2.78e-12	Apod+ Oligodendrocyte		Nrg3	38.43	1.95	1	0.73
Baiap2	25.94	1.24	0.58	0.19	2.42e-148	6.26e-144	Excitatory neuron		Serpini1	38.49	1.45	0.48	0.19	0	0	Pyramidal		Camk2a	36.75	0.46	0.98	0.94	1.07e-295	2.77e-291	CA1		Nkain3	-17.83	-0.6	0.75	0.8	4.04e-71	1.05e-66	CA1-1		Cadm2	-8.27	-0.25	0.75	0.81	1.35e-16	3.49e-12	Apod+ Oligodendrocyte		Slit1	29.79	1.95	0.66	0.08
Auts2	25.9	0.73	0.98	0.82	6.84e-148	1.77e-143	Excitatory neuron		Khdrbs2	38.49	1.37	0.85	0.56	0	0	Pyramidal		Zmat4	36.66	0.46	0.79	0.54	3.27e-294	8.47e-290	CA1		Lzts1	-17.82	-1.21	0.17	0.34	5.19e-71	1.34e-66	CA1-1		Mdga2	-8.24	-0.28	0.72	0.77	1.68e-16	4.36e-12	Apod+ Oligodendrocyte		Dgkh	29.87	1.94	0.79	0.15
Ptprn2	25.85	0.94	0.87	0.49	2.71e-147	7.02e-143	Excitatory neuron		Il1rap	-38.5	-1.95	0.53	0.82	0	0	Pyramidal		A330015K06Rik	36.45	0.74	0.78	0.63	7.58e-291	1.96e-286	CA1		Nell1os	17.78	0.75	0.37	0.2	1.06e-70	2.76e-66	CA1-1		Tanc2	-8.22	-0.54	0.27	0.35	2.01e-16	5.2e-12	Apod+ Oligodendrocyte		Ntng2	21.27	1.94	0.32	0.02
Csmd2	25.81	1.07	0.71	0.31	6.58e-147	1.71e-142	Excitatory neuron		Stmn2	38.49	1.09	0.48	0.19	0	0	Pyramidal		Arhgef28	36.42	0.86	0.67	0.47	2.24e-290	5.81e-286	CA1		Kcnh7	-17.76	-0.5	0.87	0.91	1.33e-70	3.45e-66	CA1-1		Magi1	-8.19	-0.66	0.23	0.32	2.62e-16	6.8e-12	Apod+ Oligodendrocyte		Auts2	35.05	1.93	0.99	0.56
Plekhg5	25.77	1.56	0.55	0.18	1.78e-146	4.62e-142	Excitatory neuron		Gm26691	38.49	1.44	0.43	0.14	0	0	Pyramidal		Trhde	-36.37	-1.43	0.41	0.58	1.37e-289	3.55e-285	CA1		Slc2a13	-17.75	-0.9	0.51	0.64	1.72e-70	4.47e-66	CA1-1		Ncam2	-8.16	-0.32	0.63	0.69	3.48e-16	9.02e-12	Apod+ Oligodendrocyte		Sntg1	32.15	1.93	0.93	0.24
Lingo2	25.74	1.07	0.88	0.59	4.11e-146	1.06e-141	Excitatory neuron		Hs6st3	38.49	2.31	0.87	0.59	0	0	Pyramidal		Pcdh7	-36.22	-0.9	0.6	0.78	3.26e-287	8.43e-283	CA1		Aff3	-17.73	-0.51	0.77	0.85	2.58e-70	6.67e-66	CA1-1		Mapre2	-8.04	-0.7	0.2	0.28	8.97e-16	2.32e-11	Apod+ Oligodendrocyte		Cap2	31.09	1.93	0.72	0.09
Sox6	-25.74	-4.9	0.03	0.26	4.68e-146	1.21e-141	Excitatory neuron		4930570B17Rik	38.49	1.17	0.46	0.17	0	0	Pyramidal		Ephb1	-36.09	-1.92	0.12	0.31	3.66e-285	9.47e-281	CA1		Smad3	-17.67	-1.39	0.15	0.31	7.12e-70	1.84e-65	CA1-1		Gpm6b	-7.99	-0.27	0.76	0.79	1.31e-15	3.39e-11	Apod+ Oligodendrocyte		Gucy1a2	28.5	1.93	0.63	0.08
Snap25	25.68	0.79	0.95	0.66	1.91e-145	4.95e-141	Excitatory neuron		Shisa9	-38.5	-1.49	0.51	0.8	0	0	Pyramidal		Stum	36.05	1.06	0.57	0.36	1.2e-284	3.11e-280	CA1		Cacna1d	17.67	0.36	0.94	0.86	7.38e-70	1.91e-65	CA1-1		Tmod2	7.95	0.29	0.7	0.63	1.91e-15	4.94e-11	Apod+ Oligodendrocyte		Sh3rf3	26.4	1.93	0.55	0.07
Me3	25.68	1.18	0.66	0.28	1.97e-145	5.1e-141	Excitatory neuron		Trpc4	38.49	1.05	0.68	0.4	0	0	Pyramidal		Csmd3	-36.05	-0.43	0.97	0.98	1.44e-284	3.72e-280	CA1		Ap2a2	17.63	0.68	0.59	0.45	1.51e-69	3.91e-65	CA1-1		Chgb	7.73	0.5	0.31	0.22	1.11e-14	2.89e-10	Apod+ Oligodendrocyte		Gm1043	21.02	1.93	0.3	0.02
Bcas1	-25.66	-4.86	0.03	0.25	3.39e-145	8.77e-141	Excitatory neuron		Ntng1	-38.5	-0.89	0.51	0.79	0	0	Pyramidal		Spock3	-35.91	-1.31	0.25	0.47	1.98e-282	5.13e-278	CA1		Pla2g3	17.49	0.97	0.38	0.23	1.77e-68	4.59e-64	CA1-1		Tmem117	7.65	0.52	0.35	0.26	2.05e-14	5.31e-10	Apod+ Oligodendrocyte		Gpr158	30.39	1.92	0.78	0.13
Samd12	25.62	0.92	0.86	0.46	8.67e-145	2.25e-140	Excitatory neuron		Frmd4b	-38.5	-2.03	0.36	0.64	0	0	Pyramidal		Kcnab1	35.88	0.65	0.83	0.72	5.81e-282	1.5e-277	CA1		Srsf10	17.48	0.6	0.69	0.55	2.17e-68	5.61e-64	CA1-1		Grm5	-7.64	-0.41	0.42	0.5	2.13e-14	5.53e-10	Apod+ Oligodendrocyte		Kcnd3	29.87	1.92	0.7	0.1
Sec14l5	-25.62	-4.71	0.05	0.28	1.01e-144	2.62e-140	Excitatory neuron		Gucy1a2	38.49	0.72	0.79	0.51	0	0	Pyramidal		Osbpl1a	-35.77	-1.15	0.3	0.52	2.85e-280	7.39e-276	CA1		Rnf182	17.46	0.81	0.47	0.32	2.88e-68	7.46e-64	CA1-1		Dnm2	7.63	0.45	0.32	0.23	2.36e-14	6.12e-10	Apod+ Oligodendrocyte		Lmo7	29.41	1.92	0.62	0.07
Pip5k1b	25.59	1.33	0.68	0.3	2.12e-144	5.49e-140	Excitatory neuron		A330093E20Rik	38.49	2.79	0.33	0.04	0	0	Pyramidal		Sema3e	35.77	0.81	0.68	0.46	3.3e-280	8.54e-276	CA1		Kif6	17.45	1.33	0.27	0.14	3.65e-68	9.45e-64	CA1-1		Negr1	-7.59	-0.44	0.37	0.45	3.18e-14	8.24e-10	Apod+ Oligodendrocyte		Cdon	22.5	1.92	0.37	0.03
Celf4	25.57	0.89	0.87	0.49	3.36e-144	8.7e-140	Excitatory neuron		Epb41l3	38.49	0.97	0.48	0.19	0	0	Pyramidal		Sphkap	35.68	0.66	0.85	0.76	7.4e-279	1.92e-274	CA1		Cdh13	-17.44	-2.1	0.14	0.29	4.29e-68	1.11e-63	CA1-1		Cck	-7.52	-0.63	0.2	0.27	5.57e-14	1.44e-09	Apod+ Oligodendrocyte		Dgkb	29.03	1.91	0.85	0.23
Dock4	25.57	0.73	0.94	0.69	3.59e-144	9.28e-140	Excitatory neuron		4930547E14Rik	38.49	1.3	0.47	0.18	0	0	Pyramidal		Gm44151	35.55	0.62	0.88	0.71	8.83e-277	2.29e-272	CA1		Gm32647	17.4	0.92	0.29	0.15	8.08e-68	2.09e-63	CA1-1		Abhd17b	7.51	0.35	0.54	0.46	6.1e-14	1.58e-09	Apod+ Oligodendrocyte		Pknox2	22.93	1.91	0.41	0.04
Tanc1	25.53	1.06	0.74	0.34	8.88e-144	2.3e-139	Excitatory neuron		Camkmt	38.49	0.78	0.6	0.32	0	0	Pyramidal		Elmod1	35.54	0.66	0.8	0.67	1.03e-276	2.68e-272	CA1		Etv5	-17.39	-1.64	0.11	0.25	1.04e-67	2.69e-63	CA1-1		4930511M06Rik	7.49	0.42	0.38	0.28	6.95e-14	1.8e-09	Apod+ Oligodendrocyte		Rit2	29.04	1.9	0.63	0.07
Unc79	25.53	0.93	0.83	0.45	9.36e-144	2.42e-139	Excitatory neuron		Osbpl6	38.49	0.91	0.81	0.53	0	0	Pyramidal		Aff2	-35.35	-1.13	0.33	0.54	9.82e-274	2.54e-269	CA1		Gm48749	-17.39	-1.04	0.24	0.41	1.06e-67	2.75e-63	CA1-1		Csrp1	7.48	0.43	0.39	0.3	7.3e-14	1.89e-09	Apod+ Oligodendrocyte		Epha6	27.83	1.9	0.95	0.42
Rimbp2	25.51	1.2	0.71	0.33	1.61e-143	4.17e-139	Excitatory neuron		Cntnap2	38.49	2.62	0.98	0.7	0	0	Pyramidal		Grm5	35.25	0.34	1	0.99	3.98e-272	1.03e-267	CA1		Cntn1	-17.36	-0.4	0.83	0.88	1.69e-67	4.37e-63	CA1-1		Plcb1	-7.48	-0.6	0.23	0.3	7.69e-14	1.99e-09	Apod+ Oligodendrocyte		Fras1	22.96	1.9	0.39	0.03
A830018L16Rik	25.48	1.06	0.72	0.33	3.11e-143	8.07e-139	Excitatory neuron		Aopep	38.49	0.8	0.78	0.5	0	0	Pyramidal		Pcdh15	-35.22	-0.83	0.48	0.7	1.12e-271	2.91e-267	CA1		Shisa9	-17.35	-0.99	0.34	0.49	2.05e-67	5.31e-63	CA1-1		Gm48678	-7.4	-0.42	0.43	0.51	1.39e-13	3.61e-09	Apod+ Oligodendrocyte		Rbfox1	34.63	1.89	0.99	0.7
Rgs7bp	25.32	0.99	0.81	0.4	2.13e-141	5.5e-137	Excitatory neuron		Smpd3	38.49	0.75	0.57	0.29	0	0	Pyramidal		Ano3	-35.22	-0.81	0.65	0.78	1.13e-271	2.93e-267	CA1		Pbx1	-17.32	-0.34	0.92	0.94	3.17e-67	8.22e-63	CA1-1		Trpm3	-7.36	-0.63	0.19	0.26	1.86e-13	4.82e-09	Apod+ Oligodendrocyte		Negr1	31.8	1.89	0.97	0.42
Cdh8	25.3	1.03	0.75	0.36	3.59e-141	9.3e-137	Excitatory neuron		Focad	38.49	0.84	0.78	0.5	0	0	Pyramidal		Sh3kbp1	-35.05	-1.38	0.17	0.38	4.09e-269	1.06e-264	CA1		Rims2	-17.24	-0.43	0.85	0.91	1.41e-66	3.65e-62	CA1-1		Plekha1	7.34	0.41	0.4	0.31	2.06e-13	5.34e-09	Apod+ Oligodendrocyte		Tiam1	30.06	1.89	0.72	0.1
Rnf150	25.19	1.14	0.67	0.3	5.01e-140	1.3e-135	Excitatory neuron		Zdhhc2	38.49	1.6	0.42	0.14	0	0	Pyramidal		Rgs6	-34.94	-1.57	0.26	0.46	2.14e-267	5.55e-263	CA1		Gm20646	17.18	0.9	0.4	0.24	3.88e-66	1e-61	CA1-1		Gas7	-7.32	-0.66	0.18	0.26	2.39e-13	6.2e-09	Apod+ Oligodendrocyte		Gm43376	28.38	1.89	0.67	0.1
Syt16	25.17	1.32	0.62	0.26	7.58e-140	1.96e-135	Excitatory neuron		Gm13944	38.49	2.61	0.32	0.04	0	0	Pyramidal		Ap2b1	34.89	0.75	0.77	0.62	1.22e-266	3.16e-262	CA1		Ppm1l	-17.15	-0.83	0.38	0.53	5.89e-66	1.52e-61	CA1-1		Ddx17	7.32	0.35	0.45	0.36	2.45e-13	6.35e-09	Apod+ Oligodendrocyte		Gabrb3	32.84	1.88	0.98	0.34
Klhl29	25.1	1	0.74	0.33	4.43e-139	1.15e-134	Excitatory neuron		Chrd	38.49	1.09	0.46	0.18	0	0	Pyramidal		Fstl4	-34.88	-1.4	0.33	0.52	1.53e-266	3.96e-262	CA1		Pde10a	-17.15	-0.6	0.84	0.89	6.82e-66	1.77e-61	CA1-1		Sec14l5	7.32	0.31	0.59	0.51	2.46e-13	6.36e-09	Apod+ Oligodendrocyte		Gm26871	31.83	1.88	0.91	0.2
Wasf1	25.08	0.99	0.69	0.3	7.87e-139	2.04e-134	Excitatory neuron		1700109K24Rik	38.49	0.69	0.59	0.31	0	0	Pyramidal		Gm28905	-34.57	-2.14	0.14	0.33	8.03e-262	2.08e-257	CA1		Snhg20	17.11	0.76	0.5	0.34	1.31e-65	3.4e-61	CA1-1		Fth1	-7.32	-0.35	0.75	0.78	2.47e-13	6.41e-09	Apod+ Oligodendrocyte		Sobp	30.94	1.88	0.81	0.14
Dock1	-25.08	-3.68	0.09	0.34	8.31e-139	2.15e-134	Excitatory neuron		Fryl	38.49	0.66	0.61	0.34	0	0	Pyramidal		Kcnq5	-34.46	-1.55	0.87	0.83	3.28e-260	8.5e-256	CA1		Gm42303	-17.04	-1.25	0.13	0.28	4.13e-65	1.07e-60	CA1-1		Ephb1	-7.32	-0.6	0.22	0.29	2.53e-13	6.55e-09	Apod+ Oligodendrocyte		Asic2	28.39	1.88	0.85	0.22
Mmp16	25.08	0.94	0.85	0.47	8.92e-139	2.31e-134	Excitatory neuron		Shank1	38.49	0.75	0.56	0.28	0	0	Pyramidal		Etv1	34.37	1.01	0.54	0.33	7.43e-259	1.92e-254	CA1		Plekha7	-16.98	-1.33	0.12	0.27	1.13e-64	2.93e-60	CA1-1		Nav1	7.31	0.43	0.33	0.24	2.61e-13	6.76e-09	Apod+ Oligodendrocyte		Synpr	27.48	1.88	0.76	0.18
Gm38505	-25.03	-4.33	0.04	0.27	3.11e-138	8.05e-134	Excitatory neuron		Fnbp1l	38.49	2.99	0.32	0.04	0	0	Pyramidal		Dapk1	34.27	0.59	0.83	0.68	1.96e-257	5.08e-253	CA1		Hspa8	-16.95	-0.76	0.38	0.55	1.96e-64	5.07e-60	CA1-1		Grin2a	-7.31	-0.41	0.39	0.47	2.66e-13	6.9e-09	Apod+ Oligodendrocyte		Greb1l	21.55	1.88	0.34	0.03
Aff3	24.97	1.09	0.71	0.34	1.29e-137	3.35e-133	Excitatory neuron		Slit2	38.49	1.56	0.5	0.23	0	0	Pyramidal		Snd1	34.25	0.79	0.72	0.56	4.45e-257	1.15e-252	CA1		Lrrc4	16.93	0.43	0.86	0.77	2.63e-64	6.82e-60	CA1-1		Sox10	7.31	0.52	0.35	0.27	2.67e-13	6.91e-09	Apod+ Oligodendrocyte		Rgs7	31.69	1.87	0.92	0.21
Cacna2d3	24.97	0.91	0.82	0.46	1.35e-137	3.51e-133	Excitatory neuron		Exoc6b	38.49	1.14	0.91	0.63	0	0	Pyramidal		Tmem200a	34.25	1.14	0.5	0.31	4.88e-257	1.26e-252	CA1		Gpr158	-16.87	-0.5	0.72	0.8	6.98e-64	1.81e-59	CA1-1		Map7d2	7.31	0.45	0.33	0.24	2.77e-13	7.16e-09	Apod+ Oligodendrocyte		Ahi1	31.5	1.87	0.96	0.29
Ksr2	24.95	1.07	0.71	0.31	2.34e-137	6.07e-133	Excitatory neuron		Parp8	38.49	0.88	0.53	0.25	0	0	Pyramidal		Ankrd33b	34.18	0.78	0.65	0.44	4.62e-256	1.2e-251	CA1		Tulp4	-16.84	-0.81	0.36	0.52	1.16e-63	3.01e-59	CA1-1		Tuba1a	-7.27	-0.6	0.21	0.28	3.5e-13	9.07e-09	Apod+ Oligodendrocyte		Cdh8	29.39	1.87	0.79	0.15
Pkp2	24.94	1.55	0.46	0.12	2.96e-137	7.68e-133	Excitatory neuron		Farp1	38.49	2.04	0.37	0.09	0	0	Pyramidal		Parm1	33.94	1.18	0.43	0.23	1.87e-252	4.84e-248	CA1		A230006K03Rik	16.84	0.4	0.85	0.78	1.33e-63	3.44e-59	CA1-1		Otud7a	7.26	0.31	0.64	0.56	3.91e-13	1.01e-08	Apod+ Oligodendrocyte		Nsun7	21.36	1.87	0.34	0.03
Atp2b1	24.91	0.72	0.96	0.74	5.69e-137	1.47e-132	Excitatory neuron		Efr3a	38.49	0.75	0.66	0.38	0	0	Pyramidal		Npr3	33.85	1.31	0.38	0.18	3.29e-251	8.52e-247	CA1		Il1rapl1	-16.77	-0.34	0.96	0.97	4.21e-63	1.09e-58	CA1-1		Ext1	7.24	0.38	0.41	0.32	4.42e-13	1.15e-08	Apod+ Oligodendrocyte		Trerf1	31.49	1.86	0.74	0.09
Fndc9	24.89	1.36	0.6	0.23	8.82e-137	2.29e-132	Excitatory neuron		Map4k3	38.49	0.7	0.71	0.43	0	0	Pyramidal		Synpr	-33.85	-1.3	0.25	0.45	4.23e-251	1.1e-246	CA1		Map6	-16.74	-0.93	0.22	0.38	6.75e-63	1.75e-58	CA1-1		Hnrnpa2b1	-7.21	-0.44	0.34	0.41	5.75e-13	1.49e-08	Apod+ Oligodendrocyte		Sybu	30.8	1.86	0.82	0.15
Robo2	24.87	0.76	0.84	0.45	1.68e-136	4.34e-132	Excitatory neuron		4921539H07Rik	38.49	4.19	0.3	0.03	0	0	Pyramidal		Tspan5	33.83	0.57	0.88	0.79	6.9e-251	1.79e-246	CA1		Apba2	-16.73	-0.47	0.67	0.78	7.79e-63	2.02e-58	CA1-1		Car2	-7.17	-0.38	0.45	0.52	7.33e-13	1.9e-08	Apod+ Oligodendrocyte		Grik4	28.51	1.86	0.76	0.15
Trank1	24.87	1.09	0.63	0.26	1.76e-136	4.55e-132	Excitatory neuron		4930587E11Rik	38.49	1.36	0.45	0.18	0	0	Pyramidal		Rasgrf1	33.72	0.49	0.92	0.82	3.37e-249	8.73e-245	CA1		Lingo2	-16.59	-0.71	0.73	0.8	8.66e-62	2.24e-57	CA1-1		Aplp1	-7.16	-0.35	0.48	0.55	8.2e-13	2.12e-08	Apod+ Oligodendrocyte		Glt1d1	18.93	1.86	0.27	0.02
Mctp1	24.82	1.15	0.75	0.41	5.16e-136	1.34e-131	Excitatory neuron		Efr3b	38.49	1.4	0.41	0.14	0	0	Pyramidal		Hivep2	33.62	0.38	0.98	0.96	7.84e-248	2.03e-243	CA1		Ntrk3	-16.5	-0.32	0.94	0.95	3.77e-61	9.77e-57	CA1-1		Htra1	7.12	0.38	0.37	0.29	1.07e-12	2.78e-08	Apod+ Oligodendrocyte		Grm7	34.21	1.85	0.99	0.5
R3hdm1	24.73	0.93	0.91	0.58	5.05e-135	1.31e-130	Excitatory neuron		St8sia5	38.49	2.94	0.3	0.03	0	0	Pyramidal		Scn3b	33.58	1.13	0.51	0.32	3e-247	7.78e-243	CA1		Pde11a	16.48	0.49	0.66	0.49	5.33e-61	1.38e-56	CA1-1		Wwox	7.11	0.4	0.47	0.39	1.19e-12	3.08e-08	Apod+ Oligodendrocyte		Itgbl1	19.5	1.85	0.28	0.02
Cers6	24.7	0.95	0.76	0.36	9.6e-135	2.49e-130	Excitatory neuron		Ccdc85a	-38.5	-1.95	0.64	0.91	0	0	Pyramidal		Lrrc4	33.57	0.72	0.79	0.66	4.35e-247	1.13e-242	CA1		Rgs17	-16.47	-1.09	0.18	0.33	5.56e-61	1.44e-56	CA1-1		Cdk19	-7.08	-0.31	0.57	0.63	1.39e-12	3.6e-08	Apod+ Oligodendrocyte		Kcnt2	29.03	1.84	0.69	0.1
Nbea	24.69	0.59	0.98	0.77	1.34e-134	3.46e-130	Excitatory neuron		Zdhhc14	38.49	0.74	0.7	0.43	0	0	Pyramidal		Gm13883	-33.57	-1.25	0.2	0.4	4.63e-247	1.2e-242	CA1		Elavl4	-16.46	-0.9	0.3	0.45	6.81e-61	1.76e-56	CA1-1		Ttll7	-7.07	-0.34	0.48	0.55	1.58e-12	4.1e-08	Apod+ Oligodendrocyte		Frmpd4	28.88	1.84	0.93	0.33
Phf24	24.68	1.46	0.53	0.18	1.61e-134	4.16e-130	Excitatory neuron		Aff3	38.49	0.79	0.82	0.55	0	0	Pyramidal		Slc24a2	33.57	0.39	0.98	0.91	5.34e-247	1.38e-242	CA1		Gm48742	-16.3	-1.08	0.19	0.34	9.39e-60	2.43e-55	CA1-1		Frmd4b	-7.03	-0.38	0.48	0.54	2.05e-12	5.32e-08	Apod+ Oligodendrocyte		Ttll11	27.76	1.84	0.57	0.06
Gucy1a2	24.67	1.12	0.68	0.32	2.26e-134	5.85e-130	Excitatory neuron		Fmn1	38.49	0.91	0.53	0.27	0	0	Pyramidal		Camk4	-33.51	-0.82	0.56	0.72	3.48e-246	9e-242	CA1		Ryr2	16.3	0.26	0.98	0.96	1.02e-59	2.64e-55	CA1-1		Rtn1	-7.02	-0.31	0.47	0.54	2.26e-12	5.85e-08	Apod+ Oligodendrocyte		2010300C02Rik	30.63	1.83	0.75	0.1
Nsf	24.57	0.84	0.88	0.5	2.96e-133	7.67e-129	Excitatory neuron		D030068K23Rik	38.49	2.87	0.3	0.04	0	0	Pyramidal		Rab8b	33.47	1.21	0.45	0.26	1.56e-245	4.03e-241	CA1		Pak7	-16.25	-0.6	0.55	0.67	2.12e-59	5.49e-55	CA1-1		Prkn	6.98	0.33	0.54	0.45	2.88e-12	7.45e-08	Apod+ Oligodendrocyte		Fmn2	28.83	1.83	0.69	0.1
Dnm3	-24.51	-1.71	0.55	0.68	1.2e-132	3.11e-128	Excitatory neuron		Osbpl1a	38.49	1.4	0.4	0.14	0	0	Pyramidal		Lrp1b	-33.01	-0.53	0.98	0.97	6.81e-239	1.76e-234	CA1		Celf4	-16.25	-0.51	0.81	0.86	2.17e-59	5.63e-55	CA1-1		Tafa5	6.91	0.44	0.31	0.23	5.01e-12	1.3e-07	Apod+ Oligodendrocyte		Zfp804a	28.13	1.83	0.68	0.11
Scn8a	24.46	0.88	0.8	0.42	4.18e-132	1.08e-127	Excitatory neuron		Gm48742	38.49	3.68	0.29	0.03	0	0	Pyramidal		Wipf3	32.98	0.63	0.8	0.66	1.33e-238	3.45e-234	CA1		Prkca	16.18	0.37	0.87	0.77	6.92e-59	1.79e-54	CA1-1		Xrcc6	-6.86	-0.56	0.24	0.31	6.67e-12	1.73e-07	Apod+ Oligodendrocyte		Unc5d	23.14	1.83	0.64	0.17
Tenm4	24.45	1.08	0.78	0.45	4.51e-132	1.17e-127	Excitatory neuron		Ankrd28	38.49	0.67	0.57	0.31	0	0	Pyramidal		Ust	32.96	0.73	0.71	0.53	2.76e-238	7.14e-234	CA1		Rap2b	16.15	0.81	0.43	0.28	1.1e-58	2.84e-54	CA1-1		Klhl2	6.83	0.28	0.66	0.6	8.39e-12	2.17e-07	Apod+ Oligodendrocyte		Lsamp	36.79	1.82	1	0.88
Sez6l	24.45	1.02	0.71	0.33	5.4e-132	1.4e-127	Excitatory neuron		Sh3gl2	38.49	0.88	0.84	0.58	0	0	Pyramidal		Dlc1	-32.95	-1.37	0.4	0.57	3.95e-238	1.02e-233	CA1		1810034E14Rik	-16.14	-1.04	0.18	0.34	1.24e-58	3.21e-54	CA1-1		Ttr	6.83	0.44	0.25	0.18	8.4e-12	2.18e-07	Apod+ Oligodendrocyte		Ica1	29.15	1.82	0.69	0.1
Plcl1	-24.44	-2.6	0.54	0.69	6.35e-132	1.64e-127	Excitatory neuron		Traf3	38.49	0.95	0.46	0.19	0	0	Pyramidal		Pfkp	-32.87	-0.9	0.36	0.57	5.18e-237	1.34e-232	CA1		Magi3	-16.1	-0.96	0.29	0.43	2.45e-58	6.34e-54	CA1-1		Itsn2	-6.82	-0.46	0.34	0.41	8.85e-12	2.29e-07	Apod+ Oligodendrocyte		4430402I18Rik	26.29	1.82	0.51	0.05
Mrtfb	24.4	0.9	0.82	0.43	1.66e-131	4.3e-127	Excitatory neuron		Cdh18	38.49	1.52	0.51	0.24	0	0	Pyramidal		Gm26871	-32.66	-0.48	0.89	0.92	5.19e-234	1.34e-229	CA1		Unc80	-16.03	-0.34	0.84	0.89	8.19e-58	2.12e-53	CA1-1		Mink1	6.8	0.43	0.32	0.25	1.07e-11	2.78e-07	Apod+ Oligodendrocyte		Gnal	24.29	1.82	0.46	0.05
Enpp2	-24.35	-3.02	0.21	0.46	5.73e-131	1.48e-126	Excitatory neuron		Gnai1	38.49	1.02	0.44	0.18	0	0	Pyramidal		Hunk	32.61	1.1	0.47	0.27	3.38e-233	8.76e-229	CA1		Gprasp1	-16.03	-0.62	0.47	0.61	8.28e-58	2.14e-53	CA1-1		Adamtsl1	-6.78	-0.47	0.26	0.33	1.18e-11	3.06e-07	Apod+ Oligodendrocyte		Wscd2	23.35	1.82	0.4	0.04
Ptgds	-24.34	-2.74	0.49	0.66	7.58e-131	1.96e-126	Excitatory neuron		Wdr17	38.49	0.67	0.61	0.35	0	0	Pyramidal		Cdk17	32.59	0.65	0.74	0.59	6.26e-233	1.62e-228	CA1		Egfem1	-16.03	-0.54	0.89	0.88	8.37e-58	2.17e-53	CA1-1		Nr3c2	-6.77	-0.49	0.26	0.33	1.25e-11	3.23e-07	Apod+ Oligodendrocyte		Tshz3	18.88	1.82	0.3	0.04
Rapgef2	24.25	0.9	0.82	0.45	6.74e-130	1.75e-125	Excitatory neuron		Uggt2	38.49	0.71	0.57	0.31	0	0	Pyramidal		Socs2	-32.55	-1.12	0.17	0.36	1.8e-232	4.66e-228	CA1		Ypel2	-15.99	-1.33	0.12	0.25	1.5e-57	3.9e-53	CA1-1		Dync1i1	6.76	0.49	0.26	0.19	1.34e-11	3.47e-07	Apod+ Oligodendrocyte		Adgrb3	34.66	1.81	1	0.58
Lmo3	24.18	1.58	0.5	0.17	3.71e-129	9.61e-125	Excitatory neuron		Fer	38.49	0.71	0.58	0.32	0	0	Pyramidal		Bicc1	-32.55	-1.55	0.12	0.29	2.02e-232	5.23e-228	CA1		Immp2l	-15.96	-0.49	0.63	0.75	2.29e-57	5.94e-53	CA1-1		Plekhg1	-6.73	-0.44	0.28	0.35	1.66e-11	4.31e-07	Apod+ Oligodendrocyte		Me3	28.49	1.81	0.62	0.07
Tmtc2	-24.17	-3.01	0.16	0.41	4.91e-129	1.27e-124	Excitatory neuron		Usp46	38.49	0.77	0.52	0.26	0	0	Pyramidal		Ksr1	32.42	0.74	0.67	0.49	1.37e-230	3.55e-226	CA1		Runx2	15.94	0.33	0.89	0.78	3.17e-57	8.2e-53	CA1-1		Ptn	-6.7	-0.41	0.39	0.46	2.04e-11	5.28e-07	Apod+ Oligodendrocyte		Lrfn2	27.01	1.81	0.55	0.06
Gabbr2	24.15	0.93	0.78	0.4	7.09e-129	1.84e-124	Excitatory neuron		Eps15	38.49	1.23	0.4	0.14	0	0	Pyramidal		Rasgrf2	-32.41	-1.49	0.16	0.34	1.75e-230	4.54e-226	CA1		Zmynd8	-15.93	-0.51	0.68	0.78	3.66e-57	9.47e-53	CA1-1		Srsf7	-6.69	-0.56	0.22	0.29	2.29e-11	5.94e-07	Apod+ Oligodendrocyte		Cyp7b1	27	1.81	0.58	0.07
Gm10754	24.13	2.65	0.35	0.06	1.33e-128	3.45e-124	Excitatory neuron		A230057D06Rik	38.49	0.86	0.86	0.6	0	0	Pyramidal		Rps6ka3	-32.38	-0.98	0.34	0.53	5.98e-230	1.55e-225	CA1		Arpc2	15.93	0.48	0.75	0.63	3.92e-57	1.02e-52	CA1-1		Kif21a	-6.66	-0.33	0.49	0.55	2.76e-11	7.15e-07	Apod+ Oligodendrocyte		Cpne4	26.01	1.81	0.53	0.06
Bcl11b	24.07	1.12	0.58	0.22	5.71e-128	1.48e-123	Excitatory neuron		A330076H08Rik	38.49	0.82	0.55	0.29	0	0	Pyramidal		Plxdc2	-32.33	-1.38	0.23	0.42	2.88e-229	7.47e-225	CA1		Acap2	15.91	0.31	0.93	0.88	5.26e-57	1.36e-52	CA1-1		Cacnb4	6.65	0.49	0.29	0.22	2.87e-11	7.43e-07	Apod+ Oligodendrocyte		Pcsk5	25.75	1.81	0.53	0.07
Acp1	24.04	1.09	0.64	0.28	9.88e-128	2.56e-123	Excitatory neuron		Pacrg	38.49	1.11	0.45	0.19	0	0	Pyramidal		Ryr2	-32.25	-0.37	0.96	0.97	4.02e-228	1.04e-223	CA1		Nlk	-15.89	-0.59	0.57	0.68	7.15e-57	1.85e-52	CA1-1		Macf1	-6.62	-0.44	0.33	0.39	3.58e-11	9.28e-07	Apod+ Oligodendrocyte		Fat4	19.2	1.81	0.27	0.02
Apba2	24.01	1.06	0.69	0.33	2.36e-127	6.11e-123	Excitatory neuron		Sash1	38.49	2.17	0.31	0.05	0	0	Pyramidal		Lrrc7	32.16	0.26	0.99	0.99	7.45e-227	1.93e-222	CA1		Camk4	-15.87	-0.74	0.46	0.59	1.02e-56	2.64e-52	CA1-1		Zbtb16	6.59	0.35	0.5	0.42	4.32e-11	1.12e-06	Apod+ Oligodendrocyte		Slc16a11	18.95	1.81	0.27	0.02
Dync1i1	23.9	0.82	0.8	0.45	3e-126	7.78e-122	Excitatory neuron		Gnal	-38.5	-2.11	0.19	0.45	0	0	Pyramidal		Adarb1	-32.12	-0.95	0.33	0.53	2.24e-226	5.8e-222	CA1		Col4a2	15.84	0.72	0.51	0.37	1.69e-56	4.37e-52	CA1-1		Nrgn	-6.57	-0.56	0.19	0.26	4.94e-11	1.28e-06	Apod+ Oligodendrocyte		Celf2	38.43	1.8	1	0.86
Gabra2	23.9	0.88	0.8	0.43	3e-126	7.78e-122	Excitatory neuron		Dpp10	38.49	3.85	0.61	0.36	0	0	Pyramidal		Plekha5	32.1	0.48	0.88	0.8	4.53e-226	1.17e-221	CA1		Adam12	15.81	0.51	0.46	0.29	2.68e-56	6.94e-52	CA1-1		Arid5b	-6.57	-0.41	0.36	0.42	4.96e-11	1.28e-06	Apod+ Oligodendrocyte		Shisa6	29.46	1.8	0.82	0.17
Osbpl6	23.9	1.04	0.72	0.36	3.28e-126	8.49e-122	Excitatory neuron		Kcnh7	38.49	2.04	0.77	0.52	0	0	Pyramidal		Chl1	32.09	0.6	0.77	0.63	5.18e-226	1.34e-221	CA1		Chgb	15.8	0.73	0.49	0.35	3.04e-56	7.88e-52	CA1-1		Map4	-6.57	-0.45	0.28	0.35	4.96e-11	1.29e-06	Apod+ Oligodendrocyte		Slc2a13	29.32	1.8	0.76	0.13
Lrfn2	23.82	1.42	0.54	0.2	2.17e-125	5.61e-121	Excitatory neuron		Kirrel3	-38.5	-1.11	0.71	0.97	0	0	Pyramidal		Gria3	32	0.37	0.97	0.93	1.14e-224	2.96e-220	CA1		Mgat4c	15.72	0.29	0.84	0.68	1.19e-55	3.08e-51	CA1-1		Tenm2	-6.56	-0.26	0.68	0.72	5.42e-11	1.4e-06	Apod+ Oligodendrocyte		Gm36975	29.24	1.8	0.83	0.19
Ica1	23.78	0.96	0.7	0.33	4.88e-125	1.26e-120	Excitatory neuron		Ablim3	-38.5	-2.39	0.14	0.39	0	0	Pyramidal		Mef2c	-32	-1.48	0.45	0.58	1.26e-224	3.26e-220	CA1		Plekhg5	15.68	0.57	0.63	0.49	2.06e-55	5.33e-51	CA1-1		Hip1	-6.54	-0.51	0.22	0.28	5.96e-11	1.54e-06	Apod+ Oligodendrocyte		Epha7	29.1	1.8	0.87	0.23
Dgkh	23.77	1.27	0.69	0.34	6.09e-125	1.58e-120	Excitatory neuron		A430090L17Rik	38.49	1.34	0.39	0.13	0	0	Pyramidal		Ccnd2	-31.98	-1.28	0.18	0.37	1.96e-224	5.07e-220	CA1		Tbc1d1	15.63	0.42	0.75	0.61	4.67e-55	1.21e-50	CA1-1		Tmcc1	-6.54	-0.3	0.54	0.6	6.19e-11	1.6e-06	Apod+ Oligodendrocyte		Chsy3	27.44	1.8	0.68	0.12
Edil3	-23.76	-1.75	0.66	0.74	8.74e-125	2.26e-120	Excitatory neuron		2900026A02Rik	38.49	1.3	0.37	0.12	0	0	Pyramidal		Atp2b4	-31.86	-1.59	0.14	0.31	8.73e-223	2.26e-218	CA1		Lurap1l	15.58	0.58	0.55	0.39	9.83e-55	2.55e-50	CA1-1		Ntrk3	-6.49	-0.45	0.23	0.29	8.57e-11	2.22e-06	Apod+ Oligodendrocyte		Fam189a1	27.28	1.8	0.69	0.12
Atrnl1	23.76	0.89	0.78	0.41	8.78e-125	2.27e-120	Excitatory neuron		Cemip	-38.5	-1.88	0.18	0.43	0	0	Pyramidal		Arpc2	31.82	0.82	0.66	0.51	3.37e-222	8.72e-218	CA1		AC163685.1	15.57	0.62	0.5	0.35	1.13e-54	2.94e-50	CA1-1		Rfx3	-6.48	-0.49	0.26	0.32	8.89e-11	2.3e-06	Apod+ Oligodendrocyte		Ankrd33b	24.97	1.8	0.43	0.04
Lsamp	23.75	0.54	1	0.94	1.06e-124	2.73e-120	Excitatory neuron		Col4a2	38.49	1.12	0.41	0.16	0	0	Pyramidal		Acap2	31.79	0.48	0.89	0.81	7.94e-222	2.06e-217	CA1		Tafa2	-15.55	-1.26	0.29	0.42	1.56e-54	4.04e-50	CA1-1		Wdr20	6.45	0.45	0.27	0.2	1.11e-10	2.87e-06	Apod+ Oligodendrocyte		Ccdc30	23.03	1.8	0.38	0.03
Jazf1	23.66	1.05	0.64	0.29	1.01e-123	2.6e-119	Excitatory neuron		Gmcl1	38.49	0.71	0.52	0.27	0	0	Pyramidal		Kcnj3	31.78	0.47	0.89	0.81	1.35e-221	3.5e-217	CA1		Ncam1	-15.54	-0.38	0.8	0.87	1.83e-54	4.73e-50	CA1-1		Grb14	-6.44	-0.41	0.33	0.4	1.2e-10	3.1e-06	Apod+ Oligodendrocyte		Chrna7	22.82	1.8	0.39	0.04
Dpp6	23.64	0.65	0.96	0.6	1.36e-123	3.51e-119	Excitatory neuron		Rnf150	38.49	0.65	0.77	0.52	0	0	Pyramidal		Rgs7	-31.64	-0.5	0.9	0.94	1.2e-219	3.12e-215	CA1		Epha3	15.53	0.5	0.55	0.38	2.08e-54	5.39e-50	CA1-1		Alcam	-6.44	-0.42	0.23	0.3	1.2e-10	3.1e-06	Apod+ Oligodendrocyte		Tshz2	13.95	1.8	0.32	0.1
Rnf165	23.62	1.35	0.5	0.17	2.43e-123	6.29e-119	Excitatory neuron		Npr3	38.49	3.07	0.28	0.03	0	0	Pyramidal		Erc2	-31.64	-0.38	0.97	0.98	1.21e-219	3.14e-215	CA1		Slc16a2	-15.52	-0.86	0.31	0.45	2.7e-54	7e-50	CA1-1		Hapln2	6.44	0.48	0.38	0.31	1.23e-10	3.17e-06	Apod+ Oligodendrocyte		Rims1	31.4	1.79	0.96	0.33
Camk2b	23.57	0.88	0.7	0.33	8.67e-123	2.25e-118	Excitatory neuron		Cep126	38.49	1.54	0.34	0.09	0	0	Pyramidal		Mmp16	-31.63	-0.81	0.8	0.88	1.27e-219	3.28e-215	CA1		Abr	15.52	0.44	0.81	0.72	2.72e-54	7.04e-50	CA1-1		Phactr1	-6.42	-0.32	0.55	0.6	1.39e-10	3.59e-06	Apod+ Oligodendrocyte		Stxbp5l	30.55	1.79	0.91	0.22
Klhl3	23.54	1.33	0.52	0.19	1.43e-122	3.71e-118	Excitatory neuron		Pde10a	38.49	1.04	0.85	0.6	0	0	Pyramidal		Cit	-31.6	-1.26	0.21	0.4	3.38e-219	8.76e-215	CA1		Shisa6	15.46	0.31	0.94	0.88	6e-54	1.55e-49	CA1-1		Kndc1	6.41	0.36	0.37	0.3	1.47e-10	3.82e-06	Apod+ Oligodendrocyte		Cdh13	26.81	1.79	0.68	0.13
Camkv	23.52	1.07	0.55	0.2	2.74e-122	7.1e-118	Excitatory neuron		Gm47591	38.49	0.9	0.45	0.2	0	0	Pyramidal		Cacna1a	-31.47	-0.51	0.92	0.93	2.37e-217	6.14e-213	CA1		Fus	-15.46	-0.43	0.69	0.79	6.54e-54	1.69e-49	CA1-1		Tspan5	-6.41	-0.38	0.39	0.45	1.49e-10	3.87e-06	Apod+ Oligodendrocyte		Csgalnact1	21.03	1.79	0.36	0.04
Cacna1d	23.5	0.78	0.88	0.5	3.98e-122	1.03e-117	Excitatory neuron		Frmd5	-38.5	-1.29	0.53	0.78	0	0	Pyramidal		Nos1ap	31.39	0.48	0.89	0.78	2.78e-216	7.2e-212	CA1		Foxp1	-15.44	-0.31	0.93	0.94	8.95e-54	2.32e-49	CA1-1		C1ql3	-6.27	-0.45	0.24	0.31	3.53e-10	9.15e-06	Apod+ Oligodendrocyte		Slc26a4	19.61	1.79	0.27	0.02
Syn2	23.49	0.78	0.89	0.51	5.48e-122	1.42e-117	Excitatory neuron		Gabra3	38.49	2.83	0.28	0.03	0	0	Pyramidal		Tmem178	-31.34	-1.08	0.34	0.53	1.31e-215	3.4e-211	CA1		Fam13c	15.43	0.5	0.72	0.63	1.11e-53	2.88e-49	CA1-1		St6gal1	-6.24	-0.47	0.28	0.34	4.29e-10	1.11e-05	Apod+ Oligodendrocyte		Opcml	34.21	1.78	0.99	0.67
Cdh11	23.48	1	0.7	0.35	6.17e-122	1.6e-117	Excitatory neuron		Cnr1	38.49	1.19	0.37	0.12	0	0	Pyramidal		Atrnl1	-31.18	-0.55	0.71	0.84	1.71e-213	4.43e-209	CA1		Pigk	-15.39	-0.31	0.97	0.96	1.86e-53	4.82e-49	CA1-1		Klf13	6.21	0.31	0.48	0.4	5.38e-10	1.39e-05	Apod+ Oligodendrocyte		Dpp6	30.71	1.78	0.96	0.32
Syt7	23.44	1.04	0.62	0.26	1.63e-121	4.23e-117	Excitatory neuron		Gm5087	-38.5	-3.19	0.07	0.31	0	0	Pyramidal		Fmnl2	-31.15	-0.7	0.5	0.69	5.07e-213	1.31e-208	CA1		Klhl7	15.38	0.54	0.67	0.56	2.36e-53	6.12e-49	CA1-1		Smad7	6.2	0.38	0.37	0.3	5.49e-10	1.42e-05	Apod+ Oligodendrocyte		Unc79	30.18	1.78	0.83	0.16
Cacna1a	23.44	0.82	0.86	0.47	1.7e-121	4.41e-117	Excitatory neuron		Ryr3	38.49	1.47	0.93	0.68	0	0	Pyramidal		Ank2	-31.13	-0.27	0.99	1	9.74e-213	2.52e-208	CA1		Fgf12	-15.36	-0.42	0.93	0.95	2.92e-53	7.57e-49	CA1-1		Camk2a	-6.2	-0.43	0.24	0.31	5.64e-10	1.46e-05	Apod+ Oligodendrocyte		Kcnb2	29.36	1.78	0.81	0.17
Mag	-23.43	-3.59	0.1	0.33	2.18e-121	5.65e-117	Excitatory neuron		Sgk1	38.49	0.75	0.51	0.27	0	0	Pyramidal		Lingo2	-31.08	-0.9	0.78	0.85	4.19e-212	1.09e-207	CA1		Kcnc2	15.34	0.29	0.82	0.66	4.04e-53	1.05e-48	CA1-1		Tra2b	6.17	0.47	0.25	0.19	6.89e-10	1.79e-05	Apod+ Oligodendrocyte		Sema5a	27.36	1.78	0.69	0.12
Adipor2	-23.34	-3.48	0.2	0.44	1.89e-120	4.89e-116	Excitatory neuron		Garnl3	38.49	1.72	0.39	0.14	0	0	Pyramidal		Cdh2	-31.06	-0.56	0.77	0.84	7.81e-212	2.02e-207	CA1		Vps13a	-15.32	-0.48	0.59	0.71	6.07e-53	1.57e-48	CA1-1		Arhgef28	-6.17	-0.46	0.24	0.3	6.96e-10	1.8e-05	Apod+ Oligodendrocyte		Cacng8	25.9	1.78	0.49	0.05
Chrd	23.3	1.84	0.37	0.08	4.23e-120	1.1e-115	Excitatory neuron		Mir124-2hg	38.49	1.79	0.32	0.08	0	0	Pyramidal		Ano6	-30.93	-0.95	0.32	0.5	4.84e-210	1.25e-205	CA1		Ntrk2	-15.3	-0.53	0.77	0.83	7.77e-53	2.01e-48	CA1-1		Srek1	6.12	0.32	0.37	0.29	9.33e-10	2.42e-05	Apod+ Oligodendrocyte		Gm10649	22.95	1.78	0.38	0.03
Prkcg	23.29	1.09	0.54	0.2	5.11e-120	1.32e-115	Excitatory neuron		Sez6	38.49	1.55	0.34	0.1	0	0	Pyramidal		Spon1	30.9	0.65	0.58	0.38	1.39e-209	3.6e-205	CA1		Dpy19l3	15.3	0.74	0.4	0.26	8.19e-53	2.12e-48	CA1-1		Stxbp5l	6.11	0.37	0.26	0.19	1.01e-09	2.61e-05	Apod+ Oligodendrocyte		Lzts1	20.55	1.78	0.3	0.03
Sntb2	23.29	1.4	0.52	0.19	5.8e-120	1.5e-115	Excitatory neuron		Homer2	38.49	1.37	0.36	0.12	0	0	Pyramidal		4933413L06Rik	30.89	0.91	0.59	0.42	1.58e-209	4.09e-205	CA1		Chrm3	15.24	0.38	0.9	0.85	1.83e-52	4.75e-48	CA1-1		Srsf11	6.03	0.3	0.36	0.29	1.64e-09	4.24e-05	Apod+ Oligodendrocyte		Myt1l	30.59	1.77	0.92	0.24
Cpne6	23.26	1.34	0.48	0.16	1.03e-119	2.67e-115	Excitatory neuron		Gab2	38.49	1.32	0.38	0.13	0	0	Pyramidal		Grik3	-30.82	-2.08	0.12	0.27	1.56e-208	4.04e-204	CA1		2025-09-11	-15.22	-0.82	0.23	0.38	2.67e-52	6.91e-48	CA1-1		Cipc	-6.02	-0.49	0.22	0.28	1.79e-09	4.65e-05	Apod+ Oligodendrocyte		Bicdl1	22.1	1.77	0.36	0.03
Map1b	23.24	0.75	0.91	0.56	1.62e-119	4.19e-115	Excitatory neuron		9530059O14Rik	38.49	0.87	0.79	0.54	0	0	Pyramidal		4921534H16Rik	-30.82	-1.06	0.29	0.47	1.62e-208	4.19e-204	CA1		Atp2b2	-15.21	-0.55	0.51	0.64	2.89e-52	7.47e-48	CA1-1		Ldlrad4	5.97	0.36	0.3	0.23	2.36e-09	6.12e-05	Apod+ Oligodendrocyte		Ccnjl	18.61	1.77	0.31	0.04
Ube3a	23.22	0.64	0.96	0.61	3.06e-119	7.92e-115	Excitatory neuron		Rfx3	-38.5	-2.4	0.7	0.94	0	0	Pyramidal		4930473D10Rik	-30.77	-1.57	0.11	0.27	6.32e-208	1.64e-203	CA1		Myo16	15.16	0.66	0.54	0.41	6.98e-52	1.81e-47	CA1-1		Inpp5f	-5.94	-0.5	0.21	0.27	2.9e-09	7.52e-05	Apod+ Oligodendrocyte		Gabrb1	31.52	1.76	0.97	0.35
Ube2e2	23.18	0.66	0.96	0.7	6.92e-119	1.79e-114	Excitatory neuron		Vxn	38.49	1.93	0.31	0.07	0	0	Pyramidal		Gm15594	30.65	1.14	0.42	0.24	2.6e-206	6.73e-202	CA1		Prpf4b	-15.15	-0.41	0.76	0.83	7.18e-52	1.86e-47	CA1-1		Fam172a	5.93	0.32	0.39	0.31	3.03e-09	7.86e-05	Apod+ Oligodendrocyte		Prmt8	23.72	1.76	0.39	0.03
Dgkb	23.18	0.82	0.85	0.52	6.95e-119	1.8e-114	Excitatory neuron		Sipa1l2	-38.5	-2.63	0.11	0.36	0	0	Pyramidal		Trerf1	30.51	0.6	0.77	0.63	2.13e-204	5.52e-200	CA1		Rgs7	-15.14	-0.35	0.87	0.91	9.16e-52	2.37e-47	CA1-1		Gtf2i	-5.92	-0.49	0.2	0.26	3.3e-09	8.55e-05	Apod+ Oligodendrocyte		Ndst4	21.21	1.76	0.39	0.05
Kcnt2	23.12	1.01	0.66	0.31	2.62e-118	6.78e-114	Excitatory neuron		Kif26b	-38.5	-1.97	0.2	0.45	0	0	Pyramidal		Zfp608	30.47	0.83	0.59	0.42	7.23e-204	1.87e-199	CA1		Tiam1	-15.08	-0.86	0.3	0.44	2.07e-51	5.36e-47	CA1-1		Pcdh15	5.9	0.31	0.3	0.23	3.53e-09	9.14e-05	Apod+ Oligodendrocyte		Jazf1	27.73	1.75	0.62	0.08
Trerf1	23.06	0.98	0.68	0.32	1.07e-117	2.78e-113	Excitatory neuron		Cep83	38.49	0.92	0.42	0.18	0	0	Pyramidal		Chrm3	30.39	0.58	0.86	0.75	7.65e-203	1.98e-198	CA1		Nrcam	-15.06	-0.28	0.91	0.95	2.79e-51	7.22e-47	CA1-1		Tulp4	-5.89	-0.31	0.43	0.49	3.76e-09	9.74e-05	Apod+ Oligodendrocyte		Cdr1os	30.44	1.74	0.87	0.18
Brd9	23.04	1.01	0.72	0.38	1.89e-117	4.89e-113	Excitatory neuron		Gpc6	38.49	3.36	0.31	0.07	0	0	Pyramidal		Matn2	30.37	1.04	0.49	0.32	1.32e-202	3.41e-198	CA1		Cers6	15.04	0.37	0.82	0.74	3.96e-51	1.03e-46	CA1-1		Lrfn5	-5.87	-0.44	0.25	0.31	4.27e-09	0.000111	Apod+ Oligodendrocyte		Prkg1	29.68	1.74	0.93	0.29
1500035N22Rik	23.03	2.11	0.37	0.08	2.14e-117	5.54e-113	Excitatory neuron		Foxp1	38.49	0.88	0.9	0.66	0	0	Pyramidal		Kcnc1	-30.37	-1.23	0.14	0.32	1.45e-202	3.75e-198	CA1		Pdzrn4	-15.03	-1.25	0.25	0.38	4.53e-51	1.17e-46	CA1-1		Calm2	-5.86	-0.36	0.34	0.4	4.66e-09	0.000121	Apod+ Oligodendrocyte		Dok6	29.07	1.74	0.84	0.19
Nrg1	22.95	1.37	0.74	0.43	1.53e-116	3.97e-112	Excitatory neuron		Col4a1	38.49	1.29	0.37	0.13	0	0	Pyramidal		Vcl	30.21	1.14	0.44	0.27	1.92e-200	4.97e-196	CA1		Ly6h	-15.02	-0.56	0.59	0.7	5.28e-51	1.37e-46	CA1-1		C130071C03Rik	5.84	0.44	0.27	0.21	5.15e-09	0.000133	Apod+ Oligodendrocyte		Grid1	28.7	1.74	0.81	0.18
Ccser1	22.92	0.64	0.95	0.63	3.12e-116	8.07e-112	Excitatory neuron		Ptprn2	38.49	1.17	0.96	0.73	0	0	Pyramidal		Acss1	30.14	1.39	0.3	0.13	1.25e-199	3.24e-195	CA1		Psme4	15	0.38	0.81	0.74	7.28e-51	1.88e-46	CA1-1		Rbm39	5.83	0.25	0.57	0.5	5.52e-09	0.000143	Apod+ Oligodendrocyte		Plekha6	21.82	1.74	0.38	0.04
Ror1	22.9	1.78	0.41	0.11	4.32e-116	1.12e-111	Excitatory neuron		Mkx	-38.5	-2.74	0.08	0.31	0	0	Pyramidal		Sh3gl2	-30.13	-0.52	0.82	0.88	2.24e-199	5.79e-195	CA1		Fmnl2	-14.96	-0.7	0.42	0.54	1.4e-50	3.62e-46	CA1-1		Endod1	5.83	0.35	0.32	0.25	5.68e-09	0.000147	Apod+ Oligodendrocyte		F730043M19Rik	20.93	1.74	0.32	0.03
Grik4	22.82	1.28	0.63	0.3	2.85e-115	7.37e-111	Excitatory neuron		Mllt3	38.49	0.51	0.82	0.58	0	0	Pyramidal		Maml2	-30.07	-1.11	0.29	0.47	1.05e-198	2.71e-194	CA1		Man1a	14.94	0.29	0.88	0.77	1.94e-50	5.03e-46	CA1-1		Ddr1	5.78	0.39	0.28	0.22	7.63e-09	0.000197	Apod+ Oligodendrocyte		Grm5	32.44	1.73	0.99	0.5
Slc17a7	22.73	0.67	0.63	0.26	2.14e-114	5.55e-110	Excitatory neuron		Crym	38.49	0.83	0.43	0.2	0	0	Pyramidal		Cacng2	-30.07	-1.3	0.14	0.3	1.35e-198	3.49e-194	CA1		Astn2	-14.82	-0.91	0.63	0.68	1.1e-49	2.85e-45	CA1-1		Grin2b	-5.78	-0.28	0.47	0.53	7.63e-09	0.000198	Apod+ Oligodendrocyte		Plekhg5	28.29	1.73	0.65	0.09
Trf	-22.7	-2.98	0.23	0.46	4.61e-114	1.19e-109	Excitatory neuron		Zdhhc23	38.49	1.31	0.35	0.11	0	0	Pyramidal		Nell1	30.03	0.66	0.64	0.47	3.7e-198	9.59e-194	CA1		Sh3rf1	14.82	0.38	0.86	0.79	1.13e-49	2.94e-45	CA1-1		Macrod2	-5.77	-0.29	0.43	0.49	7.72e-09	0.0002	Apod+ Oligodendrocyte		Glp2r	23.23	1.73	0.4	0.04
Dclk1	22.67	0.62	0.94	0.63	8.47e-114	2.19e-109	Excitatory neuron		Shc3	38.49	1.27	0.33	0.09	0	0	Pyramidal		Inpp4b	-29.99	-1.07	0.41	0.58	1.39e-197	3.61e-193	CA1		Cdh18	14.81	0.45	0.57	0.42	1.29e-49	3.33e-45	CA1-1		Prpf4b	-5.73	-0.4	0.3	0.36	1.03e-08	0.000266	Apod+ Oligodendrocyte		Gm21798	18.07	1.73	0.26	0.03
Elmod1	22.67	0.84	0.73	0.37	9.39e-114	2.43e-109	Excitatory neuron		Plk2	38.49	1.12	0.39	0.15	0	0	Pyramidal		Atp8a2	-29.96	-0.67	0.53	0.7	3.4e-197	8.81e-193	CA1		Gpatch8	-14.8	-0.36	0.8	0.86	1.4e-49	3.61e-45	CA1-1		Clmn	-5.7	-0.31	0.43	0.49	1.23e-08	0.000318	Apod+ Oligodendrocyte		Kcnj3	29.52	1.72	0.85	0.19
Lrmda	-22.59	-4.33	0.06	0.26	5.7e-113	1.48e-108	Excitatory neuron		Ptprr	38.49	0.81	0.49	0.26	0	0	Pyramidal		Rapgef4os1	-29.83	-0.93	0.31	0.49	1.45e-195	3.75e-191	CA1		Plxdc2	-14.8	-1.28	0.14	0.27	1.41e-49	3.64e-45	CA1-1		Arhgap23	-5.68	-0.25	0.55	0.6	1.32e-08	0.000341	Apod+ Oligodendrocyte		Galnt17	28.66	1.72	0.92	0.3
Grid1	22.57	0.79	0.83	0.46	9.1e-113	2.36e-108	Excitatory neuron		Htr2c	38.49	2.98	0.29	0.06	0	0	Pyramidal		Pclo	-29.82	-0.43	0.88	0.92	2.3e-195	5.95e-191	CA1		Akap8l	-14.79	-0.44	0.66	0.77	1.67e-49	4.33e-45	CA1-1		Stmn3	5.65	0.38	0.28	0.22	1.62e-08	0.000418	Apod+ Oligodendrocyte		Osbp2	26.3	1.72	0.61	0.09
Gabra5	22.56	1.52	0.44	0.14	1.18e-112	3.05e-108	Excitatory neuron		Ptpru	38.49	3.14	0.26	0.03	0	0	Pyramidal		Msra	29.55	0.36	0.96	0.93	5.88e-192	1.52e-187	CA1		Zbtb16	-14.76	-0.47	0.66	0.75	2.67e-49	6.91e-45	CA1-1		Mdm4	5.59	0.36	0.26	0.2	2.33e-08	0.000604	Apod+ Oligodendrocyte		Pkia	26.42	1.71	0.56	0.07
Pde8a	-22.55	-4.1	0.06	0.27	1.26e-112	3.25e-108	Excitatory neuron		Cul4a	38.49	1.01	0.4	0.17	0	0	Pyramidal		Ptprk	-29.5	-0.88	0.45	0.62	2.66e-191	6.9e-187	CA1		Actn1	14.75	0.61	0.53	0.4	2.97e-49	7.69e-45	CA1-1		Clk1	-5.56	-0.41	0.26	0.32	2.71e-08	0.000702	Apod+ Oligodendrocyte		4833422C13Rik	21.11	1.71	0.35	0.04
Trpc4	22.55	1.11	0.58	0.25	1.46e-112	3.79e-108	Excitatory neuron		Lekr1	38.49	1	0.39	0.16	0	0	Pyramidal		Nrg1	-29.4	-1.24	0.74	0.76	5.59e-190	1.45e-185	CA1		Cdc42bpa	-14.72	-0.36	0.81	0.87	4.66e-49	1.21e-44	CA1-1		Itch	-5.52	-0.36	0.32	0.38	3.39e-08	0.000877	Apod+ Oligodendrocyte		Agrp	21.05	1.71	0.35	0.04
Trim9	22.53	0.79	0.81	0.44	1.94e-112	5.03e-108	Excitatory neuron		Chst8	38.49	2.72	0.27	0.04	0	0	Pyramidal		Ctnna3	-29.39	-0.91	0.41	0.6	8e-190	2.07e-185	CA1		Zfp950	-14.71	-0.61	0.44	0.57	5.25e-49	1.36e-44	CA1-1		Rab2a	5.49	0.34	0.31	0.25	4.07e-08	0.00105	Apod+ Oligodendrocyte		Gm29237	18.3	1.71	0.28	0.03
Epha4	22.53	0.73	0.79	0.42	2.16e-112	5.58e-108	Excitatory neuron		Gpc4	-38.5	-2.22	0.15	0.39	0	0	Pyramidal		Dock9	29.36	0.47	0.88	0.76	2.02e-189	5.24e-185	CA1		Trpm3	-14.71	-1.29	0.33	0.46	5.54e-49	1.43e-44	CA1-1		Fgf12	5.46	0.36	0.33	0.27	4.71e-08	0.00122	Apod+ Oligodendrocyte		Gria1	30.56	1.7	0.98	0.52
Nkain3	22.52	0.85	0.75	0.39	2.94e-112	7.62e-108	Excitatory neuron		Gm44643	38.49	2.16	0.29	0.05	0	0	Pyramidal		Ube2e2	29.32	0.36	0.97	0.95	6.48e-189	1.68e-184	CA1		Grip1	-14.69	-0.62	0.65	0.73	7.96e-49	2.06e-44	CA1-1		Dpp10	5.44	0.37	0.28	0.22	5.32e-08	0.00138	Apod+ Oligodendrocyte		Runx2	28.1	1.7	0.69	0.11
Kcnb2	22.5	0.68	0.81	0.45	4.62e-112	1.2e-107	Excitatory neuron		Kit	38.49	2.82	0.26	0.03	0	0	Pyramidal		Hdac9	-29.25	-0.78	0.58	0.72	4.68e-188	1.21e-183	CA1		Prr16	-14.64	-1.27	0.18	0.31	1.59e-48	4.11e-44	CA1-1		Rb1	5.43	0.35	0.27	0.21	5.63e-08	0.00146	Apod+ Oligodendrocyte		Klhl32	24.84	1.7	0.49	0.06
Rapgef5	22.47	0.85	0.73	0.38	8.63e-112	2.23e-107	Excitatory neuron		Dzip1	38.49	1.59	0.32	0.09	0	0	Pyramidal		Fbn1	29.17	1.3	0.32	0.16	4.66e-187	1.21e-182	CA1		Garnl3	-14.62	-1.06	0.27	0.39	2.09e-48	5.41e-44	CA1-1		Pafah1b1	-5.43	-0.32	0.42	0.48	5.71e-08	0.00148	Apod+ Oligodendrocyte		5330417C22Rik	24.48	1.7	0.43	0.04
Cntn3	22.45	1.01	0.69	0.35	1.38e-111	3.57e-107	Excitatory neuron		Sox5os4	38.49	3.81	0.25	0.02	0	0	Pyramidal		Atxn1	29.15	0.39	0.93	0.88	8.7e-187	2.25e-182	CA1		Mrpl41	14.53	0.62	0.53	0.4	7.38e-48	1.91e-43	CA1-1		Ckb	-5.36	-0.37	0.29	0.35	8.22e-08	0.00213	Apod+ Oligodendrocyte		Cadm2	34.16	1.69	1	0.69
Snhg14	22.37	0.62	0.94	0.57	6.98e-111	1.81e-106	Excitatory neuron		Slc2a13	-38.5	-1.29	0.56	0.79	0	0	Pyramidal		Syt17	29.04	1.04	0.43	0.26	2.35e-185	6.07e-181	CA1		Ptprn	-14.49	-0.55	0.7	0.77	1.37e-47	3.54e-43	CA1-1		Insr	5.35	0.33	0.32	0.26	8.85e-08	0.00229	Apod+ Oligodendrocyte		Rgs7bp	29.63	1.69	0.82	0.16
Rgl1	22.34	1.01	0.56	0.23	1.41e-110	3.66e-106	Excitatory neuron		Me1	38.49	2.21	0.28	0.05	0	0	Pyramidal		Frmd4a	-29.02	-0.35	0.94	0.96	4.19e-185	1.08e-180	CA1		Mbp	-14.49	-1.23	0.27	0.4	1.43e-47	3.71e-43	CA1-1		Pbx1	-5.34	-0.38	0.2	0.26	9.18e-08	0.00238	Apod+ Oligodendrocyte		St6galnac5	29.37	1.69	0.81	0.16
Slc24a4	22.31	1.69	0.4	0.11	3.01e-110	7.79e-106	Excitatory neuron		Trhde	38.49	1.18	0.49	0.26	0	0	Pyramidal		Ank	-29	-0.67	0.48	0.66	7.23e-185	1.87e-180	CA1		Mlip	-14.47	-0.81	0.32	0.46	1.79e-47	4.64e-43	CA1-1		Cadps	5.3	0.32	0.35	0.29	1.18e-07	0.00307	Apod+ Oligodendrocyte		Sntb2	27.68	1.69	0.63	0.09
Bsn	22.22	1.06	0.56	0.24	2.05e-109	5.32e-105	Excitatory neuron		Man2a1	38.49	1.48	0.34	0.11	0	0	Pyramidal		Ext1	28.99	0.35	0.94	0.87	7.79e-185	2.02e-180	CA1		Nwd2	-14.46	-1.22	0.15	0.28	2.3e-47	5.97e-43	CA1-1		Arhgap21	5.3	0.32	0.39	0.33	1.19e-07	0.00307	Apod+ Oligodendrocyte		Adarb2	27.12	1.69	0.84	0.26
Mrtfa	22.2	0.94	0.62	0.29	3.35e-109	8.67e-105	Excitatory neuron		Nnat	38.49	1.24	0.5	0.28	0	0	Pyramidal		Grm8	-28.93	-0.97	0.32	0.5	5.22e-184	1.35e-179	CA1		Rere	14.42	0.27	0.95	0.92	3.76e-47	9.75e-43	CA1-1		Crebbp	-5.27	-0.42	0.26	0.32	1.39e-07	0.00359	Apod+ Oligodendrocyte		Tmtc1	26.31	1.69	0.55	0.07
Sh3bp5	22.1	1.18	0.49	0.18	2.89e-108	7.48e-104	Excitatory neuron		Cntn3	38.49	1.11	0.78	0.55	0	0	Pyramidal		Sik3	28.91	0.57	0.78	0.69	7.79e-184	2.02e-179	CA1		Gls	-14.4	-0.33	0.84	0.9	5.03e-47	1.3e-42	CA1-1		Rims2	5.25	0.35	0.25	0.2	1.56e-07	0.00403	Apod+ Oligodendrocyte		Tafa1	25.93	1.69	0.86	0.29
Cdh20	-22	-2.29	0.14	0.37	2.74e-107	7.1e-103	Excitatory neuron		Gprin3	38.49	2.28	0.27	0.05	0	0	Pyramidal		Nrip3	-28.81	-1.06	0.2	0.38	1.47e-182	3.82e-178	CA1		Plekha5	14.39	0.31	0.91	0.87	5.63e-47	1.46e-42	CA1-1		Pik3r1	5.24	0.3	0.36	0.29	1.57e-07	0.00406	Apod+ Oligodendrocyte		Rtl4	25.64	1.69	0.58	0.09
Plcb1	22	0.55	0.95	0.64	2.75e-107	7.11e-103	Excitatory neuron		Rspo2	38.49	2.51	0.28	0.06	0	0	Pyramidal		2025-03-03	28.79	1.27	0.31	0.15	2.96e-182	7.66e-178	CA1		Zdhhc2	14.32	0.45	0.64	0.5	1.62e-46	4.21e-42	CA1-1		Cadm1	-5.14	-0.27	0.39	0.46	2.73e-07	0.00708	Apod+ Oligodendrocyte		Hectd2os	22.82	1.69	0.38	0.03
Celf3	21.99	1.07	0.54	0.22	3.51e-107	9.1e-103	Excitatory neuron		Dpf3	-38.5	-1.94	0.14	0.37	0	0	Pyramidal		Arhgap39	28.73	0.54	0.81	0.67	1.68e-181	4.36e-177	CA1		Srrm4	-14.29	-0.66	0.44	0.56	2.42e-46	6.26e-42	CA1-1		Dock5	-5.09	-0.42	0.21	0.26	3.65e-07	0.00944	Apod+ Oligodendrocyte		Rnf217	21.54	1.69	0.36	0.04
Tspan2	-21.98	-3.73	0.08	0.28	4.74e-107	1.23e-102	Excitatory neuron		Chst9	-38.5	-1.59	0.27	0.5	0	0	Pyramidal		Tnr	28.68	0.46	0.87	0.79	6.74e-181	1.75e-176	CA1		Ttc3	-14.27	-0.27	0.93	0.95	3.26e-46	8.45e-42	CA1-1		Rasal2	-5.04	-0.38	0.26	0.31	4.65e-07	0.012	Apod+ Oligodendrocyte		Grb10	18.97	1.69	0.26	0.02
D430041D05Rik	21.95	1.04	0.61	0.28	9.18e-107	2.38e-102	Excitatory neuron		Gm16083	38.49	2.15	0.29	0.06	0	0	Pyramidal		Dlg1	-28.68	-0.7	0.57	0.71	7.59e-181	1.97e-176	CA1		Runx1t1	-14.24	-0.45	0.73	0.79	5.5e-46	1.42e-41	CA1-1		Ankrd17	-4.94	-0.43	0.23	0.28	7.62e-07	0.0197	Apod+ Oligodendrocyte		Dlg2	38.43	1.68	1	0.82
Gatm	-21.94	-3.82	0.08	0.28	1.1e-106	2.85e-102	Excitatory neuron		Gria4	38.49	0.86	0.69	0.46	0	0	Pyramidal		Lrfn5	28.67	0.3	0.98	0.94	8.98e-181	2.33e-176	CA1		E230029C05Rik	14.22	0.74	0.38	0.26	6.85e-46	1.77e-41	CA1-1		Atf7ip	-4.94	-0.42	0.21	0.26	7.95e-07	0.0206	Apod+ Oligodendrocyte		Sorbs1	29.6	1.68	0.83	0.16
A530046M15Rik	21.83	2.03	0.36	0.09	1.27e-105	3.29e-101	Excitatory neuron		Fstl4	-38.5	-1.31	0.42	0.64	0	0	Pyramidal		Foxn3	-28.65	-0.88	0.3	0.49	1.4e-180	3.62e-176	CA1		Tmem178b	-14.14	-0.28	0.91	0.94	2.08e-45	5.38e-41	CA1-1		Wdr33	4.92	0.27	0.29	0.23	8.51e-07	0.022	Apod+ Oligodendrocyte		Camk2a	29.43	1.68	0.95	0.29
Rnf112	21.83	1.24	0.47	0.17	1.28e-105	3.31e-101	Excitatory neuron		Gap43	38.49	1.77	0.3	0.07	0	0	Pyramidal		Neto1	-28.62	-0.79	0.52	0.67	3.44e-180	8.9e-176	CA1		Gm49678	14.11	0.28	0.76	0.59	3.46e-45	8.97e-41	CA1-1		Atp2a2	-4.89	-0.32	0.35	0.4	9.95e-07	0.0258	Apod+ Oligodendrocyte		Shank2	27.65	1.68	0.61	0.08
Gm42439	21.79	0.93	0.71	0.36	3.03e-105	7.84e-101	Excitatory neuron		Ncald	-38.5	-1.01	0.41	0.64	0	0	Pyramidal		Eml6	28.62	0.4	0.92	0.86	4.36e-180	1.13e-175	CA1		Dusp11	-14.08	-0.76	0.25	0.39	5.21e-45	1.35e-40	CA1-1		Nav2	4.88	0.39	0.27	0.21	1.04e-06	0.0268	Apod+ Oligodendrocyte		Pde10a	26.69	1.68	0.73	0.15
Sptbn4	21.74	0.91	0.63	0.29	8.08e-105	2.09e-100	Excitatory neuron		Magi3	38.49	0.88	0.44	0.21	0	0	Pyramidal		Srrm4	-28.48	-0.69	0.53	0.69	1.83e-178	4.73e-174	CA1		Rap1gds1	-14.07	-0.48	0.58	0.68	5.47e-45	1.42e-40	CA1-1		Aatk	-4.85	-0.31	0.39	0.44	1.21e-06	0.0314	Apod+ Oligodendrocyte		Jph1	26.65	1.68	0.68	0.12
Gm10115	21.72	2.49	0.3	0.06	1.25e-104	3.24e-100	Excitatory neuron		Sdk1	38.49	1.31	0.41	0.19	0	0	Pyramidal		Pgap1	-28.42	-1.28	0.16	0.31	1.17e-177	3.03e-173	CA1		Ptprr	-14.06	-0.7	0.4	0.52	6.44e-45	1.67e-40	CA1-1		Erc2	-4.84	-0.32	0.34	0.39	1.28e-06	0.033	Apod+ Oligodendrocyte		Rapgefl1	21.81	1.68	0.34	0.03
Clvs2	21.7	1.33	0.51	0.2	2.03e-104	5.25e-100	Excitatory neuron		Grip1	38.49	0.9	0.76	0.54	0	0	Pyramidal		Gm32509	-28.33	-0.67	0.55	0.71	1.4e-176	3.62e-172	CA1		Kif3a	-14.06	-0.67	0.33	0.46	6.57e-45	1.7e-40	CA1-1		Cacna1e	-4.83	-0.38	0.21	0.26	1.39e-06	0.036	Apod+ Oligodendrocyte		Ccdc39	18.33	1.68	0.27	0.03
Gls	21.69	0.68	0.86	0.53	2.64e-104	6.84e-100	Excitatory neuron		Vcl	38.49	1.2	0.36	0.14	0	0	Pyramidal		Galnt14	-28.26	-1.05	0.19	0.36	9.44e-176	2.44e-171	CA1		Actr2	14.06	0.46	0.7	0.59	6.75e-45	1.75e-40	CA1-1		5031439G07Rik	4.82	0.26	0.34	0.28	1.44e-06	0.0372	Apod+ Oligodendrocyte		Gm15398	17.96	1.68	0.35	0.07
Nedd4l	21.69	0.76	0.82	0.47	2.82e-104	7.31e-100	Excitatory neuron		Pbx1	38.49	0.88	0.94	0.71	0	0	Pyramidal		Gm16351	-28.17	-1.06	0.22	0.39	1.5e-174	3.89e-170	CA1		Rapgef5	-14.03	-0.43	0.78	0.83	1.03e-44	2.67e-40	CA1-1		Pcsk2	4.78	0.33	0.28	0.22	1.73e-06	0.0448	Apod+ Oligodendrocyte		Trank1	29.15	1.67	0.65	0.08
Osbp2	21.63	1.03	0.53	0.22	9.34e-104	2.42e-99	Excitatory neuron		Gm49179	38.49	1.96	0.28	0.06	0	0	Pyramidal		Ociad2	28.12	0.63	0.69	0.55	5.92e-174	1.53e-169	CA1		Mcu	-14	-0.74	0.32	0.45	1.48e-44	3.84e-40	CA1-1		Kctd13	4.78	0.29	0.37	0.31	1.74e-06	0.045	Apod+ Oligodendrocyte		Sptbn4	29.02	1.67	0.63	0.07
Sipa1l3	21.6	1.08	0.57	0.25	1.81e-103	4.68e-99	Excitatory neuron		Matn2	38.49	0.95	0.41	0.19	0	0	Pyramidal		Aak1	-28.04	-0.43	0.82	0.88	5.77e-173	1.49e-168	CA1		Mdga1	14	0.62	0.45	0.32	1.62e-44	4.18e-40	CA1-1		Frmpd4	-4.77	-0.35	0.27	0.31	1.81e-06	0.0469	Apod+ Oligodendrocyte		Gm32509	28.75	1.67	0.67	0.09
Slc7a14	21.59	0.86	0.67	0.33	2.04e-103	5.27e-99	Excitatory neuron		Tmem132d	38.49	1.84	0.34	0.12	0	0	Pyramidal		Larp1b	-27.89	-1.01	0.21	0.38	3.18e-171	8.24e-167	CA1		Nell2	13.97	0.25	0.96	0.93	2.47e-44	6.4e-40	CA1-1		Fign	-4.77	-0.4	0.25	0.29	1.83e-06	0.0474	Apod+ Oligodendrocyte		Ccdc148	23.56	1.67	0.44	0.05
Plxna4os3	21.56	1.68	0.41	0.13	4.41e-103	1.14e-98	Excitatory neuron		Smurf1	38.49	1.13	0.35	0.13	0	0	Pyramidal		Tenm3	27.88	0.49	0.79	0.61	4.3e-171	1.11e-166	CA1		Nup93	13.96	0.47	0.68	0.58	2.79e-44	7.23e-40	CA1-1		Ddx24	-4.76	-0.39	0.21	0.26	1.9e-06	0.0492	Apod+ Oligodendrocyte		Inhba	22.23	1.67	0.34	0.02
Sema3e	21.54	1.39	0.44	0.15	6.99e-103	1.81e-98	Excitatory neuron		Epha7	-38.5	-1.47	0.71	0.93	0	0	Pyramidal		Osbpl6	27.84	0.5	0.85	0.77	1.54e-170	4e-166	CA1		Fhit	13.94	0.6	0.52	0.4	3.63e-44	9.41e-40	CA1-1		Kctd16	4.76	0.28	0.39	0.33	1.98e-06	0.0513	Apod+ Oligodendrocyte		Lin7a	20.93	1.67	0.33	0.03
Sema6a	-21.5	-3.25	0.11	0.32	1.44e-102	3.73e-98	Excitatory neuron		Trps1	38.49	1.26	0.46	0.24	0	0	Pyramidal		Cobl	-27.83	-1.32	0.2	0.35	1.86e-170	4.82e-166	CA1		Add3	13.93	0.62	0.47	0.35	4.08e-44	1.06e-39	CA1-1		Rpl13	-4.72	-0.42	0.25	0.3	2.32e-06	0.0602	Apod+ Oligodendrocyte		Ldb2	19.49	1.67	0.37	0.06
Ust	21.49	0.87	0.57	0.24	1.84e-102	4.76e-98	Excitatory neuron		Pik3r1	38.49	1.39	0.31	0.1	0	0	Pyramidal		Grip1	-27.78	-0.48	0.71	0.83	7.96e-170	2.06e-165	CA1		Rspo2	-13.92	-1.35	0.16	0.28	5.1e-44	1.32e-39	CA1-1		Trim44	4.71	0.35	0.28	0.22	2.48e-06	0.0642	Apod+ Oligodendrocyte		Chrm3	18.88	1.67	0.47	0.12
Ksr1	21.47	0.97	0.53	0.21	2.9e-102	7.52e-98	Excitatory neuron		Lyst	-38.5	-1.67	0.57	0.79	0	0	Pyramidal		Smyd3	-27.74	-0.7	0.67	0.78	2.5e-169	6.49e-165	CA1		9330159F19Rik	-13.89	-0.52	0.52	0.63	7.73e-44	2e-39	CA1-1		Pakap.1	4.69	0.28	0.4	0.34	2.7e-06	0.0699	Apod+ Oligodendrocyte		Sgsm1	17.85	1.67	0.26	0.03
Gm41609	21.46	1.45	0.47	0.18	3.59e-102	9.31e-98	Excitatory neuron		Gm10848	38.49	0.77	0.63	0.41	0	0	Pyramidal		Mllt3	27.69	0.46	0.86	0.77	8.7e-169	2.25e-164	CA1		Creb3l2	13.88	0.92	0.28	0.17	7.92e-44	2.05e-39	CA1-1		Ccdc88a	-4.69	-0.3	0.37	0.41	2.8e-06	0.0725	Apod+ Oligodendrocyte		Macrod2	30.85	1.66	0.97	0.44
Setbp1	21.45	0.69	0.86	0.53	4.9e-102	1.27e-97	Excitatory neuron		C1ql3	-38.5	-1.3	0.51	0.72	0	0	Pyramidal		Gm15398	-27.68	-0.81	0.3	0.48	1.39e-168	3.59e-164	CA1		Atp1b1	13.85	0.28	0.93	0.9	1.19e-43	3.09e-39	CA1-1		Elavl3	4.68	0.26	0.33	0.27	2.84e-06	0.0734	Apod+ Oligodendrocyte		Mical2	29.4	1.66	0.74	0.11
Gpr158	21.43	0.69	0.77	0.41	6.58e-102	1.7e-97	Excitatory neuron		Grk3	38.49	0.9	0.37	0.16	0	0	Pyramidal		Slc35f3	27.67	0.43	0.79	0.64	1.62e-168	4.21e-164	CA1		Luzp2	13.82	0.36	0.55	0.41	1.99e-43	5.14e-39	CA1-1		Npepps	-4.67	-0.33	0.25	0.29	3.02e-06	0.0782	Apod+ Oligodendrocyte		Nrxn3	27.33	1.66	0.97	0.67
Cdk19	-21.4	-3.02	0.2	0.41	1.25e-101	3.23e-97	Excitatory neuron		Etv1	38.49	1.15	0.44	0.23	0	0	Pyramidal		Sgsm1	-27.61	-1.11	0.17	0.34	9.15e-168	2.37e-163	CA1		Dst	-13.8	-0.37	0.75	0.8	2.38e-43	6.17e-39	CA1-1		Lama2	-4.6	-0.3	0.25	0.3	4.23e-06	0.11	Apod+ Oligodendrocyte		Gm10848	26.33	1.66	0.58	0.08
Sobp	21.4	0.73	0.79	0.43	1.46e-101	3.78e-97	Excitatory neuron		Fgfr1	38.49	1.1	0.34	0.13	0	0	Pyramidal		A330093E20Rik	27.6	1.06	0.4	0.25	1.03e-167	2.67e-163	CA1		Gm13269	13.8	0.3	0.88	0.78	2.5e-43	6.48e-39	CA1-1		Strbp	-4.6	-0.29	0.39	0.43	4.32e-06	0.112	Apod+ Oligodendrocyte		Thsd7b	25.26	1.66	0.6	0.11
Srgap3	21.39	0.68	0.86	0.53	1.6e-101	4.15e-97	Excitatory neuron		Gm11906	38.49	1.45	0.31	0.1	0	0	Pyramidal		Tafa1	27.56	0.29	0.89	0.71	3.21e-167	8.32e-163	CA1		Mindy3	13.8	0.56	0.55	0.43	2.71e-43	7.01e-39	CA1-1		Eif1	-4.58	-0.39	0.23	0.27	4.67e-06	0.121	Apod+ Oligodendrocyte		Mirg	21	1.66	0.31	0.02
Svop	21.39	1.12	0.52	0.21	1.62e-101	4.21e-97	Excitatory neuron		Jam3	38.49	1.01	0.36	0.15	0	0	Pyramidal		Acvr2a	-27.52	-0.88	0.39	0.55	9.36e-167	2.42e-162	CA1		Synj1	13.79	0.37	0.77	0.68	2.73e-43	7.08e-39	CA1-1		Myo9a	-4.56	-0.35	0.24	0.29	5.07e-06	0.131	Apod+ Oligodendrocyte		Tnik	29.64	1.65	0.93	0.26
Actr3b	21.39	1.13	0.49	0.19	1.72e-101	4.44e-97	Excitatory neuron		Mctp1	-38.5	-0.79	0.68	0.9	0	0	Pyramidal		Dnm3	-27.52	-0.71	0.53	0.68	1e-166	2.6e-162	CA1		Tanc2	-13.76	-0.28	0.88	0.92	4.22e-43	1.09e-38	CA1-1		Mtmr2	4.55	0.31	0.25	0.2	5.34e-06	0.138	Apod+ Oligodendrocyte		Plcb1	29.48	1.65	0.95	0.32
4921534H16Rik	21.39	1.67	0.41	0.13	1.75e-101	4.53e-97	Excitatory neuron		Nos1ap	38.49	0.8	0.84	0.62	0	0	Pyramidal		Map4	27.48	0.72	0.61	0.47	3.41e-166	8.83e-162	CA1		Ptprg	-13.73	-0.37	0.89	0.92	6.62e-43	1.71e-38	CA1-1		Mrtfb	4.51	0.32	0.28	0.23	6.49e-06	0.168	Apod+ Oligodendrocyte		Phf24	26.56	1.65	0.51	0.05
Itpr1	21.38	0.98	0.64	0.31	2.12e-101	5.49e-97	Excitatory neuron		Cabp1	38.49	1.05	0.35	0.13	0	0	Pyramidal		Arnt2	27.45	0.73	0.56	0.41	7.4e-166	1.92e-161	CA1		Ildr2	-13.7	-0.67	0.33	0.46	1.04e-42	2.68e-38	CA1-1		Enah	4.5	0.3	0.33	0.27	6.81e-06	0.176	Apod+ Oligodendrocyte		Sv2c	18.8	1.65	0.26	0.02
Hivep3	21.31	0.71	0.78	0.44	8.35e-101	2.16e-96	Excitatory neuron		Specc1	38.49	0.62	0.79	0.57	0	0	Pyramidal		Afdn	-27.43	-0.54	0.67	0.79	1.22e-165	3.17e-161	CA1		Garem1	-13.64	-0.59	0.52	0.63	2.26e-42	5.86e-38	CA1-1		Zdhhc14	-4.5	-0.26	0.36	0.41	6.88e-06	0.178	Apod+ Oligodendrocyte		Dapk1	28.66	1.64	0.75	0.13
2025-09-07	-21.3	-2.06	0.44	0.6	1.17e-100	3.04e-96	Excitatory neuron		Socs2	38.49	2.29	0.26	0.05	0	0	Pyramidal		Tspan7	-27.43	-0.64	0.54	0.69	1.32e-165	3.41e-161	CA1		Sorbs1	-13.62	-0.46	0.68	0.75	2.98e-42	7.72e-38	CA1-1		Ubr2	-4.47	-0.34	0.23	0.28	7.97e-06	0.206	Apod+ Oligodendrocyte		Susd4	26.78	1.64	0.58	0.07
Fry	21.27	0.6	0.86	0.52	1.97e-100	5.09e-96	Excitatory neuron		9330182L06Rik	38.49	1.44	0.3	0.09	0	0	Pyramidal		Sntg1	27.43	0.32	0.97	0.92	1.32e-165	3.42e-161	CA1		Enox1	-13.61	-0.33	0.94	0.94	3.57e-42	9.23e-38	CA1-1		Actb	-4.46	-0.28	0.38	0.42	8.13e-06	0.211	Apod+ Oligodendrocyte		Epha10	22.4	1.64	0.37	0.03
Pcsk5	21.26	1.68	0.43	0.15	2.88e-100	7.46e-96	Excitatory neuron		Dmd	38.49	1.87	0.98	0.77	0	0	Pyramidal		Mdga1	27.4	1.15	0.35	0.2	3.13e-165	8.11e-161	CA1		Mir100hg	-13.58	-0.41	0.81	0.85	5.2e-42	1.35e-37	CA1-1		Ptma	4.45	0.27	0.33	0.27	8.59e-06	0.222	Apod+ Oligodendrocyte		Chst9	21.79	1.64	0.46	0.08
Garem1	21.24	0.9	0.56	0.23	3.73e-100	9.65e-96	Excitatory neuron		Slc6a7	38.49	1.63	0.29	0.08	0	0	Pyramidal		Plcl1	-27.38	-0.54	0.3	0.48	4.84e-165	1.25e-160	CA1		Scn3b	13.57	0.52	0.59	0.48	6.1e-42	1.58e-37	CA1-1		Osbpl1a	-4.44	-0.38	0.24	0.28	9.09e-06	0.236	Apod+ Oligodendrocyte		Timp4	20.89	1.64	0.33	0.03
Gm48091	21.22	1.14	0.54	0.23	6.94e-100	1.8e-95	Excitatory neuron		Gm15520	38.49	2.44	0.25	0.04	0	0	Pyramidal		Bcr	27.27	0.93	0.41	0.24	1.06e-163	2.74e-159	CA1		Ank1	-13.56	-1.06	0.14	0.26	6.92e-42	1.79e-37	CA1-1		Nsd1	-4.43	-0.32	0.31	0.35	9.26e-06	0.24	Apod+ Oligodendrocyte		Sgcz	19.07	1.64	0.64	0.22
Adgrl3	21.2	0.64	0.96	0.73	9.36e-100	2.42e-95	Excitatory neuron		Frmd6	38.49	1.03	0.35	0.14	0	0	Pyramidal		Lpp	27.26	0.71	0.54	0.38	1.21e-163	3.12e-159	CA1		Syt17	-13.56	-0.75	0.35	0.46	7.39e-42	1.91e-37	CA1-1		Rps8	-4.41	-0.4	0.23	0.27	1.04e-05	0.269	Apod+ Oligodendrocyte		Prickle1	28.55	1.63	0.91	0.27
Nin	21.14	0.99	0.54	0.23	3.48e-99	9.01e-95	Excitatory neuron		Gm48321	38.49	1.39	0.32	0.11	0	0	Pyramidal		5730522E02Rik	27.25	0.26	0.96	0.9	1.48e-163	3.82e-159	CA1		Pygb	13.54	0.58	0.47	0.35	8.81e-42	2.28e-37	CA1-1		Ppfibp2	4.39	0.28	0.32	0.27	1.13e-05	0.293	Apod+ Oligodendrocyte		Sidt1	28	1.63	0.62	0.08
Unc13b	21.11	1.21	0.48	0.19	6.85e-99	1.77e-94	Excitatory neuron		Pcdh7	38.49	0.93	0.69	0.48	0	0	Pyramidal		Dgki	27.24	0.33	0.93	0.84	2.02e-163	5.24e-159	CA1		Cdc14b	-13.52	-0.91	0.21	0.33	1.18e-41	3.07e-37	CA1-1		Sptbn1	-4.39	-0.27	0.4	0.44	1.14e-05	0.294	Apod+ Oligodendrocyte		Clvs1	27.75	1.63	0.58	0.06
Chrm3	21.09	1.45	0.58	0.31	9.52e-99	2.46e-94	Excitatory neuron		Gm12064	38.49	1.11	0.31	0.11	0	0	Pyramidal		Ano4	27.1	0.5	0.73	0.58	9.17e-162	2.37e-157	CA1		Elavl2	-13.5	-0.95	0.21	0.33	1.58e-41	4.08e-37	CA1-1		Aopep	-4.39	-0.33	0.27	0.32	1.15e-05	0.297	Apod+ Oligodendrocyte		Syt16	27.01	1.63	0.62	0.09
Plcb4	-21.09	-2.54	0.09	0.31	1.04e-98	2.7e-94	Excitatory neuron		Gm32647	38.49	0.29	0.3	0.1	0	0	Pyramidal		Camk1d	-27.01	-0.41	0.92	0.93	1.2e-160	3.12e-156	CA1		Ptprk	-13.46	-0.92	0.38	0.48	2.54e-41	6.57e-37	CA1-1		Crebrf	4.38	0.28	0.29	0.23	1.19e-05	0.309	Apod+ Oligodendrocyte		Carmil1	24.31	1.63	0.48	0.06
Gm10649	21.09	1.49	0.42	0.14	1.05e-98	2.71e-94	Excitatory neuron		Sema6d	-38.5	-1	0.32	0.53	0	0	Pyramidal		Cacng8	26.96	0.7	0.61	0.47	3.96e-160	1.03e-155	CA1		Nrg1	-13.44	-0.69	0.7	0.76	3.6e-41	9.33e-37	CA1-1		Nedd4	-4.36	-0.33	0.26	0.3	1.3e-05	0.338	Apod+ Oligodendrocyte		Ntrk3	28.94	1.62	0.94	0.29
Rapgef4	21.07	0.75	0.78	0.42	1.4e-98	3.61e-94	Excitatory neuron		Cecr2	-38.5	-2.67	0.09	0.29	0	0	Pyramidal		Lrrtm3	-26.81	-0.95	0.34	0.51	2.23e-158	5.78e-154	CA1		Rab11fip3	13.41	0.43	0.72	0.63	5.46e-41	1.41e-36	CA1-1		Cox8a	-4.36	-0.34	0.23	0.28	1.31e-05	0.34	Apod+ Oligodendrocyte		Gfod1	26.9	1.62	0.66	0.11
Rbfox2	21.07	0.67	0.81	0.47	1.48e-98	3.83e-94	Excitatory neuron		Napepld	-38.5	-1.92	0.18	0.39	0	0	Pyramidal		4921539H07Rik	26.63	1.79	0.37	0.24	2.91e-156	7.53e-152	CA1		Crim1	-13.4	-0.58	0.5	0.61	6.13e-41	1.59e-36	CA1-1		Syne1	4.36	0.28	0.3	0.25	1.31e-05	0.34	Apod+ Oligodendrocyte		Tead1	24.27	1.62	0.47	0.05
Cntnap5b	21.06	1.1	0.58	0.27	1.75e-98	4.53e-94	Excitatory neuron		Pcdh10	38.49	1.22	0.31	0.11	0	0	Pyramidal		Rims2	-26.61	-0.37	0.89	0.94	4.57e-156	1.18e-151	CA1		Kcnj3	-13.39	-0.3	0.87	0.9	6.49e-41	1.68e-36	CA1-1		Cox4i1	-4.29	-0.31	0.3	0.35	1.79e-05	0.463	Apod+ Oligodendrocyte		Gm48321	17.85	1.62	0.25	0.03
Hectd2	21.06	1.34	0.47	0.17	2.04e-98	5.28e-94	Excitatory neuron		Neto2	38.49	1.95	0.26	0.06	0	0	Pyramidal		Grb14	-26.58	-0.94	0.22	0.38	1.04e-155	2.7e-151	CA1		Epha7	13.35	0.4	0.81	0.72	1.25e-40	3.25e-36	CA1-1		1500004A13Rik	4.29	0.29	0.29	0.24	1.79e-05	0.464	Apod+ Oligodendrocyte		Ryr3	26.04	1.61	0.78	0.19
Gm32250	21.05	0.92	0.63	0.3	2.5e-98	6.47e-94	Excitatory neuron		Fbn2	38.49	1.77	0.28	0.08	0	0	Pyramidal		Fras1	26.55	1.32	0.36	0.22	2.87e-155	7.42e-151	CA1		Trhde	13.35	0.48	0.51	0.37	1.26e-40	3.25e-36	CA1-1		Paip2	-4.27	-0.39	0.22	0.26	1.94e-05	0.504	Apod+ Oligodendrocyte		Mcf2l	23.76	1.61	0.42	0.04
Cdk17	21.03	0.78	0.65	0.32	3.28e-98	8.49e-94	Excitatory neuron		Dync1i1	38.49	0.7	0.89	0.68	0	0	Pyramidal		R3hdm1	26.54	0.45	0.96	0.94	3.42e-155	8.86e-151	CA1		St6galnac5	-13.33	-0.28	0.93	0.93	1.5e-40	3.89e-36	CA1-1		Babam2	4.24	0.28	0.26	0.21	2.27e-05	0.589	Apod+ Oligodendrocyte		Kcnk2	20.78	1.61	0.37	0.05
Gm43376	21.02	0.82	0.62	0.28	4.61e-98	1.19e-93	Excitatory neuron		Asic2	38.49	1.44	0.93	0.72	0	0	Pyramidal		Cntn5	-26.5	-1.36	0.46	0.57	9.49e-155	2.46e-150	CA1		Uxs1	13.32	0.56	0.54	0.43	1.71e-40	4.43e-36	CA1-1		Pls1	-4.19	-0.39	0.23	0.27	2.85e-05	0.738	Apod+ Oligodendrocyte		Iqgap2	28.99	1.6	0.75	0.12
Meg3	21.01	0.44	1	0.91	4.96e-98	1.28e-93	Excitatory neuron		Phactr1	38.49	1.58	0.99	0.79	0	0	Pyramidal		Trpc5	26.5	0.64	0.65	0.49	1.02e-154	2.64e-150	CA1		Cmip	-13.32	-0.46	0.59	0.69	1.75e-40	4.54e-36	CA1-1		Psme4	4.18	0.26	0.28	0.23	2.87e-05	0.744	Apod+ Oligodendrocyte		Snhg14	28.96	1.6	0.92	0.27
Cpne7	20.96	1.52	0.45	0.17	1.49e-97	3.86e-93	Excitatory neuron		Gm26936	38.49	2.05	0.25	0.05	0	0	Pyramidal		Dscaml1	26.49	0.4	0.87	0.75	1.23e-154	3.18e-150	CA1		Eml1	-13.23	-0.79	0.22	0.34	6.14e-40	1.59e-35	CA1-1		Prrc2c	-4.16	-0.35	0.26	0.3	3.2e-05	0.828	Apod+ Oligodendrocyte		Grin1	29.36	1.59	0.81	0.15
Mlip	20.91	1.73	0.38	0.12	4.45e-97	1.15e-92	Excitatory neuron		Rasal1	38.49	1.44	0.28	0.08	0	0	Pyramidal		Pkp2	26.46	0.61	0.63	0.46	3.14e-154	8.13e-150	CA1		Nr3c2	-13.21	-0.3	0.93	0.94	7.72e-40	2e-35	CA1-1		Picalm	-4.15	-0.27	0.34	0.38	3.3e-05	0.856	Apod+ Oligodendrocyte		Pde8b	27.87	1.59	0.7	0.11
Rasgef1a	20.9	0.96	0.53	0.23	4.94e-97	1.28e-92	Excitatory neuron		Gm20319	-38.5	-2.18	0.17	0.36	0	0	Pyramidal		Map3k5	-26.29	-0.97	0.21	0.37	2.51e-152	6.51e-148	CA1		Ccdc88c	13.19	0.52	0.59	0.47	9.93e-40	2.57e-35	CA1-1		Atp6v0b	-4.14	-0.29	0.35	0.38	3.45e-05	0.893	Apod+ Oligodendrocyte		Cntn3	26.27	1.59	0.74	0.17
1700109K24Rik	20.88	1.24	0.49	0.2	7.94e-97	2.05e-92	Excitatory neuron		Caln1	38.49	0.59	0.85	0.66	0	0	Pyramidal		Dlg5	-26.2	-1.16	0.14	0.29	2.49e-151	6.44e-147	CA1		Nr3c1	-13.18	-0.72	0.29	0.41	1.13e-39	2.93e-35	CA1-1		Nf1	-4.14	-0.31	0.28	0.32	3.47e-05	0.9	Apod+ Oligodendrocyte		Nmnat2	26.23	1.59	0.62	0.1
Rras2	20.84	1.49	0.4	0.13	1.79e-96	4.63e-92	Excitatory neuron		Cit	38.49	0.48	0.3	0.1	0	0	Pyramidal		Cdh13	-26.11	-1.23	0.25	0.39	2.79e-150	7.23e-146	CA1		Kcnab1	13.17	0.28	0.89	0.8	1.37e-39	3.54e-35	CA1-1		Chd7	-4.12	-0.37	0.24	0.28	3.82e-05	0.988	Apod+ Oligodendrocyte		Tenm1	25.48	1.59	0.74	0.17
Zfp831	20.84	1.77	0.32	0.07	1.99e-96	5.14e-92	Excitatory neuron		Pcsk5	-38.5	-0.84	0.35	0.55	0	0	Pyramidal		Gm28376	26.1	0.4	0.86	0.74	3.97e-150	1.03e-145	CA1		Soga3	-13.16	-0.5	0.52	0.63	1.48e-39	3.82e-35	CA1-1		Nckap1	-4.06	-0.31	0.31	0.35	4.94e-05	1	Apod+ Oligodendrocyte		Plxna4os3	23.39	1.59	0.45	0.05
Crym	20.75	1.17	0.36	0.09	1.15e-95	2.97e-91	Excitatory neuron		Sv2c	-38.5	-2.98	0.06	0.25	0	0	Pyramidal		Adamts17	-26.02	-0.89	0.26	0.42	2.97e-149	7.68e-145	CA1		R3hdm2	-13.15	-0.46	0.57	0.67	1.68e-39	4.34e-35	CA1-1		Gabbr1	-4.05	-0.29	0.23	0.27	5.17e-05	1	Apod+ Oligodendrocyte		Unc13a	22.61	1.59	0.39	0.04
Galnt9	20.74	1.56	0.38	0.11	1.53e-95	3.96e-91	Excitatory neuron		Gm26854	38.49	1.12	0.32	0.12	0	0	Pyramidal		Kctd1	25.87	0.75	0.56	0.42	1.32e-147	3.43e-143	CA1		Dner	13.14	0.53	0.51	0.39	1.92e-39	4.98e-35	CA1-1		Retreg1	-3.98	-0.33	0.24	0.28	6.86e-05	1	Apod+ Oligodendrocyte		B830012L14Rik	22.33	1.59	0.37	0.03
Nptn	20.72	0.58	0.86	0.53	2.44e-95	6.32e-91	Excitatory neuron		Tshz2	38.49	3.68	0.28	0.08	0	0	Pyramidal		Sorbs2	-25.81	-0.54	0.8	0.86	7.54e-147	1.95e-142	CA1		Prrt1	-13.14	-0.88	0.19	0.31	2.02e-39	5.23e-35	CA1-1		Gabrb3	-3.98	-0.27	0.29	0.34	6.94e-05	1	Apod+ Oligodendrocyte		Tmem150c	21.7	1.59	0.38	0.04
Fstl4	20.72	1.25	0.49	0.19	2.46e-95	6.37e-91	Excitatory neuron		Gm9866	38.49	1.8	0.26	0.06	0	0	Pyramidal		Shisa9	-25.78	-0.79	0.45	0.58	1.67e-146	4.32e-142	CA1		Lrrk2	-13.09	-1.06	0.15	0.27	3.72e-39	9.63e-35	CA1-1		Sltm	-3.97	-0.34	0.24	0.28	7.19e-05	1	Apod+ Oligodendrocyte		Prex2	19.9	1.59	0.31	0.03
Plekha5	20.63	0.68	0.84	0.49	1.51e-94	3.9e-90	Excitatory neuron		Gm16168	38.49	1.19	0.3	0.11	0	0	Pyramidal		Snx25	25.69	0.92	0.38	0.23	1.5e-145	3.88e-141	CA1		Gm35188	-13.09	-0.56	0.43	0.56	3.9e-39	1.01e-34	CA1-1		Igf1r	-3.94	-0.26	0.29	0.34	7.99e-05	1	Apod+ Oligodendrocyte		Syt1	32.63	1.58	0.99	0.62
Kcnn2	20.57	0.83	0.68	0.38	5.33e-94	1.38e-89	Excitatory neuron		Hs6st2	38.49	1.36	0.3	0.1	0	0	Pyramidal		Sh3rf3	-25.57	-0.7	0.5	0.64	3.17e-144	8.2e-140	CA1		Kcnh1	13.08	0.6	0.47	0.36	4.37e-39	1.13e-34	CA1-1		Gnaq	-3.92	-0.28	0.32	0.36	8.98e-05	1	Apod+ Oligodendrocyte		Ptpn3	23.58	1.58	0.42	0.04
Jph1	20.57	0.87	0.56	0.24	5.54e-94	1.43e-89	Excitatory neuron		Mef2c	-38.5	-0.64	0.51	0.7	0	0	Pyramidal		Gm16083	25.52	1.23	0.36	0.22	1.25e-143	3.24e-139	CA1		Cacna2d1	-13.08	-0.32	0.91	0.92	4.48e-39	1.16e-34	CA1-1		Srcin1	-3.91	-0.28	0.29	0.33	9.22e-05	1	Apod+ Oligodendrocyte		Sorcs2	21.43	1.58	0.35	0.03
Kcnh1	20.57	1.11	0.47	0.19	5.55e-94	1.44e-89	Excitatory neuron		Rph3a	-38.5	-1.66	0.16	0.35	0	0	Pyramidal		Slit2	-25.51	-0.67	0.42	0.58	1.63e-143	4.22e-139	CA1		Sema3e	13.07	0.34	0.75	0.65	5.05e-39	1.31e-34	CA1-1		Dip2a	-3.89	-0.29	0.27	0.31	0.000102	1	Apod+ Oligodendrocyte		Grik3	17.8	1.58	0.28	0.04
Camk4	20.56	1.32	0.47	0.19	5.79e-94	1.5e-89	Excitatory neuron		Gfra1	-38.5	-1.78	0.16	0.35	0	0	Pyramidal		Plk2	25.49	0.82	0.46	0.31	2.67e-143	6.91e-139	CA1		Tusc3	-13.06	-0.43	0.54	0.66	5.39e-39	1.4e-34	CA1-1		Slc22a17	-3.86	-0.31	0.27	0.3	0.000114	1	Apod+ Oligodendrocyte		Gabbr2	29	1.57	0.78	0.14
Slc4a10	20.56	0.68	0.82	0.5	6.93e-94	1.79e-89	Excitatory neuron		Pex5l	38.49	1.8	0.91	0.72	0	0	Pyramidal		Tanc1	25.41	0.33	0.79	0.6	2.05e-142	5.31e-138	CA1		Smarca2	-13.05	-0.73	0.3	0.42	6.03e-39	1.56e-34	CA1-1		Gm11149	-3.83	-0.27	0.32	0.36	0.000128	1	Apod+ Oligodendrocyte		Unc80	28.83	1.57	0.84	0.18
Pde2a	20.51	1.02	0.47	0.18	1.78e-93	4.62e-89	Excitatory neuron		2025-03-01	38.49	1.19	0.92	0.73	0	0	Pyramidal		Cds1	25.38	0.94	0.32	0.17	4.64e-142	1.2e-137	CA1		Gnao1	-13.03	-0.41	0.65	0.74	7.8e-39	2.02e-34	CA1-1		Slc25a27	-3.81	-0.31	0.22	0.26	0.000141	1	Apod+ Oligodendrocyte		Srrm3	25.17	1.56	0.48	0.05
Stum	20.49	1.31	0.39	0.12	2.78e-93	7.19e-89	Excitatory neuron		Macrod1	38.49	1.44	0.28	0.09	0	0	Pyramidal		Mical2	25.37	0.42	0.85	0.77	5.19e-142	1.34e-137	CA1		Cpne8	-13.03	-0.51	0.53	0.63	8.2e-39	2.12e-34	CA1-1		Kmt2e	-3.78	-0.28	0.27	0.31	0.000156	1	Apod+ Oligodendrocyte		Esrrg	24.5	1.56	0.47	0.05
Arhgef25	20.48	1.38	0.4	0.14	3.53e-93	9.14e-89	Excitatory neuron		Gm13963	38.49	1.08	0.3	0.11	0	0	Pyramidal		Kcnmb4	-25.36	-1.11	0.19	0.34	7.37e-142	1.91e-137	CA1		Camk2b	13.02	0.39	0.78	0.69	9.06e-39	2.35e-34	CA1-1		Glrb	-3.71	-0.32	0.22	0.26	0.00021	1	Apod+ Oligodendrocyte		Gpr45	22.51	1.56	0.41	0.05
Cadps2	20.47	0.95	0.51	0.22	4.41e-93	1.14e-88	Excitatory neuron		Dnajc21	38.49	1.13	0.29	0.1	0	0	Pyramidal		1700007F19Rik	25.34	1.78	0.28	0.15	1.04e-141	2.7e-137	CA1		Pid1	13.01	0.38	0.75	0.63	1.01e-38	2.61e-34	CA1-1		Kansl1	-3.67	-0.29	0.33	0.36	0.000241	1	Apod+ Oligodendrocyte		Timp3	21.96	1.56	0.4	0.05
Iqsec2	20.46	0.88	0.57	0.27	4.69e-93	1.21e-88	Excitatory neuron		P3h2	38.49	1.77	0.25	0.06	0	0	Pyramidal		Ptprg	25.2	0.36	0.91	0.8	4.13e-140	1.07e-135	CA1		Osbpl1a	-13.01	-0.83	0.21	0.33	1.11e-38	2.88e-34	CA1-1		Rnf13	-3.62	-0.27	0.36	0.39	0.000291	1	Apod+ Oligodendrocyte		Ube3a	29.04	1.55	0.96	0.38
Tnik	20.32	0.5	0.9	0.57	8.95e-92	2.32e-87	Excitatory neuron		Pantr1	38.49	1.56	0.29	0.1	0	0	Pyramidal		Gm44257	25.2	0.99	0.41	0.27	4.31e-140	1.12e-135	CA1		1700025G04Rik	-12.98	-0.6	0.36	0.48	1.58e-38	4.08e-34	CA1-1		Nfix	-3.6	-0.27	0.24	0.28	0.000316	1	Apod+ Oligodendrocyte		Ccser1	28.67	1.55	0.96	0.38
P2ry14	20.31	0.86	0.62	0.3	9.97e-92	2.58e-87	Excitatory neuron		Tox	38.49	1.87	0.3	0.12	0	0	Pyramidal		A330102I10Rik	25.12	0.57	0.53	0.36	2.68e-139	6.94e-135	CA1		Gria3	-12.97	-0.25	0.97	0.97	1.91e-38	4.95e-34	CA1-1		Galntl6	-3.59	-0.25	0.29	0.33	0.000327	1	Apod+ Oligodendrocyte		Svop	25.65	1.55	0.5	0.05
Dip2c	20.31	0.58	0.91	0.6	1e-91	2.6e-87	Excitatory neuron		Mdga1	38.49	1.38	0.28	0.1	0	0	Pyramidal		Diaph2	24.93	0.44	0.77	0.67	3.26e-137	8.44e-133	CA1		Osbpl8	-12.95	-0.57	0.44	0.55	2.31e-38	5.98e-34	CA1-1		Fbxl5	-3.59	-0.28	0.28	0.31	0.000328	1	Apod+ Oligodendrocyte		Kcnh7	23.6	1.55	0.71	0.19
Mir100hg	-20.24	-1.18	0.57	0.71	4.39e-91	1.14e-86	Excitatory neuron		Rtl1	38.49	1.5	0.25	0.07	0	0	Pyramidal		Susd6	24.92	0.5	0.7	0.55	4.05e-137	1.05e-132	CA1		Galnt11	12.94	0.39	0.7	0.6	2.68e-38	6.95e-34	CA1-1		Chd2	3.56	0.27	0.25	0.21	0.00037	1	Apod+ Oligodendrocyte		Pdzd4	23.45	1.55	0.43	0.05
Trpc5	20.22	0.95	0.5	0.21	6e-91	1.55e-86	Excitatory neuron		Xpr1	-38.5	-1.38	0.41	0.59	0	0	Pyramidal		Ssbp2	-24.87	-0.68	0.66	0.75	1.61e-136	4.16e-132	CA1		Rnf146	12.94	0.65	0.43	0.32	2.84e-38	7.35e-34	CA1-1		Nsf	-3.48	-0.33	0.24	0.27	0.000508	1	Apod+ Oligodendrocyte		Pkp2	23.27	1.55	0.41	0.04
Ank3	20.19	0.43	0.99	0.82	1.11e-90	2.88e-86	Excitatory neuron		Rims2	38.49	0.59	0.92	0.73	0	0	Pyramidal		Slc4a10	-24.75	-0.4	0.81	0.89	2.91e-135	7.54e-131	CA1		Cnih3	-12.91	-0.83	0.24	0.35	3.86e-38	1e-33	CA1-1		Eef1a1	-3.46	-0.25	0.29	0.32	0.000532	1	Apod+ Oligodendrocyte		Gm5087	19.56	1.55	0.3	0.03
Eml6	20.18	0.71	0.82	0.51	1.49e-90	3.85e-86	Excitatory neuron		Pkig	-38.5	-1.5	0.31	0.49	0	0	Pyramidal		Plcxd3	-24.71	-1.11	0.2	0.34	8.41e-135	2.18e-130	CA1		P2ry14	-12.88	-0.51	0.5	0.61	5.69e-38	1.47e-33	CA1-1		Aldoa	-3.41	-0.26	0.23	0.27	0.000657	1	Apod+ Oligodendrocyte		Arpp21	27.75	1.54	0.89	0.26
Cacng8	20.16	1.04	0.51	0.22	2.39e-90	6.2e-86	Excitatory neuron		Gm48239	38.49	1.19	0.27	0.09	0	0	Pyramidal		Lnx1	-24.69	-1.05	0.15	0.29	1.37e-134	3.54e-130	CA1		Srsf11	12.88	0.31	0.86	0.81	6.06e-38	1.57e-33	CA1-1		Atp1a3	-3.37	-0.27	0.26	0.29	0.000748	1	Apod+ Oligodendrocyte		Miat	27.31	1.54	0.68	0.11
Pcdh9	-20.15	-0.8	0.99	0.96	2.92e-90	7.56e-86	Excitatory neuron		Ptpro	-38.5	-1.67	0.17	0.35	0	0	Pyramidal		Mal2	24.65	1.02	0.31	0.17	3.88e-134	1e-129	CA1		Gm1043	-12.85	-0.64	0.27	0.4	8.48e-38	2.2e-33	CA1-1		Litaf	-3.34	-0.33	0.22	0.25	0.000824	1	Apod+ Oligodendrocyte		Kirrel3	26.75	1.54	0.93	0.4
Sorbs2	20.14	0.73	0.84	0.5	3.08e-90	7.97e-86	Excitatory neuron		Cobl	38.49	1.66	0.27	0.09	0	0	Pyramidal		Nmnat2	-24.58	-0.59	0.5	0.64	2.23e-133	5.76e-129	CA1		Psd3	-12.84	-0.36	0.8	0.84	9.54e-38	2.47e-33	CA1-1		9330111N05Rik	3.34	0.36	0.28	0.24	0.000825	1	Apod+ Oligodendrocyte		Nrg2	26.7	1.54	0.64	0.1
Htra1	-20.13	-3.13	0.12	0.32	4.45e-90	1.15e-85	Excitatory neuron		Plekha2	-38.5	-2.63	0.08	0.26	0	0	Pyramidal		Cdc40	24.53	0.66	0.62	0.49	7.04e-133	1.82e-128	CA1		Vcl	12.83	0.44	0.53	0.41	1.12e-37	2.9e-33	CA1-1		Epha7	-3.21	-0.25	0.23	0.26	0.00134	1	Apod+ Oligodendrocyte		Csmd2	26.68	1.54	0.74	0.15
Arhgef9	20.12	0.75	0.66	0.34	4.66e-90	1.21e-85	Excitatory neuron		Foxn3	-38.5	-1.31	0.39	0.57	0	0	Pyramidal		Phyhipl	-24.52	-1.03	0.17	0.31	9.16e-133	2.37e-128	CA1		Shc3	-12.83	-0.74	0.24	0.36	1.12e-37	2.9e-33	CA1-1		Ube2d1	-3.16	-0.37	0.24	0.27	0.00158	1	Apod+ Oligodendrocyte		Pde7b	24.24	1.54	0.54	0.08
St7	20.11	0.78	0.65	0.33	5.91e-90	1.53e-85	Excitatory neuron		B3glct	38.49	1.5	0.26	0.08	0	0	Pyramidal		Sh3bp5	24.47	0.63	0.6	0.47	3.21e-132	8.3e-128	CA1		Gm47167	-12.83	-0.85	0.17	0.28	1.17e-37	3.04e-33	CA1-1		Rims1	-3.12	-0.26	0.28	0.31	0.00181	1	Apod+ Oligodendrocyte		Hs3st4	21.76	1.54	0.57	0.13
Apod	-20.08	-3.18	0.33	0.51	1.09e-89	2.83e-85	Excitatory neuron		Cyp7b1	-38.5	-1.52	0.41	0.58	0	0	Pyramidal		Ripor2	24.47	0.55	0.66	0.53	3.44e-132	8.91e-128	CA1		2025-09-07	-12.79	-0.66	0.41	0.52	1.9e-37	4.93e-33	CA1-1		Ttc14	-3.1	-0.26	0.32	0.35	0.00194	1	Apod+ Oligodendrocyte		Kcnip2	19.61	1.54	0.3	0.03
Tbc1d1	20.06	1.45	0.37	0.12	1.64e-89	4.25e-85	Excitatory neuron		Lingo2	-38.5	-1.02	0.82	1	0	0	Pyramidal		Ctnnal1	-24.44	-1.16	0.14	0.27	5.8e-132	1.5e-127	CA1		Unc5d	-12.69	-2.2	0.22	0.31	6.31e-37	1.63e-32	CA1-1		Amph	-3.06	-0.27	0.28	0.3	0.00224	1	Apod+ Oligodendrocyte		Tenm3	19.56	1.54	0.59	0.17
Dscam	20.05	0.3	0.85	0.47	2.14e-89	5.54e-85	Excitatory neuron		Fhl2	38.49	1.21	0.27	0.09	0	0	Pyramidal		Stard5	-24.42	-1.2	0.17	0.31	1.01e-131	2.61e-127	CA1		Gm26691	12.67	0.51	0.54	0.43	8.45e-37	2.19e-32	CA1-1		Ly6h	-3.05	-0.26	0.24	0.27	0.00229	1	Apod+ Oligodendrocyte		Slc41a2	17.96	1.54	0.25	0.02
Wscd2	20.03	1.4	0.39	0.13	2.75e-89	7.13e-85	Excitatory neuron		Htr4	-38.5	-1.25	0.48	0.66	0	0	Pyramidal		Prr16	-24.36	-1.37	0.28	0.4	4.03e-131	1.04e-126	CA1		Asph	12.64	0.57	0.51	0.4	1.2e-36	3.1e-32	CA1-1		Atrn	-3.04	-0.28	0.26	0.28	0.00239	1	Apod+ Oligodendrocyte		Osbpl6	27.69	1.53	0.69	0.11
Atp2b3	20.03	1.24	0.46	0.18	2.86e-89	7.41e-85	Excitatory neuron		Col25a1	-38.5	-1.24	0.33	0.5	0	0	Pyramidal		Vxn	24.34	0.77	0.38	0.23	7.47e-131	1.93e-126	CA1		Nt5dc3	-12.63	-0.75	0.23	0.35	1.36e-36	3.53e-32	CA1-1		Rplp1	-2.94	-0.32	0.24	0.27	0.00331	1	Apod+ Oligodendrocyte		Bmerb1	25.63	1.53	0.55	0.07
Dync1i2	20.03	0.61	0.82	0.47	2.97e-89	7.69e-85	Excitatory neuron		Dpy19l3	38.49	1.28	0.26	0.09	0	0	Pyramidal		Hdac7	-24.33	-0.97	0.19	0.33	1.06e-130	2.74e-126	CA1		Calr	-12.55	-0.9	0.17	0.28	3.87e-36	1e-31	CA1-1		Rock1	-2.92	-0.26	0.22	0.25	0.00351	1	Apod+ Oligodendrocyte		Stx3	24.63	1.53	0.48	0.06
Susd4	20	0.92	0.55	0.26	5.16e-89	1.34e-84	Excitatory neuron		Gm48003	38.49	1.41	0.25	0.08	0	0	Pyramidal		Usp29	-24.32	-0.78	0.34	0.49	1.14e-130	2.96e-126	CA1		Plcl2	-12.55	-0.43	0.61	0.7	4.15e-36	1.08e-31	CA1-1		Phf21a	-2.72	-0.26	0.29	0.31	0.00654	1	Apod+ Oligodendrocyte		Tenm4	24.33	1.53	0.71	0.18
Tmem108	19.95	1.01	0.63	0.34	1.39e-88	3.6e-84	Excitatory neuron		Nfia	-38.5	-1.12	0.6	0.78	0	0	Pyramidal		Reps2	24.29	0.41	0.83	0.74	2.45e-130	6.33e-126	CA1		Bend6	-12.53	-0.84	0.22	0.33	5.14e-36	1.33e-31	CA1-1		Apod	-37.94	-2.47	0.52	0.91	0	0	Oligodendrocyte		A330102I10Rik	23.21	1.53	0.45	0.06
Scn3b	19.95	1.12	0.42	0.16	1.46e-88	3.78e-84	Excitatory neuron		Ptprk	-38.5	-0.77	0.53	0.71	0	0	Pyramidal		Csnk1a1	24.25	0.46	0.8	0.71	7.42e-130	1.92e-125	CA1		Nmnat2	-12.49	-0.56	0.42	0.53	8.57e-36	2.22e-31	CA1-1		Malat1	-36.94	-0.31	1	1	9.52e-299	2.47e-294	Oligodendrocyte		Gm44257	19.15	1.53	0.3	0.03
Car2	-19.94	-3.06	0.13	0.33	2.02e-88	5.22e-84	Excitatory neuron		Plekhg5	-38.5	-1.39	0.49	0.67	0	0	Pyramidal		Mcu	-24.21	-0.72	0.41	0.55	1.57e-129	4.06e-125	CA1		Jazf1	-12.48	-0.39	0.65	0.73	1e-35	2.59e-31	CA1-1		Ptgds	-35.87	-1.25	0.71	0.93	8.64e-282	2.24e-277	Oligodendrocyte		9530059O14Rik	26.31	1.52	0.64	0.1
Tmtc1	19.93	1.05	0.49	0.2	2.26e-88	5.86e-84	Excitatory neuron		Rasgrf2	-38.5	-1.57	0.24	0.42	0	0	Pyramidal		Pdzrn4	-24.06	-1.1	0.34	0.47	6.11e-128	1.58e-123	CA1		Fam81a	-12.46	-0.93	0.15	0.26	1.16e-35	3e-31	CA1-1		Acaca	-28	-1.58	0.37	0.66	1.43e-172	3.71e-168	Oligodendrocyte		Fbxl7	19.51	1.52	0.36	0.06
Ntng1	19.9	0.85	0.61	0.31	4.4e-88	1.14e-83	Excitatory neuron		Carmil1	-38.5	-1.47	0.32	0.49	0	0	Pyramidal		Ntng1	24.02	0.49	0.57	0.44	1.53e-127	3.97e-123	CA1		Tafa5	12.45	0.41	0.71	0.63	1.41e-35	3.64e-31	CA1-1		Dbndd2	-25.1	-1.2	0.42	0.69	4.99e-139	1.29e-134	Oligodendrocyte		Eml5	27.58	1.51	0.81	0.18
Shisa9	19.89	0.94	0.61	0.3	4.89e-88	1.27e-83	Excitatory neuron		Inpp4b	-38.5	-1.07	0.49	0.66	0	0	Pyramidal		Chrd	23.92	0.69	0.53	0.39	2.11e-126	5.47e-122	CA1		Plk2	12.43	0.48	0.54	0.42	1.74e-35	4.51e-31	CA1-1		Rnpep	-23.9	-2.08	0.1	0.34	2.75e-126	7.11e-122	Oligodendrocyte		Apba2	27	1.51	0.66	0.1
Gfod1	19.87	0.86	0.57	0.26	7.34e-88	1.9e-83	Excitatory neuron		Foxo1	-38.5	-2.06	0.1	0.27	0	0	Pyramidal		Gabbr2	-23.8	-0.41	0.77	0.82	3.61e-125	9.34e-121	CA1		Dok6	-12.42	-0.25	0.93	0.95	2.04e-35	5.28e-31	CA1-1		Apbb2	-23.83	-1.25	0.39	0.64	1.8e-125	4.67e-121	Oligodendrocyte		Pcsk2	26.9	1.51	0.87	0.26
Cdh9	19.86	1.09	0.58	0.29	9.82e-88	2.54e-83	Excitatory neuron		Ccnjl	-38.5	-2.17	0.12	0.29	0	0	Pyramidal		Zswim6	23.76	0.41	0.75	0.64	8.81e-125	2.28e-120	CA1		Pvt1	-12.4	-0.66	0.26	0.38	2.66e-35	6.89e-31	CA1-1		Sgk1	-23.73	-1.02	0.47	0.71	1.91e-124	4.95e-120	Oligodendrocyte		Epha3	24.93	1.51	0.52	0.07
Snph	19.85	0.9	0.56	0.25	1.01e-87	2.63e-83	Excitatory neuron		Msra	38.49	0.85	0.95	0.78	0	0	Pyramidal		Galnt17	23.73	0.3	0.94	0.84	1.65e-124	4.27e-120	CA1		Kcnd3	-12.39	-0.63	0.4	0.51	3e-35	7.77e-31	CA1-1		Itgad	-23.52	-2.27	0.06	0.28	2.69e-122	6.96e-118	Oligodendrocyte		Tspoap1	21.61	1.51	0.35	0.03
Tub	19.85	1.07	0.43	0.16	1.11e-87	2.88e-83	Excitatory neuron		Ppp1r16b	-38.5	-1.51	0.26	0.42	0	0	Pyramidal		F730043M19Rik	23.73	1.01	0.31	0.17	1.65e-124	4.27e-120	CA1		Slc9a9	12.38	0.35	0.77	0.69	3.34e-35	8.64e-31	CA1-1		Garnl3	-23.36	-2.35	0.06	0.28	1.2e-120	3.11e-116	Oligodendrocyte		Pxdn	19.71	1.51	0.3	0.03
9630028H03Rik	19.85	0.79	0.59	0.28	1.16e-87	3e-83	Excitatory neuron		Ubash3b	-38.5	-1.95	0.14	0.3	0	0	Pyramidal		Dnajc6	-23.73	-0.39	0.74	0.83	1.91e-124	4.93e-120	CA1		Gfod1	-12.38	-0.51	0.49	0.59	3.52e-35	9.11e-31	CA1-1		Gm26917	-23.26	-1.87	0.14	0.38	1.1e-119	2.86e-115	Oligodendrocyte		Ahcyl2	26.1	1.5	0.89	0.29
Apoe	-19.85	-2.53	0.42	0.58	1.17e-87	3.04e-83	Excitatory neuron		Gm46123	-38.5	-2	0.14	0.3	0	0	Pyramidal		Atp2b2	-23.53	-0.55	0.6	0.72	1.93e-122	5e-118	CA1		Gm47271	-12.33	-0.68	0.26	0.37	5.89e-35	1.52e-30	CA1-1		Zfand4	-22.91	-1.77	0.12	0.37	3.57e-116	9.26e-112	Oligodendrocyte		Wnk2	23.28	1.5	0.46	0.06
Syt14	19.84	0.98	0.52	0.23	1.46e-87	3.78e-83	Excitatory neuron		Grm1	-38.5	-1.23	0.76	0.92	0	0	Pyramidal		C230057M02Rik	23.39	1	0.31	0.18	5.86e-121	1.52e-116	CA1		Agap1	-12.33	-0.56	0.45	0.55	6.52e-35	1.69e-30	CA1-1		Sgk3	-22.79	-1.52	0.24	0.49	6.44e-115	1.67e-110	Oligodendrocyte		Grin2b	29.6	1.49	0.98	0.5
Cyp7b1	19.83	1	0.48	0.19	1.51e-87	3.91e-83	Excitatory neuron		Cacna2d3	38.49	1.13	0.89	0.73	0	0	Pyramidal		Chsy3	-23.38	-1.2	0.46	0.54	7.23e-121	1.87e-116	CA1		Neto2	-12.32	-0.85	0.17	0.28	6.74e-35	1.74e-30	CA1-1		Hspa8	22.12	1.25	0.56	0.3	2.15e-108	5.57e-104	Oligodendrocyte		Cntn4	22.98	1.49	0.72	0.21
Arhgef10	-19.81	-3.49	0.08	0.27	2.65e-87	6.87e-83	Excitatory neuron		Anxa11	-38.5	-1.84	0.17	0.33	0	0	Pyramidal		Ar	23.37	0.84	0.36	0.22	8.02e-121	2.08e-116	CA1		Ddx5	-12.31	-0.29	0.87	0.91	7.53e-35	1.95e-30	CA1-1		1700042O10Rik	-21.55	-2.24	0.08	0.29	4.96e-103	1.28e-98	Oligodendrocyte		Slc16a2	21.68	1.49	0.39	0.05
Syt17	19.79	1.47	0.37	0.12	3.39e-87	8.77e-83	Excitatory neuron		Ncam2	-38.5	-0.97	0.78	0.93	0	0	Pyramidal		Aopep	-23.34	-0.43	0.76	0.81	1.93e-120	5.01e-116	CA1		Pbx3	-12.31	-1.24	0.16	0.26	8.15e-35	2.11e-30	CA1-1		Spock1	-21.13	-0.87	0.56	0.75	3.81e-99	9.86e-95	Oligodendrocyte		Kcnk10	20.02	1.49	0.34	0.04
Rfx3	19.77	1.04	0.8	0.51	5.44e-87	1.41e-82	Excitatory neuron		Ralyl	38.49	1.26	0.98	0.82	0	0	Pyramidal		Pcdh19	23.32	0.76	0.43	0.29	2.91e-120	7.53e-116	CA1		Mir670hg	12.3	0.51	0.27	0.17	8.59e-35	2.22e-30	CA1-1		Cryab	20.89	2.19	0.29	0.09	6.99e-97	1.81e-92	Oligodendrocyte		Syn2	27.57	1.48	0.87	0.23
Slc26a4	19.74	2.25	0.27	0.05	1.07e-86	2.77e-82	Excitatory neuron		Arhgef4	-38.5	-1.61	0.23	0.38	0	0	Pyramidal		4430402I18Rik	23.28	0.56	0.63	0.5	7.59e-120	1.96e-115	CA1		Selenom	12.3	0.77	0.27	0.17	9.39e-35	2.43e-30	CA1-1		Hif3a	-20.79	-1.74	0.1	0.31	5.91e-96	1.53e-91	Oligodendrocyte		Dync1i1	27.55	1.48	0.82	0.19
Pde10a	19.72	0.71	0.75	0.42	1.4e-86	3.62e-82	Excitatory neuron		Ptprz1	-38.5	-1.13	0.36	0.51	0	0	Pyramidal		Calb1	23.22	1.1	0.26	0.14	3.07e-119	7.94e-115	CA1		Htr2c	-12.29	-1.06	0.18	0.29	1.08e-34	2.8e-30	CA1-1		Gm44866	20.62	2.11	0.28	0.08	1.86e-94	4.8e-90	Oligodendrocyte		Brinp1	26.8	1.48	0.93	0.31
Snca	19.71	0.63	0.62	0.3	1.89e-86	4.89e-82	Excitatory neuron		Cacna1a	38.49	0.62	0.92	0.78	0	0	Pyramidal		Sergef	-23.2	-0.71	0.33	0.48	5.1e-119	1.32e-114	CA1		Svop	12.27	0.42	0.65	0.55	1.28e-34	3.3e-30	CA1-1		H3f3b	-20.55	-1.28	0.26	0.49	7.01e-94	1.82e-89	Oligodendrocyte		Erc1	26.01	1.48	0.58	0.08
Thsd7b	19.68	0.72	0.56	0.27	3.03e-86	7.85e-82	Excitatory neuron		Ankrd6	-38.5	-1.6	0.2	0.34	0	0	Pyramidal		Chgb	-23.13	-0.71	0.39	0.53	2.44e-118	6.33e-114	CA1		Rasgrp1	12.27	0.42	0.67	0.58	1.38e-34	3.57e-30	CA1-1		Ddc	-20.49	-1.92	0.09	0.28	2.58e-93	6.68e-89	Oligodendrocyte		Nkain3	25.52	1.48	0.75	0.18
Zfpm2	19.68	0.91	0.71	0.43	3.14e-86	8.13e-82	Excitatory neuron		Ablim1	-38.5	-0.88	0.46	0.61	0	0	Pyramidal		Luzp2	-23.11	-0.94	0.45	0.55	3.64e-118	9.43e-114	CA1		Pantr2	12.26	0.87	0.26	0.16	1.43e-34	3.71e-30	CA1-1		Errfi1	-19.59	-1.46	0.17	0.39	1.71e-85	4.42e-81	Oligodendrocyte		Lmo3	24.67	1.48	0.49	0.06
Kcnip1	-19.67	-2.79	0.07	0.25	3.53e-86	9.15e-82	Excitatory neuron		Oxr1	38.49	0.87	0.94	0.8	0	0	Pyramidal		St8sia1	23.07	0.86	0.39	0.26	8.61e-118	2.23e-113	CA1		A330015K06Rik	12.26	0.28	0.86	0.75	1.44e-34	3.73e-30	CA1-1		Dtnb	-19.35	-1.23	0.23	0.45	1.94e-83	5.03e-79	Oligodendrocyte		Spink10	18.65	1.48	0.27	0.03
Ccdc85a	19.67	0.9	0.73	0.42	4.3e-86	1.11e-81	Excitatory neuron		Znrf3	-38.5	-1.46	0.25	0.39	0	0	Pyramidal		Iqsec3	-23.03	-0.68	0.34	0.48	2.41e-117	6.25e-113	CA1		Parp1	12.23	0.54	0.46	0.35	2.19e-34	5.66e-30	CA1-1		Ptprd	19.28	0.4	0.98	0.95	7.26e-83	1.88e-78	Oligodendrocyte		Nol4	26.9	1.47	0.69	0.12
Ulk4	19.66	1.18	0.42	0.16	4.43e-86	1.15e-81	Excitatory neuron		Lncpint	38.49	0.68	0.96	0.81	0	0	Pyramidal		Setbp1	23.01	0.28	0.92	0.87	3.35e-117	8.68e-113	CA1		Hspa5	-12.22	-0.77	0.18	0.3	2.43e-34	6.28e-30	CA1-1		Kcnma1	-19.15	-1.13	0.35	0.55	9.96e-82	2.58e-77	Oligodendrocyte		Galnt13	25.75	1.47	0.64	0.11
Sntg1	19.66	0.41	0.94	0.55	4.45e-86	1.15e-81	Excitatory neuron		Zbtb20	-38.5	-0.82	0.85	0.99	0	0	Pyramidal		St6galnac3	22.99	0.53	0.76	0.69	5.54e-117	1.43e-112	CA1		Ppp2r2b	-12.21	-0.26	0.91	0.94	2.63e-34	6.81e-30	CA1-1		Gjc3	19.13	0.94	0.61	0.41	1.36e-81	3.52e-77	Oligodendrocyte		Gm6994	21.56	1.47	0.43	0.07
Utrn	-19.62	-3.19	0.07	0.25	1.07e-85	2.77e-81	Excitatory neuron		Prkn	38.49	0.5	0.93	0.78	0	0	Pyramidal		Maml3	-22.96	-1.06	0.22	0.35	1.15e-116	2.98e-112	CA1		Ndst3	-12.2	-0.41	0.78	0.81	3.21e-34	8.32e-30	CA1-1		Phlpp1	18.79	0.6	0.86	0.78	9.78e-79	2.53e-74	Oligodendrocyte		Dmtn	20.83	1.47	0.32	0.03
Gm37679	19.62	0.94	0.53	0.24	1.09e-85	2.82e-81	Excitatory neuron		Ahcyl2	-38.5	-1.76	0.78	0.92	0	0	Pyramidal		Prkcg	22.93	0.51	0.71	0.6	2.12e-116	5.5e-112	CA1		C78859	12.19	0.47	0.6	0.49	3.37e-34	8.72e-30	CA1-1		Dgki	-18.75	-0.68	0.68	0.82	2.1e-78	5.43e-74	Oligodendrocyte		Sez6l	28.19	1.46	0.76	0.14
Zfp804a	19.6	0.71	0.64	0.32	1.68e-85	4.34e-81	Excitatory neuron		Gabra4	-38.5	-1.23	0.43	0.57	0	0	Pyramidal		Csmd2	-22.93	-0.44	0.68	0.79	2.36e-116	6.1e-112	CA1		Mast3	-12.19	-0.52	0.53	0.62	3.73e-34	9.67e-30	CA1-1		A230001M10Rik	18.62	1.38	0.39	0.18	2.02e-77	5.23e-73	Oligodendrocyte		Wipf3	27.71	1.46	0.75	0.14
2025-03-01	19.59	0.72	0.85	0.59	1.83e-85	4.75e-81	Excitatory neuron		Sntb2	-38.5	-1.14	0.47	0.61	0	0	Pyramidal		Myo16	22.93	0.76	0.45	0.32	2.47e-116	6.41e-112	CA1		Adk	-12.18	-0.68	0.26	0.37	3.86e-34	9.99e-30	CA1-1		Rnf220	18.59	0.78	0.72	0.55	3.69e-77	9.57e-73	Oligodendrocyte		Meg3	26.04	1.46	1	0.85
Itpka	19.56	1.1	0.35	0.1	3.39e-85	8.78e-81	Excitatory neuron		Lrrtm4	-38.5	-1.62	0.86	0.99	0	0	Pyramidal		Tiam1	-22.9	-0.78	0.4	0.53	4.7e-116	1.22e-111	CA1		Ptpre	-12.16	-0.68	0.29	0.4	4.82e-34	1.25e-29	CA1-1		Gm11437	-18.58	-1.89	0.08	0.25	4.79e-77	1.24e-72	Oligodendrocyte		Tgfbr3	22.67	1.46	0.44	0.06
4930547E14Rik	19.55	1.42	0.37	0.12	3.96e-85	1.02e-80	Excitatory neuron		Fgf12	38.49	0.79	0.95	0.82	0	0	Pyramidal		Ppp1r14c	-22.89	-0.7	0.28	0.43	6.29e-116	1.63e-111	CA1		Sipa1l3	12.16	0.35	0.71	0.59	5.27e-34	1.36e-29	CA1-1		Rhou	-18.08	-0.92	0.41	0.61	4.53e-73	1.17e-68	Oligodendrocyte		Susd1	20.72	1.46	0.33	0.03
Scd2	-19.55	-2.08	0.38	0.54	4.01e-85	1.04e-80	Excitatory neuron		Arhgap20	-38.5	-1.31	0.33	0.47	0	0	Pyramidal		Ncam2	-22.88	-0.56	0.73	0.83	7.72e-116	2e-111	CA1		Klhl2	12.15	0.31	0.8	0.72	5.53e-34	1.43e-29	CA1-1		Mbp	-17.76	-0.43	0.95	0.97	1.42e-70	3.69e-66	Oligodendrocyte		Ankrd6	20.51	1.46	0.34	0.04
Gm41505	19.55	1.62	0.35	0.11	4.44e-85	1.15e-80	Excitatory neuron		Adamts17	-38.5	-1.28	0.33	0.47	0	0	Pyramidal		Ppm1l	-22.87	-0.67	0.49	0.61	8.44e-116	2.19e-111	CA1		Psip1	-12.15	-0.44	0.52	0.62	5.88e-34	1.52e-29	CA1-1		Grm3	17.64	0.69	0.76	0.61	1.3e-69	3.36e-65	Oligodendrocyte		Ccbe1	17.46	1.46	0.27	0.03
4430402I18Rik	19.53	1.05	0.49	0.21	6.6e-85	1.71e-80	Excitatory neuron		Prkca	38.49	0.96	0.8	0.67	0	0	Pyramidal		Nrip1	22.86	0.77	0.43	0.3	1.11e-115	2.87e-111	CA1		Flna	12.14	0.81	0.28	0.19	6.47e-34	1.67e-29	CA1-1		Nkain2	17.41	0.31	0.99	0.98	7.08e-68	1.83e-63	Oligodendrocyte		Zfp831	22.46	1.45	0.35	0.03
Nup93	19.53	0.88	0.51	0.23	6.63e-85	1.72e-80	Excitatory neuron		Arpp21	38.49	0.91	0.97	0.84	0	0	Pyramidal		Gm16599	-22.83	-1.12	0.17	0.3	2.38e-115	6.17e-111	CA1		Ppp1r9a	-12.13	-0.32	0.76	0.81	6.91e-34	1.79e-29	CA1-1		Mast3	-17.17	-0.64	0.64	0.77	4.15e-66	1.07e-61	Oligodendrocyte		Chrd	19.83	1.45	0.3	0.03
Tgfbr3	19.52	1.08	0.41	0.15	6.92e-85	1.79e-80	Excitatory neuron		Btbd9	-38.5	-1.33	0.8	0.92	0	0	Pyramidal		Pced1b	-22.82	-0.83	0.21	0.35	3.12e-115	8.08e-111	CA1		Sntb2	-12.07	-0.59	0.35	0.47	1.46e-33	3.78e-29	CA1-1		Kcna1	-17.12	-0.82	0.37	0.57	1.01e-65	2.6e-61	Oligodendrocyte		Shank3	18.52	1.45	0.25	0.02
Reps2	19.49	0.68	0.71	0.4	1.28e-84	3.32e-80	Excitatory neuron		Cntnap5b	-38.5	-0.86	0.55	0.67	0	0	Pyramidal		Tmeff1	22.77	0.87	0.35	0.22	8.36e-115	2.16e-110	CA1		Gm15336	-12.07	-0.88	0.15	0.26	1.59e-33	4.12e-29	CA1-1		Tmeff2	17.09	0.44	0.93	0.87	1.67e-65	4.33e-61	Oligodendrocyte		Plpp4	16.72	1.45	0.27	0.04
Raver2	19.46	1.36	0.34	0.1	2.33e-84	6.03e-80	Excitatory neuron		Tanc1	-38.5	-0.95	0.7	0.82	0	0	Pyramidal		Peak1	-22.73	-0.72	0.46	0.57	2.12e-114	5.5e-110	CA1		Rsrp1	12.04	0.27	0.86	0.81	2.27e-33	5.89e-29	CA1-1		Mast4	16.89	0.43	0.92	0.85	5.54e-64	1.43e-59	Oligodendrocyte		Nlgn1	31.06	1.44	0.99	0.72
St18	-19.46	-2.69	0.3	0.47	2.56e-84	6.62e-80	Excitatory neuron		Dtna	-38.5	-0.99	0.62	0.74	0	0	Pyramidal		Dock3	-22.69	-0.51	0.78	0.83	5.09e-114	1.32e-109	CA1		Focad	12.03	0.26	0.83	0.75	2.55e-33	6.61e-29	CA1-1		Mog	-16.88	-0.75	0.56	0.7	6.23e-64	1.61e-59	Oligodendrocyte		Il1rapl1	29.14	1.44	0.99	0.53
Arhgap44	19.44	0.99	0.51	0.23	3.34e-84	8.64e-80	Excitatory neuron		5730522E02Rik	38.49	0.63	0.93	0.81	0	0	Pyramidal		Ldlrad4	22.66	0.36	0.82	0.73	1.18e-113	3.05e-109	CA1		Srsf7	-12.01	-0.36	0.69	0.76	3.28e-33	8.5e-29	CA1-1		St3gal3	-16.85	-1.01	0.29	0.48	1.06e-63	2.73e-59	Oligodendrocyte		Grik2	29.01	1.44	0.98	0.52
Glp2r	19.4	1.26	0.39	0.14	7.96e-84	2.06e-79	Excitatory neuron		Pgbd5	-38.5	-1.21	0.42	0.55	0	0	Pyramidal		Prune2	-22.65	-1.07	0.15	0.27	1.39e-113	3.61e-109	CA1		Eps15	11.99	0.49	0.52	0.41	3.81e-33	9.86e-29	CA1-1		Rsrp1	-16.74	-0.71	0.51	0.69	6.56e-63	1.7e-58	Oligodendrocyte		Trim9	27.59	1.44	0.78	0.15
Lingo1	19.37	0.74	0.47	0.18	1.46e-83	3.77e-79	Excitatory neuron		Limch1	-38.5	-0.9	0.6	0.72	0	0	Pyramidal		Slco3a1	-22.64	-0.6	0.47	0.59	1.68e-113	4.36e-109	CA1		Gm37459	-11.97	-0.32	0.79	0.83	5.25e-33	1.36e-28	CA1-1		Aspa	16.47	0.81	0.59	0.41	6.53e-61	1.69e-56	Oligodendrocyte		Cnksr2	27.26	1.44	0.94	0.33
Eml5	19.37	0.65	0.74	0.42	1.51e-83	3.91e-79	Excitatory neuron		Vps13c	-38.5	-1.12	0.63	0.75	0	0	Pyramidal		Nfia	22.61	0.47	0.67	0.53	3.19e-113	8.26e-109	CA1		Chd9	-11.97	-0.36	0.64	0.71	5.33e-33	1.38e-28	CA1-1		Slc6a1	-16.43	-0.97	0.26	0.45	1.23e-60	3.18e-56	Oligodendrocyte		Cttnbp2	26.98	1.44	0.96	0.41
Ptprd	19.36	0.66	0.99	0.91	1.53e-83	3.97e-79	Excitatory neuron		Slc7a14	-38.5	-1.18	0.61	0.73	0	0	Pyramidal		Gm15520	22.59	0.75	0.32	0.18	5.15e-113	1.33e-108	CA1		Mapre2	-11.93	-0.53	0.38	0.49	7.84e-33	2.03e-28	CA1-1		Ppp1cc	16.21	1.42	0.3	0.13	4.19e-59	1.08e-54	Oligodendrocyte		Rph3a	21.86	1.44	0.36	0.03
Matk	19.36	1.03	0.44	0.17	1.69e-83	4.37e-79	Excitatory neuron		Syt7	-38.5	-1.03	0.58	0.7	0	0	Pyramidal		Slc1a1	22.58	0.55	0.62	0.52	6.52e-113	1.69e-108	CA1		Atp6v0b	-11.93	-0.29	0.83	0.88	8.45e-33	2.19e-28	CA1-1		Fkbp5	-15.99	-0.98	0.22	0.41	1.42e-57	3.66e-53	Oligodendrocyte		Gm26691	18.82	1.44	0.32	0.04
Gm47591	19.33	1.51	0.35	0.11	2.8e-83	7.26e-79	Excitatory neuron		R3hdm1	38.49	0.68	0.95	0.83	0	0	Pyramidal		Sipa1l3	22.58	0.57	0.62	0.5	6.56e-113	1.7e-108	CA1		Tle4	-11.9	-0.72	0.24	0.35	1.13e-32	2.92e-28	CA1-1		Plcl1	-15.84	-0.4	0.95	0.97	1.72e-56	4.46e-52	Oligodendrocyte		Etl4	17.84	1.44	0.49	0.14
Amph	19.27	0.63	0.76	0.45	9.18e-83	2.38e-78	Excitatory neuron		St6galnac3	-38.5	-0.95	0.73	0.85	0	0	Pyramidal		Sorbs1	-22.49	-0.4	0.73	0.82	5.63e-112	1.46e-107	CA1		Sybu	11.88	0.34	0.76	0.69	1.43e-32	3.7e-28	CA1-1		Pcyt2	-15.7	-1.2	0.16	0.33	1.42e-55	3.68e-51	Oligodendrocyte		Ift122	17.55	1.44	0.27	0.03
Jakmip2	19.24	0.76	0.65	0.34	1.84e-82	4.77e-78	Excitatory neuron		Ano3	-38.5	-0.89	0.71	0.83	0	0	Pyramidal		Sh3gl3	-22.48	-1.04	0.14	0.26	6.99e-112	1.81e-107	CA1		Cetn3	-11.85	-0.81	0.16	0.26	2.06e-32	5.34e-28	CA1-1		Mapt	15.53	0.59	0.77	0.66	2.17e-54	5.61e-50	Oligodendrocyte		Anks1b	30.12	1.43	0.99	0.58
Ttll11	19.23	1	0.53	0.25	2.01e-82	5.21e-78	Excitatory neuron		Jph1	-38.5	-1.19	0.53	0.65	0	0	Pyramidal		Plcl2	22.48	0.47	0.68	0.57	7.05e-112	1.83e-107	CA1		Adgrb1	-11.84	-0.49	0.38	0.5	2.34e-32	6.07e-28	CA1-1		Rtn4	15.31	0.6	0.72	0.59	6.3e-53	1.63e-48	Oligodendrocyte		Celf4	27.12	1.43	0.88	0.23
Sh3rf1	19.23	1.12	0.5	0.23	2.14e-82	5.55e-78	Excitatory neuron		Cdh8	-38.5	-0.91	0.72	0.83	0	0	Pyramidal		Dync1i1	-22.36	-0.34	0.87	0.9	1.08e-110	2.79e-106	CA1		A330093E20Rik	11.84	0.52	0.48	0.37	2.36e-32	6.11e-28	CA1-1		Pacrg	15.3	0.71	0.64	0.48	7.78e-53	2.02e-48	Oligodendrocyte		Slc44a5	25.64	1.43	0.63	0.11
Rasgrp1	19.23	0.75	0.45	0.17	2.14e-82	5.55e-78	Excitatory neuron		Cadps	38.49	0.85	0.96	0.85	0	0	Pyramidal		Ptpre	-22.22	-0.61	0.37	0.52	2.11e-109	5.45e-105	CA1		Gpc6	11.84	0.54	0.4	0.29	2.55e-32	6.61e-28	CA1-1		Plp1	15.21	0.34	0.97	0.93	2.85e-52	7.39e-48	Oligodendrocyte		Cnnm1	22.19	1.43	0.38	0.04
Slc35f4	19.21	0.85	0.56	0.27	2.89e-82	7.49e-78	Excitatory neuron		Epha5	38.49	1.06	0.95	0.83	0	0	Pyramidal		Vstm2a	-22.21	-1	0.16	0.29	3.07e-109	7.95e-105	CA1		Dhx33	11.79	0.77	0.27	0.18	4.59e-32	1.19e-27	CA1-1		Rhoj	-14.82	-1.17	0.15	0.31	1.02e-49	2.64e-45	Oligodendrocyte		Ubxn11	19.84	1.43	0.32	0.04
Focad	19.21	0.75	0.68	0.38	3.12e-82	8.08e-78	Excitatory neuron		Gm20642	38.49	0.45	0.96	0.84	0	0	Pyramidal		Kcnc2	22.19	0.34	0.7	0.55	3.85e-109	9.98e-105	CA1		Zfp827	-11.75	-0.77	0.2	0.31	6.94e-32	1.8e-27	CA1-1		Fbxw15	14.69	1.22	0.28	0.13	7.61e-49	1.97e-44	Oligodendrocyte		Tmem63c	18.75	1.43	0.26	0.02
Pbx1	19.16	0.53	0.85	0.54	7.82e-82	2.03e-77	Excitatory neuron		Mir99ahg	38.49	0.53	0.93	0.82	0	0	Pyramidal		Dok6	22.19	0.25	0.94	0.9	4.31e-109	1.12e-104	CA1		Gm48239	11.75	0.72	0.31	0.21	7.01e-32	1.82e-27	CA1-1		Sema6a	-14.65	-1	0.28	0.44	1.27e-48	3.28e-44	Oligodendrocyte		Rasgrf1	27.55	1.42	0.87	0.21
Vps13c	19.13	0.81	0.67	0.35	1.55e-81	4.01e-77	Excitatory neuron		Lrrc4c	38.49	1.14	0.96	0.85	0	0	Pyramidal		Fgf12	-22.16	-0.3	0.94	0.96	8.31e-109	2.15e-104	CA1		Pcgf5	-11.73	-0.79	0.19	0.3	8.85e-32	2.29e-27	CA1-1		Shtn1	14.56	0.94	0.42	0.27	4.84e-48	1.25e-43	Oligodendrocyte		D430041D05Rik	25.09	1.42	0.59	0.1
Ctnna3	-19.11	-1.02	0.52	0.69	1.95e-81	5.04e-77	Excitatory neuron		Adcy1	-38.5	-1.01	0.54	0.65	0	0	Pyramidal		Cux1	-22.12	-1.14	0.17	0.29	2.17e-108	5.61e-104	CA1		Lca5	11.66	0.8	0.3	0.21	1.97e-31	5.1e-27	CA1-1		Gm37459	14.52	0.87	0.44	0.28	9.02e-48	2.33e-43	Oligodendrocyte		Bbof1	20.52	1.42	0.38	0.05
Lncpint	19.08	0.56	0.9	0.63	3.42e-81	8.86e-77	Excitatory neuron		Cblb	-38.5	-1.19	0.4	0.51	0	0	Pyramidal		Tle1	22.02	0.92	0.39	0.28	1.85e-107	4.79e-103	CA1		Atrnl1	-11.66	-0.43	0.66	0.73	2.08e-31	5.38e-27	CA1-1		Sox2ot	14.34	0.57	0.7	0.57	1.2e-46	3.11e-42	Oligodendrocyte		4930567K12Rik	19.09	1.42	0.31	0.04
Cdc37l1	-19.06	-1.93	0.54	0.63	4.96e-81	1.28e-76	Excitatory neuron		Mapk10	38.49	0.55	0.96	0.85	0	0	Pyramidal		Carmil1	-22.02	-0.85	0.26	0.39	1.86e-107	4.83e-103	CA1		Hnrnph1	-11.64	-0.55	0.32	0.43	2.68e-31	6.95e-27	CA1-1		Magi2	14.07	0.28	0.98	0.96	5.79e-45	1.5e-40	Oligodendrocyte		Mapk10	26.83	1.41	0.89	0.25
Lyst	19.06	0.82	0.65	0.34	5.44e-81	1.41e-76	Excitatory neuron		Rasal2	-38.5	-1.38	0.81	0.92	0	0	Pyramidal		Crtac1	-22	-0.58	0.39	0.53	2.87e-107	7.43e-103	CA1		Hsp90b1	-11.63	-0.68	0.22	0.33	2.82e-31	7.3e-27	CA1-1		2025-09-07	14.05	0.54	0.72	0.6	7.28e-45	1.88e-40	Oligodendrocyte		Ppm1e	26.52	1.41	0.92	0.3
Akt3	19.03	0.53	0.89	0.59	9.84e-81	2.55e-76	Excitatory neuron		2010300C02Rik	-38.5	-0.88	0.67	0.77	0	0	Pyramidal		Satb1	-21.93	-1.01	0.18	0.3	1.44e-106	3.73e-102	CA1		Naaladl2	-11.63	-0.63	0.35	0.45	3.04e-31	7.86e-27	CA1-1		St6galnac3	-13.94	-0.37	0.89	0.93	3.67e-44	9.51e-40	Oligodendrocyte		Osbpl10	19.47	1.41	0.31	0.03
Rit2	19	0.84	0.59	0.3	1.65e-80	4.28e-76	Excitatory neuron		Arl15	38.49	0.94	0.91	0.81	0	0	Pyramidal		Atp8a1	-21.92	-0.38	0.77	0.84	1.53e-106	3.95e-102	CA1		Mllt3	-11.62	-0.29	0.84	0.87	3.16e-31	8.17e-27	CA1-1		Fam214a	-13.88	-1.01	0.2	0.36	7.85e-44	2.03e-39	Oligodendrocyte		Wwc1	19.42	1.41	0.32	0.04
A230004M16Rik	18.99	1.42	0.4	0.16	2e-80	5.18e-76	Excitatory neuron		Plxna4	-38.5	-1.15	0.85	0.95	0	0	Pyramidal		A430090L17Rik	21.86	0.72	0.45	0.32	6.69e-106	1.73e-101	CA1		Rcor1	-11.62	-0.64	0.24	0.35	3.16e-31	8.18e-27	CA1-1		Enpp2	13.88	0.53	0.72	0.59	8.28e-44	2.14e-39	Oligodendrocyte		Car12	19.08	1.41	0.29	0.03
Rtl4	18.98	0.74	0.59	0.29	2.72e-80	7.03e-76	Excitatory neuron		Slc35f3	-38.5	-0.67	0.72	0.81	0	0	Pyramidal		Slc4a4	-21.83	-1.14	0.17	0.28	1.26e-105	3.26e-101	CA1		Ncapd3	11.6	0.46	0.53	0.43	4.07e-31	1.05e-26	CA1-1		Ypel2	13.85	0.78	0.51	0.36	1.33e-43	3.44e-39	Oligodendrocyte		Sdk2	17.31	1.41	0.25	0.03
Rnf182	18.96	1.27	0.34	0.1	3.76e-80	9.75e-76	Excitatory neuron		Agap1	-38.5	-0.97	0.55	0.64	0	0	Pyramidal		Trim9	21.82	0.32	0.88	0.82	1.5e-105	3.89e-101	CA1		Zfpm2	-11.59	-0.81	0.43	0.52	4.59e-31	1.19e-26	CA1-1		Agbl4	-13.84	-1.17	0.12	0.26	1.41e-43	3.64e-39	Oligodendrocyte		Aff3	26.87	1.4	0.67	0.11
Prmt8	18.94	1.25	0.36	0.12	4.92e-80	1.28e-75	Excitatory neuron		Clstn2	-38.5	-0.83	0.86	0.95	0	0	Pyramidal		Cap2	21.78	0.46	0.72	0.62	3.89e-105	1.01e-100	CA1		Mtmr1	11.58	0.47	0.56	0.46	5.12e-31	1.33e-26	CA1-1		Gm16168	13.77	0.72	0.58	0.45	3.74e-43	9.69e-39	Oligodendrocyte		Bcl11a	26.5	1.4	0.66	0.11
Armc9	18.94	0.89	0.55	0.26	4.99e-80	1.29e-75	Excitatory neuron		Olfm1	-38.5	-0.97	0.62	0.71	0	0	Pyramidal		Adam23	21.78	0.44	0.75	0.67	3.91e-105	1.01e-100	CA1		Pard3	-11.58	-0.78	0.25	0.35	5.47e-31	1.42e-26	CA1-1		Arrdc2	-13.76	-1.19	0.13	0.27	4.47e-43	1.16e-38	Oligodendrocyte		Fgf12	24.85	1.4	0.9	0.32
Celf5	18.93	0.91	0.45	0.18	6.2e-80	1.61e-75	Excitatory neuron		Pip5k1b	-38.5	-0.97	0.64	0.72	0	0	Pyramidal		Prkca	-21.73	-0.63	0.8	0.81	9.99e-105	2.59e-100	CA1		Lrrc8d	11.55	0.57	0.43	0.33	7.05e-31	1.83e-26	CA1-1		Slc24a2	13.74	0.32	0.95	0.94	5.75e-43	1.49e-38	Oligodendrocyte		Garem1	24.74	1.4	0.58	0.1
Faah	18.92	0.93	0.41	0.16	8.44e-80	2.18e-75	Excitatory neuron		Hivep2	38.49	0.56	0.97	0.89	0	0	Pyramidal		Ssh2	21.72	0.37	0.82	0.76	1.33e-104	3.45e-100	CA1		Rap2a	-11.55	-0.84	0.16	0.26	7.68e-31	1.99e-26	CA1-1		Slc25a13	-13.61	-0.86	0.31	0.45	3.73e-42	9.67e-38	Oligodendrocyte		Rfx3	22.87	1.4	0.88	0.38
Negr1	18.9	0.58	0.96	0.69	1.13e-79	2.91e-75	Excitatory neuron		Tmeff2	-38.5	-0.82	0.83	0.91	0	0	Pyramidal		Lmo3	21.71	0.49	0.57	0.43	1.5e-104	3.9e-100	CA1		Ap3s2	11.54	0.69	0.32	0.22	8.03e-31	2.08e-26	CA1-1		Ninj2	13.58	1.19	0.3	0.16	5.3e-42	1.37e-37	Oligodendrocyte		Mamld1	21.02	1.4	0.37	0.04
Homer1	18.9	1	0.51	0.23	1.21e-79	3.13e-75	Excitatory neuron		Sorbs2	-38.5	-0.89	0.83	0.91	0	0	Pyramidal		Tango2	-21.71	-0.64	0.34	0.48	1.66e-104	4.31e-100	CA1		Arhgap12	11.54	0.28	0.76	0.65	8.29e-31	2.15e-26	CA1-1		Rab31	-13.48	-0.51	0.6	0.73	2.13e-41	5.51e-37	Oligodendrocyte		Gm9801	20.49	1.4	0.37	0.05
Lrtm1	18.88	1.18	0.4	0.15	1.64e-79	4.25e-75	Excitatory neuron		Ctnnd2	38.49	0.91	0.99	0.91	0	0	Pyramidal		Kcnk10	-21.67	-0.89	0.18	0.3	4.27e-104	1.11e-99	CA1		4930590L20Rik	11.5	0.54	0.36	0.25	1.39e-30	3.59e-26	CA1-1		Hsp90aa1	13.44	0.76	0.5	0.36	3.42e-41	8.86e-37	Oligodendrocyte		Zkscan16	18.48	1.4	0.27	0.03
Mal	-18.86	-2.76	0.17	0.35	2.39e-79	6.18e-75	Excitatory neuron		Cacna1c	-38.5	-0.83	0.89	0.96	0	0	Pyramidal		Fam126a	21.66	1.03	0.27	0.16	5.19e-104	1.34e-99	CA1		Rnf38	11.45	0.58	0.38	0.27	2.45e-30	6.35e-26	CA1-1		Ppp3ca	13.35	0.52	0.74	0.63	1.12e-40	2.89e-36	Oligodendrocyte		Syt7	27.62	1.39	0.65	0.09
Lrrfip1	18.78	0.6	0.65	0.34	1.05e-78	2.72e-74	Excitatory neuron		Stox2	-38.5	-0.98	0.7	0.77	0	0	Pyramidal		Xpr1	-21.65	-0.72	0.34	0.47	5.73e-104	1.48e-99	CA1		Grb14	-11.42	-0.79	0.15	0.25	3.18e-30	8.23e-26	CA1-1		Polr3e	-13.35	-0.87	0.25	0.4	1.17e-40	3.04e-36	Oligodendrocyte		Dock3	26.21	1.39	0.88	0.27
Tmem150c	18.76	1.15	0.37	0.13	1.6e-78	4.15e-74	Excitatory neuron		Kcnj6	-38.5	-0.87	0.77	0.85	0	0	Pyramidal		Tmem150c	21.5	0.68	0.44	0.32	1.73e-102	4.48e-98	CA1		Polr2a	11.41	0.65	0.29	0.2	3.87e-30	1e-25	CA1-1		4930420G21Rik	13.35	0.92	0.38	0.23	1.19e-40	3.08e-36	Oligodendrocyte		Xkr4	25.33	1.39	0.93	0.36
D130043K22Rik	18.76	1.33	0.38	0.14	1.7e-78	4.41e-74	Excitatory neuron		Syne1	-38.5	-0.97	0.84	0.92	0	0	Pyramidal		Airn	-21.43	-0.8	0.28	0.42	7.34e-102	1.9e-97	CA1		Bche	11.4	0.69	0.29	0.2	3.98e-30	1.03e-25	CA1-1		Ctnna3	-13.25	-0.47	0.68	0.79	4.5e-40	1.17e-35	Oligodendrocyte		Dlgap3	21.14	1.39	0.33	0.03
Fat3	18.73	0.67	0.65	0.35	2.72e-78	7.04e-74	Excitatory neuron		Camk2b	-38.5	-0.87	0.68	0.76	0	0	Pyramidal		Bbs9	-21.41	-0.86	0.28	0.4	1.12e-101	2.9e-97	CA1		Pde2a	11.4	0.42	0.65	0.56	4.33e-30	1.12e-25	CA1-1		Spock3	13.21	0.82	0.46	0.32	7.91e-40	2.05e-35	Oligodendrocyte		Gm49003	20.75	1.39	0.41	0.07
Sorbs2os	18.71	0.92	0.55	0.27	3.76e-78	9.73e-74	Excitatory neuron		Snhg11	38.49	1.5	1	0.93	0	0	Pyramidal		Usp25	21.38	0.68	0.46	0.33	2.1e-101	5.43e-97	CA1		Cdh8	-11.39	-0.43	0.72	0.75	4.91e-30	1.27e-25	CA1-1		Pak7	13.16	0.69	0.55	0.41	1.56e-39	4.04e-35	Oligodendrocyte		Npas2	20.5	1.39	0.33	0.04
Clvs1	18.68	0.81	0.56	0.27	7.62e-78	1.97e-73	Excitatory neuron		Gm42439	-38.5	-0.82	0.68	0.76	0	0	Pyramidal		Actr2	21.34	0.53	0.62	0.53	4.89e-101	1.27e-96	CA1		Lmo4	-11.37	-0.55	0.39	0.49	5.71e-30	1.48e-25	CA1-1		Ugt8a	13.1	0.8	0.45	0.31	3.36e-39	8.7e-35	Oligodendrocyte		Gabrg3	20.42	1.39	0.54	0.13
Efr3a	18.66	0.78	0.55	0.27	1.02e-77	2.63e-73	Excitatory neuron		Mrtfb	-38.5	-0.94	0.8	0.87	0	0	Pyramidal		Phf20l1	-21.32	-0.38	0.73	0.8	7.48e-101	1.94e-96	CA1		Mrtfa	11.37	0.34	0.74	0.67	5.94e-30	1.54e-25	CA1-1		Slc12a2	12.98	0.67	0.54	0.41	1.69e-38	4.37e-34	Oligodendrocyte		Kcnab2	19.85	1.39	0.32	0.03
Smpd3	18.66	0.85	0.47	0.2	1.04e-77	2.7e-73	Excitatory neuron		Gm28376	-38.5	-0.98	0.8	0.87	0	0	Pyramidal		Atp2c1	21.29	0.4	0.79	0.71	1.4e-100	3.64e-96	CA1		Syt13	11.36	0.57	0.38	0.28	6.5e-30	1.68e-25	CA1-1		Slain1	12.96	0.81	0.43	0.29	2.15e-38	5.57e-34	Oligodendrocyte		Gria3	26.97	1.38	0.93	0.31
Rnf220	-18.63	-2.96	0.23	0.41	1.84e-77	4.76e-73	Excitatory neuron		Lgi1	-38.5	-0.93	0.61	0.68	0	0	Pyramidal		Adcy1	21.27	0.44	0.61	0.47	2.13e-100	5.51e-96	CA1		Kdm4b	11.36	0.59	0.4	0.3	6.88e-30	1.78e-25	CA1-1		Elmo1	-12.95	-0.38	0.82	0.88	2.25e-38	5.83e-34	Oligodendrocyte		Srgap3	26.4	1.38	0.87	0.24
B230209E15Rik	18.62	0.96	0.46	0.2	2.23e-77	5.78e-73	Excitatory neuron		Adgrl3	38.49	0.68	0.98	0.92	0	0	Pyramidal		Grm3	-21.23	-0.92	0.38	0.48	5.17e-100	1.34e-95	CA1		C530008M17Rik	-11.32	-0.52	0.49	0.58	1.01e-29	2.6e-25	CA1-1		Ehbp1	-12.83	-0.82	0.27	0.41	1.05e-37	2.73e-33	Oligodendrocyte		Gabra4	25.14	1.38	0.54	0.07
Stim2	18.59	0.7	0.52	0.24	3.53e-77	9.14e-73	Excitatory neuron		Diaph2	-38.5	-0.78	0.72	0.79	0	0	Pyramidal		Sesn3	-21.2	-0.95	0.19	0.3	9.52e-100	2.46e-95	CA1		Arhgap5	-11.32	-0.55	0.33	0.44	1.06e-29	2.75e-25	CA1-1		Stxbp3	-12.74	-0.87	0.24	0.39	3.36e-37	8.7e-33	Oligodendrocyte		Slc24a5	24.95	1.38	0.6	0.1
Abr	18.59	0.6	0.71	0.4	3.59e-77	9.31e-73	Excitatory neuron		Ube3a	38.49	0.52	0.99	0.93	0	0	Pyramidal		Rbms3	-21.19	-0.83	0.34	0.46	1.23e-99	3.18e-95	CA1		Zbtb18	11.3	0.66	0.34	0.24	1.24e-29	3.22e-25	CA1-1		Plin4	-12.63	-1.03	0.14	0.26	1.37e-36	3.54e-32	Oligodendrocyte		Nhsl2	24.32	1.38	0.49	0.06
Gm32509	18.59	0.57	0.59	0.29	4.19e-77	1.09e-72	Excitatory neuron		Atrnl1	-38.5	-0.56	0.77	0.83	0	0	Pyramidal		Kndc1	-21.17	-0.84	0.16	0.28	1.79e-99	4.63e-95	CA1		Kansl1	-11.28	-0.28	0.77	0.83	1.67e-29	4.32e-25	CA1-1		Gm28376	12.59	0.95	0.36	0.23	2.38e-36	6.17e-32	Oligodendrocyte		Mlip	22.12	1.38	0.4	0.04
Icam5	18.56	0.61	0.45	0.18	7.05e-77	1.83e-72	Excitatory neuron		Mmp16	-38.5	-0.65	0.84	0.89	0	0	Pyramidal		Lmo7	21.12	0.51	0.69	0.59	5.08e-99	1.31e-94	CA1		Otulin	-11.27	-0.58	0.31	0.42	1.84e-29	4.76e-25	CA1-1		Gm19500	-12.49	-0.86	0.24	0.37	7.99e-36	2.07e-31	Oligodendrocyte		Airn	21.01	1.38	0.37	0.04
Sorl1	18.56	0.6	0.57	0.27	7.07e-77	1.83e-72	Excitatory neuron		Schip1	38.49	0.65	0.95	0.9	0	0	Pyramidal		Kcnq1ot1	-21.06	-0.31	0.85	0.89	1.69e-98	4.36e-94	CA1		Tcaf1	-11.25	-0.45	0.48	0.58	2.43e-29	6.29e-25	CA1-1		Hsp90ab1	12.41	0.64	0.58	0.46	2.21e-35	5.73e-31	Oligodendrocyte		Cntnap5c	16.49	1.38	0.34	0.07
Specc1	18.55	0.56	0.71	0.41	7.47e-77	1.93e-72	Excitatory neuron		Atp2b2	-38.5	-0.73	0.66	0.71	0	0	Pyramidal		Stox2	21.05	0.43	0.74	0.66	2.25e-98	5.82e-94	CA1		Abl2	11.23	0.4	0.67	0.6	2.92e-29	7.55e-25	CA1-1		Snx24	-12.36	-0.8	0.22	0.36	4.44e-35	1.15e-30	Oligodendrocyte		Lgi1	26.67	1.37	0.68	0.12
Dnm1	18.52	0.63	0.57	0.28	1.46e-76	3.79e-72	Excitatory neuron		Nedd4l	-38.5	-0.81	0.81	0.86	0	0	Pyramidal		Bzw2	21.01	0.71	0.46	0.34	5.37e-98	1.39e-93	CA1		Nrg2	-11.22	-0.76	0.21	0.3	3.1e-29	8.03e-25	CA1-1		Plxdc2	12.33	0.51	0.67	0.56	6.03e-35	1.56e-30	Oligodendrocyte		Plxna2	26	1.37	0.58	0.08
Gpr45	18.5	1.13	0.41	0.16	2.18e-76	5.64e-72	Excitatory neuron		Gm15738	-38.5	-0.83	0.71	0.76	0	0	Pyramidal		4933424G05Rik	20.98	0.75	0.44	0.32	1.08e-97	2.79e-93	CA1		Ppp4r4	11.21	0.31	0.72	0.63	3.62e-29	9.38e-25	CA1-1		Cdc42bpa	-12.29	-0.38	0.78	0.86	1.05e-34	2.71e-30	Oligodendrocyte		Msra	25.86	1.37	0.87	0.25
Actn1	18.45	1.14	0.39	0.14	4.93e-76	1.28e-71	Excitatory neuron		Dgki	-38.5	-0.75	0.89	0.94	0	0	Pyramidal		Dab2ip	20.97	0.8	0.34	0.23	1.2e-97	3.11e-93	CA1		Acot7	-11.18	-0.78	0.17	0.27	4.85e-29	1.26e-24	CA1-1		Usp31	12.24	1.14	0.26	0.14	1.83e-34	4.75e-30	Oligodendrocyte		Syt14	25.55	1.37	0.55	0.07
Gabrg2	18.41	0.74	0.63	0.33	1e-75	2.59e-71	Excitatory neuron		Tnr	-38.5	-0.56	0.83	0.88	0	0	Pyramidal		Cpne7	20.94	0.37	0.7	0.58	2.31e-97	5.99e-93	CA1		Tmem167	11.18	0.46	0.52	0.42	5.12e-29	1.33e-24	CA1-1		Il33	12.21	0.89	0.33	0.2	2.88e-34	7.46e-30	Oligodendrocyte		Acp1	25.4	1.37	0.65	0.12
Ccdc148	18.37	0.95	0.46	0.21	2.25e-75	5.83e-71	Excitatory neuron		Ptprj	-38.5	-0.85	0.74	0.79	0	0	Pyramidal		Rab11fip3	20.92	0.48	0.65	0.56	3.33e-97	8.62e-93	CA1		Spock1	-11.14	-1.04	0.26	0.35	7.99e-29	2.07e-24	CA1-1		Tra2a	12.17	0.92	0.35	0.23	4.63e-34	1.2e-29	Oligodendrocyte		Atp2b3	24.2	1.37	0.47	0.06
Dpyd	18.36	0.67	0.62	0.33	2.94e-75	7.61e-71	Excitatory neuron		Snap25	38.49	0.5	0.97	0.92	0	0	Pyramidal		Shisa4	-20.88	-0.84	0.18	0.3	8.71e-97	2.25e-92	CA1		Cdkl2	11.14	0.57	0.42	0.32	8.09e-29	2.09e-24	CA1-1		Gab1	12.13	0.64	0.51	0.37	7.29e-34	1.89e-29	Oligodendrocyte		Wdr17	22.88	1.37	0.51	0.08
Chrna7	18.36	1	0.42	0.17	2.99e-75	7.75e-71	Excitatory neuron		Cnksr2	38.49	0.46	0.97	0.92	0	0	Pyramidal		Cntn3	20.87	0.3	0.83	0.72	1.03e-96	2.66e-92	CA1		Slc4a8	11.13	0.54	0.43	0.33	8.59e-29	2.23e-24	CA1-1		Galnt17	-12.07	-0.8	0.25	0.38	1.5e-33	3.89e-29	Oligodendrocyte		Zfp385b	21.2	1.37	0.47	0.09
Inhba	18.34	1.4	0.33	0.1	3.73e-75	9.66e-71	Excitatory neuron		Gabrb2	-38.5	-0.68	0.73	0.78	0	0	Pyramidal		Gm45159	-20.86	-0.8	0.23	0.36	1.13e-96	2.93e-92	CA1		Slc6a6	11.13	0.39	0.64	0.53	9.47e-29	2.45e-24	CA1-1		Olfm1	12.07	0.76	0.42	0.28	1.55e-33	4.01e-29	Oligodendrocyte		Hap1	20.92	1.37	0.35	0.04
Kcnq2	18.33	0.68	0.55	0.26	4.82e-75	1.25e-70	Excitatory neuron		Slit3	-38.5	-0.6	0.93	0.98	0	0	Pyramidal		Dnajc1	20.82	0.36	0.82	0.75	2.99e-96	7.74e-92	CA1		St5	11.11	0.56	0.36	0.26	1.14e-28	2.95e-24	CA1-1		Dcc	11.95	0.81	0.39	0.26	6.4e-33	1.66e-28	Oligodendrocyte		Rora	26.26	1.36	0.87	0.26
A430090L17Rik	18.3	1.77	0.29	0.08	8.22e-75	2.13e-70	Excitatory neuron		Nav3	38.49	0.92	0.99	0.95	0	0	Pyramidal		Rasal2	20.81	0.28	0.84	0.78	3.88e-96	1e-91	CA1		Gpr155	11.1	0.49	0.47	0.36	1.26e-28	3.26e-24	CA1-1		Qk	11.91	0.29	0.91	0.87	1.04e-32	2.69e-28	Oligodendrocyte		Csrnp3	25.04	1.36	0.69	0.14
Rasal2	18.26	0.66	0.85	0.54	1.68e-74	4.35e-70	Excitatory neuron		Sphkap	-38.5	-0.66	0.81	0.85	0	0	Pyramidal		Zfr	20.77	0.34	0.82	0.78	7.57e-96	1.96e-91	CA1		Map4k5	11.09	0.38	0.63	0.54	1.33e-28	3.44e-24	CA1-1		Atp8a1	-11.8	-0.38	0.7	0.8	4.14e-32	1.07e-27	Oligodendrocyte		Mpped2	24.51	1.36	0.6	0.11
Kat2b	-18.26	-2.82	0.09	0.26	1.77e-74	4.58e-70	Excitatory neuron		Negr1	-38.5	-0.77	0.95	0.99	0	0	Pyramidal		Arpc5	20.74	0.81	0.38	0.27	1.5e-95	3.88e-91	CA1		Agbl4	-11.09	-0.34	0.92	0.9	1.35e-28	3.49e-24	CA1-1		Tubb3	-11.67	-0.96	0.16	0.28	1.76e-31	4.55e-27	Oligodendrocyte		Ralyl	23.45	1.36	0.9	0.37
Sybu	18.25	0.65	0.75	0.44	1.91e-74	4.95e-70	Excitatory neuron		Sorbs1	-38.5	-0.66	0.77	0.81	0	0	Pyramidal		Gm42303	-20.67	-1.02	0.24	0.35	6.15e-95	1.59e-90	CA1		Klhl29	-11.09	-0.32	0.73	0.78	1.37e-28	3.54e-24	CA1-1		Cdc37l1	-11.65	-0.37	0.74	0.82	2.27e-31	5.87e-27	Oligodendrocyte		4921511C10Rik	23.2	1.36	0.5	0.08
Spred2	18.25	0.85	0.51	0.24	2e-74	5.19e-70	Excitatory neuron		Ppfia2	-38.5	-1.1	0.95	0.99	0	0	Pyramidal		Aifm3	-20.64	-0.74	0.26	0.39	1.15e-94	2.97e-90	CA1		Lpp	11.08	0.39	0.62	0.51	1.65e-28	4.28e-24	CA1-1		Dscaml1	11.51	0.5	0.64	0.53	1.24e-30	3.22e-26	Oligodendrocyte		Arhgef25	22.27	1.36	0.41	0.05
Kcnip3	18.22	0.72	0.48	0.21	3.63e-74	9.4e-70	Excitatory neuron		Il1rapl1	-38.5	-0.84	0.96	0.99	0	0	Pyramidal		Cdh18	-20.64	-1.57	0.47	0.55	1.18e-94	3.04e-90	CA1		Tanc1	11.07	0.26	0.84	0.77	1.77e-28	4.58e-24	CA1-1		Vmp1	11.33	0.43	0.69	0.58	9.4e-30	2.43e-25	Oligodendrocyte		Mkln1os	19.43	1.36	0.29	0.03
Cadps	18.2	0.53	0.92	0.61	5.11e-74	1.32e-69	Excitatory neuron		Nrxn3	38.49	0.7	0.99	0.95	0	0	Pyramidal		Add2	20.63	0.4	0.75	0.67	1.4e-94	3.62e-90	CA1		H3f3b	11.05	0.44	0.57	0.47	2.31e-28	5.98e-24	CA1-1		Abca2	-11.27	-0.62	0.3	0.44	1.84e-29	4.75e-25	Oligodendrocyte		Gabrg2	26.85	1.35	0.69	0.12
Pcnx2	18.2	0.94	0.45	0.2	5.48e-74	1.42e-69	Excitatory neuron		Kcnma1	38.49	0.32	0.99	0.96	0	0	Pyramidal		Cacnb4	-20.6	-0.64	0.71	0.77	3.01e-94	7.8e-90	CA1		Fat3	-11.05	-0.45	0.71	0.74	2.32e-28	6e-24	CA1-1		Sorcs1	-11.25	-0.48	0.57	0.68	2.37e-29	6.14e-25	Oligodendrocyte		Tanc1	25.02	1.35	0.83	0.24
Ccdc88c	18.19	1.5	0.27	0.07	5.85e-74	1.51e-69	Excitatory neuron		Sybu	-38.5	-0.67	0.74	0.78	0	0	Pyramidal		Nrg3os	-20.49	-0.26	0.96	0.97	2.77e-93	7.17e-89	CA1		Tubb3	-11.03	-0.74	0.17	0.27	2.61e-28	6.76e-24	CA1-1		Dcaf17	-11.24	-0.98	0.18	0.29	2.61e-29	6.76e-25	Oligodendrocyte		Thsd7a	23.44	1.35	0.74	0.2
Chst9	18.19	1.52	0.36	0.13	6.56e-74	1.7e-69	Excitatory neuron		Map1b	-38.5	-0.77	0.9	0.93	0	0	Pyramidal		Rasgrp1	20.47	0.47	0.61	0.49	3.73e-93	9.66e-89	CA1		Rbms1	-11	-0.84	0.21	0.3	3.98e-28	1.03e-23	CA1-1		Pex5l	11.21	0.28	0.86	0.79	3.79e-29	9.8e-25	Oligodendrocyte		Stxbp6	22.42	1.35	0.78	0.28
2900026A02Rik	18.17	1.44	0.28	0.07	8.43e-74	2.18e-69	Excitatory neuron		Grik2	-38.5	-0.92	0.96	0.98	0	0	Pyramidal		Wwc1	20.46	0.74	0.39	0.28	4.75e-93	1.23e-88	CA1		Zfp697	10.99	0.5	0.48	0.39	4.16e-28	1.08e-23	CA1-1		2210408I21Rik	-11.13	-0.77	0.16	0.27	8.92e-29	2.31e-24	Oligodendrocyte		Nxpe4	20.91	1.35	0.43	0.07
Ppp4r4	18.13	0.95	0.46	0.21	1.86e-73	4.82e-69	Excitatory neuron		Ntrk3	-38.5	-0.67	0.91	0.94	0	0	Pyramidal		Cep112	-20.42	-0.74	0.34	0.45	1.06e-92	2.75e-88	CA1		Sobp	-10.99	-0.31	0.78	0.82	4.43e-28	1.15e-23	CA1-1		Sbf2	-11.02	-0.69	0.26	0.39	2.96e-28	7.66e-24	Oligodendrocyte		Ndst3	18	1.35	0.36	0.07
Synj1	18.13	0.56	0.64	0.35	1.9e-73	4.91e-69	Excitatory neuron		Add2	-38.5	-0.73	0.71	0.74	0	0	Pyramidal		Shisa7	20.41	0.8	0.36	0.24	1.47e-92	3.82e-88	CA1		Plpbp	10.96	0.52	0.41	0.31	5.68e-28	1.47e-23	CA1-1		Shisa4	-10.98	-0.6	0.22	0.35	4.93e-28	1.28e-23	Oligodendrocyte		1700111E14Rik	25.72	1.34	0.78	0.18
Apobec4	18.1	1.8	0.27	0.07	3.1e-73	8.03e-69	Excitatory neuron		Prickle1	-38.5	-0.53	0.88	0.91	0	0	Pyramidal		Itsn1	-20.41	-0.48	0.49	0.62	1.48e-92	3.84e-88	CA1		Tasor2	-10.95	-0.57	0.28	0.39	7.02e-28	1.82e-23	CA1-1		Slc38a2	10.94	0.54	0.54	0.42	7.09e-28	1.83e-23	Oligodendrocyte		Chn1	27.06	1.33	0.86	0.21
Kcnip2	18.1	1.3	0.31	0.09	3.33e-73	8.62e-69	Excitatory neuron		Auts2	-38.5	-0.96	0.97	1	0	0	Pyramidal		Mgll	-20.37	-0.78	0.22	0.35	3.24e-92	8.38e-88	CA1		Sgk3	-10.94	-0.88	0.16	0.25	7.17e-28	1.86e-23	CA1-1		Map1b	10.87	0.71	0.37	0.25	1.69e-27	4.37e-23	Oligodendrocyte		Nrcam	26.71	1.33	0.91	0.28
Stx3	18.09	0.94	0.43	0.18	3.54e-73	9.16e-69	Excitatory neuron		Lrp1b	-38.5	-0.73	0.98	1	0	0	Pyramidal		Csnk1g1	-20.33	-0.45	0.58	0.68	6.4e-92	1.66e-87	CA1		Spock3	-10.94	-0.98	0.18	0.27	7.79e-28	2.02e-23	CA1-1		Tafa1	10.85	0.84	0.31	0.19	2.1e-27	5.44e-23	Oligodendrocyte		Adgrl3	25.9	1.33	0.97	0.45
Dmxl2	18.09	0.57	0.62	0.33	3.94e-73	1.02e-68	Excitatory neuron		Prkce	-38.5	-0.71	0.95	0.97	0	0	Pyramidal		4930532I03Rik	-20.32	-0.68	0.33	0.45	7.77e-92	2.01e-87	CA1		Serpini1	-10.94	-0.54	0.41	0.5	7.82e-28	2.03e-23	CA1-1		Setd7	-10.69	-0.76	0.16	0.27	1.09e-26	2.83e-22	Oligodendrocyte		Fut9	25.11	1.33	0.65	0.12
AC163685.1	18.04	2.19	0.25	0.06	8.7e-73	2.25e-68	Excitatory neuron		Mycbp2	-38.5	-0.79	0.94	0.97	0	0	Pyramidal		Rora	-20.29	-0.51	0.81	0.86	1.57e-91	4.06e-87	CA1		Ociad2	10.93	0.31	0.74	0.67	8.16e-28	2.11e-23	CA1-1		Gnai1	10.69	0.9	0.28	0.18	1.13e-26	2.94e-22	Oligodendrocyte		Rgs17	22.51	1.33	0.43	0.05
Gabrb2	18.03	0.53	0.75	0.41	1.17e-72	3.03e-68	Excitatory neuron		Dpp6	-38.5	-0.54	0.95	0.97	0	0	Pyramidal		Gm20642	-20.24	-0.27	0.95	0.96	4.53e-91	1.17e-86	CA1		Hs2st1	-10.91	-0.5	0.43	0.53	1.05e-27	2.71e-23	CA1-1		Ppp2r3a	-10.6	-0.53	0.5	0.6	2.94e-26	7.62e-22	Oligodendrocyte		Unc13b	22.28	1.33	0.46	0.07
Tiam1	18.03	0.96	0.57	0.3	1.2e-72	3.1e-68	Excitatory neuron		Erc2	-38.5	-0.96	0.98	1	0	0	Pyramidal		4930445B16Rik	-20.2	-1.37	0.16	0.26	9.3e-91	2.41e-86	CA1		Zfp462	10.9	0.25	0.79	0.71	1.14e-27	2.95e-23	CA1-1		Neat1	-10.56	-0.46	0.65	0.73	4.77e-26	1.24e-21	Oligodendrocyte		Arhgef4	21.22	1.33	0.39	0.05
Upp2	18.02	0.64	0.71	0.41	1.28e-72	3.32e-68	Excitatory neuron		Dock4	38.49	0.5	0.95	0.93	0	0	Pyramidal		Dtna	-20.13	-0.51	0.57	0.67	4.17e-90	1.08e-85	CA1		Actr3b	10.9	0.41	0.64	0.56	1.15e-27	2.98e-23	CA1-1		Rcbtb1	-10.52	-0.6	0.4	0.52	7.11e-26	1.84e-21	Oligodendrocyte		Tiam2	18.34	1.33	0.27	0.03
Lrrn2	18.01	0.67	0.51	0.24	1.67e-72	4.33e-68	Excitatory neuron		Gabbr2	-38.5	-0.59	0.79	0.81	0	0	Pyramidal		Hecw2	-20.13	-0.43	0.69	0.79	4.24e-90	1.1e-85	CA1		Gabra3	-10.89	-0.75	0.21	0.31	1.26e-27	3.27e-23	CA1-1		Prkca	10.47	0.64	0.45	0.34	1.16e-25	3e-21	Oligodendrocyte		Slc7a14	26.43	1.32	0.75	0.15
Astn1	18	0.57	0.74	0.43	1.93e-72	5e-68	Excitatory neuron		Cacnb2	38.49	0.57	0.94	0.96	0	0	Pyramidal		Frmd4b	20.12	0.69	0.41	0.29	5.44e-90	1.41e-85	CA1		Ftx	-10.87	-0.33	0.69	0.76	1.54e-27	4e-23	CA1-1		Itpk1	-10.4	-0.57	0.34	0.47	2.37e-25	6.14e-21	Oligodendrocyte		Ctnnd2	25.69	1.32	0.95	0.42
Catspere2	17.95	0.92	0.42	0.18	4.75e-72	1.23e-67	Excitatory neuron		Nsf	-38.5	-0.6	0.87	0.89	0	0	Pyramidal		Sox5	-20.11	-0.48	0.66	0.74	5.81e-90	1.5e-85	CA1		2025-03-03	-10.84	-0.73	0.24	0.34	2.23e-27	5.78e-23	CA1-1		Clic4	-10.38	-0.66	0.24	0.36	3.1e-25	8.02e-21	Oligodendrocyte		Schip1	23.5	1.32	0.92	0.39
Arfgef3	17.91	0.63	0.6	0.32	9.19e-72	2.38e-67	Excitatory neuron		Cadm2	-38.5	-0.67	0.98	1	0	0	Pyramidal		Rspo3	20.08	0.69	0.34	0.22	1.21e-89	3.12e-85	CA1		Tpm1	10.83	0.5	0.45	0.35	2.39e-27	6.18e-23	CA1-1		Phactr3	-10.38	-0.66	0.25	0.36	3.13e-25	8.1e-21	Oligodendrocyte		Sptb	22.05	1.32	0.4	0.05
Slc16a2	17.89	0.89	0.4	0.16	1.51e-71	3.92e-67	Excitatory neuron		Rgs7bp	-38.5	-0.57	0.81	0.82	0	0	Pyramidal		Phlpp1	20.04	0.43	0.71	0.62	2.47e-89	6.39e-85	CA1		Tmem243	-10.82	-0.46	0.41	0.51	2.68e-27	6.93e-23	CA1-1		Atp2b1	10.26	0.4	0.68	0.59	1.02e-24	2.64e-20	Oligodendrocyte		Flrt3	21.91	1.32	0.44	0.07
Arhgap26	17.88	0.76	0.6	0.33	1.61e-71	4.17e-67	Excitatory neuron		Tmem132b	-38.5	-0.67	0.79	0.8	0	0	Pyramidal		Sh3d19	-20.04	-0.63	0.37	0.49	2.55e-89	6.59e-85	CA1		Nalcn	-10.82	-0.31	0.7	0.77	2.68e-27	6.94e-23	CA1-1		C030029H02Rik	10.21	0.67	0.42	0.32	1.82e-24	4.72e-20	Oligodendrocyte		Napepld	20.91	1.32	0.42	0.07
Galnt13	17.88	0.6	0.58	0.29	1.7e-71	4.4e-67	Excitatory neuron		Plekha5	-38.5	-0.55	0.84	0.85	0	0	Pyramidal		Pvt1	-20.01	-0.64	0.35	0.47	4.29e-89	1.11e-84	CA1		Dancr	10.79	0.62	0.33	0.23	3.85e-27	9.97e-23	CA1-1		Ank2	10.16	0.27	0.91	0.88	3.13e-24	8.09e-20	Oligodendrocyte		Pdzrn4	20.15	1.32	0.43	0.08
Acap2	17.88	0.51	0.84	0.53	1.74e-71	4.5e-67	Excitatory neuron		Nkain2	-38.5	-0.95	0.99	1	0	0	Pyramidal		Pid1	19.93	0.29	0.66	0.54	2.35e-88	6.08e-84	CA1		Galnt13	-10.78	-0.43	0.55	0.62	4.06e-27	1.05e-22	CA1-1		Fus	10.15	0.75	0.34	0.24	3.4e-24	8.8e-20	Oligodendrocyte		Ypel4	17.61	1.32	0.26	0.03
Rap1gap2	17.85	1.12	0.4	0.16	2.95e-71	7.63e-67	Excitatory neuron		Epha6	38.49	1.28	0.95	0.96	0	0	Pyramidal		Slc44a1	19.9	0.41	0.71	0.63	4.32e-88	1.12e-83	CA1		Golim4	10.75	0.58	0.29	0.2	5.81e-27	1.5e-22	CA1-1		Jakmip3	-10.09	-0.7	0.21	0.32	5.87e-24	1.52e-19	Oligodendrocyte		Cntnap2	17.24	1.32	0.85	0.45
A230006K03Rik	17.84	0.75	0.61	0.32	3.43e-71	8.89e-67	Excitatory neuron		Nrxn1	38.49	0.89	1	0.99	0	0	Pyramidal		Wasf1	19.88	0.4	0.75	0.67	5.51e-88	1.43e-83	CA1		Kif1a	-10.74	-0.43	0.45	0.54	6.44e-27	1.67e-22	CA1-1		Gm4258	10.09	0.58	0.48	0.38	5.91e-24	1.53e-19	Oligodendrocyte		Cacna2d1	25.98	1.31	0.93	0.32
Pcnx	17.8	0.67	0.56	0.28	6.84e-71	1.77e-66	Excitatory neuron		Kcnip4	-38.5	-0.74	0.99	1	0	0	Pyramidal		Lhfpl3	-19.8	-1.1	0.22	0.33	2.78e-87	7.21e-83	CA1		Raver2	-10.73	-0.5	0.45	0.54	7.11e-27	1.84e-22	CA1-1		Fmnl2	10.07	0.52	0.51	0.4	7.32e-24	1.89e-19	Oligodendrocyte		Atrnl1	26.96	1.3	0.84	0.2
Gm15680	17.78	1.18	0.33	0.11	1.06e-70	2.75e-66	Excitatory neuron		Fam135b	-38.5	-0.6	0.87	0.88	0	0	Pyramidal		Chst8	19.8	0.84	0.32	0.21	2.78e-87	7.21e-83	CA1		Gm48321	-10.72	-0.64	0.26	0.35	8.02e-27	2.08e-22	CA1-1		Dhx36	-10.05	-0.73	0.19	0.3	9.49e-24	2.46e-19	Oligodendrocyte		5330434G04Rik	25.12	1.3	0.69	0.15
Mtmr12	17.78	0.98	0.41	0.17	1.08e-70	2.81e-66	Excitatory neuron		Camk2a	-38.5	-0.45	0.96	0.97	0	0	Pyramidal		Nckap5	19.67	0.66	0.36	0.25	3.76e-86	9.75e-82	CA1		Hnrnpll	10.71	0.4	0.6	0.51	9.12e-27	2.36e-22	CA1-1		Kcnd2	10.04	0.5	0.53	0.41	9.85e-24	2.55e-19	Oligodendrocyte		Sgsm2	23.24	1.3	0.46	0.06
Sgcd	17.7	0.87	0.67	0.4	4.11e-70	1.06e-65	Excitatory neuron		Ppp3ca	-38.5	-0.72	0.99	1	0	0	Pyramidal		Pik3r1	19.67	0.6	0.37	0.25	3.77e-86	9.77e-82	CA1		Rap1a	10.71	0.47	0.47	0.37	9.39e-27	2.43e-22	CA1-1		Gm42756	10.01	0.75	0.26	0.15	1.31e-23	3.4e-19	Oligodendrocyte		Iqsec3	20.77	1.3	0.33	0.03
2025-09-04	-17.7	-2.93	0.1	0.27	4.46e-70	1.15e-65	Excitatory neuron		Grm5	38.49	0.33	0.99	0.99	0	0	Pyramidal		Rnf217	-19.67	-0.86	0.19	0.3	4.09e-86	1.06e-81	CA1		Echdc1	10.69	0.54	0.42	0.33	1.11e-26	2.89e-22	CA1-1		Cdh20	9.97	0.65	0.45	0.34	2.11e-23	5.46e-19	Oligodendrocyte		Upp2	26.58	1.29	0.77	0.16
Map2k4	17.69	0.57	0.7	0.4	4.81e-70	1.24e-65	Excitatory neuron		Opcml	38.49	0.48	1	0.99	0	0	Pyramidal		Rhou	19.6	0.67	0.37	0.26	1.68e-85	4.34e-81	CA1		Ttyh1	-10.69	-0.66	0.21	0.31	1.17e-26	3.04e-22	CA1-1		Tspan2	-9.96	-0.47	0.42	0.54	2.17e-23	5.63e-19	Oligodendrocyte		Dclk1	25.88	1.29	0.94	0.32
Pstpip2	-17.68	-3.15	0.09	0.25	5.89e-70	1.52e-65	Excitatory neuron		Anks1b	38.49	0.36	1	0.99	0	0	Pyramidal		Apba2	-19.58	-0.35	0.75	0.81	2.46e-85	6.37e-81	CA1		Synpo	-10.68	-0.7	0.18	0.27	1.22e-26	3.15e-22	CA1-1		Tmsb4x	9.92	0.58	0.5	0.39	3.31e-23	8.57e-19	Oligodendrocyte		Mrtfb	25.76	1.29	0.88	0.26
Zdhhc23	17.68	1.21	0.27	0.07	6.33e-70	1.64e-65	Excitatory neuron		Grin2a	-38.5	-0.48	0.99	1	0	0	Pyramidal		4833422C13Rik	-19.54	-0.81	0.21	0.32	5.11e-85	1.32e-80	CA1		Plp1	-10.66	-0.59	0.51	0.6	1.62e-26	4.19e-22	CA1-1		Luc7l2	-9.91	-0.42	0.54	0.64	3.72e-23	9.64e-19	Oligodendrocyte		Jakmip2	24.91	1.29	0.66	0.13
Pacsin1	17.68	0.56	0.61	0.32	6.52e-70	1.69e-65	Excitatory neuron		Adgrb3	38.49	0.49	1	0.99	0	0	Pyramidal		Pak7	-19.54	-0.46	0.64	0.72	5.19e-85	1.35e-80	CA1		Ago2	-10.64	-0.64	0.26	0.35	1.84e-26	4.77e-22	CA1-1		Tbc1d5	-9.88	-0.36	0.7	0.78	5.06e-23	1.31e-18	Oligodendrocyte		Epha5	24.29	1.28	0.91	0.34
Col4a1	17.67	1.46	0.29	0.09	6.78e-70	1.76e-65	Excitatory neuron		Ryr2	-38.5	-0.69	0.97	0.97	0	0	Pyramidal		Myo5a	-19.5	-0.41	0.63	0.73	1.02e-84	2.64e-80	CA1		Arhgap20	-10.64	-0.59	0.24	0.34	1.94e-26	5.03e-22	CA1-1		Kif13b	9.87	0.5	0.52	0.41	5.55e-23	1.44e-18	Oligodendrocyte		A230006K03Rik	22.25	1.28	0.53	0.1
Abi2	17.66	0.57	0.67	0.37	8.84e-70	2.29e-65	Excitatory neuron		Tenm2	38.49	0.53	1	0.99	0	0	Pyramidal		Rps6ka2	-19.47	-0.86	0.2	0.3	2e-84	5.19e-80	CA1		Plekha6	-10.62	-0.64	0.25	0.35	2.48e-26	6.42e-22	CA1-1		Zeb2	9.78	0.31	0.83	0.79	1.31e-22	3.4e-18	Oligodendrocyte		Trpc5	21.3	1.28	0.42	0.06
Tmcc3	-17.65	-2.27	0.27	0.43	9.48e-70	2.46e-65	Excitatory neuron		Meg3	38.49	1.61	1	0.99	0	0	Pyramidal		Gm40841	-19.43	-0.84	0.24	0.36	4.51e-84	1.17e-79	CA1		Upp2	-10.6	-0.33	0.74	0.79	2.84e-26	7.37e-22	CA1-1		Gm42413	9.76	0.92	0.25	0.16	1.66e-22	4.31e-18	Oligodendrocyte		Gm45159	18.88	1.28	0.29	0.03
C78859	17.63	0.95	0.41	0.18	1.37e-69	3.55e-65	Excitatory neuron		Cacna1e	-38.5	-0.37	0.95	0.95	0	0	Pyramidal		1700111E14Rik	19.39	0.37	0.68	0.57	9.17e-84	2.38e-79	CA1		Ppargc1a	-10.6	-0.54	0.37	0.46	3.11e-26	8.05e-22	CA1-1		Calm1	9.76	0.47	0.57	0.47	1.72e-22	4.46e-18	Oligodendrocyte		Ptprd	28.45	1.27	1	0.79
Arhgap39	17.62	0.47	0.72	0.41	1.61e-69	4.16e-65	Excitatory neuron		Dlgap1	-38.5	-0.38	1	1	0	0	Pyramidal		Otulin	-19.38	-0.52	0.39	0.52	1.2e-83	3.11e-79	CA1		Slc1a2	-10.59	-0.77	0.37	0.47	3.17e-26	8.22e-22	CA1-1		Adipor2	-9.66	-0.39	0.69	0.76	4.5e-22	1.17e-17	Oligodendrocyte		Snph	25.76	1.27	0.57	0.08
Adcy1	17.6	0.73	0.57	0.3	2.43e-69	6.29e-65	Excitatory neuron		Tnik	-38.5	-0.51	0.91	0.91	0	0	Pyramidal		Snap91	-19.37	-0.34	0.73	0.8	1.45e-83	3.76e-79	CA1		Pxdn	10.58	0.44	0.39	0.29	3.85e-26	9.97e-22	CA1-1		Lrrc4c	-9.65	-0.36	0.71	0.79	5.02e-22	1.3e-17	Oligodendrocyte		Kctd1	22.96	1.27	0.44	0.06
Pde4dip	17.6	0.52	0.83	0.5	2.47e-69	6.39e-65	Excitatory neuron		Dlgap2	-38.5	-0.3	0.97	0.97	0	0	Pyramidal		Crym	19.36	0.56	0.49	0.37	1.53e-83	3.95e-79	CA1		Tmcc1	-10.57	-0.27	0.78	0.82	4.14e-26	1.07e-21	CA1-1		Nrg1	-9.59	-0.8	0.16	0.26	8.41e-22	2.18e-17	Oligodendrocyte		Dtnbos	21.38	1.27	0.49	0.09
Tusc3	17.59	0.63	0.58	0.3	2.95e-69	7.65e-65	Excitatory neuron		Ank3	-38.5	-0.37	0.99	1	0	0	Pyramidal		Inpp5f	19.33	0.72	0.36	0.25	2.83e-83	7.34e-79	CA1		Gm16168	-10.56	-0.67	0.26	0.36	4.45e-26	1.15e-21	CA1-1		Klf9	-9.59	-0.57	0.23	0.35	8.82e-22	2.28e-17	Oligodendrocyte		Rims2	25.5	1.26	0.87	0.25
Spon1	17.59	0.57	0.5	0.23	3.13e-69	8.11e-65	Excitatory neuron		Syt1	38.49	0.27	1	1	0	0	Pyramidal		Tead1	-19.2	-1.03	0.3	0.4	3.44e-82	8.91e-78	CA1		Ttc14	-10.56	-0.26	0.81	0.87	4.51e-26	1.17e-21	CA1-1		Tubb4a	-9.57	-0.48	0.46	0.57	1.05e-21	2.73e-17	Oligodendrocyte		Rasal2	24.7	1.26	0.92	0.34
1700111E14Rik	17.58	0.59	0.64	0.34	3.59e-69	9.31e-65	Excitatory neuron		Nlgn1	38.49	0.4	1	1	0	0	Pyramidal		Btbd9	19.16	0.35	0.82	0.76	7.27e-82	1.88e-77	CA1		Rnf165	10.56	0.33	0.67	0.58	4.67e-26	1.21e-21	CA1-1		Lrrtm3	-9.5	-0.51	0.35	0.47	2.12e-21	5.49e-17	Oligodendrocyte		Far2	20.88	1.26	0.38	0.05
Pdzd4	17.57	0.94	0.46	0.21	4.36e-69	1.13e-64	Excitatory neuron		Pcdh9	38.49	0.45	1	1	0	0	Pyramidal		Ogfrl1	-19.16	-0.71	0.22	0.33	7.34e-82	1.9e-77	CA1		Spink10	-10.55	-0.54	0.22	0.32	4.98e-26	1.29e-21	CA1-1		Fnbp1	9.48	0.37	0.69	0.6	2.55e-21	6.61e-17	Oligodendrocyte		Slc6a15	19.14	1.26	0.29	0.03
4921511C10Rik	17.55	1.04	0.41	0.18	6.03e-69	1.56e-64	Excitatory neuron		Rbfox1	38.49	0.78	1	1	0	0	Pyramidal		Chrna7	19.14	0.51	0.51	0.41	1.07e-81	2.77e-77	CA1		Raph1	-10.54	-0.44	0.44	0.53	5.49e-26	1.42e-21	CA1-1		Sort1	9.4	0.69	0.33	0.23	5.48e-21	1.42e-16	Oligodendrocyte		Ntm	19.02	1.26	0.71	0.28
Glul	-17.52	-2.92	0.09	0.26	9.43e-69	2.44e-64	Excitatory neuron		Kalrn	-38.5	-0.28	0.99	1	0	0	Pyramidal		Ttc39c	-19.13	-0.73	0.23	0.35	1.35e-81	3.51e-77	CA1		Med12l	-10.54	-0.37	0.53	0.61	5.65e-26	1.46e-21	CA1-1		Phldb1	9.34	0.62	0.38	0.28	9.44e-21	2.45e-16	Oligodendrocyte		Mgat4c	15.39	1.26	0.47	0.16
Ncoa7	17.52	0.61	0.66	0.37	1.06e-68	2.75e-64	Excitatory neuron		Csmd1	38.49	0.31	1	1	0	0	Pyramidal		Grik2	-19.12	-0.28	0.96	0.96	1.78e-81	4.6e-77	CA1		Brdt	10.53	0.47	0.46	0.36	6.54e-26	1.69e-21	CA1-1		Gatm	-9.33	-0.47	0.44	0.54	1.03e-20	2.66e-16	Oligodendrocyte		D630045J12Rik	23.72	1.25	0.49	0.07
Pxdn	17.51	1.28	0.31	0.1	1.14e-68	2.94e-64	Excitatory neuron		Gm42418	-38.5	-0.49	1	1	0	0	Pyramidal		Lurap1l	19.1	0.68	0.44	0.33	2.72e-81	7.06e-77	CA1		Snd1	10.52	0.28	0.77	0.7	7.31e-26	1.89e-21	CA1-1		Celf2	9.3	0.33	0.76	0.71	1.36e-20	3.52e-16	Oligodendrocyte		A830082K12Rik	19.21	1.25	0.29	0.03
Lgi1	17.51	0.59	0.63	0.34	1.23e-68	3.17e-64	Excitatory neuron		Edil3	-37.5	-0.61	0.62	0.73	7.88e-308	2.04e-303	Pyramidal		Nrgn	19.04	0.4	0.63	0.53	7.61e-81	1.97e-76	CA1		Zfhx4	10.51	0.39	0.49	0.38	7.71e-26	2e-21	CA1-1		Ttyh2	9.29	0.68	0.32	0.22	1.58e-20	4.1e-16	Oligodendrocyte		Lrrc40	18.79	1.25	0.31	0.04
Hook1	17.5	0.9	0.48	0.23	1.49e-68	3.85e-64	Excitatory neuron		Nrg3os	37.49	0.4	0.96	0.88	1.16e-307	3.01e-303	Pyramidal		Kcnh1	-19.03	-0.58	0.39	0.5	9.75e-81	2.53e-76	CA1		Fyco1	-10.49	-0.61	0.25	0.35	9.99e-26	2.59e-21	CA1-1		Tcf25	-9.27	-0.55	0.25	0.36	1.93e-20	4.99e-16	Oligodendrocyte		Unc5a	18.61	1.25	0.28	0.03
Stxbp5	17.49	0.55	0.69	0.38	1.65e-68	4.26e-64	Excitatory neuron		Pdlim7	37.45	0.82	0.38	0.16	7.18e-307	1.86e-302	Pyramidal		Fam135b	18.95	0.25	0.89	0.84	4.41e-80	1.14e-75	CA1		Hap1	-10.48	-0.72	0.19	0.28	1.03e-25	2.67e-21	CA1-1		Gria1	9.25	0.46	0.57	0.48	2.23e-20	5.76e-16	Oligodendrocyte		Cnih3	19.36	1.24	0.31	0.04
4930587E11Rik	17.49	1.28	0.35	0.13	1.79e-68	4.63e-64	Excitatory neuron		F730043M19Rik	-37.44	-1.49	0.24	0.39	8.84e-307	2.29e-302	Pyramidal		Uxs1	18.94	0.65	0.46	0.36	4.99e-80	1.29e-75	CA1		Cspp1	-10.48	-0.36	0.6	0.68	1.08e-25	2.8e-21	CA1-1		Dleu2	9.24	0.65	0.39	0.29	2.36e-20	6.11e-16	Oligodendrocyte		Mgat5b	17.3	1.24	0.28	0.04
Lmo4	17.46	0.76	0.43	0.18	2.82e-68	7.29e-64	Excitatory neuron		Prickle2	37.41	0.46	0.91	0.75	2.73e-306	7.08e-302	Pyramidal		Kcnq3	18.94	0.26	0.93	0.88	5.18e-80	1.34e-75	CA1		Trpc1	-10.47	-0.49	0.34	0.44	1.14e-25	2.94e-21	CA1-1		Nlgn1	9.13	0.33	0.77	0.71	6.59e-20	1.71e-15	Oligodendrocyte		Gm49678	15.21	1.24	0.27	0.05
Gm16168	-17.45	-2.56	0.23	0.39	3.32e-68	8.61e-64	Excitatory neuron		Pkp2	37.37	0.79	0.55	0.32	1.27e-305	3.29e-301	Pyramidal		Kcna1	-18.85	-0.57	0.27	0.39	3.14e-79	8.14e-75	CA1		Fbxo38	10.47	0.44	0.52	0.42	1.21e-25	3.12e-21	CA1-1		Cttnbp2	9.13	0.46	0.54	0.44	6.96e-20	1.8e-15	Oligodendrocyte		Ube2e2	25.8	1.23	0.98	0.46
Ptpn3	17.42	0.84	0.39	0.15	5.6e-68	1.45e-63	Excitatory neuron		Adgra1	37.34	1.21	0.31	0.12	3.43e-305	8.89e-301	Pyramidal		Mast3	18.84	0.48	0.6	0.49	3.44e-79	8.92e-75	CA1		Ssbp3	-10.46	-0.58	0.24	0.34	1.26e-25	3.26e-21	CA1-1		Hsp90b1	9.1	0.7	0.27	0.17	9.24e-20	2.39e-15	Oligodendrocyte		Plppr1	19.77	1.23	0.35	0.05
5330417C22Rik	17.41	0.99	0.44	0.2	7.12e-68	1.84e-63	Excitatory neuron		Fat3	37.33	0.72	0.73	0.51	5.74e-305	1.49e-300	Pyramidal		Kcnip3	-18.84	-0.57	0.46	0.56	3.7e-79	9.59e-75	CA1		Plppr4	-10.46	-0.35	0.64	0.71	1.32e-25	3.43e-21	CA1-1		9330159F19Rik	9.04	0.59	0.36	0.26	1.51e-19	3.91e-15	Oligodendrocyte		A330008L17Rik	19.48	1.23	0.34	0.04
Zmat4	17.4	0.31	0.68	0.34	8.64e-68	2.24e-63	Excitatory neuron		Strbp	37.29	0.37	0.97	0.89	2.14e-304	5.54e-300	Pyramidal		Sema6d	-18.81	-0.83	0.27	0.38	6.56e-79	1.7e-74	CA1		Spag9	-10.39	-0.3	0.65	0.72	2.66e-25	6.89e-21	CA1-1		Dennd5b	-9.02	-0.51	0.29	0.4	1.82e-19	4.71e-15	Oligodendrocyte		Fntb	18.22	1.23	0.33	0.05
Tafa2	17.38	0.84	0.7	0.43	1.12e-67	2.91e-63	Excitatory neuron		Ptn	37.29	0.93	0.41	0.2	2.4e-304	6.22e-300	Pyramidal		Erc1	-18.79	-0.45	0.53	0.63	9.55e-79	2.47e-74	CA1		Gse1	10.39	0.31	0.69	0.59	2.77e-25	7.17e-21	CA1-1		Otud7b	-8.96	-0.42	0.46	0.56	3.35e-19	8.68e-15	Oligodendrocyte		Ank3	29.15	1.22	1	0.6
Pgbd5	17.38	0.87	0.46	0.21	1.13e-67	2.93e-63	Excitatory neuron		3110039M20Rik	37.2	0.81	0.39	0.17	6.91e-303	1.79e-298	Pyramidal		Specc1	18.77	0.29	0.83	0.74	1.36e-78	3.51e-74	CA1		Kif5c	-10.38	-0.33	0.59	0.68	2.95e-25	7.63e-21	CA1-1		1700111E14Rik	-8.96	-0.54	0.24	0.34	3.39e-19	8.78e-15	Oligodendrocyte		Pak3	25.81	1.22	0.79	0.19
Slit2	17.38	1	0.42	0.17	1.15e-67	2.97e-63	Excitatory neuron		Amph	37.18	0.5	0.83	0.64	1.68e-302	4.35e-298	Pyramidal		Nsg2	18.75	0.42	0.66	0.56	1.86e-78	4.82e-74	CA1		B3galt1	-10.38	-0.26	0.9	0.91	2.95e-25	7.64e-21	CA1-1		Tmem132b	-8.93	-0.58	0.26	0.35	4.27e-19	1.11e-14	Oligodendrocyte		Prkag2	25.8	1.22	0.78	0.17
Hectd2os	17.38	1.26	0.37	0.14	1.19e-67	3.08e-63	Excitatory neuron		Rbfox3	-37.14	-0.54	0.82	0.82	5.79e-302	1.5e-297	Pyramidal		Gm4258	-18.74	-0.63	0.46	0.55	2.33e-78	6.03e-74	CA1		Fnbp1l	-10.37	-0.72	0.22	0.31	3.25e-25	8.43e-21	CA1-1		Mkln1	-8.9	-0.55	0.27	0.37	5.43e-19	1.41e-14	Oligodendrocyte		Kcnn2	22.3	1.22	0.59	0.13
Gm2164	17.38	1.7	0.31	0.1	1.24e-67	3.21e-63	Excitatory neuron		Gm11099	37.12	0.72	0.42	0.2	1.43e-301	3.7e-297	Pyramidal		Glcci1	-18.73	-0.68	0.26	0.38	2.59e-78	6.71e-74	CA1		Rasa1	-10.34	-0.45	0.4	0.5	4.89e-25	1.27e-20	CA1-1		Specc1	8.89	0.75	0.26	0.17	6.06e-19	1.57e-14	Oligodendrocyte		Hectd2	21.5	1.22	0.44	0.07
Zbtb20	17.36	0.58	0.9	0.86	1.7e-67	4.41e-63	Excitatory neuron		Galnt17	-37.08	-0.4	0.9	0.95	6.22e-301	1.61e-296	Pyramidal		Mapre2	-18.66	-0.45	0.46	0.58	9.78e-78	2.53e-73	CA1		A330076H08Rik	-10.33	-0.49	0.47	0.55	5.35e-25	1.39e-20	CA1-1		Psap	-8.89	-0.45	0.39	0.51	6.24e-19	1.62e-14	Oligodendrocyte		Dmd	21.45	1.22	0.89	0.38
Dbn1	17.34	0.85	0.41	0.17	2.21e-67	5.73e-63	Excitatory neuron		Arnt2	37.06	0.73	0.49	0.25	1.03e-300	2.67e-296	Pyramidal		C1ql3	18.65	0.32	0.57	0.44	1.21e-77	3.12e-73	CA1		Pdzd2	-10.32	-0.88	0.22	0.31	5.77e-25	1.49e-20	CA1-1		Efnb3	-8.86	-0.62	0.18	0.28	7.91e-19	2.05e-14	Oligodendrocyte		Lrp1b	28.79	1.21	1	0.76
Lurap1l	17.3	1.14	0.36	0.14	5.03e-67	1.3e-62	Excitatory neuron		Cttnbp2	-37.01	-0.34	0.96	0.97	8.73e-300	2.26e-295	Pyramidal		Galnt18	-18.63	-0.33	0.74	0.79	2.01e-77	5.21e-73	CA1		Kat6b	-10.31	-0.37	0.53	0.61	6.12e-25	1.58e-20	CA1-1		Opcml	8.83	0.35	0.69	0.62	1.01e-18	2.61e-14	Oligodendrocyte		Bsn	27.25	1.21	0.63	0.09
Fam131a	17.27	0.75	0.41	0.17	7.46e-67	1.93e-62	Excitatory neuron		Pcdh17	-36.96	-0.88	0.52	0.62	4.35e-299	1.13e-294	Pyramidal		Rassf8	18.61	0.55	0.41	0.3	2.64e-77	6.84e-73	CA1		Gda	-10.3	-0.48	0.39	0.49	7.39e-25	1.91e-20	CA1-1		Fsd1l	-8.83	-0.66	0.2	0.3	1.03e-18	2.66e-14	Oligodendrocyte		Dscam	26.68	1.21	0.89	0.25
Nwd2	17.26	1.6	0.3	0.1	9.43e-67	2.44e-62	Excitatory neuron		Slf1	36.9	0.74	0.43	0.21	3.88e-298	1.01e-293	Pyramidal		Srrm3	-18.56	-0.47	0.48	0.59	6.93e-77	1.79e-72	CA1		Washc2	10.29	0.51	0.4	0.3	8.11e-25	2.1e-20	CA1-1		Npas3	8.78	0.58	0.39	0.29	1.68e-18	4.36e-14	Oligodendrocyte		Hivep2	24.27	1.21	0.92	0.35
Pde4a	17.22	1.04	0.39	0.17	1.85e-66	4.8e-62	Excitatory neuron		Pls3	36.89	0.7	0.49	0.25	5.62e-298	1.45e-293	Pyramidal		Stmn2	-18.54	-0.51	0.42	0.54	9.54e-77	2.47e-72	CA1		Nnat	-10.28	-0.72	0.39	0.48	8.62e-25	2.23e-20	CA1-1		Ubb	8.75	0.54	0.46	0.37	2.05e-18	5.31e-14	Oligodendrocyte		A330076H08Rik	22.33	1.21	0.52	0.1
Ptprg	17.21	0.65	0.73	0.47	2.19e-66	5.67e-62	Excitatory neuron		Thsd7b	36.88	0.87	0.62	0.43	1.11e-297	2.88e-293	Pyramidal		Mapk8	-18.53	-0.54	0.42	0.54	1.26e-76	3.26e-72	CA1		Rps6ka3	-10.27	-0.62	0.27	0.36	9.94e-25	2.57e-20	CA1-1		Add3	8.68	0.7	0.28	0.19	3.87e-18	1e-13	Oligodendrocyte		Rasgrf2	21.15	1.21	0.4	0.06
Cpne4	17.21	0.94	0.46	0.22	2.35e-66	6.08e-62	Excitatory neuron		Eml6	36.84	0.43	0.89	0.73	4.99e-297	1.29e-292	Pyramidal		Parp1	18.5	0.69	0.38	0.28	2.09e-76	5.4e-72	CA1		Tpm3	-10.26	-0.6	0.24	0.34	1.03e-24	2.66e-20	CA1-1		Ralgps1	-8.68	-0.49	0.29	0.39	3.95e-18	1.02e-13	Oligodendrocyte		Map6	20.36	1.21	0.4	0.06
Cntnap5a	17.21	0.77	0.67	0.39	2.43e-66	6.3e-62	Excitatory neuron		Tbl1x	36.83	0.9	0.33	0.14	5.21e-297	1.35e-292	Pyramidal		Pde10a	18.44	0.37	0.88	0.83	6.11e-76	1.58e-71	CA1		Ddhd2	10.25	0.34	0.68	0.59	1.14e-24	2.94e-20	CA1-1		Ptbp2	-8.68	-0.57	0.21	0.31	3.97e-18	1.03e-13	Oligodendrocyte		Epb41l4b	19.74	1.21	0.41	0.07
B230334C09Rik	17.2	0.76	0.44	0.2	2.68e-66	6.95e-62	Excitatory neuron		Esyt2	36.82	0.55	0.71	0.45	7.61e-297	1.97e-292	Pyramidal		Kcnab2	18.41	0.68	0.41	0.31	1.04e-75	2.69e-71	CA1		Gm2115	-10.24	-0.55	0.5	0.56	1.27e-24	3.29e-20	CA1-1		Tcf12	8.61	0.39	0.61	0.54	7.36e-18	1.91e-13	Oligodendrocyte		Shfl	17.83	1.21	0.29	0.04
AC149090.1	17.18	0.59	0.69	0.39	3.92e-66	1.02e-61	Excitatory neuron		Pcp4	-36.8	-1.57	0.16	0.31	1.7e-296	4.39e-292	Pyramidal		4921511C10Rik	-18.37	-0.6	0.4	0.5	2.14e-75	5.55e-71	CA1		Gng12	-10.24	-0.59	0.22	0.32	1.28e-24	3.32e-20	CA1-1		Stmn1	8.56	0.71	0.26	0.17	1.17e-17	3.03e-13	Oligodendrocyte		Vopp1	17.14	1.21	0.26	0.03
Gm15594	17.16	1.41	0.31	0.11	5e-66	1.3e-61	Excitatory neuron		Car10	-36.77	-0.4	0.47	0.68	6.34e-296	1.64e-291	Pyramidal		Cnih3	18.31	0.63	0.32	0.21	6.93e-75	1.79e-70	CA1		Hnrnpa2b1	-10.24	-0.34	0.61	0.68	1.28e-24	3.32e-20	CA1-1		Fam171b	8.54	0.67	0.32	0.23	1.37e-17	3.55e-13	Oligodendrocyte		Nfib	24.28	1.2	0.93	0.35
Cyfip2	17.16	0.53	0.63	0.34	5.22e-66	1.35e-61	Excitatory neuron		Galnt7	36.75	1.01	0.3	0.12	1.07e-295	2.78e-291	Pyramidal		Srcin1	-18.28	-0.49	0.45	0.57	1.12e-74	2.89e-70	CA1		Preb	-10.24	-0.57	0.23	0.33	1.31e-24	3.38e-20	CA1-1		2610035D17Rik	8.48	0.64	0.31	0.22	2.24e-17	5.79e-13	Oligodendrocyte		Cpne6	22.71	1.2	0.45	0.06
Zfhx3	-17.13	-3.44	0.1	0.25	8.23e-66	2.13e-61	Excitatory neuron		Rilpl1	-36.7	-1.62	0.19	0.33	8.54e-295	2.21e-290	Pyramidal		Nnat	-18.28	-0.57	0.45	0.56	1.21e-74	3.14e-70	CA1		Car7	10.23	0.72	0.25	0.17	1.5e-24	3.89e-20	CA1-1		B3galt1	8.47	0.4	0.57	0.49	2.49e-17	6.45e-13	Oligodendrocyte		Rps6ka2	19.99	1.2	0.34	0.04
4930419G24Rik	17.12	0.64	0.64	0.37	1.04e-65	2.69e-61	Excitatory neuron		Kbtbd11	-36.67	-1.45	0.26	0.4	2.12e-294	5.49e-290	Pyramidal		Zfp385b	18.26	0.29	0.82	0.72	1.57e-74	4.07e-70	CA1		D630045J12Rik	-10.23	-0.45	0.44	0.53	1.52e-24	3.94e-20	CA1-1		Dab1	8.46	0.44	0.45	0.36	2.71e-17	7.02e-13	Oligodendrocyte		Palm	19.67	1.2	0.33	0.04
Asic2	17.12	0.37	0.85	0.54	1.06e-65	2.74e-61	Excitatory neuron		Kcnd2	-36.59	-0.26	0.99	1	3.58e-293	9.26e-289	Pyramidal		Tmem181a	-18.23	-0.54	0.33	0.45	2.73e-74	7.07e-70	CA1		Fer	10.22	0.38	0.64	0.57	1.55e-24	4.01e-20	CA1-1		4930402H24Rik	8.39	0.48	0.44	0.35	4.99e-17	1.29e-12	Oligodendrocyte		Gm13963	17.22	1.2	0.31	0.05
Slc44a5	17.09	0.46	0.64	0.34	1.9e-65	4.92e-61	Excitatory neuron		Cplx2	-36.53	-1.3	0.31	0.43	3.49e-292	9.03e-288	Pyramidal		Slc22a23	-18.22	-0.55	0.34	0.46	3.83e-74	9.91e-70	CA1		Dcaf6	-10.2	-0.37	0.6	0.67	2e-24	5.18e-20	CA1-1		4930419G24Rik	8.38	0.41	0.52	0.43	5.27e-17	1.36e-12	Oligodendrocyte		Scn3a	24.64	1.19	0.57	0.09
Grm3	-17.09	-1.94	0.37	0.51	1.91e-65	4.93e-61	Excitatory neuron		Hacd4	36.48	0.88	0.34	0.14	2.12e-291	5.49e-287	Pyramidal		Ogt	-18.21	-0.35	0.66	0.75	4.22e-74	1.09e-69	CA1		Ppp1r2	-10.2	-0.53	0.33	0.42	2.08e-24	5.38e-20	CA1-1		Mt1	-8.35	-0.61	0.21	0.3	6.81e-17	1.76e-12	Oligodendrocyte		Stox2	24.08	1.19	0.81	0.23
Nfib	17.07	0.42	0.89	0.59	2.5e-65	6.48e-61	Excitatory neuron		Mgat4a	36.47	0.84	0.36	0.16	3.71e-291	9.61e-287	Pyramidal		Rimbp2	-18.11	-0.36	0.68	0.74	2.85e-73	7.37e-69	CA1		Olfm1	-10.18	-0.4	0.55	0.63	2.54e-24	6.58e-20	CA1-1		Slc4a10	-8.3	-0.56	0.22	0.31	1.07e-16	2.78e-12	Oligodendrocyte		Cntn1	25.46	1.18	0.89	0.26
Smoc2	17.06	1.53	0.29	0.1	2.8e-65	7.24e-61	Excitatory neuron		Pfkp	36.46	0.74	0.46	0.23	4.53e-291	1.17e-286	Pyramidal		Me1	-18.1	-0.67	0.23	0.34	3.03e-73	7.85e-69	CA1		Gm32509	10.17	0.29	0.62	0.52	2.6e-24	6.73e-20	CA1-1		Cadm2	8.27	0.25	0.81	0.75	1.35e-16	3.49e-12	Oligodendrocyte		Rbfox2	25.36	1.18	0.82	0.21
A330008L17Rik	17.06	0.86	0.39	0.16	3.04e-65	7.86e-61	Excitatory neuron		Med12l	-36.19	-0.78	0.63	0.67	8.6e-287	2.23e-282	Pyramidal		Atp11c	-18.06	-0.8	0.15	0.25	7.2e-73	1.86e-68	CA1		Pja2	10.16	0.29	0.72	0.65	2.95e-24	7.65e-20	CA1-1		Mdga2	8.24	0.28	0.77	0.72	1.68e-16	4.36e-12	Oligodendrocyte		Xkr6	24.03	1.18	0.69	0.16
Ndst3	17.04	1.31	0.42	0.19	3.87e-65	1e-60	Excitatory neuron		Tspan7	-36.18	-0.75	0.61	0.68	1.22e-286	3.17e-282	Pyramidal		Dnajc21	18.04	0.75	0.34	0.24	9.12e-73	2.36e-68	CA1		Pfn2	10.14	0.46	0.43	0.33	3.57e-24	9.25e-20	CA1-1		Tanc2	8.22	0.54	0.35	0.27	2.01e-16	5.2e-12	Oligodendrocyte		A230057D06Rik	23.87	1.18	0.76	0.2
Gda	17.04	0.87	0.39	0.15	3.98e-65	1.03e-60	Excitatory neuron		Gm48091	36.15	0.6	0.63	0.39	3.68e-286	9.54e-282	Pyramidal		1700024B18Rik	-18	-0.58	0.29	0.41	1.89e-72	4.9e-68	CA1		Nfix	-10.13	-0.48	0.39	0.48	4.28e-24	1.11e-19	CA1-1		Magi1	8.19	0.66	0.32	0.23	2.62e-16	6.8e-12	Oligodendrocyte		Nr3c2	22.2	1.18	0.88	0.34
Runx1t1	17.04	0.79	0.5	0.25	4e-65	1.04e-60	Excitatory neuron		Gm48383	36.12	0.67	0.49	0.25	1.23e-285	3.19e-281	Pyramidal		Dzip1	17.97	0.62	0.37	0.27	3.32e-72	8.6e-68	CA1		Lmtk2	-10.12	-0.42	0.43	0.52	4.53e-24	1.17e-19	CA1-1		Ncam2	8.16	0.32	0.69	0.63	3.48e-16	9.02e-12	Oligodendrocyte		Aff2	22.04	1.18	0.54	0.1
Cdc40	17.04	0.63	0.51	0.25	4.29e-65	1.11e-60	Excitatory neuron		Lrfn5	-36.11	-0.37	0.96	0.96	1.56e-285	4.04e-281	Pyramidal		A230006K03Rik	-17.91	-0.36	0.8	0.8	9.39e-72	2.43e-67	CA1		Tcf25	10.1	0.32	0.71	0.63	5.28e-24	1.37e-19	CA1-1		Mapre2	8.04	0.7	0.28	0.2	8.97e-16	2.32e-11	Oligodendrocyte		Cdh18	20.12	1.18	0.5	0.11
Gm48747	17.03	0.93	0.42	0.18	4.61e-65	1.19e-60	Excitatory neuron		Cdkl2	36.1	0.91	0.33	0.14	1.95e-285	5.05e-281	Pyramidal		Diras2	-17.89	-0.82	0.17	0.26	1.48e-71	3.83e-67	CA1		Pak1	-10.1	-0.56	0.37	0.46	5.61e-24	1.45e-19	CA1-1		Gpm6b	7.99	0.27	0.79	0.76	1.31e-15	3.39e-11	Oligodendrocyte		Pde1a	18.24	1.18	0.63	0.22
Bcl2l1	-17.03	-2.37	0.24	0.4	4.88e-65	1.26e-60	Excitatory neuron		Lmtk2	36.1	0.68	0.5	0.26	2.2e-285	5.7e-281	Pyramidal		Dcc	-17.87	-0.75	0.76	0.75	1.96e-71	5.07e-67	CA1		Pxk	-10.06	-0.66	0.21	0.3	8.71e-24	2.25e-19	CA1-1		Tmod2	-7.95	-0.29	0.63	0.7	1.91e-15	4.94e-11	Oligodendrocyte		Gm5577	18.02	1.18	0.28	0.03
Neurod6	17.01	0.74	0.3	0.09	6.42e-65	1.66e-60	Excitatory neuron		Mdga2	36.08	0.33	0.99	0.95	4.03e-285	1.04e-280	Pyramidal		Syt16	17.84	0.27	0.73	0.64	3.2e-71	8.3e-67	CA1		Reps1	10.05	0.38	0.49	0.39	9.43e-24	2.44e-19	CA1-1		Chgb	-7.73	-0.5	0.22	0.31	1.11e-14	2.89e-10	Oligodendrocyte		Astn1	26.33	1.17	0.75	0.15
Celf1	17.01	0.48	0.78	0.46	6.73e-65	1.74e-60	Excitatory neuron		Cdon	-36.03	-1.53	0.2	0.34	2.48e-284	6.43e-280	Pyramidal		Ptbp3	17.83	0.88	0.27	0.17	4.29e-71	1.11e-66	CA1		C030017B01Rik	10.04	0.56	0.34	0.25	1.04e-23	2.68e-19	CA1-1		Tmem117	-7.65	-0.52	0.26	0.35	2.05e-14	5.31e-10	Oligodendrocyte		Baiap2	25.52	1.17	0.61	0.1
Kctd1	16.98	0.85	0.41	0.18	1.1e-64	2.85e-60	Excitatory neuron		Lrrc8c	35.96	1	0.29	0.11	4.15e-283	1.07e-278	Pyramidal		Epha7	17.75	0.4	0.75	0.68	1.75e-70	4.54e-66	CA1		Pacrg	-10.04	-0.54	0.43	0.51	1.04e-23	2.7e-19	CA1-1		Grm5	7.64	0.41	0.5	0.42	2.13e-14	5.53e-10	Oligodendrocyte		Ablim1	24.73	1.17	0.65	0.12
Gm11099	16.96	1.28	0.33	0.12	1.65e-64	4.27e-60	Excitatory neuron		Itgbl1	35.95	0.85	0.38	0.18	4.35e-283	1.13e-278	Pyramidal		Abi1	17.74	0.38	0.69	0.61	2.03e-70	5.25e-66	CA1		Nrd1	-10.03	-0.42	0.46	0.55	1.11e-23	2.86e-19	CA1-1		Dnm2	-7.63	-0.45	0.23	0.32	2.36e-14	6.12e-10	Oligodendrocyte		Hook1	23.45	1.17	0.47	0.06
Tspan13	16.94	0.42	0.47	0.21	2.14e-64	5.55e-60	Excitatory neuron		Vstm2a	-35.84	-1.46	0.22	0.36	2.45e-281	6.34e-277	Pyramidal		Ppp1r13b	-17.74	-0.43	0.54	0.63	2.1e-70	5.43e-66	CA1		Hlf	-10.03	-0.71	0.17	0.25	1.15e-23	2.99e-19	CA1-1		Negr1	7.59	0.44	0.45	0.37	3.18e-14	8.24e-10	Oligodendrocyte		Cacna2d3	22.9	1.17	0.81	0.25
Ociad2	16.94	0.8	0.44	0.2	2.19e-64	5.67e-60	Excitatory neuron		Plcxd3	35.8	1.38	0.27	0.1	1.21e-280	3.13e-276	Pyramidal		Ehbp1	-17.72	-0.33	0.66	0.75	3.17e-70	8.22e-66	CA1		Ephx4	-10.02	-0.75	0.17	0.26	1.25e-23	3.23e-19	CA1-1		Cck	7.52	0.63	0.27	0.2	5.57e-14	1.44e-09	Oligodendrocyte		Prtg	17.59	1.17	0.32	0.05
Kcnab2	16.94	1.07	0.33	0.12	2.25e-64	5.83e-60	Excitatory neuron		Sclt1	35.74	0.58	0.6	0.34	1.03e-279	2.68e-275	Pyramidal		Thsd4	17.69	0.46	0.53	0.43	5.07e-70	1.31e-65	CA1		Ndufaf2	-10.02	-0.56	0.25	0.34	1.26e-23	3.27e-19	CA1-1		Abhd17b	-7.51	-0.35	0.46	0.54	6.1e-14	1.58e-09	Oligodendrocyte		Pclo	24.83	1.16	0.86	0.25
Gm44257	16.94	1.21	0.32	0.11	2.27e-64	5.88e-60	Excitatory neuron		Macf1	35.73	0.41	0.89	0.7	1.22e-279	3.17e-275	Pyramidal		Gm47591	17.66	0.51	0.49	0.4	8.45e-70	2.19e-65	CA1		Fxr1	-10.02	-0.39	0.47	0.56	1.27e-23	3.28e-19	CA1-1		4930511M06Rik	-7.49	-0.42	0.28	0.38	6.95e-14	1.8e-09	Oligodendrocyte		Syne1	24.53	1.16	0.91	0.3
Gm28750	16.92	1.15	0.36	0.15	3.27e-64	8.47e-60	Excitatory neuron		Gm12216	-35.65	-1.92	0.12	0.26	2.61e-278	6.77e-274	Pyramidal		Ramp1	17.65	0.65	0.31	0.21	9.43e-70	2.44e-65	CA1		Bmpr2	-10.01	-0.42	0.43	0.51	1.35e-23	3.49e-19	CA1-1		Csrp1	-7.48	-0.43	0.3	0.39	7.3e-14	1.89e-09	Oligodendrocyte		Dtna	23.02	1.16	0.8	0.24
Srrm4	16.91	0.69	0.55	0.28	3.69e-64	9.54e-60	Excitatory neuron		Pakap	-35.64	-0.75	0.69	0.7	3.08e-278	7.96e-274	Pyramidal		Gm4128	17.65	0.84	0.28	0.19	1e-69	2.59e-65	CA1		Msi2	-10.01	-0.51	0.37	0.46	1.39e-23	3.6e-19	CA1-1		Plcb1	7.48	0.6	0.3	0.23	7.69e-14	1.99e-09	Oligodendrocyte		Rundc3b	21.53	1.16	0.42	0.06
St6gal1	-16.9	-2.73	0.12	0.28	4.22e-64	1.09e-59	Excitatory neuron		Uhrf1bp1l	35.6	0.68	0.44	0.22	1.28e-277	3.31e-273	Pyramidal		Spats2l	17.65	0.56	0.29	0.18	1.1e-69	2.86e-65	CA1		Syndig1	10.01	0.38	0.46	0.35	1.42e-23	3.69e-19	CA1-1		Gm48678	7.4	0.42	0.51	0.43	1.39e-13	3.61e-09	Oligodendrocyte		1700085D07Rik	21.1	1.16	0.45	0.07
Gm14330	16.9	1.72	0.29	0.1	4.73e-64	1.23e-59	Excitatory neuron		Kcnc3	-35.58	-1.33	0.29	0.41	2.43e-277	6.29e-273	Pyramidal		B3glct	-17.57	-0.74	0.21	0.31	4.06e-69	1.05e-64	CA1		Slc16a7	-9.99	-0.47	0.37	0.46	1.64e-23	4.25e-19	CA1-1		Trpm3	7.36	0.63	0.26	0.19	1.86e-13	4.82e-09	Oligodendrocyte		Ttc39c	20.28	1.16	0.36	0.04
Ccdc30	16.88	1.04	0.4	0.17	6.36e-64	1.65e-59	Excitatory neuron		Kcnd3	-35.51	-0.67	0.59	0.69	3e-276	7.77e-272	Pyramidal		Epha10	17.56	0.61	0.43	0.33	5.21e-69	1.35e-64	CA1		Slc50a1	9.97	0.5	0.36	0.27	2.01e-23	5.19e-19	CA1-1		Plekha1	-7.34	-0.41	0.31	0.4	2.06e-13	5.34e-09	Oligodendrocyte		A430090L17Rik	20.24	1.16	0.33	0.03
Hipk2	-16.88	-1.93	0.32	0.47	6.7e-64	1.74e-59	Excitatory neuron		Mkln1os	35.38	0.86	0.34	0.15	3.98e-274	1.03e-269	Pyramidal		Grip1os2	-17.54	-0.73	0.19	0.29	7.16e-69	1.85e-64	CA1		Nedd4	-9.97	-0.39	0.48	0.57	2.12e-23	5.49e-19	CA1-1		Gas7	7.32	0.66	0.26	0.18	2.39e-13	6.2e-09	Oligodendrocyte		Gm19938	17.26	1.16	0.28	0.04
Ndst4	16.88	1.71	0.32	0.12	6.8e-64	1.76e-59	Excitatory neuron		Tle1	-35.36	-1.13	0.34	0.47	8.23e-274	2.13e-269	Pyramidal		Zdhhc14	17.5	0.35	0.75	0.65	1.53e-68	3.95e-64	CA1		1700111E14Rik	9.92	0.3	0.74	0.66	3.25e-23	8.41e-19	CA1-1		Ddx17	-7.32	-0.35	0.36	0.45	2.45e-13	6.35e-09	Oligodendrocyte		Tnr	27.47	1.15	0.9	0.23
Tspan5	16.87	0.47	0.82	0.55	7.2e-64	1.86e-59	Excitatory neuron		Acp1	35.35	0.55	0.73	0.49	8.74e-274	2.26e-269	Pyramidal		Gm33228	-17.47	-0.59	0.31	0.42	2.64e-68	6.85e-64	CA1		Ccdc85a	-9.92	-0.39	0.59	0.65	3.33e-23	8.62e-19	CA1-1		Sec14l5	-7.32	-0.31	0.51	0.59	2.46e-13	6.36e-09	Oligodendrocyte		Dpyd	23.38	1.15	0.76	0.2
Synpo	16.86	1.48	0.25	0.07	8.89e-64	2.3e-59	Excitatory neuron		Snhg14	35.3	0.31	0.97	0.9	6.85e-273	1.77e-268	Pyramidal		Shank1	17.45	0.44	0.6	0.51	3.67e-68	9.49e-64	CA1		Sec24d	-9.92	-0.71	0.19	0.27	3.41e-23	8.83e-19	CA1-1		Fth1	7.32	0.35	0.78	0.75	2.47e-13	6.41e-09	Oligodendrocyte		Trpc4	21.14	1.15	0.48	0.09
Ctnnd2	16.84	0.41	0.95	0.7	1.27e-63	3.28e-59	Excitatory neuron		Gm1992	35.27	0.63	0.54	0.3	1.47e-272	3.81e-268	Pyramidal		Bach2	-17.37	-0.57	0.42	0.51	1.34e-67	3.48e-63	CA1		Gm44151	-9.9	-0.26	0.86	0.88	4.15e-23	1.07e-18	CA1-1		Ephb1	7.32	0.6	0.29	0.22	2.53e-13	6.55e-09	Oligodendrocyte		Pcbp3	20.94	1.15	0.44	0.08
Rab40b	16.83	0.91	0.37	0.15	1.43e-63	3.69e-59	Excitatory neuron		Dtnbp1	35.08	0.97	0.28	0.11	1.36e-269	3.51e-265	Pyramidal		Rbms1	17.34	0.82	0.28	0.18	2.46e-67	6.36e-63	CA1		Gabra2	-9.89	-0.3	0.8	0.85	4.39e-23	1.14e-18	CA1-1		Nav1	-7.31	-0.43	0.24	0.33	2.61e-13	6.76e-09	Oligodendrocyte		Rab27b	19.09	1.15	0.31	0.04
Ubash3b	-16.82	-2.07	0.2	0.37	1.66e-63	4.3e-59	Excitatory neuron		Scn3a	-35.07	-1	0.46	0.54	2e-269	5.18e-265	Pyramidal		Slc6a17	-17.33	-0.45	0.41	0.52	2.85e-67	7.38e-63	CA1		Dock3	-9.89	-0.28	0.76	0.79	4.58e-23	1.19e-18	CA1-1		Grin2a	7.31	0.41	0.47	0.39	2.66e-13	6.9e-09	Oligodendrocyte		Kcnq1ot1	22.86	1.14	0.86	0.3
Dbndd2	-16.82	-3	0.16	0.32	1.66e-63	4.3e-59	Excitatory neuron		Sez6l	-35.03	-0.63	0.71	0.73	9.16e-269	2.37e-264	Pyramidal		Lrrn1	17.3	0.71	0.3	0.21	4.9e-67	1.27e-62	CA1		Arid1a	-9.88	-0.59	0.24	0.33	4.88e-23	1.26e-18	CA1-1		Sox10	-7.31	-0.52	0.27	0.35	2.67e-13	6.91e-09	Oligodendrocyte		Ppargc1a	20.38	1.14	0.37	0.05
Atxn1	16.79	0.44	0.9	0.58	2.97e-63	7.69e-59	Excitatory neuron		Rasgrp1	34.99	0.48	0.55	0.3	2.84e-268	7.37e-264	Pyramidal		Slc38a1	-17.3	-0.73	0.19	0.29	5.03e-67	1.3e-62	CA1		Uhrf1bp1l	9.88	0.45	0.5	0.42	5.32e-23	1.38e-18	CA1-1		Map7d2	-7.31	-0.45	0.24	0.33	2.77e-13	7.16e-09	Oligodendrocyte		Phactr1	20.05	1.14	0.9	0.46
Zfyve28	16.74	1.04	0.36	0.15	6.67e-63	1.73e-58	Excitatory neuron		Prkab2	34.99	0.96	0.29	0.11	3.22e-268	8.34e-264	Pyramidal		Mgat5	-17.28	-0.54	0.42	0.52	6.81e-67	1.76e-62	CA1		Zfp846	9.87	0.55	0.34	0.25	5.54e-23	1.43e-18	CA1-1		Tuba1a	7.27	0.6	0.28	0.21	3.5e-13	9.07e-09	Oligodendrocyte		Sh3gl2	24.28	1.13	0.7	0.16
Vps13a	16.73	0.57	0.64	0.37	7.3e-63	1.89e-58	Excitatory neuron		Btbd3	-34.97	-1.23	0.32	0.44	6.42e-268	1.66e-263	Pyramidal		Kcnk9	17.26	0.66	0.32	0.22	9.95e-67	2.58e-62	CA1		Top1	-9.8	-0.34	0.58	0.66	1.11e-22	2.86e-18	CA1-1		Otud7a	-7.26	-0.31	0.56	0.64	3.91e-13	1.01e-08	Oligodendrocyte		Cacna1b	24.17	1.13	0.55	0.09
Galnt11	16.73	0.57	0.55	0.28	7.34e-63	1.9e-58	Excitatory neuron		Slc30a3	-34.94	-1.67	0.13	0.27	1.77e-267	4.58e-263	Pyramidal		Homer2	17.19	0.6	0.41	0.31	2.97e-66	7.69e-62	CA1		Vps13c	9.8	0.35	0.69	0.62	1.13e-22	2.92e-18	CA1-1		Ext1	-7.24	-0.38	0.32	0.41	4.42e-13	1.15e-08	Oligodendrocyte		Sgip1	23.88	1.13	0.89	0.3
4930567K20Rik	16.71	1.24	0.34	0.14	1.04e-62	2.68e-58	Excitatory neuron		Ankrd33b	34.88	0.69	0.55	0.32	1.35e-266	3.5e-262	Pyramidal		Scaper	-17.17	-0.38	0.56	0.66	4.78e-66	1.24e-61	CA1		Kcna1	-9.8	-0.7	0.21	0.29	1.17e-22	3.03e-18	CA1-1		Hnrnpa2b1	7.21	0.44	0.41	0.34	5.75e-13	1.49e-08	Oligodendrocyte		Cadps	23.25	1.13	0.92	0.36
Rtn4rl1	16.7	0.97	0.33	0.12	1.3e-62	3.36e-58	Excitatory neuron		Nmt2	34.75	0.62	0.5	0.27	1.53e-264	3.96e-260	Pyramidal		Gm10649	17.16	0.42	0.52	0.41	5.47e-66	1.42e-61	CA1		Ptp4a2	-9.79	-0.58	0.24	0.33	1.28e-22	3.32e-18	CA1-1		Car2	7.17	0.38	0.52	0.45	7.33e-13	1.9e-08	Oligodendrocyte		Thrb	22.79	1.13	0.59	0.12
Slc4a7	16.69	0.62	0.53	0.27	1.48e-62	3.83e-58	Excitatory neuron		Adap1	34.74	0.75	0.36	0.16	2.17e-264	5.62e-260	Pyramidal		Mta3	-17.15	-0.56	0.27	0.38	6.62e-66	1.72e-61	CA1		Caln1	-9.78	-0.25	0.83	0.87	1.33e-22	3.43e-18	CA1-1		Aplp1	7.16	0.35	0.55	0.48	8.2e-13	2.12e-08	Oligodendrocyte		Rab40b	21.95	1.13	0.43	0.06
Kif13a	-16.69	-2.6	0.18	0.34	1.55e-62	4.01e-58	Excitatory neuron		Gm37679	34.61	0.54	0.6	0.35	1.98e-262	5.12e-258	Pyramidal		Enox2	-17.13	-0.8	0.19	0.29	8.68e-66	2.25e-61	CA1		Phkb	-9.76	-0.53	0.26	0.35	1.65e-22	4.27e-18	CA1-1		Htra1	-7.12	-0.38	0.29	0.37	1.07e-12	2.78e-08	Oligodendrocyte		Grip1	21.8	1.13	0.67	0.18
Ftx	16.68	0.54	0.67	0.38	1.86e-62	4.83e-58	Excitatory neuron		Calb1	-34.55	-1.46	0.2	0.34	1.39e-261	3.6e-257	Pyramidal		Pcsk2os2	-17.13	-0.7	0.18	0.28	8.9e-66	2.3e-61	CA1		Arpc5	9.76	0.44	0.45	0.36	1.72e-22	4.46e-18	CA1-1		Wwox	-7.11	-0.4	0.39	0.47	1.19e-12	3.08e-08	Oligodendrocyte		Fam110b	21.35	1.13	0.46	0.07
Nhsl2	16.68	0.99	0.39	0.17	1.92e-62	4.98e-58	Excitatory neuron		Rreb1	-34.5	-1.38	0.21	0.35	6.86e-261	1.78e-256	Pyramidal		Wscd2	17.12	0.49	0.51	0.41	1.03e-65	2.66e-61	CA1		Fbn1	9.75	0.37	0.39	0.3	1.9e-22	4.91e-18	CA1-1		Cdk19	7.08	0.31	0.63	0.57	1.39e-12	3.6e-08	Oligodendrocyte		Snhg11	21.23	1.13	0.98	0.7
Sptbn2	16.67	0.88	0.39	0.17	2.29e-62	5.93e-58	Excitatory neuron		Rras2	-34.48	-1.15	0.38	0.48	1.57e-260	4.08e-256	Pyramidal		Gnas	-17.08	-0.45	0.59	0.68	2.26e-65	5.84e-61	CA1		Sik3	-9.74	-0.33	0.76	0.79	2e-22	5.19e-18	CA1-1		Ttll7	7.07	0.34	0.55	0.48	1.58e-12	4.1e-08	Oligodendrocyte		Synpo	19	1.13	0.3	0.03
Dnajc1	16.67	0.47	0.74	0.45	2.29e-62	5.94e-58	Excitatory neuron		Large1	34.4	0.37	0.97	0.93	2.55e-259	6.61e-255	Pyramidal		Lrrn2	17.01	0.41	0.61	0.52	6.76e-65	1.75e-60	CA1		Ubl3	-9.72	-0.54	0.29	0.38	2.42e-22	6.27e-18	CA1-1		Frmd4b	7.03	0.38	0.54	0.48	2.05e-12	5.32e-08	Oligodendrocyte		Sacs	18.04	1.13	0.31	0.04
4933412O06Rik	16.65	1.47	0.26	0.07	2.87e-62	7.44e-58	Excitatory neuron		Sh3glb1	34.37	0.84	0.32	0.14	6.11e-259	1.58e-254	Pyramidal		Actr3b	17.01	0.47	0.58	0.5	7.07e-65	1.83e-60	CA1		Klhl12	9.7	0.5	0.38	0.29	2.89e-22	7.47e-18	CA1-1		Rtn1	7.02	0.31	0.54	0.47	2.26e-12	5.85e-08	Oligodendrocyte		Igsf9b	16.55	1.13	0.27	0.04
Cnih3	16.65	1.27	0.3	0.1	2.98e-62	7.72e-58	Excitatory neuron		Chd5	34.33	0.86	0.34	0.15	2.68e-258	6.94e-254	Pyramidal		Traip	16.98	0.67	0.34	0.25	1.12e-64	2.9e-60	CA1		Klf8	-9.69	-0.66	0.17	0.26	3.38e-22	8.76e-18	CA1-1		Prkn	-6.98	-0.33	0.45	0.54	2.88e-12	7.45e-08	Oligodendrocyte		Nbea	25.99	1.12	0.99	0.58
D630045J12Rik	16.64	0.74	0.46	0.22	3.75e-62	9.71e-58	Excitatory neuron		Ptpre	-34.3	-0.97	0.44	0.54	7.26e-258	1.88e-253	Pyramidal		Sfxn5	-16.93	-0.63	0.26	0.36	2.53e-64	6.55e-60	CA1		Dnmt3a	-9.69	-0.37	0.5	0.59	3.46e-22	8.95e-18	CA1-1		Tafa5	-6.91	-0.44	0.23	0.31	5.01e-12	1.3e-07	Oligodendrocyte		Nrxn1	24.72	1.12	0.99	0.68
Pak3	16.61	0.53	0.74	0.43	5.77e-62	1.49e-57	Excitatory neuron		Lrrfip1	34.3	0.5	0.73	0.49	8.03e-258	2.08e-253	Pyramidal		Hdac4	-16.92	-0.43	0.46	0.56	3.25e-64	8.42e-60	CA1		Ddx17	9.68	0.3	0.7	0.61	3.52e-22	9.11e-18	CA1-1		Xrcc6	6.86	0.56	0.31	0.24	6.67e-12	1.73e-07	Oligodendrocyte		Map1b	23.91	1.12	0.9	0.3
Kcnh7	16.61	0.85	0.67	0.44	6.22e-62	1.61e-57	Excitatory neuron		Grik4	-34.29	-0.33	0.56	0.73	1.12e-257	2.89e-253	Pyramidal		Cdh10	16.91	0.42	0.74	0.68	3.58e-64	9.27e-60	CA1		Osbpl9	-9.67	-0.41	0.45	0.53	3.93e-22	1.02e-17	CA1-1		Klhl2	-6.83	-0.28	0.6	0.66	8.39e-12	2.17e-07	Oligodendrocyte		Tmem132b	23.33	1.12	0.86	0.28
Mcf2l	16.6	0.83	0.42	0.19	6.69e-62	1.73e-57	Excitatory neuron		Gm16351	-34.28	-1.21	0.3	0.43	1.68e-257	4.35e-253	Pyramidal		P2ry14	-16.89	-0.4	0.58	0.67	4.96e-64	1.29e-59	CA1		Gnai1	-9.67	-0.48	0.4	0.48	3.99e-22	1.03e-17	CA1-1		Ttr	-6.83	-0.44	0.18	0.25	8.4e-12	2.18e-07	Oligodendrocyte		Grik5	22.94	1.12	0.52	0.09
4930532I03Rik	16.55	1.05	0.39	0.17	1.48e-61	3.82e-57	Excitatory neuron		Ptk2b	-34.23	-0.64	0.7	0.73	8.05e-257	2.08e-252	Pyramidal		Gm48678	16.88	0.32	0.81	0.75	6.19e-64	1.6e-59	CA1		Ankrd17	-9.66	-0.27	0.69	0.76	4.48e-22	1.16e-17	CA1-1		Itsn2	6.82	0.46	0.41	0.34	8.85e-12	2.29e-07	Oligodendrocyte		Nck2	20.14	1.12	0.4	0.06
Ptprr	16.55	0.85	0.42	0.19	1.62e-61	4.19e-57	Excitatory neuron		Tenm1	-34.23	-0.55	0.67	0.76	8.86e-257	2.29e-252	Pyramidal		Gpcpd1	-16.88	-0.47	0.42	0.53	6.66e-64	1.72e-59	CA1		Minpp1	9.66	0.6	0.31	0.23	4.66e-22	1.21e-17	CA1-1		Mink1	-6.8	-0.43	0.25	0.32	1.07e-11	2.78e-07	Oligodendrocyte		Gdap1	19.53	1.12	0.35	0.05
Map2k6	16.53	0.7	0.41	0.18	2.2e-61	5.7e-57	Excitatory neuron		Nwd2	34.21	0.88	0.37	0.18	1.57e-256	4.05e-252	Pyramidal		Fam131a	16.86	0.52	0.49	0.4	8.27e-64	2.14e-59	CA1		Ppm1h	9.65	0.32	0.64	0.57	5.01e-22	1.3e-17	CA1-1		Adamtsl1	6.78	0.47	0.33	0.26	1.18e-11	3.06e-07	Oligodendrocyte		Camk4	18.83	1.12	0.37	0.06
Rapgefl1	16.53	1.28	0.29	0.1	2.33e-61	6.04e-57	Excitatory neuron		Cacna2d1	-34.12	-0.36	0.92	0.93	3.9e-255	1.01e-250	Pyramidal		Negr1	-16.86	-0.31	0.94	0.96	8.86e-64	2.3e-59	CA1		Robo1	-9.64	-0.67	0.73	0.73	5.25e-22	1.36e-17	CA1-1		Nr3c2	6.77	0.49	0.33	0.26	1.25e-11	3.23e-07	Oligodendrocyte		Pdlim7	16.89	1.12	0.26	0.03
Gabra4	16.51	0.76	0.48	0.23	3.27e-61	8.46e-57	Excitatory neuron		Kcnj3	-34.1	-0.48	0.85	0.86	7.36e-255	1.91e-250	Pyramidal		Pitpnm2	-16.86	-0.67	0.27	0.36	9.01e-64	2.33e-59	CA1		Tmem165	9.64	0.47	0.42	0.33	5.44e-22	1.41e-17	CA1-1		Dync1i1	-6.76	-0.49	0.19	0.26	1.34e-11	3.47e-07	Oligodendrocyte		Plekha5	23.65	1.11	0.89	0.3
Gm42303	16.5	1.83	0.25	0.07	3.6e-61	9.33e-57	Excitatory neuron		Apbb2	34.06	0.51	0.69	0.46	3.11e-254	8.05e-250	Pyramidal		Klf7	-16.82	-0.53	0.32	0.42	1.61e-63	4.17e-59	CA1		Nsun7	-9.64	-0.6	0.21	0.29	5.51e-22	1.43e-17	CA1-1		Plekhg1	6.73	0.44	0.35	0.28	1.66e-11	4.31e-07	Oligodendrocyte		Cep112	22.87	1.11	0.56	0.11
Kcnd3	16.49	0.63	0.61	0.34	4.1e-61	1.06e-56	Excitatory neuron		Kif5a	34.03	0.69	0.4	0.2	7.29e-254	1.89e-249	Pyramidal		Dkk3	16.82	0.46	0.5	0.4	1.76e-63	4.57e-59	CA1		Gm26724	-9.64	-0.56	0.23	0.32	5.69e-22	1.47e-17	CA1-1		Ptn	6.7	0.41	0.46	0.39	2.04e-11	5.28e-07	Oligodendrocyte		Nexmif	22.67	1.11	0.49	0.08
Nrn1	16.49	0.7	0.36	0.14	4.3e-61	1.11e-56	Excitatory neuron		Osbpl10	34.01	0.98	0.33	0.15	1.7e-253	4.4e-249	Pyramidal		Rapgef2	-16.78	-0.33	0.81	0.84	3.32e-63	8.61e-59	CA1		Scube1	9.62	0.54	0.27	0.19	6.39e-22	1.65e-17	CA1-1		Srsf7	6.69	0.56	0.29	0.22	2.29e-11	5.94e-07	Oligodendrocyte		Actr3b	22.48	1.11	0.44	0.06
4933413L06Rik	16.49	1.08	0.34	0.13	4.3e-61	1.11e-56	Excitatory neuron		Ccdc148	33.97	0.57	0.55	0.32	5.66e-253	1.47e-248	Pyramidal		Asph	-16.77	-0.69	0.43	0.52	3.91e-63	1.01e-58	CA1		Srr	-9.58	-0.51	0.27	0.36	9.42e-22	2.44e-17	CA1-1		Kif21a	6.66	0.33	0.55	0.49	2.76e-11	7.15e-07	Oligodendrocyte		Klhl3	22.17	1.11	0.49	0.08
Chsy3	16.47	0.81	0.54	0.29	6.06e-61	1.57e-56	Excitatory neuron		Tspan18	-33.95	-1.69	0.13	0.26	1.08e-252	2.79e-248	Pyramidal		Ctps2	-16.71	-0.66	0.19	0.28	1.16e-62	3.01e-58	CA1		Dip2a	-9.58	-0.64	0.23	0.31	1e-21	2.6e-17	CA1-1		Cacnb4	-6.65	-0.49	0.22	0.29	2.87e-11	7.43e-07	Oligodendrocyte		Cenpp	20.54	1.11	0.4	0.06
Hecw1	16.45	0.71	0.6	0.34	8.79e-61	2.28e-56	Excitatory neuron		Gm36975	33.92	0.47	0.86	0.69	3.82e-252	9.89e-248	Pyramidal		Vsnl1	-16.7	-0.4	0.6	0.69	1.26e-62	3.27e-58	CA1		Ksr2	-9.57	-0.28	0.68	0.73	1.03e-21	2.66e-17	CA1-1		Macf1	6.62	0.44	0.39	0.33	3.58e-11	9.28e-07	Oligodendrocyte		Cadps2	20.4	1.11	0.56	0.14
Hecw2	-16.45	-1.41	0.58	0.64	8.99e-61	2.33e-56	Excitatory neuron		Pde8b	-33.87	-0.8	0.55	0.62	1.8e-251	4.67e-247	Pyramidal		Efna5	-16.69	-0.62	0.23	0.32	1.5e-62	3.88e-58	CA1		Crebbp	-9.55	-0.29	0.64	0.71	1.31e-21	3.4e-17	CA1-1		Zbtb16	-6.59	-0.35	0.42	0.5	4.32e-11	1.12e-06	Oligodendrocyte		Mcc	18.64	1.11	0.32	0.04
Sorcs1	-16.44	-1.62	0.34	0.49	1.04e-60	2.7e-56	Excitatory neuron		Xkr4	33.77	0.35	0.96	0.88	5.26e-250	1.36e-245	Pyramidal		Dst	-16.69	-0.28	0.79	0.85	1.59e-62	4.13e-58	CA1		Gm26672	-9.53	-0.53	0.23	0.33	1.64e-21	4.26e-17	CA1-1		Nrgn	6.57	0.56	0.26	0.19	4.94e-11	1.28e-06	Oligodendrocyte		Gm26854	16.92	1.11	0.27	0.04
Abl2	16.42	0.49	0.56	0.3	1.3e-60	3.36e-56	Excitatory neuron		Mycbp	33.71	0.69	0.39	0.19	4.48e-249	1.16e-244	Pyramidal		Srrm4os	-16.66	-0.76	0.17	0.26	2.49e-62	6.44e-58	CA1		Zfp799	9.52	0.4	0.51	0.42	1.65e-21	4.28e-17	CA1-1		Arid5b	6.57	0.41	0.42	0.36	4.96e-11	1.28e-06	Oligodendrocyte		Dnajc6	24.01	1.1	0.73	0.17
Mllt3	16.42	0.48	0.72	0.44	1.39e-60	3.6e-56	Excitatory neuron		1810034E14Rik	33.7	0.96	0.29	0.12	5.33e-249	1.38e-244	Pyramidal		Ptpru	16.65	0.51	0.31	0.21	2.85e-62	7.37e-58	CA1		Cask	-9.52	-0.35	0.53	0.61	1.74e-21	4.51e-17	CA1-1		Map4	6.57	0.45	0.35	0.28	4.96e-11	1.29e-06	Oligodendrocyte		Setbp1	23.95	1.1	0.87	0.27
Nrgn	16.42	0.3	0.59	0.3	1.45e-60	3.76e-56	Excitatory neuron		Fam49b	33.7	0.57	0.61	0.37	6.69e-249	1.73e-244	Pyramidal		Fam171b	16.65	0.36	0.64	0.56	2.96e-62	7.66e-58	CA1		Sms	9.52	0.45	0.45	0.36	1.78e-21	4.62e-17	CA1-1		Tenm2	6.56	0.26	0.72	0.68	5.42e-11	1.4e-06	Oligodendrocyte		Syn1	23.92	1.1	0.5	0.07
Fth1	-16.41	-1.44	0.69	0.71	1.72e-60	4.45e-56	Excitatory neuron		Gm13883	33.69	0.79	0.3	0.12	9.28e-249	2.4e-244	Pyramidal		Rnf130	-16.63	-0.45	0.43	0.54	3.97e-62	1.03e-57	CA1		Phf21a	-9.48	-0.27	0.73	0.79	2.62e-21	6.78e-17	CA1-1		Hip1	6.54	0.51	0.28	0.22	5.96e-11	1.54e-06	Oligodendrocyte		Pcdh7	20.31	1.1	0.72	0.24
Ccbe1	16.4	1.6	0.27	0.09	1.87e-60	4.84e-56	Excitatory neuron		Ttll7	33.61	0.57	0.55	0.32	1.17e-247	3.02e-243	Pyramidal		Tub	16.63	0.45	0.53	0.44	4.3e-62	1.11e-57	CA1		Acvr2a	-9.47	-0.52	0.33	0.42	2.72e-21	7.05e-17	CA1-1		Tmcc1	6.54	0.3	0.6	0.54	6.19e-11	1.6e-06	Oligodendrocyte		Agbl4	19.7	1.1	0.64	0.2
Lrrtm4	16.33	0.69	0.91	0.76	5.9e-60	1.53e-55	Excitatory neuron		Arhgap23	33.61	0.78	0.32	0.14	1.19e-247	3.08e-243	Pyramidal		Sv2b	-16.59	-0.28	0.79	0.83	7.93e-62	2.05e-57	CA1		Smim14	-9.47	-0.38	0.53	0.61	2.79e-21	7.21e-17	CA1-1		Ntrk3	6.49	0.45	0.29	0.23	8.57e-11	2.22e-06	Oligodendrocyte		Hdx	17.29	1.1	0.3	0.05
Plk2	16.33	1.11	0.29	0.1	6.25e-60	1.62e-55	Excitatory neuron		Rims1	-33.6	-0.28	0.97	0.97	1.62e-247	4.2e-243	Pyramidal		Cog5	16.59	0.32	0.71	0.64	8.14e-62	2.11e-57	CA1		Ralgps1	9.46	0.28	0.71	0.65	3.1e-21	8.03e-17	CA1-1		Rfx3	6.48	0.49	0.32	0.26	8.89e-11	2.3e-06	Oligodendrocyte		Ghr	17.28	1.1	0.31	0.06
Syn1	16.33	0.69	0.46	0.22	6.43e-60	1.66e-55	Excitatory neuron		Stum	33.56	0.68	0.47	0.26	7.06e-247	1.83e-242	Pyramidal		Prickle2	-16.59	-0.27	0.91	0.91	8.65e-62	2.24e-57	CA1		Mfsd6	-9.46	-0.54	0.22	0.31	3.12e-21	8.09e-17	CA1-1		Wdr20	-6.45	-0.45	0.2	0.27	1.11e-10	2.87e-06	Oligodendrocyte		Plppr5	23.13	1.09	0.49	0.07
Gm15414	16.33	1.48	0.29	0.1	6.53e-60	1.69e-55	Excitatory neuron		N4bp2l1	33.53	0.72	0.37	0.17	1.64e-246	4.24e-242	Pyramidal		Zmiz1	-16.58	-0.8	0.2	0.29	1e-61	2.6e-57	CA1		Elovl6	-9.44	-0.48	0.32	0.41	3.61e-21	9.34e-17	CA1-1		Grb14	6.44	0.41	0.4	0.33	1.2e-10	3.1e-06	Oligodendrocyte		Plppr2	20.7	1.09	0.39	0.06
Kcnb1	16.33	0.67	0.42	0.19	6.55e-60	1.7e-55	Excitatory neuron		Slc20a1	33.46	0.93	0.26	0.1	2.08e-245	5.37e-241	Pyramidal		Rps6ka5	-16.49	-0.65	0.31	0.41	4.2e-61	1.09e-56	CA1		Exd2	-9.44	-0.52	0.2	0.29	3.77e-21	9.76e-17	CA1-1		Alcam	6.44	0.42	0.3	0.23	1.2e-10	3.1e-06	Oligodendrocyte		Bhlhb9	17.94	1.09	0.28	0.03
4933424G05Rik	16.32	1.21	0.33	0.13	6.67e-60	1.73e-55	Excitatory neuron		Frmpd4	33.42	0.66	0.96	0.93	6.88e-245	1.78e-240	Pyramidal		Actr3	16.48	0.48	0.52	0.43	4.74e-61	1.23e-56	CA1		Slc22a23	-9.43	-0.57	0.28	0.36	3.98e-21	1.03e-16	CA1-1		Hapln2	-6.44	-0.48	0.31	0.38	1.23e-10	3.17e-06	Oligodendrocyte		Camkv	23.51	1.08	0.5	0.07
Slc1a1	16.32	0.6	0.52	0.27	6.99e-60	1.81e-55	Excitatory neuron		Megf11	33.36	1.15	0.26	0.1	5.99e-244	1.55e-239	Pyramidal		Nckap1	16.44	0.29	0.77	0.71	9.79e-61	2.53e-56	CA1		Myef2	9.43	0.35	0.57	0.49	4.15e-21	1.07e-16	CA1-1		Phactr1	6.42	0.32	0.6	0.55	1.39e-10	3.59e-06	Oligodendrocyte		Sema3e	19.67	1.08	0.41	0.07
Nova2	16.3	1.04	0.38	0.16	9.74e-60	2.52e-55	Excitatory neuron		Prkar1b	33.34	0.66	0.38	0.19	1.1e-243	2.86e-239	Pyramidal		Jph1	16.43	0.41	0.57	0.49	1.25e-60	3.25e-56	CA1		St3gal5	-9.42	-0.47	0.28	0.38	4.38e-21	1.13e-16	CA1-1		Kndc1	-6.41	-0.36	0.3	0.37	1.47e-10	3.82e-06	Oligodendrocyte		Gucy1b1	18.46	1.08	0.32	0.04
Fbxw7	16.27	0.41	0.55	0.28	1.64e-59	4.25e-55	Excitatory neuron		Gsdme	33.32	0.54	0.59	0.35	2.18e-243	5.65e-239	Pyramidal		Rab15	-16.42	-0.73	0.17	0.27	1.42e-60	3.68e-56	CA1		Fam222b	-9.41	-0.54	0.28	0.37	4.97e-21	1.29e-16	CA1-1		Tspan5	6.41	0.38	0.45	0.39	1.49e-10	3.87e-06	Oligodendrocyte		St7	24.14	1.07	0.66	0.14
Nrxn1	16.25	0.27	0.99	0.84	2.14e-59	5.54e-55	Excitatory neuron		Nbeal1	33.25	0.61	0.41	0.21	2.31e-242	5.99e-238	Pyramidal		Schip1	-16.4	-0.34	0.97	0.93	1.78e-60	4.62e-56	CA1		Cul1	-9.41	-0.4	0.39	0.49	5.01e-21	1.3e-16	CA1-1		C1ql3	6.27	0.45	0.31	0.24	3.53e-10	9.15e-06	Oligodendrocyte		Nalcn	23.13	1.07	0.77	0.21
Rapgef6	16.23	0.46	0.69	0.4	3.31e-59	8.57e-55	Excitatory neuron		St8sia1	33.21	0.82	0.33	0.15	7.96e-242	2.06e-237	Pyramidal		Cep83	16.39	0.53	0.47	0.38	2.28e-60	5.91e-56	CA1		Cacng3	-9.4	-0.6	0.29	0.37	5.51e-21	1.43e-16	CA1-1		St6gal1	6.24	0.47	0.34	0.28	4.29e-10	1.11e-05	Oligodendrocyte		Gm48512	21.41	1.07	0.57	0.13
Fbxo34	16.22	0.73	0.43	0.2	3.75e-59	9.72e-55	Excitatory neuron		Dip2a	33.21	0.92	0.32	0.15	8.13e-242	2.11e-237	Pyramidal		Iqsec2	16.39	0.39	0.64	0.57	2.32e-60	6e-56	CA1		Gm42439	-9.4	-0.34	0.64	0.7	5.53e-21	1.43e-16	CA1-1		Klf13	-6.21	-0.31	0.4	0.48	5.38e-10	1.39e-05	Oligodendrocyte		Tmem191c	20.96	1.07	0.4	0.06
Rogdi	16.2	1.05	0.33	0.13	5.27e-59	1.36e-54	Excitatory neuron		Tut7	33.15	0.76	0.32	0.14	5.92e-241	1.53e-236	Pyramidal		Gm16054	16.37	0.7	0.26	0.18	3.22e-60	8.34e-56	CA1		Supt3	-9.39	-0.47	0.3	0.39	6.23e-21	1.61e-16	CA1-1		Smad7	-6.2	-0.38	0.3	0.37	5.49e-10	1.42e-05	Oligodendrocyte		Ptprr	20.22	1.07	0.39	0.06
Hcn1	16.18	0.69	0.67	0.41	7.41e-59	1.92e-54	Excitatory neuron		Ppp1r13b	-33.14	-0.81	0.58	0.62	8.46e-241	2.19e-236	Pyramidal		Lyst	-16.36	-0.43	0.53	0.62	3.76e-60	9.73e-56	CA1		Cpeb2	-9.38	-0.58	0.27	0.36	6.41e-21	1.66e-16	CA1-1		Camk2a	6.2	0.43	0.31	0.24	5.64e-10	1.46e-05	Oligodendrocyte		Dcc	19.85	1.07	0.81	0.33
Srrm3	16.16	0.79	0.47	0.23	9.07e-59	2.35e-54	Excitatory neuron		Nrip1	33.14	0.75	0.37	0.18	8.54e-241	2.21e-236	Pyramidal		Smarca2	-16.35	-0.52	0.39	0.49	4.62e-60	1.2e-55	CA1		Tnrc18	-9.37	-0.49	0.29	0.38	7.03e-21	1.82e-16	CA1-1		Tra2b	-6.17	-0.47	0.19	0.25	6.89e-10	1.79e-05	Oligodendrocyte		Slit2	18.13	1.07	0.36	0.07
Pcdh11x	-16.13	-2.09	0.16	0.32	1.69e-58	4.38e-54	Excitatory neuron		Myrip	33.05	0.6	0.46	0.24	1.56e-239	4.03e-235	Pyramidal		Sulf2	-16.29	-0.68	0.2	0.29	1.12e-59	2.91e-55	CA1		Dmtf1	-9.36	-0.6	0.18	0.26	8.08e-21	2.09e-16	CA1-1		Arhgef28	6.17	0.46	0.3	0.24	6.96e-10	1.8e-05	Oligodendrocyte		Cacna1a	23.84	1.06	0.86	0.26
Scai	16.12	0.47	0.65	0.37	1.85e-58	4.8e-54	Excitatory neuron		Necab1	33.04	1.24	0.32	0.16	2.36e-239	6.1e-235	Pyramidal		Greb1l	16.26	0.43	0.46	0.36	2.03e-59	5.25e-55	CA1		Ddx24	-9.36	-0.33	0.54	0.62	8.09e-21	2.1e-16	CA1-1		Srek1	-6.12	-0.32	0.29	0.37	9.33e-10	2.42e-05	Oligodendrocyte		Amph	22.68	1.06	0.78	0.23
Map4k3	16.12	0.56	0.6	0.34	1.9e-58	4.91e-54	Excitatory neuron		Dzank1	32.98	0.65	0.42	0.22	1.84e-238	4.76e-234	Pyramidal		Rgs17	-16.23	-0.66	0.29	0.38	3.04e-59	7.88e-55	CA1		Tmem175	-9.36	-0.38	0.37	0.46	8.33e-21	2.16e-16	CA1-1		Stxbp5l	-6.11	-0.37	0.19	0.26	1.01e-09	2.61e-05	Oligodendrocyte		Aifm3	18.42	1.06	0.27	0.03
Plppr4	16.11	0.38	0.65	0.37	2.08e-58	5.38e-54	Excitatory neuron		Slc4a8	32.86	0.75	0.33	0.15	7.48e-237	1.94e-232	Pyramidal		Miat	16.22	0.26	0.85	0.81	3.4e-59	8.8e-55	CA1		Nmt2	-9.35	-0.38	0.46	0.55	8.43e-21	2.18e-16	CA1-1		Srsf11	-6.03	-0.3	0.29	0.36	1.64e-09	4.24e-05	Oligodendrocyte		Actn1	21.91	1.05	0.4	0.05
Phlpp1	-16.11	-1.86	0.62	0.64	2.14e-58	5.54e-54	Excitatory neuron		Nuak1	32.84	0.94	0.26	0.1	1.54e-236	3.99e-232	Pyramidal		Camkv	16.2	0.37	0.65	0.57	5.46e-59	1.41e-54	CA1		Ube2d1	-9.35	-0.57	0.17	0.26	8.55e-21	2.21e-16	CA1-1		Cipc	6.02	0.49	0.28	0.22	1.79e-09	4.65e-05	Oligodendrocyte		Pde4a	21.64	1.05	0.45	0.07
Cacng3	16.11	1.14	0.33	0.13	2.34e-58	6.07e-54	Excitatory neuron		A330102I10Rik	32.83	0.63	0.45	0.24	2.21e-236	5.73e-232	Pyramidal		Gm49179	16.15	0.63	0.32	0.23	1.17e-58	3.04e-54	CA1		Icam5	9.34	0.37	0.55	0.47	9.23e-21	2.39e-16	CA1-1		Ldlrad4	-5.97	-0.36	0.23	0.3	2.36e-09	6.12e-05	Oligodendrocyte		Cacnb2	21.3	1.05	0.96	0.56
Zfp697	16.1	0.85	0.37	0.16	2.67e-58	6.92e-54	Excitatory neuron		Dlgap4	32.81	0.55	0.54	0.31	3.76e-236	9.74e-232	Pyramidal		Rras2	16.14	0.54	0.42	0.33	1.26e-58	3.27e-54	CA1		Cep112	-9.34	-0.59	0.28	0.36	9.29e-21	2.4e-16	CA1-1		Inpp5f	5.94	0.5	0.27	0.21	2.9e-09	7.52e-05	Oligodendrocyte		D10Wsu102e	20.46	1.05	0.46	0.09
Tnrc6c	16.09	0.44	0.9	0.61	2.83e-58	7.33e-54	Excitatory neuron		Ttc39b	32.76	0.91	0.26	0.1	2.44e-235	6.32e-231	Pyramidal		Cspg5	-16.09	-0.79	0.17	0.25	2.95e-58	7.65e-54	CA1		Gm15398	-9.34	-0.9	0.25	0.32	9.96e-21	2.58e-16	CA1-1		Fam172a	-5.93	-0.32	0.31	0.39	3.03e-09	7.86e-05	Oligodendrocyte		Col25a1	20.28	1.05	0.45	0.08
Ldb2	16.06	1.26	0.4	0.19	4.56e-58	1.18e-53	Excitatory neuron		Abr	-32.76	-0.58	0.72	0.73	2.49e-235	6.45e-231	Pyramidal		Acaca	-16.03	-0.34	0.45	0.56	7.57e-58	1.96e-53	CA1		Rabep1	-9.31	-0.31	0.56	0.63	1.33e-20	3.45e-16	CA1-1		Gtf2i	5.92	0.49	0.26	0.2	3.3e-09	8.55e-05	Oligodendrocyte		Jph4	20.04	1.05	0.39	0.06
Kdm7a	16.05	0.62	0.45	0.22	6.12e-58	1.58e-53	Excitatory neuron		Rnf180	32.74	0.78	0.31	0.13	4.52e-235	1.17e-230	Pyramidal		2310002F09Rik	16.02	0.87	0.27	0.19	9.63e-58	2.49e-53	CA1		Klf13	-9.27	-0.6	0.22	0.3	1.9e-20	4.92e-16	CA1-1		Pcdh15	-5.9	-0.31	0.23	0.3	3.53e-09	9.14e-05	Oligodendrocyte		Myrip	19.85	1.05	0.37	0.05
Hspa12a	16	0.69	0.39	0.17	1.33e-57	3.44e-53	Excitatory neuron		Ripor2	32.68	0.59	0.6	0.37	2.72e-234	7.05e-230	Pyramidal		Phc2	16.02	0.42	0.54	0.46	9.67e-58	2.5e-53	CA1		Nbeal1	-9.27	-0.46	0.32	0.41	1.95e-20	5.05e-16	CA1-1		Tulp4	5.89	0.31	0.49	0.43	3.76e-09	9.74e-05	Oligodendrocyte		Sgcd	19.58	1.05	0.65	0.2
Mtus2	15.98	0.62	0.55	0.29	1.66e-57	4.29e-53	Excitatory neuron		Dab2ip	32.67	0.87	0.29	0.12	4.52e-234	1.17e-229	Pyramidal		Gm35188	-16.01	-0.38	0.52	0.62	1.08e-57	2.79e-53	CA1		Mpc1	-9.26	-0.51	0.26	0.35	2.03e-20	5.26e-16	CA1-1		Lrfn5	5.87	0.44	0.31	0.25	4.27e-09	0.000111	Oligodendrocyte		Adcy8	18.31	1.05	0.33	0.05
Lrrc4	15.97	0.51	0.67	0.39	2.08e-57	5.38e-53	Excitatory neuron		Fsd1l	32.64	0.71	0.34	0.16	1.11e-233	2.86e-229	Pyramidal		Sez6	16.01	0.49	0.39	0.29	1.13e-57	2.92e-53	CA1		Dcaf5	-9.25	-0.47	0.32	0.41	2.15e-20	5.58e-16	CA1-1		Calm2	5.86	0.36	0.4	0.34	4.66e-09	0.000121	Oligodendrocyte		Cacnb4	23.11	1.04	0.78	0.21
Matn2	15.97	0.87	0.34	0.14	2.18e-57	5.65e-53	Excitatory neuron		Gm16267	-32.54	-1.68	0.15	0.27	2.57e-232	6.66e-228	Pyramidal		Arid5b	15.96	0.37	0.53	0.43	2.56e-57	6.64e-53	CA1		Casc4	-9.24	-0.32	0.66	0.71	2.58e-20	6.68e-16	CA1-1		C130071C03Rik	-5.84	-0.44	0.21	0.27	5.15e-09	0.000133	Oligodendrocyte		Cacng7	17.78	1.04	0.31	0.05
Mgat4c	15.96	1	0.57	0.35	2.4e-57	6.2e-53	Excitatory neuron		Ankrd12	32.5	0.47	0.74	0.51	9.36e-232	2.42e-227	Pyramidal		Prkacb	-15.91	-0.58	0.28	0.37	5.26e-57	1.36e-52	CA1		Timm44	9.22	0.41	0.49	0.41	2.94e-20	7.61e-16	CA1-1		Rbm39	-5.83	-0.25	0.5	0.57	5.52e-09	0.000143	Oligodendrocyte		Gm20713	14.86	1.04	0.3	0.07
Rabgap1l	15.96	0.39	0.86	0.59	2.57e-57	6.65e-53	Excitatory neuron		Cpeb2	32.48	0.79	0.34	0.16	1.78e-231	4.62e-227	Pyramidal		Gm26936	-15.9	-0.67	0.21	0.3	6.4e-57	1.66e-52	CA1		Timp4	9.2	0.45	0.4	0.32	3.69e-20	9.55e-16	CA1-1		Endod1	-5.83	-0.35	0.25	0.32	5.68e-09	0.000147	Oligodendrocyte		Slc4a10	23.28	1.03	0.86	0.27
Trio	15.95	0.43	0.78	0.47	2.89e-57	7.49e-53	Excitatory neuron		Kctd1	32.47	0.65	0.49	0.28	2.86e-231	7.42e-227	Pyramidal		Eef2k	-15.87	-0.63	0.21	0.31	1.09e-56	2.83e-52	CA1		Rnf157	-9.19	-0.38	0.47	0.55	3.88e-20	1e-15	CA1-1		Ddr1	-5.78	-0.39	0.22	0.28	7.63e-09	0.000197	Oligodendrocyte		Sipa1l3	23.07	1.03	0.65	0.15
Lzts1	15.94	1.13	0.28	0.1	3.34e-57	8.65e-53	Excitatory neuron		Actr2	32.45	0.53	0.58	0.34	5.57e-231	1.44e-226	Pyramidal		Cadm3	-15.86	-0.54	0.26	0.36	1.3e-56	3.36e-52	CA1		Evl	-9.19	-0.62	0.25	0.34	3.98e-20	1.03e-15	CA1-1		Grin2b	5.78	0.28	0.53	0.47	7.63e-09	0.000198	Oligodendrocyte		1810034E14Rik	17.68	1.03	0.33	0.06
Itgbl1	15.91	1.18	0.3	0.11	5.8e-57	1.5e-52	Excitatory neuron		Tmem117	-32.42	-1	0.41	0.51	1.3e-230	3.37e-226	Pyramidal		Gm11906	15.82	0.68	0.35	0.27	2.3e-56	5.97e-52	CA1		Disp2	-9.19	-0.46	0.33	0.41	4.02e-20	1.04e-15	CA1-1		Macrod2	5.77	0.29	0.49	0.43	7.72e-09	0.0002	Oligodendrocyte		Bbs5	17.67	1.03	0.26	0.03
Flnb	15.9	0.57	0.57	0.31	6.41e-57	1.66e-52	Excitatory neuron		Lims1	32.31	0.72	0.36	0.18	5.44e-229	1.41e-224	Pyramidal		Ptn	15.81	0.44	0.46	0.35	2.48e-56	6.41e-52	CA1		Mef2c	-9.18	-0.56	0.39	0.47	4.21e-20	1.09e-15	CA1-1		Prpf4b	5.73	0.4	0.36	0.3	1.03e-08	0.000266	Oligodendrocyte		Arfgef3	24.15	1.02	0.6	0.11
Gm33228	15.87	1.25	0.3	0.11	1.1e-56	2.86e-52	Excitatory neuron		Gm27032	32.26	0.58	0.41	0.21	2.88e-228	7.47e-224	Pyramidal		Slc24a4	15.71	0.36	0.44	0.34	1.23e-55	3.2e-51	CA1		Canx	-9.17	-0.41	0.28	0.38	4.66e-20	1.21e-15	CA1-1		Clmn	5.7	0.31	0.49	0.43	1.23e-08	0.000318	Oligodendrocyte		Map2	23.24	1.02	0.91	0.32
Slc1a3	-15.86	-3.22	0.11	0.26	1.2e-56	3.1e-52	Excitatory neuron		Mtmr12	-32.24	-1.11	0.38	0.47	5.58e-228	1.44e-223	Pyramidal		St3gal5	-15.69	-0.56	0.35	0.45	1.84e-55	4.77e-51	CA1		Sort1	-9.16	-0.29	0.59	0.67	5.17e-20	1.34e-15	CA1-1		Arhgap23	5.68	0.25	0.6	0.55	1.32e-08	0.000341	Oligodendrocyte		Tle1	21.86	1.02	0.52	0.1
Gm30382	15.86	1.61	0.26	0.08	1.21e-56	3.14e-52	Excitatory neuron		Aig1	32.18	0.49	0.65	0.41	3.37e-227	8.73e-223	Pyramidal		Rufy3	-15.68	-0.33	0.57	0.67	1.92e-55	4.97e-51	CA1		Fgfr1	9.14	0.41	0.41	0.32	6.01e-20	1.56e-15	CA1-1		Stmn3	-5.65	-0.38	0.22	0.28	1.62e-08	0.000418	Oligodendrocyte		Ncam2	20.63	1.02	0.94	0.48
Kcnq5	15.86	1.31	0.65	0.44	1.22e-56	3.16e-52	Excitatory neuron		Nek1	32.15	0.62	0.41	0.21	7.9e-227	2.05e-222	Pyramidal		Plekhg5	15.68	0.45	0.53	0.45	2.11e-55	5.46e-51	CA1		Nme7	9.11	0.26	0.75	0.7	8.04e-20	2.08e-15	CA1-1		Mdm4	-5.59	-0.36	0.2	0.26	2.33e-08	0.000604	Oligodendrocyte		Coro2b	19.5	1.02	0.37	0.06
Ablim2	15.86	0.5	0.52	0.27	1.23e-56	3.2e-52	Excitatory neuron		Iqsec3	32.12	0.66	0.41	0.21	1.99e-226	5.16e-222	Pyramidal		Tmsb4x	15.67	0.36	0.65	0.57	2.59e-55	6.7e-51	CA1		Rab3c	-9.1	-0.3	0.75	0.79	8.63e-20	2.24e-15	CA1-1		Clk1	5.56	0.41	0.32	0.26	2.71e-08	0.000702	Oligodendrocyte		Gabra2	23.41	1.01	0.79	0.21
Dcc	15.86	0.61	0.75	0.51	1.27e-56	3.28e-52	Excitatory neuron		Gm49961	32.1	0.62	0.37	0.18	4.38e-226	1.14e-221	Pyramidal		Mtmr1	15.65	0.46	0.49	0.4	3.18e-55	8.23e-51	CA1		Clk1	-9.08	-0.28	0.66	0.71	1.12e-19	2.89e-15	CA1-1		Itch	5.52	0.36	0.38	0.32	3.39e-08	0.000877	Oligodendrocyte		Kcnma1	23.06	1.01	0.98	0.53
4930545L23Rik	15.82	0.93	0.35	0.14	2.22e-56	5.75e-52	Excitatory neuron		Reep1	32.1	0.53	0.56	0.33	5.13e-226	1.33e-221	Pyramidal		B3gat2	-15.58	-0.6	0.18	0.27	1.06e-54	2.75e-50	CA1		Ube2e3	9.08	0.42	0.41	0.33	1.12e-19	2.9e-15	CA1-1		Rab2a	-5.49	-0.34	0.25	0.31	4.07e-08	0.00105	Oligodendrocyte		Ppp4r4	22.15	1.01	0.45	0.07
Fgfr2	-15.81	-0.8	0.88	0.82	2.49e-56	6.45e-52	Excitatory neuron		Setd4	32.07	0.57	0.44	0.23	1.33e-225	3.45e-221	Pyramidal		Lgi1	-15.51	-0.32	0.57	0.66	2.76e-54	7.16e-50	CA1		Mical3	-9.07	-0.32	0.58	0.65	1.15e-19	2.99e-15	CA1-1		Fgf12	-5.46	-0.36	0.27	0.33	4.71e-08	0.00122	Oligodendrocyte		Tub	21.62	1.01	0.42	0.06
Ttc19	15.79	0.43	0.65	0.37	3.94e-56	1.02e-51	Excitatory neuron		Grm3	32.06	0.85	0.43	0.24	1.44e-225	3.74e-221	Pyramidal		Daam1	-15.51	-0.43	0.4	0.5	2.98e-54	7.7e-50	CA1		Gm41361	9.07	0.5	0.36	0.28	1.2e-19	3.12e-15	CA1-1		Dpp10	-5.44	-0.37	0.22	0.28	5.32e-08	0.00138	Oligodendrocyte		Kbtbd11	20.87	1.01	0.4	0.06
Gm5441	15.78	1.08	0.36	0.16	4.17e-56	1.08e-51	Excitatory neuron		Etv6	31.94	0.94	0.26	0.1	8.52e-224	2.21e-219	Pyramidal		Syt7	-15.46	-0.36	0.53	0.62	6.23e-54	1.61e-49	CA1		Rgs7bp	-9.06	-0.3	0.77	0.82	1.27e-19	3.3e-15	CA1-1		Rb1	-5.43	-0.35	0.21	0.27	5.63e-08	0.00146	Oligodendrocyte		Cald1	19.22	1.01	0.46	0.1
Ttc7b	15.76	0.49	0.59	0.33	5.48e-56	1.42e-51	Excitatory neuron		Cdkl5	31.91	0.47	0.62	0.39	1.86e-223	4.82e-219	Pyramidal		Nup93	15.4	0.35	0.6	0.52	1.52e-53	3.94e-49	CA1		Zfp1	9.06	0.39	0.45	0.36	1.33e-19	3.44e-15	CA1-1		Pafah1b1	5.43	0.32	0.48	0.42	5.71e-08	0.00148	Oligodendrocyte		Gm50250	18.7	1.01	0.32	0.04
Zfp385b	15.75	0.53	0.57	0.32	6.83e-56	1.77e-51	Excitatory neuron		Cep112	-31.9	-1.07	0.39	0.49	2.85e-223	7.37e-219	Pyramidal		Gm15680	15.31	0.53	0.41	0.32	6.61e-53	1.71e-48	CA1		Supt20	-9.05	-0.39	0.34	0.43	1.38e-19	3.57e-15	CA1-1		Ckb	5.36	0.37	0.35	0.29	8.22e-08	0.00213	Oligodendrocyte		Gm16189	17.81	1.01	0.29	0.04
Dagla	15.71	0.87	0.34	0.14	1.39e-55	3.6e-51	Excitatory neuron		Cacna1b	31.86	0.46	0.68	0.45	1.03e-222	2.65e-218	Pyramidal		Astn2	15.29	0.29	0.67	0.59	9.19e-53	2.38e-48	CA1		Plcl1	-9.04	-1.37	0.26	0.32	1.54e-19	4e-15	CA1-1		Insr	-5.35	-0.33	0.26	0.32	8.85e-08	0.00229	Oligodendrocyte		Olfm3	16.7	1.01	0.29	0.05
Frmd4a	15.7	0.29	0.94	0.66	1.41e-55	3.66e-51	Excitatory neuron		Trpc5	31.8	0.47	0.57	0.35	6.12e-222	1.58e-217	Pyramidal		4930587E11Rik	15.27	0.33	0.5	0.4	1.13e-52	2.93e-48	CA1		Snrnp48	-9.03	-0.47	0.31	0.39	1.64e-19	4.25e-15	CA1-1		Pbx1	5.34	0.38	0.26	0.2	9.18e-08	0.00238	Oligodendrocyte		Ablim2	21.83	1	0.58	0.13
Gse1	15.7	0.56	0.54	0.29	1.5e-55	3.9e-51	Excitatory neuron		Gm13269	31.76	0.59	0.69	0.5	2.61e-221	6.75e-217	Pyramidal		Oxr1	-15.26	-0.27	0.94	0.95	1.44e-52	3.72e-48	CA1		Maged1	-9.02	-0.44	0.21	0.29	1.96e-19	5.07e-15	CA1-1		Cadps	-5.3	-0.32	0.29	0.35	1.18e-07	0.00307	Oligodendrocyte		Gm49961	18.74	1	0.32	0.04
Klhdc10	15.67	0.44	0.7	0.42	2.29e-55	5.93e-51	Excitatory neuron		Flnb	31.75	0.5	0.66	0.42	3.36e-221	8.69e-217	Pyramidal		Ralgapa2	15.24	0.32	0.68	0.62	1.8e-52	4.66e-48	CA1		Bckdhb	-9.01	-0.44	0.31	0.4	1.99e-19	5.15e-15	CA1-1		Arhgap21	-5.3	-0.32	0.33	0.39	1.19e-07	0.00307	Oligodendrocyte		Ppp1r1a	18.39	1	0.32	0.04
Med12l	15.67	0.46	0.64	0.36	2.32e-55	6.01e-51	Excitatory neuron		Gfod1	-31.75	-0.82	0.54	0.59	3.43e-221	8.87e-217	Pyramidal		Prex2	-15.24	-0.58	0.23	0.32	1.9e-52	4.92e-48	CA1		Adam10	-9	-0.45	0.32	0.41	2.17e-19	5.61e-15	CA1-1		Crebbp	5.27	0.42	0.32	0.26	1.39e-07	0.00359	Oligodendrocyte		9330175M20Rik	17.94	1	0.35	0.06
Tmem200a	15.66	1.25	0.27	0.09	2.69e-55	6.97e-51	Excitatory neuron		5330434G04Rik	31.73	0.49	0.72	0.5	6.48e-221	1.68e-216	Pyramidal		Xylt1	-15.24	-0.34	0.62	0.7	1.93e-52	4.99e-48	CA1		Mfsd11	9	0.52	0.29	0.22	2.32e-19	6.02e-15	CA1-1		Rims2	-5.25	-0.35	0.2	0.25	1.56e-07	0.00403	Oligodendrocyte		Arhgap10	16.64	1	0.25	0.03
Cldn11	-15.66	-2.68	0.12	0.26	3.06e-55	7.92e-51	Excitatory neuron		Wwc2	31.69	0.84	0.27	0.11	2.42e-220	6.27e-216	Pyramidal		Gse1	15.21	0.37	0.62	0.54	2.9e-52	7.5e-48	CA1		Peak1	-9	-0.46	0.4	0.48	2.35e-19	6.08e-15	CA1-1		Pik3r1	-5.24	-0.3	0.29	0.36	1.57e-07	0.00406	Oligodendrocyte		Meis2	15.43	1	0.39	0.11
Slc24a5	15.65	0.61	0.54	0.3	3.09e-55	8.01e-51	Excitatory neuron		Agk	31.65	0.6	0.37	0.18	6.83e-220	1.77e-215	Pyramidal		Osbpl10	-15.19	-0.73	0.29	0.37	4.16e-52	1.08e-47	CA1		P2ry12	-8.99	-0.52	0.21	0.3	2.53e-19	6.55e-15	CA1-1		Cadm1	5.14	0.27	0.46	0.39	2.73e-07	0.00708	Oligodendrocyte		Arhgef9	23.44	0.99	0.66	0.14
Arpc2	15.65	0.4	0.55	0.3	3.37e-55	8.74e-51	Excitatory neuron		Raph1	31.59	0.5	0.53	0.31	5.63e-219	1.46e-214	Pyramidal		Arntl	15.17	0.6	0.35	0.27	5.47e-52	1.42e-47	CA1		Pitpnm2	-8.98	-0.56	0.21	0.29	2.76e-19	7.16e-15	CA1-1		Dock5	5.09	0.42	0.26	0.21	3.65e-07	0.00944	Oligodendrocyte		Ctnna2	22.4	0.99	0.97	0.51
Herc3	15.63	0.59	0.5	0.26	4.29e-55	1.11e-50	Excitatory neuron		Prepl	31.55	0.56	0.44	0.23	1.73e-218	4.48e-214	Pyramidal		Rab27b	15.16	0.43	0.4	0.31	6.7e-52	1.74e-47	CA1		Plxna2	-8.97	-0.34	0.55	0.62	2.86e-19	7.41e-15	CA1-1		Rasal2	5.04	0.38	0.31	0.26	4.65e-07	0.012	Oligodendrocyte		Mllt3	22.13	0.99	0.74	0.21
Pdzd2	15.63	0.84	0.48	0.25	4.88e-55	1.26e-50	Excitatory neuron		Pigk	31.53	0.38	0.93	0.85	3.09e-218	8.01e-214	Pyramidal		Ephb2	-15.14	-0.59	0.22	0.3	8.74e-52	2.26e-47	CA1		Gm13944	-8.97	-0.51	0.28	0.36	2.93e-19	7.59e-15	CA1-1		Ankrd17	4.94	0.43	0.28	0.23	7.62e-07	0.0197	Oligodendrocyte		B3galt1	21.55	0.99	0.92	0.38
Fmn2	15.62	0.37	0.7	0.41	5.16e-55	1.34e-50	Excitatory neuron		Pak1	31.51	0.63	0.46	0.25	7.11e-218	1.84e-213	Pyramidal		Tafa5	15.14	0.28	0.65	0.56	8.96e-52	2.32e-47	CA1		Tspan13	8.97	0.29	0.68	0.62	2.99e-19	7.74e-15	CA1-1		Atf7ip	4.94	0.42	0.26	0.21	7.95e-07	0.0206	Oligodendrocyte		Nckap5	19.38	0.99	0.47	0.1
Cntn1	15.62	0.38	0.86	0.55	5.26e-55	1.36e-50	Excitatory neuron		Traip	31.49	0.83	0.3	0.13	1.3e-217	3.38e-213	Pyramidal		Slc25a27	-15.12	-0.4	0.41	0.51	1.19e-51	3.08e-47	CA1		A530046M15Rik	8.96	0.34	0.5	0.41	3.33e-19	8.63e-15	CA1-1		Wdr33	-4.92	-0.27	0.23	0.29	8.51e-07	0.022	Oligodendrocyte		Prdm5	18.43	0.99	0.43	0.1
Pde8b	15.61	0.42	0.58	0.32	6.57e-55	1.7e-50	Excitatory neuron		Dapk1	-31.48	-0.55	0.76	0.77	1.89e-217	4.91e-213	Pyramidal		Cxadr	-15.09	-0.61	0.18	0.26	2e-51	5.17e-47	CA1		Mrps26	8.95	0.54	0.32	0.25	3.72e-19	9.63e-15	CA1-1		Atp2a2	4.89	0.32	0.4	0.35	9.95e-07	0.0258	Oligodendrocyte		Actl6b	17.56	0.99	0.25	0.03
Uggt2	15.6	0.67	0.47	0.24	6.75e-55	1.75e-50	Excitatory neuron		0610043K17Rik	31.47	0.72	0.31	0.14	1.99e-217	5.14e-213	Pyramidal		Htr1f	15.09	0.4	0.45	0.36	2e-51	5.18e-47	CA1		Nexmif	-8.93	-0.4	0.41	0.49	4.19e-19	1.09e-14	CA1-1		Nav2	-4.88	-0.39	0.21	0.27	1.04e-06	0.0268	Oligodendrocyte		Kcnq5	14.68	0.99	0.62	0.27
Mmd	15.58	0.5	0.35	0.14	9.32e-55	2.41e-50	Excitatory neuron		Phf20l1	-31.47	-0.53	0.76	0.77	2.12e-217	5.48e-213	Pyramidal		Ncbp1	15.08	0.59	0.33	0.24	2.35e-51	6.1e-47	CA1		Wnk2	-8.91	-0.36	0.48	0.56	5.1e-19	1.32e-14	CA1-1		Aatk	4.85	0.31	0.44	0.39	1.21e-06	0.0314	Oligodendrocyte		Prelid3a	22.28	0.98	0.45	0.07
Gm27032	15.56	0.7	0.35	0.14	1.39e-54	3.6e-50	Excitatory neuron		Myo6	31.44	0.65	0.39	0.2	6.65e-217	1.72e-212	Pyramidal		D030068K23Rik	-15.06	-0.72	0.26	0.35	2.86e-51	7.4e-47	CA1		Myo5a	-8.91	-0.29	0.58	0.65	5.2e-19	1.35e-14	CA1-1		Erc2	4.84	0.32	0.39	0.34	1.28e-06	0.033	Oligodendrocyte		Dbn1	21.73	0.98	0.42	0.06
Kcnq1ot1	15.53	0.44	0.84	0.54	2.27e-54	5.88e-50	Excitatory neuron		Bdh1	31.38	0.84	0.26	0.11	3.96e-216	1.02e-211	Pyramidal		Asap1	-15.03	-0.6	0.61	0.67	4.38e-51	1.13e-46	CA1		Map3k13	-8.91	-0.57	0.19	0.27	5.3e-19	1.37e-14	CA1-1		Cacna1e	4.83	0.38	0.26	0.21	1.39e-06	0.036	Oligodendrocyte		Mir9-3hg	21.01	0.98	0.47	0.08
Gm16183	15.51	0.94	0.36	0.16	2.84e-54	7.35e-50	Excitatory neuron		Ar	31.34	0.84	0.29	0.13	1.18e-215	3.06e-211	Pyramidal		Mindy3	15.03	0.5	0.46	0.39	4.5e-51	1.17e-46	CA1		Trps1	-8.89	-0.62	0.28	0.36	6e-19	1.55e-14	CA1-1		5031439G07Rik	-4.82	-0.26	0.28	0.34	1.44e-06	0.0372	Oligodendrocyte		Zfyve28	20.43	0.98	0.4	0.06
Col4a2	15.51	1.06	0.32	0.13	3.08e-54	7.97e-50	Excitatory neuron		Itga8	-31.32	-0.61	0.58	0.66	2.24e-215	5.79e-211	Pyramidal		Gm15478	-15.03	-0.47	0.31	0.41	4.55e-51	1.18e-46	CA1		Ccdc34	8.89	0.48	0.34	0.27	6e-19	1.55e-14	CA1-1		Pcsk2	-4.78	-0.33	0.22	0.28	1.73e-06	0.0448	Oligodendrocyte		Pla2g3	18.99	0.98	0.46	0.1
Pip5k1a	15.49	0.56	0.49	0.25	3.83e-54	9.93e-50	Excitatory neuron		Gm20275	31.3	0.41	0.77	0.53	5.19e-215	1.34e-210	Pyramidal		Slc8a3	-15.01	-0.79	0.17	0.25	5.87e-51	1.52e-46	CA1		Irf2	-8.89	-0.41	0.4	0.48	6.36e-19	1.65e-14	CA1-1		Kctd13	-4.78	-0.29	0.31	0.37	1.74e-06	0.045	Oligodendrocyte		Gm12709	18.75	0.98	0.3	0.04
Dock10	-15.49	-1.17	0.52	0.64	4.18e-54	1.08e-49	Excitatory neuron		Sik3	31.26	0.49	0.74	0.52	1.75e-214	4.52e-210	Pyramidal		Farp1	-14.98	-0.6	0.33	0.41	9.65e-51	2.5e-46	CA1		Pknox2	-8.88	-0.53	0.24	0.32	6.48e-19	1.68e-14	CA1-1		Frmpd4	4.77	0.35	0.31	0.27	1.81e-06	0.0469	Oligodendrocyte		Tulp3	18.16	0.98	0.34	0.06
Bicdl1	15.49	0.93	0.38	0.18	4.29e-54	1.11e-49	Excitatory neuron		Fntb	31.23	0.59	0.4	0.21	4.75e-214	1.23e-209	Pyramidal		Pakap	14.97	0.3	0.72	0.65	1.22e-50	3.17e-46	CA1		Nek1	-8.87	-0.42	0.32	0.41	7.14e-19	1.85e-14	CA1-1		Fign	4.77	0.4	0.29	0.25	1.83e-06	0.0474	Oligodendrocyte		Ranbp17	17.61	0.98	0.35	0.07
Fnbp1	-15.47	-1.81	0.46	0.55	5.23e-54	1.35e-49	Excitatory neuron		Zfp608	-31.2	-0.81	0.51	0.58	1.22e-213	3.16e-209	Pyramidal		Rnf165	14.84	0.36	0.6	0.53	8.29e-50	2.15e-45	CA1		Syt4	-8.85	-0.56	0.19	0.27	9.11e-19	2.36e-14	CA1-1		Ddx24	4.76	0.39	0.26	0.21	1.9e-06	0.0492	Oligodendrocyte		Slc8a3	17.51	0.98	0.39	0.09
Neurod2	15.47	0.9	0.27	0.09	5.41e-54	1.4e-49	Excitatory neuron		Sgms1	31.19	0.46	0.58	0.35	1.37e-213	3.55e-209	Pyramidal		Bmerb1	-14.84	-0.4	0.48	0.57	8.48e-50	2.2e-45	CA1		Hmg20a	-8.84	-0.45	0.34	0.42	9.45e-19	2.45e-14	CA1-1		Kctd16	-4.76	-0.28	0.33	0.39	1.98e-06	0.0513	Oligodendrocyte		Mdga2	22.64	0.97	0.98	0.56
Mpped2	15.47	0.52	0.53	0.29	5.8e-54	1.5e-49	Excitatory neuron		Filip1l	31.11	0.75	0.28	0.12	1.87e-212	4.83e-208	Pyramidal		Gm3764	14.81	0.42	0.51	0.43	1.18e-49	3.07e-45	CA1		Megf9	8.83	0.3	0.61	0.54	1.05e-18	2.71e-14	CA1-1		Rpl13	4.72	0.42	0.3	0.25	2.32e-06	0.0602	Oligodendrocyte		Dgki	22.02	0.97	0.96	0.43
Agtpbp1	15.45	0.46	0.59	0.33	7.47e-54	1.93e-49	Excitatory neuron		Rspo3	31.06	0.91	0.29	0.13	8.31e-212	2.15e-207	Pyramidal		Tnrc6a	-14.81	-0.35	0.49	0.59	1.24e-49	3.21e-45	CA1		Tbcel	8.83	0.48	0.36	0.28	1.08e-18	2.8e-14	CA1-1		Trim44	-4.71	-0.35	0.22	0.28	2.48e-06	0.0642	Oligodendrocyte		Rnf165	21.56	0.97	0.46	0.07
Nvl	15.45	0.52	0.53	0.29	7.7e-54	1.99e-49	Excitatory neuron		Plpbp	31	0.71	0.31	0.15	5.83e-211	1.51e-206	Pyramidal		Brinp2	-14.78	-0.49	0.55	0.61	1.84e-49	4.77e-45	CA1		Snca	-8.83	-0.31	0.59	0.66	1.09e-18	2.82e-14	CA1-1		Pakap.1	-4.69	-0.28	0.34	0.4	2.7e-06	0.0699	Oligodendrocyte		Prkcg	21.55	0.97	0.46	0.07
Kcnk9	15.44	1.18	0.26	0.08	8.57e-54	2.22e-49	Excitatory neuron		Lin7a	30.98	0.62	0.38	0.2	9.94e-211	2.57e-206	Pyramidal		Mcf2l	-14.78	-0.42	0.41	0.51	2e-49	5.18e-45	CA1		Baz2b	-8.82	-0.31	0.64	0.7	1.1e-18	2.86e-14	CA1-1		Ccdc88a	4.69	0.3	0.41	0.37	2.8e-06	0.0725	Oligodendrocyte		Mark1	19.76	0.97	0.36	0.05
1110051M20Rik	15.43	0.41	0.65	0.38	9.87e-54	2.56e-49	Excitatory neuron		Ap3b1	-30.95	-0.99	0.42	0.49	2.59e-210	6.71e-206	Pyramidal		Mrtfa	14.78	0.3	0.69	0.63	2.06e-49	5.34e-45	CA1		Crtac1	-8.82	-0.55	0.34	0.41	1.11e-18	2.87e-14	CA1-1		Elavl3	-4.68	-0.26	0.27	0.33	2.84e-06	0.0734	Oligodendrocyte		Slc35f1	19.4	0.97	0.56	0.15
Atp6v0a1	15.43	0.39	0.76	0.48	9.94e-54	2.57e-49	Excitatory neuron		Plxna4os3	-30.94	-1.06	0.38	0.47	3.4e-210	8.8e-206	Pyramidal		Magi3	-14.77	-0.4	0.39	0.48	2.16e-49	5.6e-45	CA1		Aifm3	-8.82	-0.54	0.2	0.29	1.11e-18	2.89e-14	CA1-1		Npepps	4.67	0.33	0.29	0.25	3.02e-06	0.0782	Oligodendrocyte		D830024N08Rik	19.33	0.97	0.39	0.07
Chd7	-15.42	-2.61	0.11	0.25	1.19e-53	3.09e-49	Excitatory neuron		Ttc7b	30.91	0.44	0.68	0.45	7.61e-210	1.97e-205	Pyramidal		Fam110b	-14.76	-0.42	0.42	0.51	2.5e-49	6.47e-45	CA1		Slc24a4	8.81	0.3	0.51	0.42	1.22e-18	3.17e-14	CA1-1		Lama2	4.6	0.3	0.3	0.25	4.23e-06	0.11	Oligodendrocyte		Ptpn5	18.83	0.97	0.33	0.04
Arhgap23	-15.42	-2.44	0.25	0.39	1.28e-53	3.3e-49	Excitatory neuron		Rap1gds1	30.9	0.47	0.65	0.42	1.24e-209	3.21e-205	Pyramidal		Tlk1	14.71	0.47	0.46	0.39	5.39e-49	1.39e-44	CA1		Calb1	-8.8	-0.66	0.21	0.28	1.37e-18	3.54e-14	CA1-1		Strbp	4.6	0.29	0.43	0.39	4.32e-06	0.112	Oligodendrocyte		Tcte2	18.18	0.97	0.28	0.03
Hnrnpll	15.4	0.57	0.42	0.2	1.75e-53	4.52e-49	Excitatory neuron		Sgsm2	-30.87	-1.18	0.32	0.42	2.8e-209	7.24e-205	Pyramidal		Tmem63c	-14.69	-0.51	0.26	0.35	7e-49	1.81e-44	CA1		Enpp2	-8.8	-0.64	0.2	0.28	1.42e-18	3.69e-14	CA1-1		Eif1	4.58	0.39	0.27	0.23	4.67e-06	0.121	Oligodendrocyte		Ftx	24.52	0.96	0.71	0.16
Casc4	15.37	0.48	0.62	0.36	2.73e-53	7.07e-49	Excitatory neuron		Orai2	-30.86	-1.58	0.17	0.28	4.62e-209	1.2e-204	Pyramidal		Bbx	14.68	0.48	0.45	0.37	8.21e-49	2.13e-44	CA1		Chst9	-8.79	-0.75	0.19	0.26	1.48e-18	3.84e-14	CA1-1		Myo9a	4.56	0.35	0.29	0.24	5.07e-06	0.131	Oligodendrocyte		Wasf1	23.86	0.96	0.72	0.17
Nck2	15.36	0.67	0.36	0.16	2.88e-53	7.45e-49	Excitatory neuron		Mcc	-30.85	-1.08	0.17	0.29	4.94e-209	1.28e-204	Pyramidal		Spire1	-14.68	-0.36	0.51	0.6	8.89e-49	2.3e-44	CA1		Ndfip2	-8.78	-0.48	0.33	0.41	1.68e-18	4.35e-14	CA1-1		Mtmr2	-4.55	-0.31	0.2	0.25	5.34e-06	0.138	Oligodendrocyte		Pgbd5	22.3	0.96	0.51	0.09
Slc16a7	15.36	0.52	0.46	0.22	3.13e-53	8.09e-49	Excitatory neuron		Ppm1e	30.8	0.42	0.95	0.91	2.92e-208	7.56e-204	Pyramidal		Grid1	-14.63	-0.32	0.88	0.9	1.72e-48	4.46e-44	CA1		BC052040	-8.77	-0.6	0.19	0.27	1.72e-18	4.44e-14	CA1-1		Mrtfb	-4.51	-0.32	0.23	0.28	6.49e-06	0.168	Oligodendrocyte		Spata7	21.27	0.96	0.46	0.08
Ppp1r16b	-15.36	-2.24	0.31	0.44	3.14e-53	8.13e-49	Excitatory neuron		Gm16183	30.77	0.58	0.44	0.24	5.99e-208	1.55e-203	Pyramidal		Spred1	14.61	0.38	0.45	0.36	2.39e-48	6.19e-44	CA1		Lrfn2	-8.77	-0.37	0.5	0.57	1.81e-18	4.68e-14	CA1-1		Enah	-4.5	-0.3	0.27	0.33	6.81e-06	0.176	Oligodendrocyte		Fbxo41	20.21	0.96	0.34	0.04
Acvr2a	15.36	0.68	0.45	0.23	3.28e-53	8.49e-49	Excitatory neuron		Camk1d	30.7	0.36	0.93	0.83	5.03e-207	1.3e-202	Pyramidal		C78859	14.6	0.42	0.52	0.45	2.62e-48	6.79e-44	CA1		Tbl1x	-8.77	-0.5	0.26	0.34	1.85e-18	4.79e-14	CA1-1		Zdhhc14	4.5	0.26	0.41	0.36	6.88e-06	0.178	Oligodendrocyte		Tox	16.3	0.96	0.38	0.09
Sgip1	15.35	0.43	0.86	0.56	3.79e-53	9.81e-49	Excitatory neuron		Csrnp3	30.66	0.43	0.78	0.56	2.21e-206	5.72e-202	Pyramidal		B3gat1	14.6	0.52	0.36	0.27	2.86e-48	7.42e-44	CA1		Tsc22d1	-8.76	-0.28	0.62	0.69	1.95e-18	5.05e-14	CA1-1		Ubr2	4.47	0.34	0.28	0.23	7.97e-06	0.206	Oligodendrocyte		Gm2164	15.29	0.96	0.34	0.09
Srgap1	-15.33	-2.31	0.13	0.28	4.48e-53	1.16e-48	Excitatory neuron		Iqsec1	30.59	0.47	0.68	0.45	1.57e-205	4.08e-201	Pyramidal		Pdzd2	-14.57	-0.64	0.28	0.37	4.27e-48	1.1e-43	CA1		Hdac8	-8.75	-0.37	0.44	0.53	2.06e-18	5.34e-14	CA1-1		Actb	4.46	0.28	0.42	0.38	8.13e-06	0.211	Oligodendrocyte		C130071C03Rik	22.76	0.95	0.78	0.22
Pacrg	-15.33	-2.14	0.36	0.47	4.63e-53	1.2e-48	Excitatory neuron		Sparcl1	-30.56	-1.06	0.34	0.44	3.9e-205	1.01e-200	Pyramidal		Tbc1d9	-14.54	-0.59	0.19	0.28	6.6e-48	1.71e-43	CA1		Ablim1	-8.75	-0.65	0.23	0.31	2.11e-18	5.46e-14	CA1-1		Ptma	-4.45	-0.27	0.27	0.33	8.59e-06	0.222	Oligodendrocyte		B230209E15Rik	21.71	0.95	0.45	0.07
Jph4	15.33	0.79	0.35	0.15	4.79e-53	1.24e-48	Excitatory neuron		Jarid2	30.51	0.49	0.54	0.32	2.17e-204	5.63e-200	Pyramidal		Camkmt	14.54	0.35	0.63	0.56	7.25e-48	1.88e-43	CA1		Grik5	8.74	0.37	0.57	0.5	2.25e-18	5.83e-14	CA1-1		Osbpl1a	4.44	0.38	0.28	0.24	9.09e-06	0.236	Oligodendrocyte		Dclk2	20.77	0.95	0.5	0.1
Rnf19a	15.32	0.7	0.38	0.17	5.86e-53	1.52e-48	Excitatory neuron		Apba2	30.5	0.43	0.78	0.57	2.57e-204	6.64e-200	Pyramidal		Cntnap5b	14.53	0.32	0.59	0.5	8.16e-48	2.11e-43	CA1		Cfdp1	-8.74	-0.49	0.22	0.3	2.4e-18	6.22e-14	CA1-1		Nsd1	4.43	0.32	0.35	0.31	9.26e-06	0.24	Oligodendrocyte		Otud7a	20.63	0.95	0.9	0.38
Gm1043	15.32	1.1	0.32	0.14	5.89e-53	1.52e-48	Excitatory neuron		Plxnc1	30.49	0.77	0.29	0.13	3.05e-204	7.9e-200	Pyramidal		Arel1	14.52	0.6	0.34	0.26	8.96e-48	2.32e-43	CA1		Pdgfc	-8.73	-0.67	0.18	0.26	2.6e-18	6.73e-14	CA1-1		Rps8	4.41	0.4	0.27	0.23	1.04e-05	0.269	Oligodendrocyte		Gm48383	20.56	0.95	0.45	0.08
Crtac1	15.31	0.71	0.4	0.19	6.64e-53	1.72e-48	Excitatory neuron		Dnajc6	30.46	0.43	0.78	0.59	8.57e-204	2.22e-199	Pyramidal		Sntb2	-14.48	-0.5	0.43	0.51	1.57e-47	4.06e-43	CA1		Snx25	-8.73	-0.49	0.33	0.4	2.63e-18	6.82e-14	CA1-1		Ppfibp2	-4.39	-0.28	0.27	0.32	1.13e-05	0.293	Oligodendrocyte		Trhde	17.9	0.95	0.37	0.07
Syndig1	15.31	1.12	0.31	0.12	6.71e-53	1.74e-48	Excitatory neuron		Smarca1	30.44	0.64	0.34	0.17	1.56e-203	4.03e-199	Pyramidal		Apbb2	-14.45	-0.29	0.66	0.72	2.63e-47	6.82e-43	CA1		Gm48512	-8.73	-0.37	0.41	0.5	2.64e-18	6.84e-14	CA1-1		Sptbn1	4.39	0.27	0.44	0.4	1.14e-05	0.294	Oligodendrocyte		Gfra1	17.59	0.95	0.36	0.07
Fgd4	15.3	0.54	0.5	0.27	7.88e-53	2.04e-48	Excitatory neuron		Bcl9	30.41	0.57	0.38	0.2	4.58e-203	1.19e-198	Pyramidal		Med12l	-14.43	-0.34	0.59	0.67	3.38e-47	8.77e-43	CA1		Slc22a17	-8.72	-0.31	0.51	0.59	2.72e-18	7.04e-14	CA1-1		Aopep	4.39	0.33	0.32	0.27	1.15e-05	0.297	Oligodendrocyte		Dcx	16.48	0.95	0.25	0.03
Tmem178	15.27	0.83	0.4	0.19	1.25e-52	3.24e-48	Excitatory neuron		Ap3s1	30.41	0.59	0.36	0.18	4.69e-203	1.21e-198	Pyramidal		Cabp1	-14.43	-0.47	0.3	0.4	3.55e-47	9.19e-43	CA1		Lrrc8c	8.71	0.51	0.36	0.29	3.04e-18	7.87e-14	CA1-1		Crebrf	-4.38	-0.28	0.23	0.29	1.19e-05	0.309	Oligodendrocyte		Elmod1	24.33	0.94	0.75	0.17
Usp54	-15.25	-2.35	0.2	0.35	1.69e-52	4.37e-48	Excitatory neuron		App	30.37	0.32	0.91	0.77	1.43e-202	3.7e-198	Pyramidal		Unc13b	-14.38	-0.39	0.57	0.63	6.87e-47	1.78e-42	CA1		Gabrb2	-8.71	-0.29	0.73	0.76	3.12e-18	8.08e-14	CA1-1		Nedd4	4.36	0.33	0.3	0.26	1.3e-05	0.338	Oligodendrocyte		Pard3	20.59	0.94	0.75	0.24
Kcnmb4	15.25	1.16	0.25	0.08	1.77e-52	4.59e-48	Excitatory neuron		Slc8a2	-30.35	-1.26	0.26	0.36	2.42e-202	6.26e-198	Pyramidal		Prkg1	-14.38	-0.29	0.92	0.9	7.41e-47	1.92e-42	CA1		Hsp90aa1	-8.7	-0.36	0.46	0.54	3.25e-18	8.41e-14	CA1-1		Cox8a	4.36	0.34	0.28	0.23	1.31e-05	0.34	Oligodendrocyte		Crtc1	20.21	0.94	0.39	0.06
Ext1	15.22	0.53	0.72	0.5	2.65e-52	6.86e-48	Excitatory neuron		4933424G05Rik	30.34	0.66	0.38	0.2	3.33e-202	8.62e-198	Pyramidal		Sybu	-14.36	-0.27	0.71	0.79	8.95e-47	2.32e-42	CA1		Ywhag	-8.68	-0.36	0.44	0.52	3.8e-18	9.83e-14	CA1-1		Syne1	-4.36	-0.28	0.25	0.3	1.31e-05	0.34	Oligodendrocyte		C2cd2	20.05	0.94	0.45	0.09
Rasgef1b	15.22	0.89	0.32	0.13	2.66e-52	6.89e-48	Excitatory neuron		Phkb	30.28	0.66	0.34	0.17	1.97e-201	5.1e-197	Pyramidal		Sorbs2os	-14.36	-0.43	0.51	0.6	9.76e-47	2.53e-42	CA1		Neurl1a	-8.66	-0.59	0.18	0.26	4.57e-18	1.18e-13	CA1-1		Cox4i1	4.29	0.31	0.35	0.3	1.79e-05	0.463	Oligodendrocyte		Sorcs3	19.99	0.94	0.64	0.18
Gm48383	15.22	0.83	0.4	0.19	2.7e-52	7e-48	Excitatory neuron		Echdc1	30.28	0.59	0.34	0.17	2.04e-201	5.27e-197	Pyramidal		Grb10	-14.33	-0.72	0.2	0.28	1.51e-46	3.9e-42	CA1		Micu1	-8.66	-0.46	0.3	0.38	4.6e-18	1.19e-13	CA1-1		1500004A13Rik	-4.29	-0.29	0.24	0.29	1.79e-05	0.464	Oligodendrocyte		Lurap1l	19.18	0.94	0.35	0.05
Dnajc6	15.22	0.46	0.7	0.42	2.79e-52	7.23e-48	Excitatory neuron		Smad3	-30.25	-1.19	0.25	0.36	4.88e-201	1.26e-196	Pyramidal		2025-09-06	14.31	0.65	0.25	0.17	1.92e-46	4.97e-42	CA1		Apba1	-8.66	-0.3	0.65	0.7	4.67e-18	1.21e-13	CA1-1		Paip2	4.27	0.39	0.26	0.22	1.94e-05	0.504	Oligodendrocyte		Spata2	18.24	0.94	0.33	0.05
Tsc22d1	15.2	0.38	0.59	0.33	3.29e-52	8.53e-48	Excitatory neuron		Wdr60	30.24	0.59	0.35	0.17	7.62e-201	1.97e-196	Pyramidal		Homer1	14.3	0.45	0.64	0.59	2.12e-46	5.49e-42	CA1		Faim2	-8.66	-0.52	0.17	0.25	4.89e-18	1.27e-13	CA1-1		Babam2	-4.24	-0.28	0.21	0.26	2.27e-05	0.589	Oligodendrocyte		Ankrd45	17.14	0.94	0.25	0.03
Dgkz	15.19	0.68	0.42	0.21	4.34e-52	1.12e-47	Excitatory neuron		Gnptab	30.19	0.59	0.35	0.17	3.45e-200	8.92e-196	Pyramidal		Zmiz1os1	-14.27	-0.72	0.2	0.27	3.39e-46	8.78e-42	CA1		3110039M20Rik	8.66	0.38	0.46	0.38	4.9e-18	1.27e-13	CA1-1		Pls1	4.19	0.39	0.27	0.23	2.85e-05	0.738	Oligodendrocyte		Gm16093	16.03	0.94	0.26	0.04
Mtss1	-15.18	-2.13	0.12	0.27	4.49e-52	1.16e-47	Excitatory neuron		Lrrc8d	30.18	0.59	0.36	0.18	4.37e-200	1.13e-195	Pyramidal		Dtnbp1	14.26	0.56	0.32	0.24	3.7e-46	9.59e-42	CA1		Zfp804a	-8.65	-0.37	0.68	0.71	4.99e-18	1.29e-13	CA1-1		Psme4	-4.18	-0.26	0.23	0.28	2.87e-05	0.744	Oligodendrocyte		Vsnl1	21.99	0.93	0.52	0.1
Stau2	15.18	0.51	0.62	0.34	4.52e-52	1.17e-47	Excitatory neuron		Rgs7	-30.15	-0.29	0.92	0.91	1.1e-199	2.85e-195	Pyramidal		Prickle1	-14.26	-0.27	0.87	0.9	3.78e-46	9.79e-42	CA1		Kdm2b	8.65	0.37	0.48	0.4	5.18e-18	1.34e-13	CA1-1		Prrc2c	4.16	0.35	0.3	0.26	3.2e-05	0.828	Oligodendrocyte		C530008M17Rik	19.81	0.93	0.43	0.08
3110039M20Rik	15.18	0.8	0.31	0.12	4.72e-52	1.22e-47	Excitatory neuron		Psme4	30.15	0.4	0.74	0.52	1.24e-199	3.21e-195	Pyramidal		Spred2	14.26	0.34	0.61	0.55	3.99e-46	1.03e-41	CA1		Hsph1	-8.65	-0.6	0.18	0.26	5.24e-18	1.36e-13	CA1-1		Picalm	4.15	0.27	0.38	0.34	3.3e-05	0.856	Oligodendrocyte		Rnf182	18.61	0.93	0.32	0.04
Mprip	15.18	0.39	0.62	0.36	5.06e-52	1.31e-47	Excitatory neuron		Evi5	30.12	0.53	0.45	0.25	2.56e-199	6.64e-195	Pyramidal		Ptprt	-14.26	-0.76	0.39	0.44	4.03e-46	1.04e-41	CA1		Cyp7b1	8.64	0.4	0.46	0.38	5.43e-18	1.41e-13	CA1-1		Atp6v0b	4.14	0.29	0.38	0.35	3.45e-05	0.893	Oligodendrocyte		Rbms3	18.37	0.93	0.44	0.1
Ap2b1	15.18	0.41	0.59	0.34	5.17e-52	1.34e-47	Excitatory neuron		Bbof1	30.12	0.51	0.44	0.24	2.78e-199	7.21e-195	Pyramidal		Ctif	-14.24	-0.39	0.42	0.51	5.11e-46	1.32e-41	CA1		Mtcl1	-8.64	-0.64	0.19	0.26	5.7e-18	1.48e-13	CA1-1		Nf1	4.14	0.31	0.32	0.28	3.47e-05	0.9	Oligodendrocyte		Rap1gap	17.95	0.93	0.33	0.06
Aagab	15.17	0.7	0.38	0.18	5.24e-52	1.36e-47	Excitatory neuron		Nfib	-30.11	-0.35	0.88	0.9	3.27e-199	8.46e-195	Pyramidal		Smurf1	14.23	0.48	0.39	0.31	5.95e-46	1.54e-41	CA1		Ptn	8.63	0.4	0.51	0.43	6.12e-18	1.59e-13	CA1-1		Chd7	4.12	0.37	0.28	0.24	3.82e-05	0.988	Oligodendrocyte		Fam184a	17.12	0.93	0.34	0.07
Npas2	15.17	0.93	0.34	0.15	5.98e-52	1.55e-47	Excitatory neuron		Clvs2	-30.08	-0.92	0.48	0.54	9.07e-199	2.35e-194	Pyramidal		Gpi1	-14.23	-0.39	0.36	0.46	6.18e-46	1.6e-41	CA1		Chd2	-8.62	-0.33	0.51	0.58	6.55e-18	1.7e-13	CA1-1		Nckap1	4.06	0.31	0.35	0.31	4.94e-05	1	Oligodendrocyte		Brinp3	20.35	0.92	0.65	0.19
Sh3rf3	15.14	0.51	0.53	0.28	8.72e-52	2.26e-47	Excitatory neuron		Il1rapl2	30.06	1.92	0.29	0.15	1.58e-198	4.09e-194	Pyramidal		Washc2	14.22	0.55	0.33	0.25	6.94e-46	1.8e-41	CA1		Trerf1	-8.62	-0.25	0.74	0.78	6.83e-18	1.77e-13	CA1-1		Gabbr1	4.05	0.29	0.27	0.23	5.17e-05	1	Oligodendrocyte		Tro	20.07	0.92	0.39	0.06
Grik5	15.14	0.58	0.48	0.25	9.25e-52	2.39e-47	Excitatory neuron		Nlk	30.06	0.49	0.66	0.44	1.78e-198	4.62e-194	Pyramidal		Sptbn2	14.2	0.48	0.48	0.41	8.76e-46	2.27e-41	CA1		Prnp	-8.61	-0.34	0.41	0.5	7.2e-18	1.86e-13	CA1-1		Retreg1	3.98	0.33	0.28	0.24	6.86e-05	1	Oligodendrocyte		Rragb	19.59	0.92	0.41	0.07
Plppr2	15.12	0.75	0.37	0.17	1.23e-51	3.17e-47	Excitatory neuron		Lrrc8b	30.05	0.59	0.38	0.2	2.23e-198	5.78e-194	Pyramidal		Srsf10	14.19	0.35	0.59	0.52	1.04e-45	2.68e-41	CA1		Gle1	8.6	0.46	0.31	0.23	7.65e-18	1.98e-13	CA1-1		Gabrb3	3.98	0.27	0.34	0.29	6.94e-05	1	Oligodendrocyte		Map3k13	17.91	0.92	0.32	0.05
Speg	15.12	1.1	0.28	0.1	1.29e-51	3.34e-47	Excitatory neuron		Inpp5b	30	0.6	0.33	0.16	8.62e-198	2.23e-193	Pyramidal		Ly6e	-14.19	-0.58	0.17	0.25	1.13e-45	2.93e-41	CA1		Gm20033	8.59	0.44	0.33	0.24	8.51e-18	2.2e-13	CA1-1		Sltm	3.97	0.34	0.28	0.24	7.19e-05	1	Oligodendrocyte		Sel1l3	17.91	0.92	0.3	0.04
Setd4	15.1	0.77	0.36	0.16	1.68e-51	4.36e-47	Excitatory neuron		Chchd6	29.97	0.54	0.4	0.21	2.27e-197	5.88e-193	Pyramidal		Hs6st2	14.17	0.29	0.34	0.25	1.33e-45	3.44e-41	CA1		Epb41l1	-8.58	-0.42	0.39	0.47	9.43e-18	2.44e-13	CA1-1		Igf1r	3.94	0.26	0.34	0.29	7.99e-05	1	Oligodendrocyte		9530077C05Rik	15.53	0.92	0.28	0.06
Adamts3	15.08	1.14	0.28	0.1	2.14e-51	5.55e-47	Excitatory neuron		Cdc14b	29.92	0.81	0.28	0.13	1.05e-196	2.71e-192	Pyramidal		Kctd4	-14.13	-0.55	0.17	0.25	2.51e-45	6.49e-41	CA1		Zcchc18	-8.57	-0.35	0.4	0.48	1.02e-17	2.63e-13	CA1-1		Gnaq	3.92	0.28	0.36	0.32	8.98e-05	1	Oligodendrocyte		Cers6	24.97	0.91	0.78	0.18
Lca5	15.07	1.3	0.26	0.09	2.43e-51	6.3e-47	Excitatory neuron		Kdm3a	29.91	0.67	0.3	0.14	1.52e-196	3.92e-192	Pyramidal		Pacrg	14.12	0.43	0.49	0.41	2.96e-45	7.67e-41	CA1		Hook3	-8.55	-0.37	0.41	0.48	1.24e-17	3.21e-13	CA1-1		Srcin1	3.91	0.28	0.33	0.29	9.22e-05	1	Oligodendrocyte		Epb41l1	21.76	0.91	0.55	0.11
Ralgps2	15.06	0.52	0.45	0.23	2.98e-51	7.72e-47	Excitatory neuron		Ndrg4	-29.88	-0.89	0.46	0.52	3.67e-196	9.51e-192	Pyramidal		Nr3c1	14.1	0.42	0.38	0.29	3.85e-45	9.96e-41	CA1		Pcbp2	-8.53	-0.36	0.42	0.5	1.47e-17	3.81e-13	CA1-1		Dip2a	3.89	0.29	0.31	0.27	0.000102	1	Oligodendrocyte		Pbx1	20.7	0.91	0.87	0.32
Hace1	15.06	0.63	0.46	0.24	3.03e-51	7.85e-47	Excitatory neuron		Slc16a10	-29.87	-1.49	0.18	0.29	5.38e-196	1.39e-191	Pyramidal		Madd	-14.09	-0.4	0.42	0.51	4.22e-45	1.09e-40	CA1		Maco1	-8.51	-0.4	0.35	0.43	1.73e-17	4.47e-13	CA1-1		Slc22a17	3.86	0.31	0.3	0.27	0.000114	1	Oligodendrocyte		3110021N24Rik	20.55	0.91	0.6	0.15
Csrnp3	15.06	0.39	0.71	0.42	3.1e-51	8.01e-47	Excitatory neuron		Gm5441	29.79	0.57	0.42	0.23	4.79e-195	1.24e-190	Pyramidal		Cfap69	-14.09	-0.59	0.18	0.26	4.38e-45	1.14e-40	CA1		5330434G04Rik	-8.51	-0.25	0.68	0.75	1.79e-17	4.62e-13	CA1-1		Gm11149	3.83	0.27	0.36	0.32	0.000128	1	Oligodendrocyte		Ppip5k1	20.45	0.91	0.43	0.08
Inpp4a	15.04	0.74	0.39	0.18	4.17e-51	1.08e-46	Excitatory neuron		Snrpn	29.78	0.48	0.48	0.28	7.16e-195	1.85e-190	Pyramidal		Fntb	-14.07	-0.44	0.35	0.45	5.51e-45	1.43e-40	CA1		Btf3l4	8.5	0.55	0.28	0.21	1.94e-17	5.01e-13	CA1-1		Slc25a27	3.81	0.31	0.26	0.22	0.000141	1	Oligodendrocyte		Ppp2r2b	19.52	0.91	0.65	0.19
Sel1l3	15.03	0.74	0.35	0.15	4.43e-51	1.15e-46	Excitatory neuron		Rapgef6	29.73	0.41	0.77	0.57	3.2e-194	8.28e-190	Pyramidal		Epha3	-14.05	-0.63	0.43	0.49	7.33e-45	1.9e-40	CA1		Gm27032	8.49	0.38	0.46	0.38	2.11e-17	5.47e-13	CA1-1		Kmt2e	3.78	0.28	0.31	0.27	0.000156	1	Oligodendrocyte		Sestd1	18.01	0.91	0.32	0.05
Frmd6	15.03	1.03	0.28	0.1	5.01e-51	1.3e-46	Excitatory neuron		Tmem181a	29.7	0.53	0.39	0.2	7.78e-194	2.02e-189	Pyramidal		Focad	-14.04	-0.29	0.77	0.79	8.56e-45	2.22e-40	CA1		Taf15	8.47	0.31	0.62	0.56	2.45e-17	6.35e-13	CA1-1		Glrb	3.71	0.32	0.26	0.22	0.00021	1	Oligodendrocyte		Hcn1	17.71	0.91	0.55	0.17
Arhgef28	15.02	0.41	0.51	0.26	5.69e-51	1.47e-46	Excitatory neuron		Efna5	29.67	1.31	0.27	0.13	2.11e-193	5.46e-189	Pyramidal		Rnf182	-14.02	-0.55	0.36	0.43	1.19e-44	3.09e-40	CA1		Hltf	8.45	0.48	0.29	0.22	2.8e-17	7.25e-13	CA1-1		Kansl1	3.67	0.29	0.36	0.33	0.000241	1	Oligodendrocyte		Ypel1	15.32	0.91	0.27	0.05
Snhg11	15.01	0.3	0.97	0.82	6.07e-51	1.57e-46	Excitatory neuron		Ssh2	29.67	0.41	0.79	0.59	2.14e-193	5.55e-189	Pyramidal		Itgbl1	-14.01	-0.4	0.34	0.43	1.31e-44	3.39e-40	CA1		Mindy2	-8.45	-0.6	0.2	0.28	2.99e-17	7.75e-13	CA1-1		Rnf13	3.62	0.27	0.39	0.36	0.000291	1	Oligodendrocyte		Gria2	23.97	0.9	1	0.77
Grid2	-15	-1.14	0.63	0.67	7.02e-51	1.82e-46	Excitatory neuron		Stxbp5l	29.66	0.47	0.94	0.86	2.81e-193	7.29e-189	Pyramidal		Qk	13.99	0.39	0.6	0.54	1.82e-44	4.72e-40	CA1		Spred1	-8.44	-0.39	0.4	0.47	3.17e-17	8.2e-13	CA1-1		Nfix	3.6	0.27	0.28	0.24	0.000316	1	Oligodendrocyte		Scn8a	23.45	0.9	0.77	0.2
Atp9b	15	0.41	0.68	0.41	7.91e-51	2.05e-46	Excitatory neuron		Ppp1r1a	-29.65	-1.44	0.18	0.29	3.07e-193	7.94e-189	Pyramidal		Gas7	-13.98	-0.43	0.55	0.62	2.16e-44	5.59e-40	CA1		Ttc4	-8.44	-0.5	0.22	0.3	3.23e-17	8.37e-13	CA1-1		Galntl6	3.59	0.25	0.33	0.29	0.000327	1	Oligodendrocyte		Kcnb1	22.94	0.9	0.48	0.07
Sorbs1	14.99	0.4	0.77	0.48	8.49e-51	2.2e-46	Excitatory neuron		Cfap54	29.64	0.79	0.26	0.12	4.77e-193	1.24e-188	Pyramidal		Gm46367	-13.94	-0.47	0.32	0.4	3.7e-44	9.58e-40	CA1		Srrm1	-8.43	-0.3	0.47	0.56	3.45e-17	8.92e-13	CA1-1		Fbxl5	3.59	0.28	0.31	0.28	0.000328	1	Oligodendrocyte		Pacsin1	22.9	0.9	0.62	0.13
Cntnap2	14.98	0.37	0.87	0.66	1.02e-50	2.65e-46	Excitatory neuron		Ppp1r14c	29.63	0.6	0.35	0.18	6.82e-193	1.77e-188	Pyramidal		Gm45645	-13.93	-0.56	0.19	0.27	4.26e-44	1.1e-39	CA1		Gabrg3	-8.42	-0.3	0.74	0.78	3.62e-17	9.38e-13	CA1-1		Chd2	-3.56	-0.27	0.21	0.25	0.00037	1	Oligodendrocyte		Cdh11	22.14	0.9	0.66	0.16
Pls3	14.97	0.58	0.4	0.19	1.08e-50	2.79e-46	Excitatory neuron		Iqgap2	-29.6	-0.36	0.67	0.79	1.34e-192	3.48e-188	Pyramidal		Snx29	-13.92	-0.38	0.37	0.46	4.76e-44	1.23e-39	CA1		Srsf5	-8.42	-0.33	0.49	0.56	3.87e-17	1e-12	CA1-1		Nsf	3.48	0.33	0.27	0.24	0.000508	1	Oligodendrocyte		Igf2bp3	19.3	0.9	0.47	0.1
Unc13a	14.96	0.91	0.36	0.17	1.43e-50	3.7e-46	Excitatory neuron		BC005561	29.59	0.45	0.58	0.36	2.2e-192	5.68e-188	Pyramidal		Susd4	-13.9	-0.33	0.51	0.6	6.09e-44	1.58e-39	CA1		Clk4	-8.41	-0.33	0.43	0.51	4.03e-17	1.04e-12	CA1-1		Eef1a1	3.46	0.25	0.32	0.29	0.000532	1	Oligodendrocyte		Hacd4	16.78	0.9	0.28	0.04
Gtdc1	14.95	0.33	0.66	0.39	1.54e-50	3.99e-46	Excitatory neuron		Ahi1	29.54	0.28	0.99	0.95	8.15e-192	2.11e-187	Pyramidal		Lrrc4c	-13.87	-0.76	0.96	0.95	9.15e-44	2.37e-39	CA1		Macrod2os1	-8.4	-0.38	0.37	0.45	4.61e-17	1.19e-12	CA1-1		Aldoa	3.41	0.26	0.27	0.23	0.000657	1	Oligodendrocyte		Scn1a	22.97	0.89	0.62	0.13
Adgrb1	14.95	0.61	0.45	0.23	1.55e-50	4.02e-46	Excitatory neuron		Ppp1r9a	-29.48	-0.49	0.79	0.79	4.54e-191	1.17e-186	Pyramidal		Gm5441	13.84	0.38	0.46	0.38	1.41e-43	3.64e-39	CA1		Ccdc30	-8.39	-0.39	0.37	0.46	4.66e-17	1.21e-12	CA1-1		Atp1a3	3.37	0.27	0.29	0.26	0.000748	1	Oligodendrocyte		Reep1	21.42	0.89	0.46	0.08
Fntb	14.92	1.01	0.32	0.14	2.63e-50	6.81e-46	Excitatory neuron		Arhgef28	29.44	0.48	0.57	0.36	1.52e-190	3.94e-186	Pyramidal		Zswim5	13.82	0.55	0.37	0.3	1.91e-43	4.95e-39	CA1		Cck	-8.39	-0.43	0.32	0.4	4.95e-17	1.28e-12	CA1-1		Litaf	3.34	0.33	0.25	0.22	0.000824	1	Oligodendrocyte		Faah	21.31	0.89	0.44	0.07
Macrod2os1	14.9	0.88	0.38	0.19	3.1e-50	8.02e-46	Excitatory neuron		Rps6ka5	29.43	0.7	0.36	0.19	2.52e-190	6.53e-186	Pyramidal		Slc35f4	-13.77	-0.42	0.55	0.62	3.69e-43	9.57e-39	CA1		Sclt1	-8.39	-0.32	0.53	0.6	5.02e-17	1.3e-12	CA1-1		9330111N05Rik	-3.34	-0.36	0.24	0.28	0.000825	1	Oligodendrocyte		Pde4dip	21.15	0.89	0.87	0.31
Shank1	14.9	0.58	0.45	0.23	3.27e-50	8.48e-46	Excitatory neuron		Stard13	-29.42	-1.35	0.18	0.29	3.41e-190	8.82e-186	Pyramidal		Myrip	-13.75	-0.41	0.42	0.5	4.76e-43	1.23e-38	CA1		Spred2	-8.38	-0.35	0.57	0.63	5.15e-17	1.33e-12	CA1-1		Epha7	3.21	0.25	0.26	0.23	0.00134	1	Oligodendrocyte		Sema6d	20.27	0.89	0.71	0.21
Gm20275	14.9	0.4	0.68	0.4	3.55e-50	9.18e-46	Excitatory neuron		Tasp1	29.4	0.47	0.53	0.32	6.29e-190	1.63e-185	Pyramidal		Tbc1d24	-13.71	-0.48	0.23	0.31	8.36e-43	2.16e-38	CA1		Bcl11b	-8.38	-0.25	0.67	0.73	5.42e-17	1.4e-12	CA1-1		Ube2d1	3.16	0.37	0.27	0.24	0.00158	1	Oligodendrocyte		Ptprg	19.5	0.89	0.72	0.23
Arhgef3	14.89	0.76	0.36	0.16	3.75e-50	9.71e-46	Excitatory neuron		C78859	29.37	0.48	0.49	0.28	1.2e-189	3.1e-185	Pyramidal		Ahcyl2	-13.71	-0.33	0.77	0.79	8.71e-43	2.25e-38	CA1		Cbl	-8.36	-0.39	0.32	0.41	6.53e-17	1.69e-12	CA1-1		Rims1	3.12	0.26	0.31	0.28	0.00181	1	Oligodendrocyte		Sh3rf1	18.15	0.89	0.46	0.11
Foxp1	14.88	0.26	0.81	0.54	4.15e-50	1.07e-45	Excitatory neuron		Arglu1	29.36	0.33	0.91	0.75	1.93e-189	5.01e-185	Pyramidal		Fgf13	-13.7	-0.57	0.32	0.4	1.08e-42	2.79e-38	CA1		Gm11906	8.35	0.38	0.41	0.33	6.6e-17	1.71e-12	CA1-1		Ttc14	3.1	0.26	0.35	0.32	0.00194	1	Oligodendrocyte		A330015K06Rik	19.87	0.88	0.83	0.32
Dlgap4	14.88	0.49	0.45	0.23	4.33e-50	1.12e-45	Excitatory neuron		Gm16126	29.34	0.7	0.27	0.12	3.1e-189	8.03e-185	Pyramidal		Arhgap32	-13.64	-0.38	0.53	0.61	2.41e-42	6.25e-38	CA1		Rexo4	-8.35	-0.53	0.21	0.28	6.79e-17	1.76e-12	CA1-1		Amph	3.06	0.27	0.3	0.28	0.00224	1	Oligodendrocyte		Akap6	19.81	0.88	0.91	0.38
Glis3	14.88	1.21	0.4	0.21	4.47e-50	1.16e-45	Excitatory neuron		Gm33228	29.33	0.61	0.36	0.19	3.8e-189	9.84e-185	Pyramidal		Nt5dc3	-13.63	-0.43	0.32	0.41	2.84e-42	7.36e-38	CA1		Far1os	-8.35	-0.32	0.5	0.57	6.81e-17	1.76e-12	CA1-1		Ly6h	3.05	0.26	0.27	0.24	0.00229	1	Oligodendrocyte		Rab30	18.26	0.88	0.4	0.08
Cpne8	14.87	1.08	0.3	0.12	4.96e-50	1.29e-45	Excitatory neuron		Stag1	-29.32	-0.47	0.82	0.8	6.47e-189	1.67e-184	Pyramidal		Nfat5	-13.62	-0.28	0.63	0.7	3.2e-42	8.28e-38	CA1		Phip	-8.35	-0.33	0.54	0.6	6.88e-17	1.78e-12	CA1-1		Atrn	3.04	0.28	0.28	0.26	0.00239	1	Oligodendrocyte		Ttc8	21.24	0.87	0.48	0.09
Nexmif	14.86	0.65	0.45	0.23	5.68e-50	1.47e-45	Excitatory neuron		Ddx5	-29.31	-0.4	0.88	0.87	8.12e-189	2.1e-184	Pyramidal		Ccdc148	13.57	0.31	0.58	0.51	5.79e-42	1.5e-37	CA1		Lrrc49	-8.34	-0.42	0.34	0.41	7.42e-17	1.92e-12	CA1-1		Rplp1	2.94	0.32	0.27	0.24	0.00331	1	Oligodendrocyte		Enah	20.66	0.87	0.79	0.26
Flrt3	14.86	0.62	0.41	0.2	5.76e-50	1.49e-45	Excitatory neuron		Ift88	29.28	0.57	0.34	0.17	1.65e-188	4.28e-184	Pyramidal		P3h2	-13.57	-0.53	0.21	0.29	5.98e-42	1.55e-37	CA1		Mia2	-8.34	-0.39	0.34	0.42	7.53e-17	1.95e-12	CA1-1		Rock1	2.92	0.26	0.25	0.22	0.00351	1	Oligodendrocyte		Tmem178	20.08	0.87	0.4	0.06
Crim1	14.84	0.43	0.44	0.21	8.2e-50	2.12e-45	Excitatory neuron		Pcsk2	29.24	0.33	0.93	0.8	5.31e-188	1.38e-183	Pyramidal		Sobp	-13.57	-0.28	0.81	0.85	6.4e-42	1.66e-37	CA1		Wwox	-8.32	-0.35	0.54	0.6	8.68e-17	2.25e-12	CA1-1		Phf21a	2.72	0.26	0.31	0.29	0.00654	1	Oligodendrocyte		Chic1	19.47	0.87	0.43	0.08
Sptan1	14.82	0.4	0.7	0.42	1.02e-49	2.64e-45	Excitatory neuron		Ak5	-29.24	-0.43	0.76	0.81	6.16e-188	1.6e-183	Pyramidal		Aplp2	-13.53	-0.36	0.4	0.49	1.02e-41	2.65e-37	CA1		Iqsec3	-8.32	-0.49	0.29	0.36	9.1e-17	2.36e-12	CA1-1											Sycp2	18.78	0.87	0.44	0.1
F730043M19Rik	14.8	1.05	0.29	0.12	1.37e-49	3.54e-45	Excitatory neuron		Pitpna	29.23	0.43	0.54	0.32	8.04e-188	2.08e-183	Pyramidal		Nrp1	-13.52	-0.37	0.72	0.72	1.16e-41	3e-37	CA1		Klf12	-8.3	-0.6	0.39	0.46	1.01e-16	2.61e-12	CA1-1											Pcdh15	15.93	0.87	0.69	0.3
Wdr7	14.8	0.42	0.62	0.36	1.38e-49	3.56e-45	Excitatory neuron		Parm1	29.12	0.71	0.33	0.17	1.89e-186	4.88e-182	Pyramidal		A330008L17Rik	13.49	0.31	0.47	0.39	1.79e-41	4.65e-37	CA1		AC171003.1	8.3	0.42	0.3	0.22	1.01e-16	2.62e-12	CA1-1											Stau2	23.16	0.86	0.68	0.15
Madd	14.8	0.71	0.41	0.21	1.51e-49	3.92e-45	Excitatory neuron		Far1os	29.11	0.44	0.55	0.33	2.62e-186	6.79e-182	Pyramidal		Kif1c	13.48	0.75	0.25	0.19	1.93e-41	5.01e-37	CA1		Flrt2	-8.27	-0.39	0.51	0.57	1.33e-16	3.45e-12	CA1-1											Casc4	22.99	0.86	0.63	0.13
Snap91	14.79	0.39	0.69	0.41	1.67e-49	4.32e-45	Excitatory neuron		Fbxl7	-29.09	-1.22	0.2	0.32	4.23e-186	1.09e-181	Pyramidal		Mboat2	13.48	0.32	0.6	0.53	2.1e-41	5.44e-37	CA1		Gm32014	8.26	0.56	0.32	0.26	1.49e-16	3.87e-12	CA1-1											Kcnq2	22.61	0.86	0.52	0.09
Nphp4	14.79	1.35	0.25	0.09	1.79e-49	4.64e-45	Excitatory neuron		Chn1	-29.09	-0.43	0.86	0.85	4.35e-186	1.13e-181	Pyramidal		Vps13a	-13.48	-0.26	0.68	0.75	2.12e-41	5.48e-37	CA1		Xkr6	-8.25	-0.32	0.47	0.54	1.65e-16	4.27e-12	CA1-1											Dtnb	21.26	0.86	0.8	0.25
Lpin2	14.79	0.42	0.49	0.26	1.8e-49	4.67e-45	Excitatory neuron		Irf2	28.97	0.5	0.44	0.25	1.61e-184	4.16e-180	Pyramidal		Zfp612	-13.47	-0.5	0.18	0.26	2.51e-41	6.51e-37	CA1		Epm2a	8.24	0.49	0.29	0.22	1.69e-16	4.37e-12	CA1-1											Prkce	20.57	0.86	0.97	0.47
Fam126b	14.78	0.47	0.54	0.31	1.84e-49	4.76e-45	Excitatory neuron		Rimbp2	-28.93	-0.59	0.71	0.72	4.87e-184	1.26e-179	Pyramidal		Stxbp1	-13.41	-0.32	0.5	0.59	4.96e-41	1.28e-36	CA1		Arhgap15	-8.23	-0.65	0.21	0.28	1.81e-16	4.69e-12	CA1-1											Apex2	20.35	0.86	0.42	0.07
Pitpnm2	14.78	0.93	0.42	0.22	1.97e-49	5.09e-45	Excitatory neuron		Tigd2	28.93	0.7	0.26	0.12	5.1e-184	1.32e-179	Pyramidal		Grm1	-13.41	-0.26	0.74	0.79	5.33e-41	1.38e-36	CA1		Bbx	8.23	0.35	0.5	0.42	1.84e-16	4.77e-12	CA1-1											Wasf3	18.67	0.86	0.43	0.09
Cdkl2	14.77	1.02	0.27	0.1	2.18e-49	5.64e-45	Excitatory neuron		Alcam	28.82	0.64	0.6	0.42	1.3e-182	3.38e-178	Pyramidal		Tcte2	-13.39	-0.56	0.19	0.27	7.35e-41	1.9e-36	CA1		Pkn2	-8.23	-0.31	0.48	0.56	1.88e-16	4.88e-12	CA1-1											Ppargc1b	17.85	0.86	0.28	0.03
Scn2a	14.77	0.37	0.82	0.53	2.34e-49	6.07e-45	Excitatory neuron		Elovl6	28.79	0.53	0.36	0.19	2.93e-182	7.59e-178	Pyramidal		Htr2c	-13.37	-1.15	0.26	0.32	9.44e-41	2.44e-36	CA1		Xpr1	-8.21	-0.46	0.29	0.36	2.21e-16	5.71e-12	CA1-1											4930445B16Rik	15.67	0.86	0.3	0.06
Arsb	14.75	0.41	0.51	0.28	3.28e-49	8.48e-45	Excitatory neuron		Eml5	-28.68	-0.52	0.75	0.74	7.6e-181	1.97e-176	Pyramidal		Necab1	-13.36	-0.74	0.29	0.35	1.07e-40	2.78e-36	CA1		Klf7	-8.21	-0.47	0.26	0.34	2.23e-16	5.78e-12	CA1-1											Stk39	20.76	0.85	0.66	0.18
A930015D03Rik	14.72	0.66	0.42	0.21	4.84e-49	1.25e-44	Excitatory neuron		Adcy9	28.67	0.39	0.8	0.64	9.99e-181	2.59e-176	Pyramidal		Metap1d	13.36	0.54	0.33	0.26	1.1e-40	2.84e-36	CA1		Cntln	-8.19	-0.47	0.31	0.39	2.58e-16	6.67e-12	CA1-1											Ctdspl	20.08	0.85	0.49	0.1
Psd3	14.7	0.34	0.71	0.45	6.08e-49	1.58e-44	Excitatory neuron		Rprml	28.64	0.63	0.27	0.13	1.93e-180	5.01e-176	Pyramidal		Mei4	13.34	0.29	0.27	0.19	1.34e-40	3.48e-36	CA1		Asxl3	-8.18	-0.52	0.24	0.32	2.81e-16	7.29e-12	CA1-1											Enox1	19.28	0.85	0.92	0.42
Foxn3	-14.68	-1.39	0.45	0.55	8.09e-49	2.1e-44	Excitatory neuron		Arpc5	28.64	0.55	0.33	0.17	1.97e-180	5.11e-176	Pyramidal		Sec14l1	13.33	0.43	0.46	0.39	1.63e-40	4.23e-36	CA1		Mirg	-8.18	-0.37	0.4	0.48	2.82e-16	7.29e-12	CA1-1											Nyap2	18.83	0.85	0.38	0.07
Dlgap3	14.68	0.89	0.34	0.15	9.02e-49	2.34e-44	Excitatory neuron		Gm26954	28.59	0.66	0.28	0.13	9.99e-180	2.59e-175	Pyramidal		Tbc1d12	-13.33	-0.48	0.25	0.33	1.65e-40	4.27e-36	CA1		Sik2	-8.16	-0.5	0.39	0.45	3.28e-16	8.49e-12	CA1-1											Speg	17.16	0.85	0.27	0.04
Gm17227	14.67	0.81	0.33	0.14	1.01e-48	2.61e-44	Excitatory neuron		Gm15563	28.56	0.52	0.38	0.2	2.05e-179	5.32e-175	Pyramidal		Ptprj	13.28	0.25	0.77	0.71	2.88e-40	7.46e-36	CA1		D5Ertd579e	-8.16	-0.32	0.42	0.5	3.3e-16	8.55e-12	CA1-1											Slc4a3	16.72	0.85	0.27	0.04
Tbc1d5	-14.63	-1.57	0.62	0.62	1.79e-48	4.64e-44	Excitatory neuron		Hecw1	-28.45	-0.6	0.6	0.65	5.25e-178	1.36e-173	Pyramidal		Pcdh10	-13.24	-0.47	0.28	0.36	4.85e-40	1.25e-35	CA1		Hps4	-8.14	-0.5	0.19	0.26	3.88e-16	1.01e-11	CA1-1											Gm28370	16.42	0.85	0.25	0.03
Dipk1a	14.63	0.56	0.34	0.15	1.87e-48	4.85e-44	Excitatory neuron		Phactr3	28.44	0.42	0.56	0.35	6.91e-178	1.79e-173	Pyramidal		Peg3	-13.2	-0.31	0.51	0.6	9.25e-40	2.4e-35	CA1		Ep300	-8.13	-0.44	0.3	0.38	4.16e-16	1.08e-11	CA1-1											Gpc6	13.26	0.85	0.35	0.11
Actr3	14.61	0.35	0.46	0.23	2.54e-48	6.58e-44	Excitatory neuron		Actr3b	28.42	0.46	0.54	0.33	1.05e-177	2.71e-173	Pyramidal		Eps15	13.18	0.45	0.44	0.37	1.11e-39	2.87e-35	CA1		Clstn3	-8.13	-0.46	0.24	0.32	4.17e-16	1.08e-11	CA1-1											Rras2	21.85	0.84	0.5	0.09
Ndrg3	14.61	0.45	0.5	0.27	2.58e-48	6.68e-44	Excitatory neuron		Gm41361	28.41	0.63	0.3	0.15	1.52e-177	3.94e-173	Pyramidal		Pkia	-13.17	-0.41	0.4	0.48	1.35e-39	3.49e-35	CA1		Hdac4	8.13	0.37	0.51	0.44	4.45e-16	1.15e-11	CA1-1											Armc9	21.33	0.84	0.52	0.1
Rapgef4os1	14.59	0.92	0.37	0.18	3.15e-48	8.16e-44	Excitatory neuron		Mapk8	28.37	0.46	0.48	0.28	4.51e-177	1.17e-172	Pyramidal		Klhl32	13.15	0.33	0.38	0.3	1.8e-39	4.66e-35	CA1		Btrc	-8.12	-0.28	0.52	0.59	4.68e-16	1.21e-11	CA1-1											Scn3b	21.2	0.84	0.45	0.07
Usp46	14.54	0.49	0.42	0.21	7.25e-48	1.88e-43	Excitatory neuron		Rtn1	-28.37	-0.35	0.92	0.9	4.59e-177	1.19e-172	Pyramidal		Casc4	13.13	0.28	0.7	0.65	2.19e-39	5.68e-35	CA1		Ubac2	8.12	0.37	0.51	0.44	4.8e-16	1.24e-11	CA1-1											Chchd6	19.91	0.84	0.36	0.05
Trim2	14.53	0.38	0.87	0.62	7.57e-48	1.96e-43	Excitatory neuron		Nrip3	28.37	0.75	0.28	0.14	4.89e-177	1.27e-172	Pyramidal		Cyld	13.13	0.36	0.56	0.49	2.36e-39	6.11e-35	CA1		Stac	8.11	0.35	0.4	0.32	5.12e-16	1.33e-11	CA1-1											Astn2	18.34	0.84	0.57	0.17
Cabp1	14.52	1.17	0.27	0.1	8.58e-48	2.22e-43	Excitatory neuron		Rpgr	28.36	0.54	0.34	0.17	6.04e-177	1.56e-172	Pyramidal		Fam13c	13.12	0.28	0.65	0.59	2.45e-39	6.34e-35	CA1		Mvb12b	-8.11	-0.49	0.23	0.31	5.15e-16	1.33e-11	CA1-1											Fbxo10	17.77	0.84	0.31	0.05
Tenm1	14.52	0.26	0.71	0.43	8.81e-48	2.28e-43	Excitatory neuron		Chka	28.35	0.39	0.7	0.48	7.47e-177	1.93e-172	Pyramidal		Cachd1	13.1	0.36	0.4	0.32	3.16e-39	8.19e-35	CA1		Tnks2	-8.1	-0.42	0.31	0.38	5.35e-16	1.39e-11	CA1-1											Dmxl2	21.82	0.83	0.66	0.16
Klhl7	14.51	0.46	0.53	0.3	1.04e-47	2.71e-43	Excitatory neuron		Tcf25	28.29	0.39	0.65	0.42	4.24e-176	1.1e-171	Pyramidal		Chd6	-13.03	-0.28	0.6	0.67	8.16e-39	2.11e-34	CA1		Nrxn2	-8.1	-0.4	0.34	0.41	5.51e-16	1.43e-11	CA1-1											Reps2	21.58	0.83	0.74	0.21
Gm16351	14.5	1.32	0.34	0.16	1.29e-47	3.35e-43	Excitatory neuron		Leng9	28.19	0.45	0.4	0.22	6.76e-175	1.75e-170	Pyramidal		4933412O06Rik	13.03	0.54	0.33	0.27	8.24e-39	2.13e-34	CA1		Fam126b	8.1	0.27	0.61	0.55	5.6e-16	1.45e-11	CA1-1											Mboat2	20.79	0.83	0.61	0.15
Arhgef7	14.49	0.55	0.44	0.23	1.46e-47	3.79e-43	Excitatory neuron		Wnk2	28.11	0.35	0.57	0.35	7.78e-174	2.01e-169	Pyramidal		Acyp2	-13.02	-0.35	0.43	0.51	8.94e-39	2.31e-34	CA1		Gm4258	-8.09	-0.37	0.4	0.48	5.8e-16	1.5e-11	CA1-1											Gm3764	19.99	0.83	0.47	0.09
Scn3a	14.49	0.53	0.47	0.25	1.51e-47	3.9e-43	Excitatory neuron		Ppp4r4	28.08	0.49	0.54	0.35	1.88e-173	4.88e-169	Pyramidal		Arap2	-13.01	-0.69	0.38	0.44	1.07e-38	2.76e-34	CA1		Chd5	-8.09	-0.42	0.28	0.36	6.05e-16	1.57e-11	CA1-1											Strbp	19.94	0.83	0.96	0.46
Slc12a2	-14.48	-2.25	0.23	0.37	1.67e-47	4.31e-43	Excitatory neuron		R3hdm2	28.07	0.42	0.66	0.44	2.02e-173	5.23e-169	Pyramidal		Fnbp1l	-13.01	-0.71	0.29	0.35	1.09e-38	2.83e-34	CA1		Slc24a5	8.07	0.27	0.64	0.57	6.97e-16	1.81e-11	CA1-1											Gpr137c	18.94	0.83	0.52	0.13
Agbl4	14.47	0.66	0.69	0.46	1.97e-47	5.1e-43	Excitatory neuron		Chst11	28.05	0.53	0.41	0.24	4.13e-173	1.07e-168	Pyramidal		Rpl26	12.97	0.57	0.29	0.23	1.77e-38	4.59e-34	CA1		Vxn	8.07	0.36	0.44	0.36	7.3e-16	1.89e-11	CA1-1											4930547E14Rik	17.39	0.83	0.3	0.04
Fam49a	14.46	0.52	0.46	0.24	2.05e-47	5.31e-43	Excitatory neuron		Rhou	28.02	0.64	0.32	0.16	1.04e-172	2.7e-168	Pyramidal		Ulk4	12.96	0.38	0.53	0.47	2.14e-38	5.53e-34	CA1		Rabl6	-8.06	-0.31	0.41	0.49	7.33e-16	1.9e-11	CA1-1											Cntn6	14.3	0.83	0.28	0.07
Atf6	14.46	0.44	0.53	0.29	2.13e-47	5.52e-43	Excitatory neuron		Washc2	28.01	0.62	0.29	0.14	1.14e-172	2.95e-168	Pyramidal		Rangap1	-12.94	-0.49	0.18	0.25	2.64e-38	6.82e-34	CA1		Rif1	-8.05	-0.5	0.2	0.27	8.04e-16	2.08e-11	CA1-1											C2cd5	22.21	0.82	0.73	0.19
Trim46	14.45	1.04	0.29	0.12	2.38e-47	6.16e-43	Excitatory neuron		Peg3	27.99	0.42	0.55	0.34	2.26e-172	5.84e-168	Pyramidal		Chst1	12.93	0.41	0.43	0.36	3e-38	7.76e-34	CA1		Snta1	8.05	0.45	0.34	0.27	8.49e-16	2.2e-11	CA1-1											Lyst	20.99	0.82	0.81	0.26
Prkcb	14.45	0.52	0.71	0.5	2.46e-47	6.38e-43	Excitatory neuron		Reps2	27.98	0.37	0.79	0.59	3.08e-172	7.97e-168	Pyramidal		Fkbp1a	12.92	0.44	0.43	0.36	3.37e-38	8.73e-34	CA1		Hagh	8.04	0.39	0.39	0.32	8.64e-16	2.24e-11	CA1-1											Cers4	20.24	0.82	0.4	0.06
Bmerb1	14.45	0.58	0.48	0.26	2.48e-47	6.43e-43	Excitatory neuron		Nap1l1	27.97	0.47	0.41	0.23	3.8e-172	9.84e-168	Pyramidal		4732471J01Rik	-12.91	-0.36	0.46	0.54	3.74e-38	9.7e-34	CA1		Hacd4	8.04	0.42	0.37	0.3	8.75e-16	2.27e-11	CA1-1											Oprm1	20.05	0.82	0.45	0.09
Ptprs	14.45	0.35	0.65	0.39	2.59e-47	6.71e-43	Excitatory neuron		Rnf115	27.94	0.48	0.39	0.22	7.91e-172	2.05e-167	Pyramidal		Nipal2	-12.9	-0.6	0.2	0.27	4.34e-38	1.12e-33	CA1		Thada	-8.04	-0.39	0.32	0.39	9.34e-16	2.42e-11	CA1-1											Pfkp	19.9	0.82	0.41	0.07
Brinp2	14.44	0.67	0.43	0.22	2.98e-47	7.71e-43	Excitatory neuron		Rpgrip1l	27.93	0.61	0.27	0.12	1.02e-171	2.65e-167	Pyramidal		Elavl4	-12.9	-0.5	0.41	0.48	4.7e-38	1.22e-33	CA1		Bbip1	-8.03	-0.39	0.29	0.37	9.41e-16	2.44e-11	CA1-1											Plxna4	19.81	0.82	0.92	0.41
Rundc3b	14.43	0.47	0.38	0.18	3.56e-47	9.22e-43	Excitatory neuron		Slc9a1	27.89	0.68	0.25	0.12	3.89e-171	1.01e-166	Pyramidal		Far2	12.88	0.4	0.46	0.39	5.57e-38	1.44e-33	CA1		Camta2	8.03	0.36	0.43	0.35	9.82e-16	2.54e-11	CA1-1											Gm28379	19.71	0.82	0.41	0.07
Dlg4	14.42	0.5	0.38	0.18	4.05e-47	1.05e-42	Excitatory neuron		Syn3	-27.89	-0.82	0.45	0.53	4.03e-171	1.04e-166	Pyramidal		Mfn1	-12.82	-0.44	0.25	0.33	1.21e-37	3.13e-33	CA1		Pcdh7	-8.03	-0.36	0.55	0.62	1e-15	2.6e-11	CA1-1											Zfhx4	17.91	0.82	0.41	0.09
Fam13c	14.41	0.42	0.56	0.33	4.37e-47	1.13e-42	Excitatory neuron		Fam234b	27.85	0.58	0.28	0.14	1.21e-170	3.14e-166	Pyramidal		Camta2	12.79	0.48	0.38	0.31	1.93e-37	4.99e-33	CA1		Dync1h1	-8.02	-0.34	0.42	0.5	1.02e-15	2.65e-11	CA1-1											Sh3glb2	17.16	0.82	0.3	0.05
Parp1	14.39	0.83	0.29	0.12	5.68e-47	1.47e-42	Excitatory neuron		Entpd6	27.81	0.56	0.3	0.14	3.24e-170	8.4e-166	Pyramidal		Lix1	12.78	0.61	0.3	0.23	2.15e-37	5.56e-33	CA1		Pum2	-8.02	-0.37	0.32	0.4	1.08e-15	2.8e-11	CA1-1											Smarca1	16.69	0.82	0.28	0.04
Bbof1	14.38	0.66	0.37	0.18	7.31e-47	1.89e-42	Excitatory neuron		B230209E15Rik	27.78	0.46	0.54	0.34	8.22e-170	2.13e-165	Pyramidal		Nptx1	-12.77	-0.46	0.25	0.33	2.43e-37	6.3e-33	CA1		Ywhae	-8.01	-0.34	0.4	0.47	1.16e-15	3e-11	CA1-1											Vav3	22.52	0.81	0.53	0.09
Fras1	14.37	1.07	0.29	0.12	8.41e-47	2.18e-42	Excitatory neuron		Fbxl2	27.76	0.4	0.52	0.32	1.22e-169	3.16e-165	Pyramidal		Dpy19l3	12.75	0.51	0.3	0.23	3.31e-37	8.57e-33	CA1		Dnajc21	8.01	0.37	0.4	0.32	1.17e-15	3.02e-11	CA1-1											Arhgap26	21.66	0.81	0.59	0.13
Far2	14.34	0.77	0.36	0.17	1.26e-46	3.26e-42	Excitatory neuron		Rnf146	27.73	0.51	0.34	0.17	3.43e-169	8.89e-165	Pyramidal		Gm43376	12.74	0.27	0.7	0.65	3.65e-37	9.45e-33	CA1		Prkacb	-8.01	-0.5	0.22	0.3	1.17e-15	3.04e-11	CA1-1											Spon1	20.67	0.81	0.58	0.14
Sorcs3	14.33	0.58	0.56	0.33	1.35e-46	3.5e-42	Excitatory neuron		Arhgef11	27.62	0.42	0.49	0.29	7.15e-168	1.85e-163	Pyramidal		Ntng2	-12.73	-0.56	0.19	0.26	4.07e-37	1.05e-32	CA1		Sfpq	-7.98	-0.28	0.6	0.66	1.48e-15	3.83e-11	CA1-1											6430590A07Rik	19.57	0.81	0.46	0.09
Tmem63c	14.3	1.25	0.26	0.1	2.15e-46	5.58e-42	Excitatory neuron		Iqgap1	27.57	0.53	0.32	0.17	2.25e-167	5.83e-163	Pyramidal		Dip2a	-12.7	-0.6	0.29	0.36	5.7e-37	1.48e-32	CA1		Kras	-7.98	-0.46	0.21	0.28	1.51e-15	3.91e-11	CA1-1											Atcay	18.51	0.81	0.34	0.05
Kcnc3	14.3	0.74	0.35	0.16	2.19e-46	5.66e-42	Excitatory neuron		Gabrg2	-27.56	-0.65	0.63	0.64	3.17e-167	8.2e-163	Pyramidal		Plekha6	-12.69	-0.39	0.32	0.41	6.46e-37	1.67e-32	CA1		Rtca	7.98	0.6	0.25	0.19	1.51e-15	3.92e-11	CA1-1											Phyhipl	17.58	0.81	0.39	0.09
Tubb4a	-14.3	-2.53	0.21	0.34	2.3e-46	5.95e-42	Excitatory neuron		Pacs1	27.55	0.41	0.49	0.3	4.83e-167	1.25e-162	Pyramidal		Aig1	-12.68	-0.28	0.61	0.69	8.11e-37	2.1e-32	CA1		Dcc	-7.98	-0.5	0.79	0.74	1.52e-15	3.94e-11	CA1-1											Runx1t1	17.49	0.81	0.4	0.09
Epha10	14.3	1.06	0.37	0.18	2.31e-46	5.98e-42	Excitatory neuron		Acsl4	27.52	0.58	0.31	0.16	9.89e-167	2.56e-162	Pyramidal		Herc3	12.64	0.3	0.57	0.51	1.25e-36	3.24e-32	CA1		Rps6ka5	-7.97	-0.57	0.26	0.33	1.53e-15	3.96e-11	CA1-1											Tdp1	16.6	0.81	0.29	0.05
Snx10	14.28	0.66	0.39	0.19	3e-46	7.78e-42	Excitatory neuron		Ppargc1a	27.5	0.47	0.45	0.26	1.75e-166	4.53e-162	Pyramidal		Nell1os	12.63	0.63	0.25	0.18	1.5e-36	3.88e-32	CA1		Mmp17	-7.96	-0.53	0.19	0.26	1.68e-15	4.35e-11	CA1-1											Cit	16.12	0.81	0.3	0.06
Cacna1b	14.26	0.38	0.58	0.32	3.71e-46	9.6e-42	Excitatory neuron		Ifrd1	27.43	0.57	0.32	0.17	1.22e-165	3.16e-161	Pyramidal		Ppp3r1	12.62	0.5	0.36	0.3	1.68e-36	4.35e-32	CA1		Abca8b	7.96	0.32	0.46	0.38	1.79e-15	4.63e-11	CA1-1											Rasgef1a	23.16	0.8	0.53	0.09
Gm1992	14.22	0.51	0.47	0.24	6.99e-46	1.81e-41	Excitatory neuron		Tmod1	-27.4	-1.44	0.15	0.25	2.42e-165	6.26e-161	Pyramidal		Ssbp3	-12.6	-0.43	0.31	0.39	2.19e-36	5.66e-32	CA1		Zfp692	-7.95	-0.38	0.24	0.32	1.86e-15	4.81e-11	CA1-1											Rian	22	0.8	0.69	0.17
Plxna2	14.21	0.32	0.55	0.3	7.41e-46	1.92e-41	Excitatory neuron		Trim3	27.4	0.6	0.27	0.13	2.86e-165	7.4e-161	Pyramidal		Gm26691	12.59	0.34	0.46	0.39	2.39e-36	6.2e-32	CA1		Ncald	-7.95	-0.74	0.19	0.25	1.87e-15	4.85e-11	CA1-1											Nup93	21.05	0.8	0.5	0.1
Fbxl2	14.2	0.61	0.44	0.23	9.01e-46	2.33e-41	Excitatory neuron		Ptpn9	27.36	0.47	0.38	0.2	7.8e-165	2.02e-160	Pyramidal		Icam5	12.58	0.37	0.49	0.42	2.69e-36	6.97e-32	CA1		Pantr1	-7.94	-0.41	0.4	0.46	2e-15	5.17e-11	CA1-1											Ptk2	19.91	0.8	0.88	0.33
Crtc1	14.2	0.86	0.31	0.14	9.35e-46	2.42e-41	Excitatory neuron		Armc9	27.35	0.38	0.63	0.41	9.84e-165	2.55e-160	Pyramidal		Slc7a8	-12.57	-0.34	0.33	0.42	3.06e-36	7.93e-32	CA1		Lrrn1	-7.94	-0.52	0.25	0.32	2.01e-15	5.21e-11	CA1-1											Spock3	18.87	0.8	0.72	0.24
Pi4ka	14.16	0.37	0.7	0.43	1.61e-45	4.16e-41	Excitatory neuron		Itsn1	-27.35	-0.7	0.55	0.58	1.01e-164	2.62e-160	Pyramidal		Camk2b	12.55	0.29	0.71	0.65	3.86e-36	1e-31	CA1		Ncoa6	-7.94	-0.34	0.32	0.4	2.03e-15	5.26e-11	CA1-1											Gm10785	18.56	0.8	0.41	0.08
Sorcs2	14.1	0.93	0.36	0.18	3.94e-45	1.02e-40	Excitatory neuron		Snd1	27.3	0.44	0.64	0.44	4.44e-164	1.15e-159	Pyramidal		Chst11	-12.55	-0.43	0.38	0.45	3.93e-36	1.02e-31	CA1		Gm43192	7.94	0.48	0.26	0.19	2.04e-15	5.29e-11	CA1-1											Lrrtm3	18.19	0.8	0.74	0.27
Shisa7	14.09	0.8	0.28	0.12	4.65e-45	1.2e-40	Excitatory neuron		Atp1a1	-27.29	-0.92	0.41	0.48	5.2e-164	1.35e-159	Pyramidal		A830082K12Rik	-12.47	-0.43	0.25	0.33	1.09e-35	2.81e-31	CA1		Reep1	-7.93	-0.26	0.53	0.6	2.21e-15	5.71e-11	CA1-1											Mtcl1	15.96	0.8	0.28	0.05
Pip4k2a	-14.08	-2.21	0.3	0.41	4.99e-45	1.29e-40	Excitatory neuron		Snx1	27.25	0.54	0.3	0.15	1.48e-163	3.84e-159	Pyramidal		Usp53	-12.44	-0.48	0.22	0.3	1.69e-35	4.37e-31	CA1		Pola1	-7.93	-0.48	0.22	0.29	2.22e-15	5.75e-11	CA1-1											Bcl11b	21.86	0.79	0.57	0.12
Spock1	-14.04	-1.17	0.43	0.56	8.73e-45	2.26e-40	Excitatory neuron		Me3	27.22	0.36	0.73	0.53	4.13e-163	1.07e-158	Pyramidal		Adgra1	-12.43	-0.47	0.27	0.35	1.7e-35	4.4e-31	CA1		Dlg4	-7.91	-0.4	0.36	0.44	2.53e-15	6.56e-11	CA1-1											Snap91	21.75	0.79	0.69	0.17
D430042O09Rik	14.03	0.45	0.47	0.25	1.06e-44	2.73e-40	Excitatory neuron		Pde4dip	-27.19	-0.39	0.85	0.82	7.5e-163	1.94e-158	Pyramidal		Slc4a3	-12.39	-0.46	0.26	0.34	2.8e-35	7.24e-31	CA1		Pura	7.9	0.3	0.58	0.52	2.84e-15	7.36e-11	CA1-1											Nova2	20.63	0.79	0.4	0.06
Ppp1r9a	14.02	0.31	0.78	0.51	1.17e-44	3.03e-40	Excitatory neuron		Kcnh1	-27.19	-0.81	0.44	0.51	9.59e-163	2.48e-158	Pyramidal		Fndc3b	-12.39	-0.43	0.31	0.39	3.1e-35	8.03e-31	CA1		Prdm2	-7.9	-0.48	0.25	0.32	2.85e-15	7.37e-11	CA1-1											2025-09-03	18.59	0.79	0.35	0.06
Arhgap20	14.02	0.83	0.38	0.19	1.25e-44	3.23e-40	Excitatory neuron		Atxn2	27.13	0.37	0.59	0.37	4.08e-162	1.06e-157	Pyramidal		Inhba	12.36	0.36	0.4	0.33	4.15e-35	1.07e-30	CA1		Bzw2	-7.88	-0.36	0.4	0.48	3.2e-15	8.3e-11	CA1-1											Bcr	17.78	0.79	0.34	0.06
Mcu	14	0.51	0.47	0.26	1.47e-44	3.8e-40	Excitatory neuron		Osbp2	-27.1	-0.75	0.52	0.56	9.53e-162	2.47e-157	Pyramidal		B230334C09Rik	12.32	0.33	0.54	0.48	7.18e-35	1.86e-30	CA1		Nae1	-7.88	-0.46	0.25	0.32	3.4e-15	8.8e-11	CA1-1											Ncoa7	21.86	0.78	0.66	0.17
Hacd4	14	1.05	0.28	0.11	1.48e-44	3.83e-40	Excitatory neuron		Mast2	27.07	0.42	0.51	0.31	2.02e-161	5.23e-157	Pyramidal		Epc1	-12.32	-0.35	0.47	0.55	7.27e-35	1.88e-30	CA1		Mdm4	7.87	0.27	0.56	0.49	3.55e-15	9.19e-11	CA1-1											Ttc19	20.42	0.78	0.67	0.19
Zc3h12b	14	0.44	0.5	0.28	1.51e-44	3.92e-40	Excitatory neuron		Ly6h	27.07	0.43	0.69	0.48	2.22e-161	5.74e-157	Pyramidal		Prmt8	12.31	0.48	0.39	0.32	8.24e-35	2.13e-30	CA1		Sdk2	7.87	0.33	0.36	0.28	3.66e-15	9.48e-11	CA1-1											Nkain2	20.16	0.78	1	0.7
C2cd5	14	0.37	0.65	0.38	1.53e-44	3.96e-40	Excitatory neuron		Elmo1	27.07	0.88	0.34	0.19	2.22e-161	5.75e-157	Pyramidal		Gm48747	12.3	0.37	0.49	0.42	8.65e-35	2.24e-30	CA1		Mtmr7	-7.86	-0.38	0.27	0.34	3.81e-15	9.88e-11	CA1-1											3110039M20Rik	17.55	0.78	0.29	0.04
Ptprn	13.99	0.39	0.69	0.43	1.83e-44	4.73e-40	Excitatory neuron		Nf2	27.06	0.51	0.34	0.18	2.72e-161	7.05e-157	Pyramidal		Mtmr12	-12.27	-0.37	0.34	0.42	1.28e-34	3.32e-30	CA1		Dynll1	-7.86	-0.4	0.33	0.4	3.83e-15	9.93e-11	CA1-1											Galnt9	16.84	0.78	0.28	0.04
Pgm2l1	13.94	0.4	0.41	0.2	3.62e-44	9.39e-40	Excitatory neuron		Ptpn5	27.05	0.49	0.39	0.22	3.43e-161	8.89e-157	Pyramidal		Rspo2	-12.21	-0.39	0.24	0.32	2.6e-34	6.74e-30	CA1		Gm11417	7.85	0.45	0.37	0.3	4.02e-15	1.04e-10	CA1-1											Iqsec2	21.55	0.77	0.64	0.15
Tcf20	13.91	0.31	0.66	0.41	5.39e-44	1.4e-39	Excitatory neuron		Pvt1	-27.04	-0.87	0.41	0.48	4.89e-161	1.27e-156	Pyramidal		Esrrg	-12.17	-0.35	0.48	0.56	4.24e-34	1.1e-29	CA1		Pfkp	-7.85	-0.43	0.31	0.39	4.04e-15	1.05e-10	CA1-1											Cdh2	19.83	0.77	0.8	0.27
Snd1	13.91	0.39	0.57	0.34	5.78e-44	1.5e-39	Excitatory neuron		Far2	27.03	0.46	0.43	0.25	6.5e-161	1.68e-156	Pyramidal		Usp46	12.15	0.32	0.55	0.49	5.64e-34	1.46e-29	CA1		Gnl3l	-7.85	-0.42	0.29	0.37	4.28e-15	1.11e-10	CA1-1											Shisa7	16.78	0.77	0.27	0.04
Dmtn	13.89	0.85	0.29	0.12	7.64e-44	1.98e-39	Excitatory neuron		Tafa1	26.98	0.8	0.81	0.87	2.28e-160	5.91e-156	Pyramidal		Arpc1a	12.13	0.42	0.4	0.33	6.95e-34	1.8e-29	CA1		Stt3b	-7.84	-0.41	0.28	0.36	4.36e-15	1.13e-10	CA1-1											Ccdc73	16.37	0.77	0.33	0.07
Sec24d	13.88	0.81	0.29	0.13	8.02e-44	2.08e-39	Excitatory neuron		Rora	-26.95	-0.42	0.83	0.83	5.75e-160	1.49e-155	Pyramidal		Fam234b	12.13	0.45	0.31	0.25	7.66e-34	1.98e-29	CA1		Lrrn3	-7.84	-0.47	0.25	0.32	4.57e-15	1.18e-10	CA1-1											Nell1	15.58	0.77	0.34	0.08
Ncam1	-13.88	-0.71	0.85	0.78	8.14e-44	2.11e-39	Excitatory neuron		Ulk4	26.95	0.39	0.5	0.3	6.03e-160	1.56e-155	Pyramidal		Gabra1	12.1	0.29	0.45	0.38	1.09e-33	2.83e-29	CA1		Swt1	-7.82	-0.42	0.24	0.31	5.38e-15	1.39e-10	CA1-1											Efna5	15.34	0.77	0.26	0.04
Csnk1g1	13.87	0.36	0.59	0.35	9.76e-44	2.53e-39	Excitatory neuron		Lrig2	26.95	0.43	0.39	0.22	6.1e-160	1.58e-155	Pyramidal		Rap2b	12.05	0.52	0.32	0.26	1.85e-33	4.8e-29	CA1		Cpeb1	7.8	0.32	0.53	0.46	5.96e-15	1.54e-10	CA1-1											A330023F24Rik	21.45	0.76	0.75	0.21
Htr1f	13.86	0.77	0.28	0.12	1.04e-43	2.68e-39	Excitatory neuron		Clip1	26.94	0.38	0.57	0.36	8.52e-160	2.21e-155	Pyramidal		Gmpr	12.04	0.54	0.27	0.21	2.25e-33	5.83e-29	CA1		Txlng	-7.8	-0.41	0.31	0.39	6.28e-15	1.63e-10	CA1-1											Nedd4l	19.53	0.76	0.86	0.33
Spata2	13.85	0.9	0.27	0.11	1.23e-43	3.19e-39	Excitatory neuron		Cog5	26.87	0.39	0.68	0.47	4.73e-159	1.22e-154	Pyramidal		Gm16168	12.03	0.48	0.33	0.27	2.37e-33	6.13e-29	CA1		Rab27b	-7.79	-0.45	0.35	0.42	6.46e-15	1.67e-10	CA1-1											Lmtk2	19.19	0.76	0.44	0.09
Esyt2	13.83	0.29	0.62	0.37	1.6e-43	4.16e-39	Excitatory neuron		Gng12	26.84	0.57	0.28	0.14	1.01e-158	2.6e-154	Pyramidal		5330417C22Rik	-12.01	-0.35	0.46	0.54	3.08e-33	7.96e-29	CA1		Myo1d	-7.79	-0.53	0.21	0.28	6.49e-15	1.68e-10	CA1-1											Mpdz	19.06	0.76	0.49	0.11
Gad1	-13.82	-1.91	0.12	0.25	1.91e-43	4.93e-39	Excitatory neuron		P2ry14	-26.84	-0.68	0.62	0.64	1.25e-158	3.23e-154	Pyramidal		Pls3	12.01	0.31	0.52	0.45	3.15e-33	8.16e-29	CA1		Akap9	-7.79	-0.38	0.33	0.41	6.83e-15	1.77e-10	CA1-1											Tspan5	18.58	0.76	0.86	0.34
Tmem132b	13.81	0.28	0.79	0.48	2.14e-43	5.55e-39	Excitatory neuron		Arsb	-26.83	-0.8	0.49	0.54	1.54e-158	4e-154	Pyramidal		Gm26954	-11.99	-0.43	0.24	0.32	4.13e-33	1.07e-28	CA1		Dnaja1	-7.79	-0.38	0.33	0.41	6.85e-15	1.77e-10	CA1-1											Flrt2	18.49	0.76	0.41	0.08
Bzw2	13.79	0.53	0.34	0.16	2.9e-43	7.51e-39	Excitatory neuron		Tspan13	26.78	0.44	0.54	0.35	5.58e-158	1.45e-153	Pyramidal		Cnih2	11.97	0.61	0.27	0.21	4.98e-33	1.29e-28	CA1		Kcnb1	-7.78	-0.33	0.41	0.48	7.12e-15	1.84e-10	CA1-1											Pcnx2	18.24	0.76	0.36	0.06
Etv1	13.79	0.58	0.37	0.18	3.05e-43	7.91e-39	Excitatory neuron		Fut8	-26.76	-0.68	0.59	0.61	8.51e-158	2.2e-153	Pyramidal		Tmem191c	11.96	0.43	0.4	0.34	5.68e-33	1.47e-28	CA1		Zfp532	-7.78	-0.32	0.4	0.47	7.36e-15	1.91e-10	CA1-1											Kcnq3	17.94	0.76	0.94	0.45
Nmnat2	13.78	0.47	0.57	0.34	3.39e-43	8.77e-39	Excitatory neuron		Dock3	-26.73	-0.39	0.81	0.8	2.2e-157	5.69e-153	Pyramidal		Dzank1	-11.91	-0.38	0.39	0.46	1.07e-32	2.76e-28	CA1		Crmp1	-7.78	-0.42	0.34	0.41	7.52e-15	1.95e-10	CA1-1											Dennd2a	17.63	0.76	0.43	0.1
St3gal5	13.78	0.36	0.4	0.2	3.4e-43	8.8e-39	Excitatory neuron		Fbxl5	26.67	0.38	0.55	0.35	1.03e-156	2.67e-152	Pyramidal		Cpne6	11.9	0.3	0.53	0.46	1.21e-32	3.12e-28	CA1		Cfap100	7.78	0.51	0.26	0.19	7.52e-15	1.95e-10	CA1-1											Eftud2	17.53	0.76	0.39	0.09
Mir124a-1hg	13.78	0.3	0.71	0.43	3.49e-43	9.04e-39	Excitatory neuron		Stx7	26.63	0.54	0.27	0.13	2.97e-156	7.69e-152	Pyramidal		Galnt16	11.87	0.27	0.57	0.51	1.63e-32	4.23e-28	CA1		Gsk3b	-7.77	-0.26	0.6	0.66	7.65e-15	1.98e-10	CA1-1											Gm13402	16.99	0.76	0.32	0.06
Ripor2	13.76	0.47	0.51	0.29	4.23e-43	1.09e-38	Excitatory neuron		Stam2	26.61	0.62	0.27	0.13	5.28e-156	1.37e-151	Pyramidal		Dlat	-11.87	-0.4	0.27	0.35	1.69e-32	4.38e-28	CA1		Usp9x	-7.75	-0.27	0.52	0.59	8.94e-15	2.32e-10	CA1-1											Mtmr7	16.76	0.76	0.3	0.05
Arhgap15	13.76	0.6	0.3	0.13	4.27e-43	1.11e-38	Excitatory neuron		Kif13b	26.61	0.43	0.4	0.23	5.47e-156	1.42e-151	Pyramidal		Trit1	-11.85	-0.42	0.24	0.31	2.19e-32	5.66e-28	CA1		Med23	7.75	0.47	0.29	0.22	9.27e-15	2.4e-10	CA1-1											Frmd6	16.5	0.76	0.29	0.05
Pik3r1	-13.76	-2.11	0.23	0.35	4.43e-43	1.15e-38	Excitatory neuron		Atp1b3	26.59	0.46	0.34	0.18	1e-155	2.6e-151	Pyramidal		Tulp4	-11.84	-0.27	0.48	0.56	2.35e-32	6.08e-28	CA1		Spats2l	-7.75	-0.56	0.24	0.31	9.43e-15	2.44e-10	CA1-1											Myt1	15.9	0.76	0.3	0.06
Gm15563	13.74	0.68	0.33	0.15	5.82e-43	1.51e-38	Excitatory neuron		Magi2	26.58	0.28	0.99	0.99	1.09e-155	2.81e-151	Pyramidal		Gm48239	-11.82	-0.43	0.23	0.31	2.93e-32	7.58e-28	CA1		Gm47283	-7.74	-0.34	0.5	0.57	9.74e-15	2.52e-10	CA1-1											Ppp1r14c	15.45	0.76	0.28	0.05
Slc8a2	13.73	0.63	0.29	0.12	6.53e-43	1.69e-38	Excitatory neuron		Cdh12	-26.58	-0.43	0.7	0.75	1.32e-155	3.42e-151	Pyramidal		Cers5	-11.82	-0.42	0.25	0.32	3.02e-32	7.83e-28	CA1		Gm15738	-7.71	-0.25	0.65	0.7	1.22e-14	3.16e-10	CA1-1											Inpp5j	15.3	0.76	0.26	0.05
Map2	13.73	0.36	0.89	0.62	6.97e-43	1.81e-38	Excitatory neuron		Sycp2	26.57	0.48	0.32	0.17	1.51e-155	3.9e-151	Pyramidal		Kcnk2	-11.81	-0.7	0.27	0.33	3.44e-32	8.91e-28	CA1		B230307C23Rik	-7.71	-0.41	0.31	0.38	1.27e-14	3.3e-10	CA1-1											Adgrb1	21.78	0.75	0.51	0.09
Far1os	13.72	0.5	0.46	0.25	7.65e-43	1.98e-38	Excitatory neuron		Pcmtd1	26.54	0.36	0.68	0.47	3.38e-155	8.75e-151	Pyramidal		Trim35	11.8	0.27	0.65	0.6	3.89e-32	1.01e-27	CA1		Grik4	7.7	0.26	0.49	0.41	1.31e-14	3.4e-10	CA1-1											Celf5	21.71	0.75	0.45	0.07
Hap1	13.72	0.82	0.29	0.12	8e-43	2.07e-38	Excitatory neuron		Spred1	26.47	0.47	0.41	0.24	2.2e-154	5.7e-150	Pyramidal		Nrn1	-11.79	-0.38	0.31	0.39	4.29e-32	1.11e-27	CA1		Sparcl1	-7.7	-0.45	0.28	0.35	1.32e-14	3.41e-10	CA1-1											Klhdc10	21.14	0.75	0.78	0.23
Cep112	13.71	0.52	0.43	0.22	8.31e-43	2.15e-38	Excitatory neuron		Map7d2	26.44	0.36	0.5	0.3	4.96e-154	1.28e-149	Pyramidal		Gm10115	11.77	0.42	0.4	0.34	5.28e-32	1.37e-27	CA1		Cntnap5b	-7.7	-0.72	0.58	0.59	1.32e-14	3.41e-10	CA1-1											Hace1	20.81	0.75	0.58	0.13
1700024B18Rik	13.71	1.01	0.29	0.13	8.32e-43	2.16e-38	Excitatory neuron		Tcp11l1	26.42	0.44	0.38	0.22	8.2e-154	2.12e-149	Pyramidal		Cul4a	-11.76	-0.37	0.36	0.44	6.34e-32	1.64e-27	CA1		Spire1	-7.7	-0.28	0.45	0.53	1.36e-14	3.52e-10	CA1-1											B230334C09Rik	20.51	0.75	0.44	0.08
Iqsec3	13.71	0.87	0.34	0.16	8.97e-43	2.32e-38	Excitatory neuron		Ntrk2	26.35	0.44	0.81	0.62	5.39e-153	1.4e-148	Pyramidal		Numb	-11.75	-0.36	0.41	0.49	7.08e-32	1.83e-27	CA1		Rbm28	-7.69	-0.39	0.38	0.45	1.47e-14	3.81e-10	CA1-1											Afdn	20.35	0.75	0.68	0.19
Tead1	13.71	0.69	0.38	0.19	9.24e-43	2.39e-38	Excitatory neuron		Sdk2	26.34	0.66	0.33	0.18	6.31e-153	1.63e-148	Pyramidal		Gm20033	11.74	0.68	0.27	0.21	8.38e-32	2.17e-27	CA1		Peli1	7.68	0.32	0.52	0.45	1.56e-14	4.04e-10	CA1-1											Hmgn3	20.07	0.75	0.46	0.09
Myrip	13.7	0.61	0.37	0.18	9.57e-43	2.48e-38	Excitatory neuron		Ubac2	26.31	0.4	0.44	0.26	1.58e-152	4.09e-148	Pyramidal		Mark1	-11.72	-0.36	0.33	0.41	9.63e-32	2.49e-27	CA1		Abl1	-7.67	-0.48	0.2	0.26	1.65e-14	4.28e-10	CA1-1											Uggt2	20.05	0.75	0.46	0.09
Msi2	-13.7	-1.82	0.42	0.5	1.01e-42	2.62e-38	Excitatory neuron		Slit1	-26.26	-0.59	0.66	0.67	5.82e-152	1.51e-147	Pyramidal		Nmt1	11.72	0.37	0.47	0.41	9.67e-32	2.5e-27	CA1		Igf2bp3	-7.67	-0.37	0.39	0.46	1.72e-14	4.46e-10	CA1-1											Zswim5	17.86	0.75	0.4	0.09
Chl1	13.7	0.37	0.66	0.4	1.02e-42	2.64e-38	Excitatory neuron		3830406C13Rik	26.21	0.5	0.28	0.14	2.01e-151	5.22e-147	Pyramidal		A530046M15Rik	11.72	0.38	0.44	0.38	1.06e-31	2.75e-27	CA1		Drp2	7.67	0.48	0.28	0.22	1.74e-14	4.5e-10	CA1-1											Asxl3	16.39	0.75	0.41	0.11
Reep1	13.69	0.45	0.47	0.26	1.13e-42	2.93e-38	Excitatory neuron		Slc22a23	26.2	0.47	0.4	0.23	2.76e-151	7.14e-147	Pyramidal		Ptpn5	-11.71	-0.46	0.36	0.43	1.2e-31	3.11e-27	CA1		Phlpp2	-7.67	-0.46	0.26	0.33	1.78e-14	4.6e-10	CA1-1											Sox5	15.52	0.75	0.48	0.15
Pclo	13.69	0.3	0.84	0.54	1.14e-42	2.94e-38	Excitatory neuron		Vopp1	26.18	0.58	0.27	0.14	4.94e-151	1.28e-146	Pyramidal		Gm12709	-11.69	-0.38	0.3	0.37	1.48e-31	3.84e-27	CA1		Cnot3	-7.66	-0.38	0.34	0.41	1.9e-14	4.93e-10	CA1-1											Fam13c	20.47	0.74	0.6	0.15
Dkk3	13.69	0.36	0.34	0.15	1.24e-42	3.2e-38	Excitatory neuron		Kidins220	26.16	0.35	0.73	0.52	6.96e-151	1.8e-146	Pyramidal		Pag1	-11.67	-0.41	0.2	0.28	1.86e-31	4.81e-27	CA1		Usp15	-7.63	-0.29	0.52	0.58	2.27e-14	5.88e-10	CA1-1											Itpr1	19.62	0.74	0.66	0.19
Man1a	13.67	0.75	0.43	0.24	1.59e-42	4.12e-38	Excitatory neuron		Senp8	26.16	0.55	0.28	0.14	7.96e-151	2.06e-146	Pyramidal		Prkaa2	-11.65	-0.5	0.22	0.28	2.28e-31	5.9e-27	CA1		Ptpn1	-7.63	-0.34	0.41	0.47	2.38e-14	6.17e-10	CA1-1											Bicd1	19.42	0.74	0.76	0.25
Ica1l	13.66	0.94	0.28	0.12	1.72e-42	4.45e-38	Excitatory neuron		2025-09-07	26.07	0.43	0.51	0.32	7.27e-150	1.88e-145	Pyramidal		Garnl3	-11.6	-0.61	0.36	0.42	4.32e-31	1.12e-26	CA1		Ppp4r2	7.63	0.35	0.46	0.39	2.39e-14	6.18e-10	CA1-1											Nell2	19.25	0.74	0.9	0.36
Slc25a23	13.66	0.56	0.39	0.2	1.73e-42	4.48e-38	Excitatory neuron		Nhsl2	-26.07	-0.94	0.39	0.45	8.44e-150	2.18e-145	Pyramidal		Gm32014	11.59	0.47	0.27	0.21	4.89e-31	1.27e-26	CA1		Ccl25	7.62	0.35	0.41	0.34	2.51e-14	6.49e-10	CA1-1											Itpka	18.87	0.74	0.37	0.06
Prelid3a	13.66	0.56	0.39	0.2	1.85e-42	4.8e-38	Excitatory neuron		Mir9-3hg	26.06	0.37	0.45	0.27	9.24e-150	2.39e-145	Pyramidal		Gm47167	-11.57	-0.39	0.25	0.33	5.67e-31	1.47e-26	CA1		Bcl2l1	-7.61	-0.56	0.22	0.28	2.7e-14	6.99e-10	CA1-1											Kcnab1	17.66	0.74	0.88	0.39
Slc12a5	13.65	0.5	0.44	0.24	1.94e-42	5.02e-38	Excitatory neuron		Gpm6b	26.05	0.31	0.9	0.79	1.35e-149	3.49e-145	Pyramidal		Celf5	11.56	0.32	0.52	0.47	6.75e-31	1.75e-26	CA1		2025-09-08	-7.61	-0.47	0.21	0.28	2.71e-14	7.02e-10	CA1-1											Zfr2	17.05	0.74	0.32	0.06
Mmp17	13.64	0.78	0.26	0.1	2.29e-42	5.94e-38	Excitatory neuron		Gm28379	25.97	0.4	0.37	0.2	1.03e-148	2.66e-144	Pyramidal		Bsn	-11.55	-0.26	0.58	0.64	7.13e-31	1.85e-26	CA1		Zfp329	7.61	0.28	0.53	0.46	2.72e-14	7.04e-10	CA1-1											Camk2b	22.38	0.73	0.72	0.18
Arntl	13.63	0.85	0.27	0.11	2.53e-42	6.54e-38	Excitatory neuron		Ptpn1	25.93	0.4	0.43	0.25	2.81e-148	7.28e-144	Pyramidal		Wwc2	11.55	0.47	0.3	0.23	7.62e-31	1.97e-26	CA1		Wwp1	-7.61	-0.43	0.3	0.37	2.72e-14	7.06e-10	CA1-1											1110051M20Rik	20.99	0.73	0.71	0.2
Atxn10	13.62	0.29	0.63	0.38	2.94e-42	7.62e-38	Excitatory neuron		5530601H04Rik	25.89	0.51	0.29	0.15	8.68e-148	2.25e-143	Pyramidal		Usp12	-11.55	-0.35	0.29	0.37	7.76e-31	2.01e-26	CA1		Dleu2	7.61	0.31	0.49	0.42	2.78e-14	7.19e-10	CA1-1											Catspere2	20.83	0.73	0.42	0.07
Adgrb2	13.62	0.33	0.41	0.2	3.12e-42	8.07e-38	Excitatory neuron		Slc25a26	25.88	0.46	0.31	0.16	1.24e-147	3.21e-143	Pyramidal		Rab40b	11.52	0.42	0.39	0.33	9.88e-31	2.56e-26	CA1		Jak2	-7.6	-0.49	0.2	0.27	2.86e-14	7.4e-10	CA1-1											Ncald	20.44	0.73	0.71	0.2
Dalrd3	13.62	0.51	0.44	0.24	3.14e-42	8.13e-38	Excitatory neuron		4933406I18Rik	25.88	0.37	0.51	0.32	1.27e-147	3.28e-143	Pyramidal		Sptb	11.51	0.48	0.34	0.28	1.16e-30	2.99e-26	CA1		Gm26854	-7.59	-0.5	0.24	0.31	3.13e-14	8.1e-10	CA1-1											Fry	19.48	0.73	0.89	0.35
Gpr22	13.61	0.37	0.34	0.15	3.32e-42	8.6e-38	Excitatory neuron		Impact	25.84	0.36	0.54	0.34	3.02e-147	7.81e-143	Pyramidal		Evi5	-11.48	-0.36	0.41	0.48	1.62e-30	4.2e-26	CA1		Aatk	-7.59	-0.5	0.23	0.29	3.28e-14	8.5e-10	CA1-1											Kcnc3	19.31	0.73	0.41	0.08
Ttc8	13.61	0.59	0.41	0.22	3.56e-42	9.22e-38	Excitatory neuron		Ndufaf2	25.8	0.49	0.3	0.15	8.88e-147	2.3e-142	Pyramidal		Arhgef4	-11.48	-0.42	0.2	0.26	1.73e-30	4.48e-26	CA1		Ywhaq	-7.58	-0.47	0.27	0.34	3.33e-14	8.63e-10	CA1-1											Hdac7	18.41	0.73	0.44	0.1
Kirrel3	13.6	0.42	0.8	0.61	3.8e-42	9.83e-38	Excitatory neuron		Nrf1	25.8	0.37	0.46	0.28	9.03e-147	2.34e-142	Pyramidal		Trim24	11.42	0.47	0.3	0.24	3.4e-30	8.81e-26	CA1		AC149090.1	-7.58	-0.25	0.66	0.72	3.44e-14	8.91e-10	CA1-1											Adcy10	15.03	0.73	0.28	0.06
Nol4	13.59	0.34	0.68	0.41	4.29e-42	1.11e-37	Excitatory neuron		Zfat	25.79	0.5	0.28	0.14	1.03e-146	2.66e-142	Pyramidal		Adk	-11.4	-0.42	0.34	0.41	4e-30	1.04e-25	CA1		Mga	-7.57	-0.39	0.3	0.37	3.66e-14	9.47e-10	CA1-1											Chl1	21.39	0.72	0.7	0.18
Wwc1	13.57	0.71	0.29	0.12	5.83e-42	1.51e-37	Excitatory neuron		Ppp2r5c	25.79	0.36	0.55	0.34	1.14e-146	2.96e-142	Pyramidal		Fbxl5	11.39	0.28	0.58	0.53	4.6e-30	1.19e-25	CA1		Numb	-7.57	-0.37	0.36	0.43	3.68e-14	9.54e-10	CA1-1											Cpt1c	21.2	0.72	0.55	0.12
Rian	13.54	0.28	0.75	0.45	9.27e-42	2.4e-37	Excitatory neuron		Susd4	-25.78	-0.7	0.55	0.58	1.47e-146	3.8e-142	Pyramidal		Snrpn	11.35	0.32	0.51	0.45	7.11e-30	1.84e-25	CA1		Phactr3	-7.53	-0.27	0.5	0.57	4.91e-14	1.27e-09	CA1-1											Herc3	21.16	0.72	0.55	0.12
Camta2	13.53	0.63	0.31	0.14	1.1e-41	2.85e-37	Excitatory neuron		Ppp1r2	25.78	0.44	0.38	0.21	1.47e-146	3.81e-142	Pyramidal		Ate1	-11.34	-0.34	0.34	0.41	8.08e-30	2.09e-25	CA1		Pcm1	-7.53	-0.26	0.57	0.63	5.06e-14	1.31e-09	CA1-1											Vps13a	21.06	0.72	0.7	0.19
C1ql3	13.52	0.31	0.58	0.34	1.14e-41	2.94e-37	Excitatory neuron		Gabra5	25.78	0.37	0.5	0.31	1.5e-146	3.89e-142	Pyramidal		Rcbtb1	-11.34	-0.35	0.21	0.28	8.75e-30	2.26e-25	CA1		Pcdh17	-7.52	-0.35	0.46	0.52	5.31e-14	1.37e-09	CA1-1											Tcaf1	20.38	0.72	0.55	0.13
Zmynd11	13.52	0.3	0.65	0.39	1.2e-41	3.12e-37	Excitatory neuron		Gm50250	-25.77	-1.39	0.17	0.27	1.81e-146	4.68e-142	Pyramidal		Gm41609	11.33	0.3	0.53	0.47	8.81e-30	2.28e-25	CA1		Gm3764	-7.52	-0.31	0.46	0.53	5.46e-14	1.41e-09	CA1-1											Magi2	19.86	0.72	1	0.71
Pced1b	13.52	0.77	0.3	0.14	1.25e-41	3.23e-37	Excitatory neuron		Myo5b	-25.73	-1.44	0.16	0.25	5.63e-146	1.46e-141	Pyramidal		Gsdme	11.3	0.26	0.62	0.56	1.33e-29	3.45e-25	CA1		Zkscan3	-7.51	-0.49	0.19	0.26	6.1e-14	1.58e-09	CA1-1											Gabra5	19.81	0.72	0.41	0.07
Slc6a15	13.52	0.79	0.28	0.12	1.27e-41	3.29e-37	Excitatory neuron		Ndufaf7	25.72	0.37	0.41	0.24	7.16e-146	1.86e-141	Pyramidal		Ptpn1	11.29	0.37	0.46	0.4	1.42e-29	3.67e-25	CA1		Memo1	-7.5	-0.36	0.35	0.42	6.31e-14	1.63e-09	CA1-1											2025-09-11	19.71	0.72	0.4	0.07
Zdhhc2	13.49	0.73	0.33	0.16	1.74e-41	4.5e-37	Excitatory neuron		Tnrc6c	-25.72	-0.33	0.92	0.89	7.94e-146	2.06e-141	Pyramidal		Plpbp	11.28	0.47	0.34	0.28	1.66e-29	4.3e-25	CA1		Gm44643	7.5	0.37	0.34	0.27	6.54e-14	1.69e-09	CA1-1											Sipa1l1	19.24	0.72	0.88	0.33
Atp2c1	13.49	0.29	0.72	0.46	1.85e-41	4.8e-37	Excitatory neuron		Grm8	25.71	1.14	0.41	0.29	9.44e-146	2.44e-141	Pyramidal		Snx24	-11.25	-0.34	0.41	0.48	2.31e-29	5.97e-25	CA1		Eif1	-7.5	-0.33	0.32	0.39	6.6e-14	1.71e-09	CA1-1											Gm11149	19.22	0.72	0.69	0.22
Pdlim7	13.47	0.72	0.3	0.13	2.26e-41	5.85e-37	Excitatory neuron		Rp9	25.68	0.36	0.43	0.25	2.03e-145	5.27e-141	Pyramidal		Fut8	-11.24	-0.29	0.57	0.62	2.48e-29	6.42e-25	CA1		Esrrg	-7.49	-0.37	0.43	0.49	6.86e-14	1.78e-09	CA1-1											Tmem117	19.15	0.72	0.61	0.17
Clip1	13.44	0.41	0.49	0.27	3.31e-41	8.57e-37	Excitatory neuron		Camsap2	25.68	0.36	0.42	0.25	2.18e-145	5.64e-141	Pyramidal		Ythdc2	-11.24	-0.34	0.31	0.39	2.71e-29	7.03e-25	CA1		Smc6	-7.48	-0.47	0.25	0.32	7.51e-14	1.94e-09	CA1-1											Lrrc4c	18.13	0.72	0.96	0.56
Thsd4	13.44	0.53	0.34	0.17	3.38e-41	8.75e-37	Excitatory neuron		Astn1	25.67	0.3	0.81	0.62	2.52e-145	6.52e-141	Pyramidal		Lamc1	11.23	0.45	0.35	0.29	2.91e-29	7.54e-25	CA1		Tmeff1	-7.47	-0.4	0.3	0.37	7.97e-14	2.06e-09	CA1-1											Acss2	17.18	0.72	0.37	0.08
Cdon	13.44	1.21	0.25	0.1	3.46e-41	8.96e-37	Excitatory neuron		Hmgcr	25.67	0.52	0.29	0.15	2.55e-145	6.62e-141	Pyramidal		Skap2	11.21	0.51	0.25	0.2	3.82e-29	9.9e-25	CA1		4933412O06Rik	7.47	0.36	0.38	0.31	8.13e-14	2.11e-09	CA1-1											Agrn	16.01	0.72	0.3	0.06
Ppp1r12b	13.42	0.3	0.61	0.36	4.67e-41	1.21e-36	Excitatory neuron		Sfxn5	25.65	0.52	0.31	0.17	4.22e-145	1.09e-140	Pyramidal		Gm49678	-11.18	-0.41	0.63	0.66	5.11e-29	1.32e-24	CA1		Cdh10	-7.46	-0.27	0.72	0.75	8.39e-14	2.17e-09	CA1-1											Cplane1	21.04	0.71	0.73	0.21
Cluap1	13.42	0.6	0.33	0.16	4.81e-41	1.25e-36	Excitatory neuron		Larp1b	25.58	0.53	0.29	0.15	2.55e-144	6.6e-140	Pyramidal		Nck2	-11.17	-0.35	0.34	0.41	5.74e-29	1.49e-24	CA1		Lars	-7.45	-0.39	0.31	0.38	9.22e-14	2.39e-09	CA1-1											Adam22	20.45	0.71	0.78	0.24
Sgsm2	13.41	0.68	0.36	0.18	5.13e-41	1.33e-36	Excitatory neuron		Cap2	-25.58	-0.49	0.67	0.69	2.88e-144	7.47e-140	Pyramidal		Atp11b	-11.16	-0.32	0.41	0.49	6.48e-29	1.68e-24	CA1		Neo1	-7.45	-0.34	0.44	0.51	9.3e-14	2.41e-09	CA1-1											A630089N07Rik	18.27	0.71	0.38	0.07
Gm42477	13.41	1.07	0.25	0.1	5.53e-41	1.43e-36	Excitatory neuron		Lpgat1	25.57	0.37	0.51	0.32	2.98e-144	7.71e-140	Pyramidal		Arhgap5	-11.15	-0.28	0.41	0.48	7.49e-29	1.94e-24	CA1		Ptpn5	7.44	0.36	0.41	0.34	9.88e-14	2.56e-09	CA1-1											Gm30054	16.82	0.71	0.35	0.07
Raph1	13.4	0.45	0.45	0.24	5.8e-41	1.5e-36	Excitatory neuron		Ralgps1	25.57	0.36	0.66	0.46	3.36e-144	8.69e-140	Pyramidal		Jarid2	11.14	0.27	0.56	0.51	7.94e-29	2.06e-24	CA1		Ndrg4	-7.44	-0.33	0.37	0.44	1.02e-13	2.65e-09	CA1-1											Nipsnap1	16.6	0.71	0.29	0.05
Strbp	13.39	0.38	0.94	0.68	6.55e-41	1.7e-36	Excitatory neuron		Sorcs1	25.57	0.6	0.41	0.26	3.43e-144	8.88e-140	Pyramidal		Creg2	11.14	0.49	0.27	0.21	8.11e-29	2.1e-24	CA1		Nmt1	7.44	0.3	0.52	0.45	1.03e-13	2.66e-09	CA1-1											Gm15952	16.38	0.71	0.35	0.08
Cep70	13.35	0.6	0.4	0.21	1.13e-40	2.93e-36	Excitatory neuron		4930567K20Rik	-25.55	-1.04	0.31	0.4	5.09e-144	1.32e-139	Pyramidal		Chst9	-11.13	-0.65	0.24	0.3	8.75e-29	2.26e-24	CA1		Gm16083	7.43	0.49	0.41	0.34	1.05e-13	2.71e-09	CA1-1											Ulk4	19.8	0.7	0.43	0.08
Cabin1	13.35	0.45	0.44	0.24	1.17e-40	3.04e-36	Excitatory neuron		Susd1	-25.52	-1.25	0.2	0.29	1.1e-143	2.84e-139	Pyramidal		Bend6	-11.13	-0.34	0.3	0.37	9.24e-29	2.39e-24	CA1		Lrch3	-7.43	-0.39	0.35	0.42	1.06e-13	2.75e-09	CA1-1											Ppp3ca	19.67	0.7	0.99	0.83
Exoc6	13.34	0.45	0.37	0.19	1.34e-40	3.47e-36	Excitatory neuron		4930415C11Rik	25.52	0.6	0.29	0.15	1.14e-143	2.94e-139	Pyramidal		Itsn2	11.1	0.27	0.59	0.54	1.26e-28	3.27e-24	CA1		Slain1	-7.41	-0.47	0.28	0.35	1.23e-13	3.19e-09	CA1-1											Fermt2	19.09	0.7	0.5	0.12
Atxn7l1	13.32	0.37	0.5	0.28	1.7e-40	4.4e-36	Excitatory neuron		Usp45	25.51	0.33	0.54	0.34	1.36e-143	3.52e-139	Pyramidal		Hspa4l	-11.05	-0.37	0.31	0.38	2.2e-28	5.71e-24	CA1		Gramd1b	-7.41	-0.28	0.62	0.68	1.31e-13	3.39e-09	CA1-1											Orc6	17.7	0.7	0.37	0.07
Nsmf	13.32	0.34	0.39	0.2	1.73e-40	4.47e-36	Excitatory neuron		Gm48678	25.51	0.3	0.78	0.57	1.43e-143	3.71e-139	Pyramidal		Zwint	-11.05	-0.34	0.44	0.51	2.3e-28	5.96e-24	CA1		Gm45159	-7.4	-0.53	0.19	0.25	1.33e-13	3.43e-09	CA1-1											Igsf11	17.65	0.7	0.46	0.11
Sdk2	13.31	0.89	0.27	0.11	2.11e-40	5.46e-36	Excitatory neuron		Nxpe4	25.51	0.42	0.36	0.2	1.43e-143	3.71e-139	Pyramidal		Nyap2	-10.98	-0.32	0.62	0.66	5.04e-28	1.3e-23	CA1		Pde8b	7.39	0.29	0.6	0.54	1.5e-13	3.89e-09	CA1-1											Glce	16.66	0.7	0.31	0.06
Chrm1	13.29	0.63	0.25	0.1	2.65e-40	6.86e-36	Excitatory neuron		Tent4b	25.42	0.41	0.34	0.19	1.62e-142	4.2e-138	Pyramidal		Pxdn	-10.96	-0.33	0.32	0.39	6.08e-28	1.57e-23	CA1		Mark3	-7.39	-0.26	0.54	0.6	1.52e-13	3.93e-09	CA1-1											Dnal1	16.62	0.7	0.32	0.06
2025-09-03	13.29	0.59	0.34	0.17	2.66e-40	6.88e-36	Excitatory neuron		Car12	-25.41	-1.28	0.18	0.28	2.04e-142	5.29e-138	Pyramidal		Zfp609	-10.95	-0.26	0.45	0.53	6.35e-28	1.64e-23	CA1		Pkig	-7.38	-0.38	0.24	0.32	1.55e-13	4.03e-09	CA1-1											Gm45345	14.45	0.7	0.3	0.07
Rcbtb1	-13.28	-2.27	0.21	0.33	2.88e-40	7.45e-36	Excitatory neuron		Zmat4	-25.41	-0.41	0.67	0.72	2.1e-142	5.44e-138	Pyramidal		Elmo1	-10.95	-0.27	0.3	0.38	6.51e-28	1.69e-23	CA1		Birc2	-7.36	-0.5	0.2	0.27	1.88e-13	4.86e-09	CA1-1											Kcnip3	20.36	0.69	0.62	0.16
Ubxn11	13.26	0.78	0.28	0.12	3.87e-40	1e-35	Excitatory neuron		Bckdhb	25.39	0.45	0.36	0.21	3.2e-142	8.28e-138	Pyramidal		Slc6a7	-10.94	-0.38	0.26	0.32	7.71e-28	2e-23	CA1		Plppr5	-7.36	-0.32	0.38	0.45	1.88e-13	4.88e-09	CA1-1											Setd4	19.47	0.69	0.41	0.07
Kbtbd11	13.22	0.62	0.31	0.14	6.63e-40	1.72e-35	Excitatory neuron		Angptl2	25.39	0.41	0.35	0.19	3.43e-142	8.89e-138	Pyramidal		Pgbd5	-10.92	-0.33	0.39	0.46	9.06e-28	2.35e-23	CA1		Acaca	-7.34	-0.41	0.41	0.47	2.15e-13	5.58e-09	CA1-1											Gda	19.36	0.69	0.38	0.06
Lrp1b	13.21	0.39	0.98	0.92	7.29e-40	1.89e-35	Excitatory neuron		Fgfr1op2	25.38	0.43	0.33	0.18	3.8e-142	9.83e-138	Pyramidal		Rasa2	-10.89	-0.34	0.28	0.35	1.24e-27	3.21e-23	CA1		Dlgap4	-7.33	-0.29	0.5	0.56	2.22e-13	5.75e-09	CA1-1											Camta1	18.68	0.69	0.86	0.33
Ints10	13.2	0.64	0.34	0.17	8.8e-40	2.28e-35	Excitatory neuron		Igsf11	-25.37	-1.21	0.18	0.28	6.03e-142	1.56e-137	Pyramidal		Lpin2	-10.89	-0.31	0.47	0.54	1.34e-27	3.48e-23	CA1		Xpo1	-7.31	-0.45	0.2	0.27	2.65e-13	6.85e-09	CA1-1											Mecr	18.56	0.69	0.39	0.07
Fbxo41	13.19	0.78	0.31	0.14	1.03e-39	2.68e-35	Excitatory neuron		Tfdp2	25.35	0.45	0.56	0.37	8.5e-142	2.2e-137	Pyramidal		Hlcs	-10.87	-0.38	0.23	0.3	1.67e-27	4.33e-23	CA1		Fam117b	-7.31	-0.41	0.29	0.36	2.69e-13	6.97e-09	CA1-1											Ica1l	18.27	0.69	0.35	0.06
4930590L20Rik	13.18	1.11	0.26	0.11	1.12e-39	2.89e-35	Excitatory neuron		Scn1a	25.35	0.33	0.72	0.52	1.02e-141	2.63e-137	Pyramidal		D130043K22Rik	-10.84	-0.3	0.4	0.47	2.14e-27	5.54e-23	CA1		Rcn2	-7.31	-0.49	0.19	0.26	2.76e-13	7.15e-09	CA1-1											Itgb3bp	17.91	0.69	0.42	0.09
Zfp799	13.18	0.47	0.42	0.23	1.16e-39	3.01e-35	Excitatory neuron		Unc5d	-25.31	-0.42	0.44	0.55	2.25e-141	5.83e-137	Pyramidal		Ppp2r5c	-10.84	-0.27	0.52	0.58	2.21e-27	5.72e-23	CA1		Fam120c	7.3	0.27	0.52	0.46	2.92e-13	7.56e-09	CA1-1											Ccsap	16.58	0.69	0.25	0.03
Cmss1	-13.18	-1.07	0.68	0.69	1.17e-39	3.02e-35	Excitatory neuron		Lrrc19	25.29	0.51	0.26	0.13	4.03e-141	1.04e-136	Pyramidal		P2ry12	-10.83	-0.36	0.27	0.34	2.42e-27	6.27e-23	CA1		Ptpn12	-7.29	-0.35	0.36	0.44	2.99e-13	7.75e-09	CA1-1											Gpc5	12.2	0.69	0.5	0.23
Wwox	-13.17	-1.28	0.51	0.56	1.38e-39	3.56e-35	Excitatory neuron		Mfhas1	25.24	0.44	0.35	0.2	1.45e-140	3.75e-136	Pyramidal		Jam3	10.81	0.27	0.4	0.33	2.93e-27	7.6e-23	CA1		Epb41l4b	-7.29	-0.46	0.26	0.32	3.03e-13	7.86e-09	CA1-1											Rnf112	20.58	0.68	0.46	0.08
Tle1	13.16	0.57	0.4	0.21	1.42e-39	3.69e-35	Excitatory neuron		Rapgef5	25.17	0.34	0.79	0.61	8.13e-140	2.11e-135	Pyramidal		Kif5b	10.81	0.33	0.52	0.46	2.94e-27	7.61e-23	CA1		Mal2	-7.29	-0.38	0.26	0.33	3.04e-13	7.87e-09	CA1-1											Pi4ka	20.2	0.68	0.74	0.23
Gm10419	13.14	0.57	0.33	0.16	1.88e-39	4.87e-35	Excitatory neuron		Klhl12	25.16	0.43	0.31	0.17	1.01e-139	2.61e-135	Pyramidal		Rab3ip	-10.81	-0.35	0.24	0.31	3e-27	7.77e-23	CA1		Gm49797	-7.29	-0.33	0.32	0.39	3.2e-13	8.29e-09	CA1-1											Pam	18.12	0.68	0.73	0.25
Hip1	-13.14	-2.26	0.16	0.28	2.02e-39	5.22e-35	Excitatory neuron		Mfn1	25.13	0.48	0.29	0.15	2.49e-139	6.44e-135	Pyramidal		Megf9	10.8	0.29	0.56	0.52	3.59e-27	9.31e-23	CA1		Aplp2	-7.27	-0.34	0.34	0.42	3.62e-13	9.38e-09	CA1-1											Rabgap1l	17.71	0.68	0.9	0.4
Crmp1	13.14	0.56	0.34	0.16	2.03e-39	5.25e-35	Excitatory neuron		Rnpc3	25.11	0.34	0.47	0.29	3.66e-139	9.48e-135	Pyramidal		Hdgfl3	-10.79	-0.3	0.45	0.52	3.75e-27	9.7e-23	CA1		Erbb4	-7.26	-1.41	0.21	0.27	3.74e-13	9.69e-09	CA1-1											Gm47271	16.73	0.68	0.51	0.15
Sfswap	13.12	0.27	0.49	0.28	2.44e-39	6.32e-35	Excitatory neuron		Zhx2	-25.05	-1.35	0.18	0.27	1.97e-138	5.11e-134	Pyramidal		Atp6v1b2	-10.76	-0.28	0.48	0.55	5.43e-27	1.41e-22	CA1		Tmtc1	7.26	0.26	0.55	0.47	3.8e-13	9.83e-09	CA1-1											Pik3r3	16.71	0.68	0.37	0.08
4933406I18Rik	13.12	0.32	0.43	0.23	2.44e-39	6.32e-35	Excitatory neuron		Las1l	25.02	0.51	0.3	0.16	3.45e-138	8.92e-134	Pyramidal		Map4k5	10.73	0.29	0.56	0.51	7.22e-27	1.87e-22	CA1		Atxn7l1	-7.26	-0.28	0.49	0.55	3.89e-13	1.01e-08	CA1-1											Eaf2	16.09	0.68	0.33	0.07
Ccnd2	13.12	0.86	0.26	0.11	2.49e-39	6.45e-35	Excitatory neuron		Cox16	25.01	0.32	0.69	0.48	4.45e-138	1.15e-133	Pyramidal		Reep5	-10.73	-0.33	0.26	0.33	7.25e-27	1.88e-22	CA1		Ascc3	-7.25	-0.25	0.62	0.67	4.16e-13	1.08e-08	CA1-1											4933400F21Rik	13.71	0.68	0.26	0.06
Mpped1	13.11	0.77	0.31	0.14	3.01e-39	7.8e-35	Excitatory neuron		Foxg1	25	0.49	0.26	0.13	5.52e-138	1.43e-133	Pyramidal		Rapgef1	-10.7	-0.33	0.33	0.4	1.06e-26	2.76e-22	CA1		Gnb1	-7.25	-0.3	0.44	0.51	4.16e-13	1.08e-08	CA1-1											Slc1a1	21.09	0.67	0.54	0.11
Gm28375	13.1	0.46	0.45	0.25	3.23e-39	8.36e-35	Excitatory neuron		Nmnat2	-24.99	-0.64	0.57	0.59	7.48e-138	1.94e-133	Pyramidal		Kif1a	-10.69	-0.26	0.52	0.59	1.13e-26	2.91e-22	CA1		Kirrel3	-7.25	-0.47	0.74	0.75	4.31e-13	1.12e-08	CA1-1											Abhd18	20.25	0.67	0.6	0.15
2210408F21Rik	13.1	0.46	0.49	0.28	3.27e-39	8.47e-35	Excitatory neuron		Lztfl1	24.93	0.33	0.51	0.32	3.34e-137	8.66e-133	Pyramidal		Gm16183	-10.68	-0.35	0.41	0.47	1.31e-26	3.4e-22	CA1		Abhd17b	-7.24	-0.41	0.38	0.44	4.35e-13	1.13e-08	CA1-1											Nsf	19.5	0.67	0.9	0.34
Ssbp3	13.1	0.52	0.33	0.16	3.36e-39	8.7e-35	Excitatory neuron		Miat	24.91	0.29	0.83	0.64	5.2e-137	1.35e-132	Pyramidal		Slc38a2	-10.67	-0.29	0.41	0.48	1.38e-26	3.57e-22	CA1		Pip4k2a	-7.22	-0.38	0.31	0.38	5.07e-13	1.31e-08	CA1-1											Snap25	17.98	0.67	0.94	0.44
Tmem191c	13.09	0.63	0.35	0.18	3.78e-39	9.8e-35	Excitatory neuron		Zfyve28	24.91	0.36	0.43	0.26	5.98e-137	1.55e-132	Pyramidal		Spop	-10.65	-0.29	0.48	0.55	1.81e-26	4.68e-22	CA1		A930015D03Rik	-7.21	-0.32	0.39	0.46	5.76e-13	1.49e-08	CA1-1											Kcnj9	16.9	0.67	0.28	0.04
Mtf2	13.07	0.42	0.48	0.27	4.85e-39	1.25e-34	Excitatory neuron		Wwox	24.9	0.31	0.59	0.4	7e-137	1.81e-132	Pyramidal		Crim1	10.6	0.25	0.58	0.52	3.08e-26	7.97e-22	CA1		Fam193a	-7.2	-0.26	0.49	0.55	5.93e-13	1.54e-08	CA1-1											Ctnna3	16.53	0.67	0.85	0.41
Aak1	13.07	0.34	0.78	0.51	5.2e-39	1.35e-34	Excitatory neuron		Zc2hc1a	24.89	0.42	0.33	0.18	8.93e-137	2.31e-132	Pyramidal		Gabbr1	10.56	0.28	0.52	0.46	4.65e-26	1.2e-21	CA1		Arap2	-7.2	-0.38	0.32	0.39	6.13e-13	1.59e-08	CA1-1											Raver2	16.35	0.67	0.28	0.05
Ddhd2	13.04	0.34	0.56	0.33	7.27e-39	1.88e-34	Excitatory neuron		Anapc5	24.85	0.38	0.36	0.21	2.87e-136	7.42e-132	Pyramidal		Rp9	-10.53	-0.32	0.39	0.47	6.56e-26	1.7e-21	CA1		Cep164	7.19	0.38	0.36	0.29	6.31e-13	1.64e-08	CA1-1											Rpgrip1l	15.54	0.67	0.25	0.04
Map7	-13.03	-1.8	0.59	0.59	8.65e-39	2.24e-34	Excitatory neuron		Mapk1	-24.84	-0.6	0.63	0.63	3.74e-136	9.69e-132	Pyramidal		Pik3r3	-10.52	-0.43	0.27	0.33	6.7e-26	1.73e-21	CA1		Atpaf1	7.19	0.38	0.35	0.29	6.39e-13	1.65e-08	CA1-1											Lamc1	19.87	0.66	0.52	0.12
Cul4a	13	0.49	0.33	0.16	1.15e-38	2.97e-34	Excitatory neuron		Gkap1	24.83	0.44	0.31	0.17	4.59e-136	1.19e-131	Pyramidal		Gtf2f2	-10.5	-0.36	0.22	0.28	8.97e-26	2.32e-21	CA1		Cep290	-7.18	-0.44	0.21	0.28	6.8e-13	1.76e-08	CA1-1											Rufy2	19.66	0.66	0.61	0.16
Gm49961	12.95	0.69	0.29	0.14	2.36e-38	6.12e-34	Excitatory neuron		Hspa4l	24.8	0.44	0.35	0.2	7.93e-136	2.05e-131	Pyramidal		Mpp6	10.47	0.28	0.47	0.41	1.15e-25	2.98e-21	CA1		A830082K12Rik	-7.17	-0.53	0.2	0.26	7.38e-13	1.91e-08	CA1-1											Snx32	18.97	0.66	0.48	0.11
Cpt1c	12.94	0.4	0.47	0.27	2.71e-38	7.02e-34	Excitatory neuron		Mast3	-24.76	-0.65	0.55	0.58	2.65e-135	6.87e-131	Pyramidal		Golga4	-10.46	-0.3	0.36	0.43	1.29e-25	3.35e-21	CA1		Dync1li2	7.17	0.35	0.48	0.42	7.51e-13	1.94e-08	CA1-1											Eml6	17.84	0.66	0.85	0.35
Slc6a17	12.93	0.39	0.41	0.22	3.14e-38	8.14e-34	Excitatory neuron		Mbnl1	24.75	0.33	0.52	0.33	2.92e-135	7.56e-131	Pyramidal		Mir670hg	-10.43	-0.7	0.19	0.25	1.78e-25	4.6e-21	CA1		Ppp2r5e	-7.17	-0.29	0.46	0.53	7.58e-13	1.96e-08	CA1-1											Abca8b	17.53	0.66	0.45	0.11
Slc24a3	12.92	0.35	0.75	0.52	3.34e-38	8.64e-34	Excitatory neuron		Slc17a5	24.72	0.45	0.3	0.16	6.22e-135	1.61e-130	Pyramidal		Pten	-10.41	-0.29	0.63	0.69	2.26e-25	5.86e-21	CA1		Cox8a	-7.16	-0.32	0.31	0.38	8.12e-13	2.1e-08	CA1-1											Kif5c	21.48	0.65	0.65	0.16
Epha3	12.92	0.57	0.45	0.26	3.42e-38	8.85e-34	Excitatory neuron		Wnk1	24.72	0.32	0.57	0.37	6.67e-135	1.73e-130	Pyramidal		Snx10	-10.38	-0.27	0.4	0.47	3.17e-25	8.2e-21	CA1		Chchd2	-7.16	-0.4	0.24	0.3	8.23e-13	2.13e-08	CA1-1											Atp2b2	21.07	0.65	0.74	0.21
Clasp2	-12.91	-0.96	0.73	0.68	3.71e-38	9.61e-34	Excitatory neuron		Sertad2	24.6	0.43	0.34	0.19	1.39e-133	3.6e-129	Pyramidal		Znrf1	-10.38	-0.29	0.4	0.47	3.22e-25	8.33e-21	CA1		Ankra2	7.16	0.48	0.27	0.21	8.25e-13	2.14e-08	CA1-1											Shank1	19.76	0.65	0.37	0.05
4930567K12Rik	12.9	0.82	0.29	0.13	4.5e-38	1.17e-33	Excitatory neuron		Dscam	-24.59	-0.32	0.87	0.86	1.48e-133	3.83e-129	Pyramidal		Sash1	10.37	0.42	0.33	0.28	3.56e-25	9.21e-21	CA1		Stx5a	-7.15	-0.38	0.26	0.33	8.97e-13	2.32e-08	CA1-1											Mtmr12	19.73	0.65	0.49	0.11
Fbxo10	12.89	0.81	0.26	0.11	5.13e-38	1.33e-33	Excitatory neuron		Baiap2	-24.58	-0.68	0.57	0.58	1.99e-133	5.16e-129	Pyramidal		Nmt2	10.34	0.31	0.53	0.48	4.44e-25	1.15e-20	CA1		Fhl2	7.14	0.35	0.3	0.23	9.05e-13	2.34e-08	CA1-1											Ntrk2	19.41	0.65	0.71	0.22
Arhgef26	12.87	0.65	0.25	0.1	6.29e-38	1.63e-33	Excitatory neuron		Ncoa7	24.56	0.31	0.73	0.53	3.23e-133	8.36e-129	Pyramidal		Sdk2	-10.34	-0.67	0.31	0.36	4.52e-25	1.17e-20	CA1		Epc1	-7.13	-0.32	0.43	0.49	9.71e-13	2.51e-08	CA1-1											Chpt1	19.31	0.65	0.46	0.1
Rab11fip3	12.87	0.3	0.54	0.32	6.3e-38	1.63e-33	Excitatory neuron		Rsu1	24.55	0.37	0.32	0.17	3.95e-133	1.02e-128	Pyramidal		Gm11659	-10.33	-0.38	0.21	0.27	5.07e-25	1.31e-20	CA1		Glt8d1	-7.13	-0.37	0.33	0.4	1.03e-12	2.67e-08	CA1-1											Crtac1	19	0.65	0.43	0.09
Cnrip1	12.86	0.41	0.43	0.23	7.96e-38	2.06e-33	Excitatory neuron		Scai	24.55	0.3	0.73	0.52	4.45e-133	1.15e-128	Pyramidal		Slc4a8	10.32	0.39	0.36	0.3	5.71e-25	1.48e-20	CA1		Atp1a1	-7.12	-0.33	0.35	0.41	1.04e-12	2.7e-08	CA1-1											Pak7	18.77	0.65	0.81	0.29
Mindy3	12.85	0.34	0.41	0.21	9.14e-38	2.37e-33	Excitatory neuron		Lca5	-24.55	-1.25	0.22	0.31	4.59e-133	1.19e-128	Pyramidal		Rnf19a	10.31	0.36	0.41	0.36	6.07e-25	1.57e-20	CA1		Ap3b2	-7.12	-0.39	0.28	0.35	1.06e-12	2.75e-08	CA1-1											Rapgef2	17.77	0.65	0.85	0.34
Gm6994	12.84	0.63	0.35	0.18	9.27e-38	2.4e-33	Excitatory neuron		Phf20	24.53	0.33	0.46	0.28	6.84e-133	1.77e-128	Pyramidal		Mmp24	-10.31	-0.37	0.21	0.27	6.18e-25	1.6e-20	CA1		B3galnt2	7.12	0.44	0.32	0.27	1.1e-12	2.84e-08	CA1-1											Gm36198	16.16	0.65	0.3	0.06
Plcl2	12.84	0.35	0.48	0.28	1e-37	2.6e-33	Excitatory neuron		Gm11417	24.52	0.45	0.31	0.17	1.01e-132	2.63e-128	Pyramidal		Map2k6	10.31	0.29	0.45	0.4	6.35e-25	1.64e-20	CA1		Hunk	7.12	0.25	0.52	0.45	1.1e-12	2.85e-08	CA1-1											Itsn1	21.93	0.64	0.65	0.15
C2cd2	12.81	0.8	0.31	0.15	1.38e-37	3.58e-33	Excitatory neuron		Kat6b	-24.5	-0.63	0.58	0.59	1.37e-132	3.54e-128	Pyramidal		Slitrk5	10.31	0.46	0.3	0.25	6.65e-25	1.72e-20	CA1		Rnf138	-7.11	-0.42	0.23	0.29	1.15e-12	2.98e-08	CA1-1											Ripor2	21.21	0.64	0.48	0.09
Hectd4	12.81	0.29	0.56	0.34	1.49e-37	3.85e-33	Excitatory neuron		Btbd1	24.5	0.36	0.37	0.21	1.51e-132	3.9e-128	Pyramidal		Faxc	-10.28	-0.38	0.19	0.25	8.53e-25	2.21e-20	CA1		Nsd2	-7.11	-0.3	0.45	0.51	1.19e-12	3.07e-08	CA1-1											Dipk1a	19.38	0.64	0.41	0.07
Vmp1	-12.79	-1.6	0.48	0.53	1.93e-37	5e-33	Excitatory neuron		Rsrp1	24.42	0.25	0.84	0.65	1.09e-131	2.83e-127	Pyramidal		Mbnl1	10.27	0.25	0.55	0.49	9.38e-25	2.43e-20	CA1		Msantd2	-7.1	-0.42	0.2	0.27	1.22e-12	3.15e-08	CA1-1											Trpc1	18.99	0.64	0.48	0.11
Chchd6	12.78	0.63	0.33	0.17	2.08e-37	5.39e-33	Excitatory neuron		Wsb1	24.41	0.45	0.3	0.16	1.24e-131	3.21e-127	Pyramidal		Tmod2	10.25	0.26	0.6	0.56	1.14e-24	2.96e-20	CA1		Chst8	-7.1	-0.43	0.27	0.34	1.29e-12	3.33e-08	CA1-1											Mmp17	17.07	0.64	0.28	0.04
Etl4	12.78	0.35	0.58	0.36	2.1e-37	5.44e-33	Excitatory neuron		4932443L11Rik	24.4	0.47	0.29	0.16	1.73e-131	4.48e-127	Pyramidal		Fgd4	-10.25	-0.25	0.47	0.54	1.14e-24	2.96e-20	CA1		Rufy1	7.08	0.39	0.36	0.3	1.43e-12	3.7e-08	CA1-1											Hmgcll1	17.05	0.64	0.38	0.09
Ppargc1b	12.78	0.98	0.25	0.11	2.12e-37	5.49e-33	Excitatory neuron		Mpp6	24.38	0.39	0.44	0.27	3.04e-131	7.87e-127	Pyramidal		Slc26a4	10.24	0.39	0.32	0.27	1.26e-24	3.26e-20	CA1		Fbxo10	7.08	0.34	0.31	0.24	1.44e-12	3.72e-08	CA1-1											Rab11fip4	16.77	0.64	0.37	0.08
Chd3	12.78	0.27	0.49	0.28	2.14e-37	5.54e-33	Excitatory neuron		Rap2b	24.37	0.43	0.29	0.16	3.45e-131	8.94e-127	Pyramidal		Efr3a	-10.19	-0.3	0.63	0.68	2.18e-24	5.66e-20	CA1		Ap3d1	-7.08	-0.37	0.2	0.27	1.44e-12	3.73e-08	CA1-1											Adcy1	21.58	0.63	0.65	0.15
Rnps1	12.78	0.49	0.34	0.17	2.26e-37	5.85e-33	Excitatory neuron		Dennd5b	24.36	0.33	0.57	0.38	4.56e-131	1.18e-126	Pyramidal		Lmbr1	-10.18	-0.31	0.36	0.42	2.34e-24	6.05e-20	CA1		Gucy1b1	-7.06	-0.4	0.23	0.29	1.63e-12	4.22e-08	CA1-1											Slc25a23	18.97	0.63	0.43	0.09
Gsdme	12.77	0.38	0.49	0.29	2.48e-37	6.43e-33	Excitatory neuron		Dync1li2	24.35	0.36	0.43	0.26	5.44e-131	1.41e-126	Pyramidal		Nrg2	-10.12	-0.44	0.28	0.33	4.52e-24	1.17e-19	CA1		0610043K17Rik	-7.06	-0.46	0.28	0.34	1.67e-12	4.31e-08	CA1-1											Rassf8	18.44	0.63	0.59	0.17
Sik3	-12.77	-1.09	0.65	0.65	2.51e-37	6.51e-33	Excitatory neuron		Tead1	-24.33	-0.65	0.34	0.44	8.49e-131	2.2e-126	Pyramidal		Ndrg4	-10.11	-0.26	0.42	0.49	4.95e-24	1.28e-19	CA1		Shtn1	-7.06	-0.26	0.57	0.63	1.69e-12	4.37e-08	CA1-1											Abca5	18.12	0.63	0.37	0.07
Kif1b	-12.76	-0.8	0.81	0.75	2.74e-37	7.1e-33	Excitatory neuron		Vps13d	24.32	0.32	0.58	0.38	1.28e-130	3.32e-126	Pyramidal		Pfn2	10.11	0.38	0.36	0.3	5.08e-24	1.32e-19	CA1		2210408F21Rik	-7.05	-0.26	0.55	0.62	1.75e-12	4.53e-08	CA1-1											Fbxl2	18.07	0.63	0.47	0.11
Uxs1	12.75	0.59	0.36	0.19	3.21e-37	8.32e-33	Excitatory neuron		Trim37	24.26	0.34	0.45	0.27	4.7e-130	1.22e-125	Pyramidal		2025-09-11	-10.1	-0.42	0.34	0.39	5.75e-24	1.49e-19	CA1		Hdlbp	-7.05	-0.39	0.26	0.32	1.76e-12	4.54e-08	CA1-1											Angptl2	17.6	0.63	0.43	0.1
C130071C03Rik	12.73	0.25	0.76	0.47	3.93e-37	1.02e-32	Excitatory neuron		Ptprs	24.25	0.3	0.72	0.52	6.8e-130	1.76e-125	Pyramidal		Palmd	-10.1	-0.36	0.2	0.25	5.8e-24	1.5e-19	CA1		Gm16189	7.03	0.46	0.27	0.21	2e-12	5.17e-08	CA1-1											Gria4	17	0.63	0.69	0.25
Ralgapa2	12.73	0.36	0.61	0.38	3.99e-37	1.03e-32	Excitatory neuron		Prkdc	24.24	0.36	0.36	0.21	9.22e-130	2.39e-125	Pyramidal		Phtf2	-10.06	-0.37	0.27	0.33	8.17e-24	2.12e-19	CA1		Pkia	-7.03	-0.3	0.35	0.42	2e-12	5.18e-08	CA1-1											Il1rap	15.67	0.63	0.81	0.35
Car10	12.72	0.54	0.54	0.34	4.86e-37	1.26e-32	Excitatory neuron		4921534H16Rik	-24.22	-0.85	0.38	0.45	1.32e-129	3.41e-125	Pyramidal		Dnajc10	-10.04	-0.32	0.33	0.39	1.02e-23	2.64e-19	CA1		4732471J01Rik	7.03	0.26	0.5	0.44	2.01e-12	5.2e-08	CA1-1											Ppp1r13b	19.83	0.62	0.7	0.21
Sptb	12.71	0.74	0.32	0.16	5.03e-37	1.3e-32	Excitatory neuron		Kif16b	24.17	0.42	0.31	0.17	4.62e-129	1.2e-124	Pyramidal		Agbl4	-10.04	-0.26	0.9	0.92	1.06e-23	2.76e-19	CA1		Tspan7	-7.03	-0.32	0.5	0.56	2.04e-12	5.29e-08	CA1-1											Soga3	19.06	0.62	0.57	0.15
Polb	12.71	0.33	0.59	0.36	5.11e-37	1.32e-32	Excitatory neuron		Gm43713	24.16	0.35	0.34	0.19	6.54e-129	1.69e-124	Pyramidal		Adam11	-10.03	-0.34	0.24	0.31	1.08e-23	2.8e-19	CA1		Nxpe3	7.02	0.47	0.25	0.2	2.26e-12	5.85e-08	CA1-1											Cpeb3	18.56	0.62	0.8	0.29
Ap2a2	12.71	0.33	0.46	0.26	5.19e-37	1.34e-32	Excitatory neuron		Bzw2	24.14	0.37	0.4	0.24	1.03e-128	2.66e-124	Pyramidal		Rnf169	-10.03	-0.27	0.57	0.64	1.18e-23	3.05e-19	CA1		Tuba1a	-7.01	-0.35	0.21	0.28	2.35e-12	6.08e-08	CA1-1											Traf3ip2	16.78	0.62	0.33	0.07
Phf6	12.71	0.34	0.4	0.21	5.54e-37	1.43e-32	Excitatory neuron		4931406P16Rik	24.12	0.48	0.27	0.15	1.4e-128	3.63e-124	Pyramidal		Emb	-10.01	-0.44	0.21	0.27	1.36e-23	3.51e-19	CA1		Snx3	-7.01	-0.39	0.27	0.34	2.36e-12	6.12e-08	CA1-1											B3gat1	16.23	0.62	0.31	0.06
Pkd1	12.69	0.43	0.45	0.25	6.43e-37	1.66e-32	Excitatory neuron		Dync1li1	24.12	0.38	0.31	0.17	1.47e-128	3.81e-124	Pyramidal		Rgs11	-10.01	-0.37	0.21	0.28	1.43e-23	3.7e-19	CA1		Iqgap1	-7.01	-0.43	0.25	0.32	2.43e-12	6.28e-08	CA1-1											Grid2	15.97	0.62	0.85	0.4
Osbpl10	12.69	1.17	0.26	0.12	6.48e-37	1.68e-32	Excitatory neuron		Atp2b1	24.12	0.3	0.97	0.95	1.53e-128	3.95e-124	Pyramidal		Cep85l	9.99	0.4	0.34	0.29	1.7e-23	4.39e-19	CA1		Zc2hc1a	-7	-0.41	0.27	0.33	2.51e-12	6.5e-08	CA1-1											Ippk	15.26	0.62	0.31	0.07
Trpm3	12.67	0.33	0.68	0.48	8.45e-37	2.19e-32	Excitatory neuron		Cep164	24.1	0.39	0.32	0.18	2.57e-128	6.67e-124	Pyramidal		Ccdc6	9.92	0.42	0.3	0.25	3.42e-23	8.85e-19	CA1		Mapre3	-7	-0.31	0.27	0.35	2.54e-12	6.59e-08	CA1-1											Gm38393	15.16	0.62	0.25	0.04
Rnf157	12.67	0.42	0.48	0.28	8.69e-37	2.25e-32	Excitatory neuron		Clstn3	24.1	0.44	0.31	0.17	2.8e-128	7.24e-124	Pyramidal		Cyth1	-9.92	-0.32	0.29	0.35	3.48e-23	9.01e-19	CA1		Cers4	-6.99	-0.37	0.26	0.33	2.78e-12	7.19e-08	CA1-1											Neto1	20.23	0.61	0.59	0.15
Syt13	12.67	0.45	0.32	0.15	8.84e-37	2.29e-32	Excitatory neuron		Leng8	24.09	0.31	0.47	0.29	3.1e-128	8.03e-124	Pyramidal		Acsl6	-9.89	-0.33	0.29	0.36	4.81e-23	1.24e-18	CA1		Rnf111	-6.98	-0.32	0.35	0.42	2.92e-12	7.57e-08	CA1-1											Nt5dc3	19.61	0.61	0.47	0.1
Mark1	12.65	0.52	0.35	0.18	1.16e-36	3e-32	Excitatory neuron		Atf6	-24.08	-0.73	0.52	0.54	3.97e-128	1.03e-123	Pyramidal		Asah1	-9.88	-0.4	0.19	0.25	4.98e-23	1.29e-18	CA1		Paip2	-6.97	-0.26	0.49	0.55	3.16e-12	8.18e-08	CA1-1											Hdgfl3	19	0.61	0.52	0.13
Disp2	12.65	0.43	0.34	0.17	1.17e-36	3.03e-32	Excitatory neuron		3110021N24Rik	24.08	0.32	0.56	0.36	4.21e-128	1.09e-123	Pyramidal		Sycp2	-9.87	-0.29	0.29	0.35	5.48e-23	1.42e-18	CA1		Snw1	-6.97	-0.37	0.23	0.29	3.22e-12	8.34e-08	CA1-1											Adar	18.94	0.61	0.43	0.09
Apex2	12.64	0.61	0.4	0.22	1.26e-36	3.27e-32	Excitatory neuron		Acat1	24.07	0.31	0.45	0.27	4.6e-128	1.19e-123	Pyramidal		Btbd8	-9.87	-0.37	0.22	0.28	5.66e-23	1.46e-18	CA1		Gprin3	-6.96	-0.52	0.22	0.28	3.33e-12	8.62e-08	CA1-1											Pram1	18.82	0.61	0.39	0.07
Golm1	12.63	0.42	0.3	0.14	1.37e-36	3.56e-32	Excitatory neuron		Ctnnd1	24.06	0.36	0.33	0.18	5.86e-128	1.52e-123	Pyramidal		Samd5	9.87	0.3	0.45	0.4	5.66e-23	1.46e-18	CA1		Sfswap	-6.96	-0.28	0.44	0.51	3.52e-12	9.12e-08	CA1-1											Ggt7	18.23	0.61	0.37	0.07
Stxbp1	12.58	0.39	0.47	0.27	2.57e-36	6.66e-32	Excitatory neuron		Epha4	-24.06	-0.39	0.78	0.8	6.07e-128	1.57e-123	Pyramidal		Mpc1	-9.85	-0.31	0.33	0.39	6.62e-23	1.71e-18	CA1		Limch1	-6.95	-0.33	0.57	0.61	3.65e-12	9.45e-08	CA1-1											Prdm10	17.93	0.61	0.43	0.1
Grm8	12.58	0.56	0.36	0.19	2.66e-36	6.89e-32	Excitatory neuron		Scg5	24.05	0.3	0.6	0.39	7.6e-128	1.97e-123	Pyramidal		Ubac2	9.84	0.34	0.46	0.41	7.65e-23	1.98e-18	CA1		Sycp2	-6.94	-0.4	0.24	0.3	3.94e-12	1.02e-07	CA1-1											4930455C13Rik	17.59	0.61	0.39	0.08
Nsun2	12.58	0.72	0.29	0.13	2.72e-36	7.05e-32	Excitatory neuron		Tbc1d23	24.02	0.31	0.4	0.24	1.89e-127	4.88e-123	Pyramidal		Pcgf5	9.81	0.28	0.27	0.21	9.78e-23	2.53e-18	CA1		Tnfrsf21	-6.93	-0.48	0.23	0.29	4.07e-12	1.05e-07	CA1-1											Calb1	17.19	0.61	0.33	0.06
Ppp1r13b	12.58	0.26	0.59	0.36	2.89e-36	7.48e-32	Excitatory neuron		Zfr2	23.89	0.38	0.31	0.17	3.51e-126	9.08e-122	Pyramidal		Prkab2	9.78	0.45	0.31	0.26	1.37e-22	3.56e-18	CA1		Agap3	-6.93	-0.4	0.24	0.31	4.33e-12	1.12e-07	CA1-1											Ap3b2	16.81	0.61	0.3	0.05
4930570B17Rik	12.57	0.71	0.35	0.18	3.03e-36	7.84e-32	Excitatory neuron		Dgkz	23.88	0.37	0.48	0.31	5.26e-126	1.36e-121	Pyramidal		Wasf3	9.74	0.31	0.42	0.36	1.97e-22	5.11e-18	CA1		Rab6b	-6.89	-0.25	0.45	0.52	5.52e-12	1.43e-07	CA1-1											Lrrc49	16.78	0.61	0.41	0.1
Greb1l	12.57	0.51	0.37	0.19	3.06e-36	7.93e-32	Excitatory neuron		Cenpc1	23.85	0.35	0.35	0.2	9.09e-126	2.35e-121	Pyramidal		Prrt1	9.74	0.5	0.28	0.23	2.06e-22	5.33e-18	CA1		Nvl	-6.88	-0.26	0.51	0.57	6.04e-12	1.56e-07	CA1-1											Prox1	16.71	0.61	0.55	0.17
Jakmip1	12.57	0.66	0.27	0.12	3.16e-36	8.19e-32	Excitatory neuron		Mir124a-1hg	23.83	0.28	0.8	0.6	1.67e-125	4.32e-121	Pyramidal		Slk	9.74	0.4	0.37	0.32	2.07e-22	5.36e-18	CA1		Pum1	-6.87	-0.26	0.45	0.52	6.41e-12	1.66e-07	CA1-1											Efr3b	15.79	0.61	0.34	0.08
Tsga10	12.57	0.47	0.34	0.17	3.26e-36	8.44e-32	Excitatory neuron		Brdt	23.8	0.37	0.37	0.22	3.02e-125	7.83e-121	Pyramidal		Arsb	-9.73	-0.27	0.46	0.53	2.16e-22	5.59e-18	CA1		Arl3	-6.86	-0.32	0.3	0.37	6.67e-12	1.73e-07	CA1-1											Ptprt	15.22	0.61	0.47	0.15
Lman2l	12.56	0.58	0.29	0.13	3.71e-36	9.61e-32	Excitatory neuron		Galnt11	23.79	0.33	0.61	0.42	3.95e-125	1.02e-120	Pyramidal		Eml4	-9.72	-0.25	0.47	0.53	2.46e-22	6.38e-18	CA1		Dennd6a	-6.86	-0.33	0.34	0.41	6.69e-12	1.73e-07	CA1-1											Khdrbs3	13.54	0.61	0.6	0.26
Anln	-12.55	-2.77	0.14	0.25	3.8e-36	9.84e-32	Excitatory neuron		Dennd4a	23.75	0.31	0.6	0.41	1.18e-124	3.07e-120	Pyramidal		Kbtbd11	9.71	0.4	0.28	0.23	2.85e-22	7.37e-18	CA1		C2cd2	-6.86	-0.37	0.3	0.37	6.81e-12	1.76e-07	CA1-1											Adk	19.3	0.6	0.55	0.14
Zranb2	12.52	0.31	0.91	0.63	5.98e-36	1.55e-31	Excitatory neuron		Ncam1	-23.74	-0.3	0.85	0.85	1.53e-124	3.96e-120	Pyramidal		Zbtb38	-9.69	-0.28	0.37	0.43	3.42e-22	8.86e-18	CA1		9330182L06Rik	-6.85	-0.46	0.25	0.31	7.16e-12	1.85e-07	CA1-1											4930402H24Rik	17.08	0.6	0.82	0.31
Trhde	12.51	0.33	0.4	0.22	6.53e-36	1.69e-31	Excitatory neuron		Pclo	23.72	0.28	0.9	0.78	2.04e-124	5.28e-120	Pyramidal		Sub1	9.68	0.38	0.3	0.25	3.68e-22	9.53e-18	CA1		Ptpn3	-6.85	-0.35	0.35	0.41	7.21e-12	1.87e-07	CA1-1											Dip2c	16.82	0.6	0.94	0.44
Cnnm1	12.51	0.64	0.32	0.16	6.77e-36	1.75e-31	Excitatory neuron		Gm3764	23.61	0.33	0.47	0.29	2.88e-123	7.46e-119	Pyramidal		Btbd7	-9.67	-0.29	0.37	0.44	4.04e-22	1.05e-17	CA1		Cab39l	-6.85	-0.44	0.22	0.29	7.51e-12	1.95e-07	CA1-1											Klhdc1	16.25	0.6	0.26	0.04
Dcaf6	12.51	0.34	0.61	0.38	6.9e-36	1.79e-31	Excitatory neuron		Klhl7	23.61	0.32	0.59	0.4	3.03e-123	7.84e-119	Pyramidal		Adgrb2	9.66	0.33	0.45	0.4	4.61e-22	1.19e-17	CA1		Rap1gap2	-6.84	-0.45	0.28	0.34	7.85e-12	2.03e-07	CA1-1											Gk	16.03	0.6	0.29	0.05
Suds3	12.5	0.55	0.32	0.15	7.59e-36	1.96e-31	Excitatory neuron		Inpp5f	23.55	0.4	0.31	0.17	1.38e-122	3.58e-118	Pyramidal		Arhgef2	9.64	0.47	0.27	0.23	5.67e-22	1.47e-17	CA1		Adarb2	-6.84	-0.93	0.24	0.29	7.96e-12	2.06e-07	CA1-1											Zbtb20	15.92	0.6	0.99	0.85
5330438D12Rik	12.49	0.28	0.82	0.55	8.5e-36	2.2e-31	Excitatory neuron		Mindy2	23.54	0.46	0.27	0.15	1.58e-122	4.1e-118	Pyramidal		Sik2	9.61	0.32	0.43	0.38	6.92e-22	1.79e-17	CA1		Zfp346	6.84	0.45	0.32	0.26	8.1e-12	2.1e-07	CA1-1											Pus7	14.39	0.6	0.26	0.05
Btbd10	12.47	0.31	0.42	0.23	1.04e-35	2.7e-31	Excitatory neuron		Zcchc18	23.5	0.3	0.46	0.29	4.07e-122	1.05e-117	Pyramidal		Slc12a2	-9.61	-0.34	0.23	0.29	7.42e-22	1.92e-17	CA1		Ice1	-6.84	-0.3	0.41	0.48	8.14e-12	2.11e-07	CA1-1											Sptan1	20.62	0.59	0.72	0.2
Prr16	12.47	0.87	0.32	0.17	1.13e-35	2.93e-31	Excitatory neuron		Akap8l	23.5	0.29	0.74	0.54	4.08e-122	1.06e-117	Pyramidal		Stard7	-9.61	-0.34	0.21	0.26	7.53e-22	1.95e-17	CA1		Mat2a	-6.83	-0.3	0.46	0.52	8.25e-12	2.14e-07	CA1-1											Scn2a	20	0.59	0.82	0.26
Agfg2	12.46	0.5	0.27	0.12	1.27e-35	3.28e-31	Excitatory neuron		Dnm3	23.49	0.47	0.6	0.43	5.06e-122	1.31e-117	Pyramidal		Hpca	9.61	0.4	0.34	0.29	7.57e-22	1.96e-17	CA1		N4bp2l1	-6.81	-0.35	0.3	0.37	9.49e-12	2.46e-07	CA1-1											D430042O09Rik	19.9	0.59	0.57	0.14
2025-09-11	12.44	0.47	0.34	0.17	1.61e-35	4.16e-31	Excitatory neuron		Fam219a	23.46	0.3	0.53	0.34	1.02e-121	2.65e-117	Pyramidal		Hibadh	-9.58	-0.34	0.21	0.27	9.97e-22	2.58e-17	CA1		Xrcc4	-6.81	-0.33	0.32	0.39	9.58e-12	2.48e-07	CA1-1											Nrp1	19.63	0.59	0.69	0.21
Cd81	-12.44	-1.82	0.27	0.38	1.66e-35	4.29e-31	Excitatory neuron		Nf1	23.45	0.3	0.64	0.44	1.34e-121	3.48e-117	Pyramidal		Ube4bos1	-9.56	-0.37	0.21	0.26	1.15e-21	2.98e-17	CA1		Carf	6.81	0.4	0.27	0.21	9.94e-12	2.57e-07	CA1-1											Sptbn2	19.07	0.59	0.4	0.07
Afdn	12.42	0.26	0.64	0.41	2.09e-35	5.4e-31	Excitatory neuron		Afdn	23.44	0.31	0.72	0.53	1.52e-121	3.94e-117	Pyramidal		Prr14l	9.56	0.3	0.51	0.47	1.22e-21	3.16e-17	CA1		Eif1b	6.8	0.42	0.33	0.27	1.04e-11	2.7e-07	CA1-1											Btbd9	16.16	0.59	0.94	0.46
Tspoap1	12.39	0.75	0.34	0.18	3.01e-35	7.8e-31	Excitatory neuron		Mtmr7	23.43	0.36	0.34	0.2	2.38e-121	6.15e-117	Pyramidal		Mpdz	-9.48	-0.29	0.34	0.4	2.61e-21	6.75e-17	CA1		Kdm2a	-6.78	-0.26	0.44	0.51	1.19e-11	3.07e-07	CA1-1											Cc2d2a	15.98	0.59	0.37	0.09
Mast4	-12.37	-1.34	0.77	0.71	3.64e-35	9.41e-31	Excitatory neuron		Lifr	23.42	0.42	0.29	0.16	2.88e-121	7.45e-117	Pyramidal		Meis2	-9.46	-0.34	0.52	0.41	3.01e-21	7.78e-17	CA1		4930567K12Rik	-6.78	-0.39	0.28	0.34	1.23e-11	3.19e-07	CA1-1											Whamm	15.77	0.59	0.27	0.04
Trpc6	12.36	0.79	0.37	0.2	4.3e-35	1.11e-30	Excitatory neuron		Ankrd10	23.41	0.29	0.41	0.24	3.65e-121	9.45e-117	Pyramidal		Fam49a	9.45	0.27	0.53	0.48	3.52e-21	9.1e-17	CA1		Tax1bp1	-6.77	-0.32	0.37	0.44	1.3e-11	3.36e-07	CA1-1											Rasgef1b	15.6	0.59	0.33	0.08
Erc1	12.36	0.34	0.55	0.33	4.36e-35	1.13e-30	Excitatory neuron		Klf13	-23.4	-1.04	0.28	0.35	4.48e-121	1.16e-116	Pyramidal		Bbof1	9.32	0.27	0.47	0.42	1.17e-20	3.03e-16	CA1		Ep400	-6.76	-0.31	0.4	0.47	1.38e-11	3.58e-07	CA1-1											Nin	20.05	0.58	0.5	0.11
Nsun7	12.36	0.75	0.27	0.12	4.41e-35	1.14e-30	Excitatory neuron		Cacna1d	-23.38	-0.31	0.89	0.87	6.35e-121	1.64e-116	Pyramidal		Stt3b	9.3	0.35	0.34	0.29	1.44e-20	3.73e-16	CA1		Inpp4a	-6.76	-0.28	0.34	0.41	1.39e-11	3.59e-07	CA1-1											Mical3	18.59	0.58	0.66	0.2
Tln2	12.36	0.25	0.46	0.26	4.53e-35	1.17e-30	Excitatory neuron		Tet3	23.38	0.35	0.45	0.28	6.52e-121	1.69e-116	Pyramidal		Etl4	-9.3	-0.72	0.83	0.78	1.46e-20	3.77e-16	CA1		Gm15478	6.75	0.37	0.35	0.29	1.43e-11	3.71e-07	CA1-1											Vstm2a	17.92	0.58	0.36	0.07
Otud7b	-12.35	-1.93	0.29	0.39	4.99e-35	1.29e-30	Excitatory neuron		0610010F05Rik	23.38	0.32	0.41	0.25	7.56e-121	1.96e-116	Pyramidal		Fam135a	-9.29	-0.27	0.41	0.47	1.56e-20	4.04e-16	CA1		Ripor2	-6.75	-0.31	0.64	0.67	1.48e-11	3.82e-07	CA1-1											Spaca6	17.27	0.58	0.35	0.07
Ccdc50	-12.33	-1.66	0.31	0.41	6.63e-35	1.72e-30	Excitatory neuron		Crmp1	23.38	0.33	0.38	0.23	7.59e-121	1.97e-116	Pyramidal		Rchy1	9.27	0.3	0.41	0.36	1.88e-20	4.86e-16	CA1		Emc2	-6.75	-0.42	0.26	0.32	1.5e-11	3.88e-07	CA1-1											Zdhhc2	16.52	0.58	0.33	0.07
Neurl1a	12.31	0.88	0.26	0.11	8.18e-35	2.12e-30	Excitatory neuron		Psmd7	23.37	0.33	0.39	0.23	8.43e-121	2.18e-116	Pyramidal		Xkr6	-9.23	-0.5	0.52	0.55	2.6e-20	6.73e-16	CA1		Ski	-6.74	-0.33	0.28	0.35	1.6e-11	4.15e-07	CA1-1											R3hdm1	15.96	0.58	0.91	0.42
Eftud2	12.3	0.51	0.31	0.15	8.62e-35	2.23e-30	Excitatory neuron		Camk2d	23.37	0.97	0.31	0.2	9.53e-121	2.47e-116	Pyramidal		Ttc39b	9.23	0.42	0.29	0.24	2.76e-20	7.16e-16	CA1		Gm49179	6.73	0.29	0.37	0.3	1.67e-11	4.31e-07	CA1-1											Usp11	15.18	0.58	0.29	0.06
Sms	12.3	0.46	0.35	0.18	8.89e-35	2.3e-30	Excitatory neuron		Vgll4	-23.35	-1.15	0.19	0.27	1.29e-120	3.34e-116	Pyramidal		Epb41l4b	-9.22	-0.29	0.3	0.37	2.89e-20	7.49e-16	CA1		Actn4	-6.73	-0.42	0.22	0.28	1.69e-11	4.37e-07	CA1-1											Ptprz1	20.36	0.57	0.68	0.19
Banp	12.27	0.6	0.33	0.17	1.33e-34	3.43e-30	Excitatory neuron		Myo9a	23.35	0.28	0.77	0.58	1.5e-120	3.89e-116	Pyramidal		Lynx1	-9.21	-0.3	0.26	0.32	3.13e-20	8.11e-16	CA1		Ankrd10	-6.71	-0.31	0.36	0.43	1.89e-11	4.9e-07	CA1-1											Adam23	19.82	0.57	0.56	0.14
Hmbox1	12.26	0.28	0.5	0.29	1.42e-34	3.68e-30	Excitatory neuron		Bbs5	23.34	0.4	0.27	0.15	1.71e-120	4.43e-116	Pyramidal		Camk2g	-9.21	-0.4	0.26	0.31	3.32e-20	8.61e-16	CA1		Ufd1	6.71	0.35	0.31	0.25	1.93e-11	4.99e-07	CA1-1											Ppp2r2c	19.29	0.57	0.44	0.09
Traf3	12.25	0.38	0.35	0.18	1.68e-34	4.35e-30	Excitatory neuron		Tmem130	23.34	0.43	0.28	0.15	1.72e-120	4.45e-116	Pyramidal		Gnai1	9.21	0.3	0.46	0.41	3.4e-20	8.8e-16	CA1		Glyr1	6.7	0.31	0.41	0.34	2.05e-11	5.3e-07	CA1-1											1700025G04Rik	19.23	0.57	0.58	0.15
Mapk1	12.24	0.27	0.63	0.4	1.89e-34	4.88e-30	Excitatory neuron		Cacna1h	-23.33	-1.36	0.18	0.26	2.3e-120	5.96e-116	Pyramidal		Arhgef18	-9.2	-0.37	0.21	0.27	3.63e-20	9.41e-16	CA1		Rnf2	-6.7	-0.35	0.24	0.31	2.15e-11	5.56e-07	CA1-1											Zfp799	19.06	0.57	0.48	0.11
Ppp2r2b	12.23	0.37	0.7	0.49	2.08e-34	5.38e-30	Excitatory neuron		Slc6a17	23.27	0.32	0.46	0.29	8.53e-120	2.21e-115	Pyramidal		Magi1	-9.18	-0.38	0.53	0.57	4.17e-20	1.08e-15	CA1		Iqcb1	-6.69	-0.33	0.27	0.34	2.18e-11	5.63e-07	CA1-1											Adcy9	17.96	0.57	0.76	0.27
Wdr47	12.23	0.33	0.36	0.19	2.2e-34	5.69e-30	Excitatory neuron		Arhgap32	23.27	0.31	0.57	0.38	9.02e-120	2.34e-115	Pyramidal		Sec24d	-9.17	-0.37	0.25	0.3	4.61e-20	1.19e-15	CA1		Selenow	6.69	0.32	0.43	0.36	2.21e-11	5.73e-07	CA1-1											Gm38134	17.73	0.57	0.36	0.07
Cap1	12.22	0.54	0.31	0.15	2.38e-34	6.17e-30	Excitatory neuron		Ttc3	-23.24	-0.26	0.95	0.92	1.8e-119	4.66e-115	Pyramidal		Mfsd4a	9.17	0.32	0.35	0.3	4.72e-20	1.22e-15	CA1		Uchl3	-6.68	-0.33	0.24	0.3	2.37e-11	6.14e-07	CA1-1											Clip4	16.83	0.57	0.28	0.04
Akap8l	12.22	0.26	0.66	0.41	2.39e-34	6.2e-30	Excitatory neuron		Slc24a5	23.23	0.29	0.61	0.41	2.14e-119	5.54e-115	Pyramidal		Scamp1	-9.12	-0.28	0.35	0.41	7.86e-20	2.04e-15	CA1		Dnajc10	6.68	0.34	0.37	0.31	2.46e-11	6.38e-07	CA1-1											Rwdd1	16.04	0.57	0.31	0.06
Mkln1os	12.21	1.02	0.26	0.12	2.71e-34	7.01e-30	Excitatory neuron		Pnpla8	23.23	0.29	0.42	0.25	2.37e-119	6.15e-115	Pyramidal		Gm29587	9.1	0.3	0.29	0.24	8.89e-20	2.3e-15	CA1		Odf2	6.66	0.26	0.53	0.47	2.67e-11	6.92e-07	CA1-1											Eif2d	15.17	0.57	0.25	0.04
Ice1	12.2	0.38	0.41	0.23	3.06e-34	7.91e-30	Excitatory neuron		Eif2ak4	23.23	0.36	0.33	0.19	2.41e-119	6.25e-115	Pyramidal		Tmem131l	9.07	0.41	0.29	0.24	1.15e-19	2.97e-15	CA1		4930570B17Rik	-6.66	-0.28	0.43	0.49	2.71e-11	7.02e-07	CA1-1											Polr3h	14.86	0.57	0.28	0.06
Cntn4	12.19	0.42	0.6	0.38	3.43e-34	8.87e-30	Excitatory neuron		Bdnf	-23.22	-1.02	0.2	0.29	2.98e-119	7.71e-115	Pyramidal		Gm26854	-9.03	-0.37	0.29	0.34	1.67e-19	4.33e-15	CA1		Synrg	-6.66	-0.36	0.26	0.33	2.72e-11	7.04e-07	CA1-1											Pcdh11x	14.03	0.57	0.57	0.24
Sec14l1	12.18	0.34	0.39	0.21	3.84e-34	9.94e-30	Excitatory neuron		Gtpbp2	23.2	0.44	0.25	0.13	4.45e-119	1.15e-114	Pyramidal		Clip4	9.03	0.36	0.33	0.28	1.72e-19	4.46e-15	CA1		Gm12709	6.66	0.3	0.34	0.28	2.73e-11	7.07e-07	CA1-1											Cecr2	13.56	0.57	0.28	0.07
Srsf10	12.18	0.31	0.49	0.29	3.91e-34	1.01e-29	Excitatory neuron		Gm28750	23.18	0.33	0.42	0.26	7.25e-119	1.88e-114	Pyramidal		Sh3pxd2a	-9.02	-0.33	0.22	0.27	1.89e-19	4.9e-15	CA1		Bex2	-6.66	-0.36	0.23	0.29	2.81e-11	7.27e-07	CA1-1											Mblac2	17.26	0.56	0.4	0.09
Samd5	12.18	0.84	0.28	0.13	4.14e-34	1.07e-29	Excitatory neuron		Ttc19	23.17	0.28	0.74	0.53	9.82e-119	2.54e-114	Pyramidal		Cnnm2	-9.02	-0.3	0.29	0.35	1.95e-19	5.06e-15	CA1		Usp46	-6.65	-0.26	0.51	0.57	2.88e-11	7.46e-07	CA1-1											Iqsec1	17	0.56	0.69	0.24
Kat6b	12.18	0.3	0.57	0.35	4.2e-34	1.09e-29	Excitatory neuron		Stk4	23.16	0.38	0.29	0.16	1.13e-118	2.92e-114	Pyramidal		Ctdspl	-9.02	-0.3	0.37	0.43	1.96e-19	5.07e-15	CA1		Slc4a3	-6.65	-0.41	0.22	0.28	2.94e-11	7.61e-07	CA1-1											Zc2hc1a	16.62	0.56	0.3	0.05
Aifm3	12.16	0.55	0.27	0.13	4.83e-34	1.25e-29	Excitatory neuron		Eml1	23.14	0.42	0.3	0.17	2.01e-118	5.19e-114	Pyramidal		Tial1	9	0.26	0.49	0.45	2.18e-19	5.63e-15	CA1		1700085D07Rik	-6.64	-0.35	0.28	0.34	3.23e-11	8.38e-07	CA1-1											Ttc21b	16.19	0.56	0.29	0.05
Gm49003	12.15	0.42	0.37	0.2	6.03e-34	1.56e-29	Excitatory neuron		Gm15478	23.12	0.35	0.35	0.21	2.9e-118	7.5e-114	Pyramidal		Rnf2	8.97	0.32	0.29	0.24	2.85e-19	7.38e-15	CA1		Dmtn	-6.64	-0.38	0.25	0.31	3.24e-11	8.39e-07	CA1-1											Src	15.98	0.56	0.28	0.05
Smad3	12.12	0.6	0.29	0.14	8.12e-34	2.1e-29	Excitatory neuron		Atp6v1h	23.11	0.29	0.56	0.37	3.63e-118	9.4e-114	Pyramidal		Hmbox1	8.96	0.26	0.52	0.48	3.12e-19	8.09e-15	CA1		Hnrnpd	-6.62	-0.35	0.23	0.3	3.52e-11	9.1e-07	CA1-1											Dlg3	14.89	0.56	0.28	0.06
Nt5c2	12.12	0.31	0.56	0.35	8.19e-34	2.12e-29	Excitatory neuron		Smim14	23.1	0.31	0.61	0.42	4.15e-118	1.08e-113	Pyramidal		Sh3glb1	8.96	0.33	0.34	0.29	3.37e-19	8.73e-15	CA1		Phf20	6.62	0.28	0.53	0.47	3.62e-11	9.38e-07	CA1-1											Fstl5	13.96	0.56	0.26	0.06
Chic1	12.12	0.45	0.37	0.2	8.45e-34	2.19e-29	Excitatory neuron		Lix1	23.08	0.52	0.26	0.14	7.03e-118	1.82e-113	Pyramidal		Gm11099	8.95	0.29	0.44	0.39	3.69e-19	9.55e-15	CA1		Ltn1	-6.62	-0.39	0.2	0.26	3.64e-11	9.42e-07	CA1-1											Matk	19.23	0.55	0.45	0.09
Cplx2	12.12	0.41	0.36	0.19	8.58e-34	2.22e-29	Excitatory neuron		Gm28198	23.07	0.35	0.32	0.18	8.67e-118	2.25e-113	Pyramidal		Nsun7	8.94	0.43	0.27	0.22	3.93e-19	1.02e-14	CA1		Pde7a	-6.61	-0.35	0.33	0.39	3.85e-11	9.96e-07	CA1-1											Myef2	19.03	0.55	0.55	0.14
Ppp1r14c	12.11	0.59	0.29	0.14	9.02e-34	2.34e-29	Excitatory neuron		Slc25a3	23.06	0.29	0.61	0.41	1.24e-117	3.21e-113	Pyramidal		Ppp1r2	8.93	0.32	0.4	0.35	4.09e-19	1.06e-14	CA1		Emc10	-6.61	-0.4	0.22	0.28	3.94e-11	1.02e-06	CA1-1											Rnf19a	18.3	0.55	0.45	0.1
Cst3	-12.11	-1.87	0.44	0.51	9.32e-34	2.41e-29	Excitatory neuron		Chpt1	23.05	0.32	0.39	0.24	1.59e-117	4.13e-113	Pyramidal		Ndufaf2	8.93	0.34	0.32	0.27	4.16e-19	1.08e-14	CA1		Mei4	-6.61	-0.37	0.23	0.29	3.97e-11	1.03e-06	CA1-1											Acyp2	17.87	0.55	0.54	0.15
Gng2	12.11	0.35	0.48	0.28	9.56e-34	2.48e-29	Excitatory neuron		Cers6	-22.99	-0.41	0.76	0.74	5.54e-117	1.43e-112	Pyramidal		Lrch1	8.93	0.25	0.46	0.41	4.27e-19	1.11e-14	CA1		Btbd7	-6.61	-0.35	0.33	0.39	3.97e-11	1.03e-06	CA1-1											Nsun2	17.47	0.55	0.33	0.06
Acvr1	12.11	0.39	0.43	0.25	9.59e-34	2.48e-29	Excitatory neuron		Gm49003	22.94	0.32	0.43	0.27	1.8e-116	4.66e-112	Pyramidal		Galnt7	8.91	0.32	0.33	0.28	5.03e-19	1.3e-14	CA1		Arl6ip1	-6.6	-0.34	0.29	0.35	4.19e-11	1.09e-06	CA1-1											Eipr1	17.41	0.55	0.38	0.08
Ttc39c	12.09	0.63	0.28	0.14	1.23e-33	3.2e-29	Excitatory neuron		Gm15680	22.86	0.4	0.36	0.22	1.04e-115	2.69e-111	Pyramidal		Hlf	-8.9	-0.49	0.23	0.28	5.56e-19	1.44e-14	CA1		D830024N08Rik	-6.59	-0.34	0.28	0.34	4.26e-11	1.1e-06	CA1-1											4930419G24Rik	17.2	0.55	0.76	0.28
Klhl22	12.09	0.51	0.33	0.17	1.25e-33	3.23e-29	Excitatory neuron		Vps8	22.86	0.33	0.37	0.22	1.2e-115	3.1e-111	Pyramidal		Myh9	8.89	0.4	0.31	0.26	5.93e-19	1.54e-14	CA1		Usp4	-6.59	-0.39	0.22	0.28	4.32e-11	1.12e-06	CA1-1											Limch1	16.47	0.55	0.84	0.34
Gm26854	12.08	0.84	0.25	0.11	1.34e-33	3.47e-29	Excitatory neuron		Trio	22.86	0.26	0.86	0.7	1.24e-115	3.2e-111	Pyramidal		Tmem245	-8.89	-0.31	0.31	0.37	6.12e-19	1.58e-14	CA1		Sos2	-6.59	-0.37	0.2	0.26	4.46e-11	1.16e-06	CA1-1											Qtrt1	16.38	0.55	0.3	0.06
Gucy1b1	12.08	0.61	0.29	0.14	1.39e-33	3.6e-29	Excitatory neuron		Yeats2	22.85	0.31	0.43	0.27	1.32e-115	3.41e-111	Pyramidal		4930567K20Rik	-8.89	-0.26	0.28	0.34	6.25e-19	1.62e-14	CA1		Dagla	6.57	0.36	0.37	0.32	4.89e-11	1.27e-06	CA1-1											Akt3	16.37	0.55	0.9	0.4
Dst	-12.07	-0.78	0.77	0.7	1.46e-33	3.78e-29	Excitatory neuron		Agrp	22.84	0.3	0.34	0.2	2.02e-115	5.22e-111	Pyramidal		Disp2	8.88	0.29	0.39	0.34	6.98e-19	1.81e-14	CA1		Gm12353	-6.57	-0.3	0.3	0.37	4.96e-11	1.28e-06	CA1-1											Ift88	16.22	0.55	0.32	0.06
Lhfpl3	-12.06	-2.7	0.24	0.34	1.65e-33	4.27e-29	Excitatory neuron		4430402I18Rik	22.82	0.28	0.56	0.38	2.59e-115	6.71e-111	Pyramidal		Lztr1	-8.85	-0.32	0.24	0.3	8.52e-19	2.21e-14	CA1		Naa16	-6.56	-0.37	0.23	0.29	5.51e-11	1.43e-06	CA1-1											Gba2	15.52	0.55	0.25	0.04
Coro2b	12.06	0.43	0.34	0.18	1.74e-33	4.51e-29	Excitatory neuron		Gm21798	22.82	0.71	0.25	0.14	2.74e-115	7.09e-111	Pyramidal		Hnrnpk	8.82	0.34	0.36	0.31	1.11e-18	2.88e-14	CA1		Cep350	-6.56	-0.28	0.35	0.42	5.52e-11	1.43e-06	CA1-1											Zfat	15.28	0.55	0.27	0.05
Lsm7	12.04	0.37	0.37	0.2	2.24e-33	5.79e-29	Excitatory neuron		Nup93	22.8	0.3	0.56	0.39	5.01e-115	1.3e-110	Pyramidal		Hdx	-8.82	-0.32	0.24	0.3	1.15e-18	2.98e-14	CA1		Zdhhc24	6.55	0.38	0.27	0.21	5.77e-11	1.49e-06	CA1-1											Ints13	14.53	0.55	0.26	0.05
Gm45159	12.03	0.87	0.28	0.13	2.56e-33	6.62e-29	Excitatory neuron		Tet2	22.79	0.32	0.36	0.21	5.25e-115	1.36e-110	Pyramidal		Bcl9	8.82	0.31	0.4	0.36	1.17e-18	3.03e-14	CA1		Herc4	-6.55	-0.3	0.33	0.39	5.81e-11	1.5e-06	CA1-1											Gng7	14.31	0.55	0.34	0.09
Eefsec	12.03	0.43	0.34	0.17	2.62e-33	6.79e-29	Excitatory neuron		Phyhipl	-22.78	-1.11	0.24	0.32	7.89e-115	2.04e-110	Pyramidal		Emsy	8.8	0.26	0.47	0.42	1.38e-18	3.56e-14	CA1		Banp	-6.53	-0.32	0.31	0.37	6.66e-11	1.72e-06	CA1-1											Dnm1	20.66	0.54	0.58	0.13
Ube2w	12.02	0.26	0.51	0.31	2.89e-33	7.49e-29	Excitatory neuron		Gm19938	22.77	0.35	0.34	0.2	9.78e-115	2.53e-110	Pyramidal		Rprml	8.8	0.35	0.3	0.25	1.41e-18	3.66e-14	CA1		Ubb	-6.52	-0.28	0.45	0.51	6.93e-11	1.79e-06	CA1-1											Cpeb1	19.73	0.54	0.53	0.12
Gnao1	-12.01	-1.21	0.6	0.61	3.17e-33	8.22e-29	Excitatory neuron		Sorbs2os	-22.76	-0.58	0.55	0.58	1.23e-114	3.18e-110	Pyramidal		Rnf115	8.8	0.33	0.41	0.37	1.42e-18	3.66e-14	CA1		Tbck	-6.52	-0.27	0.38	0.45	7.25e-11	1.88e-06	CA1-1											Flnb	19.14	0.54	0.59	0.16
Prdm10	11.98	0.5	0.33	0.17	4.51e-33	1.17e-28	Excitatory neuron		Rnf25	22.76	0.36	0.28	0.15	1.26e-114	3.25e-110	Pyramidal		Timm44	8.78	0.27	0.43	0.39	1.63e-18	4.22e-14	CA1		Kcnk2	6.51	0.43	0.31	0.25	7.3e-11	1.89e-06	CA1-1											Sh3bp5	19.08	0.54	0.53	0.13
Stard13	-11.98	-1.82	0.23	0.33	4.79e-33	1.24e-28	Excitatory neuron		Cstf2	22.74	0.41	0.28	0.15	1.98e-114	5.12e-110	Pyramidal		Lrpap1	8.77	0.29	0.37	0.32	1.74e-18	4.5e-14	CA1		Timmdc1	-6.51	-0.38	0.23	0.28	7.49e-11	1.94e-06	CA1-1											Rap1gap2	18.72	0.54	0.41	0.08
Cpeb1	11.97	0.34	0.45	0.27	5.03e-33	1.3e-28	Excitatory neuron		Zer1	22.72	0.29	0.37	0.22	2.6e-114	6.73e-110	Pyramidal		Gm10419	8.77	0.29	0.39	0.34	1.78e-18	4.61e-14	CA1		Usp37	-6.51	-0.33	0.33	0.39	7.62e-11	1.97e-06	CA1-1											Gm17227	17.74	0.54	0.44	0.11
Ubp1	11.96	0.41	0.39	0.22	5.85e-33	1.51e-28	Excitatory neuron		Ccdc28a	22.68	0.39	0.25	0.13	6.39e-114	1.66e-109	Pyramidal		Eif1b	-8.71	-0.29	0.28	0.34	2.97e-18	7.69e-14	CA1		Cul4a	6.51	0.33	0.4	0.35	7.74e-11	2.01e-06	CA1-1											Arhgef28	17.49	0.54	0.6	0.18
Ptpn5	11.96	0.48	0.33	0.17	5.98e-33	1.55e-28	Excitatory neuron		Map2k2	22.63	0.38	0.27	0.15	1.99e-113	5.16e-109	Pyramidal		Myo1d	-8.7	-0.32	0.26	0.32	3.39e-18	8.78e-14	CA1		Myo6	6.5	0.31	0.42	0.36	7.86e-11	2.04e-06	CA1-1											Slc25a27	17.32	0.54	0.59	0.18
Mecr	11.95	0.56	0.34	0.18	6.39e-33	1.65e-28	Excitatory neuron		Gmds	22.63	0.27	0.6	0.41	2.23e-113	5.78e-109	Pyramidal		Actb	8.68	0.26	0.51	0.47	3.86e-18	9.99e-14	CA1		Hipk3	-6.5	-0.42	0.23	0.29	7.95e-11	2.06e-06	CA1-1											Fam13a	16.8	0.54	0.35	0.07
Uhrf1bp1l	11.92	0.37	0.37	0.2	9.45e-33	2.45e-28	Excitatory neuron		Pdzrn4	22.62	0.69	0.4	0.27	2.86e-113	7.42e-109	Pyramidal		Ajap1	8.65	0.36	0.3	0.25	5.17e-18	1.34e-13	CA1		Commd3	6.5	0.37	0.33	0.27	8.29e-11	2.15e-06	CA1-1											Lynx1	16.26	0.54	0.29	0.05
Adar	11.91	0.44	0.37	0.2	1e-32	2.59e-28	Excitatory neuron		Pnpt1	22.61	0.32	0.35	0.2	3.1e-113	8.02e-109	Pyramidal		Nek1	-8.65	-0.25	0.39	0.45	5.25e-18	1.36e-13	CA1		Qtrt1	6.49	0.39	0.31	0.25	8.33e-11	2.16e-06	CA1-1											Gm11659	16.02	0.54	0.35	0.08
Myh10	11.87	0.44	0.37	0.2	1.79e-32	4.63e-28	Excitatory neuron		Nr3c2	-22.61	-0.4	0.85	0.87	3.45e-113	8.93e-109	Pyramidal		Reps1	8.64	0.32	0.42	0.38	5.6e-18	1.45e-13	CA1		Vamp4	6.49	0.31	0.4	0.34	8.34e-11	2.16e-06	CA1-1											Wdr60	15.84	0.54	0.33	0.07
Mcph1	11.86	0.57	0.32	0.17	1.99e-32	5.16e-28	Excitatory neuron		Pdss1	22.6	0.31	0.3	0.17	4.5e-113	1.17e-108	Pyramidal		Nrxn2	-8.61	-0.27	0.39	0.45	7.13e-18	1.85e-13	CA1		Gm6994	-6.49	-0.35	0.38	0.44	8.54e-11	2.21e-06	CA1-1											Lrch2	15.07	0.54	0.28	0.06
Gm28379	11.86	0.63	0.31	0.16	2e-32	5.17e-28	Excitatory neuron		Pcyt2	22.6	0.32	0.34	0.2	4.72e-113	1.22e-108	Pyramidal		Grin3a	8.57	0.32	0.26	0.21	9.91e-18	2.57e-13	CA1		Lclat1	-6.49	-0.39	0.26	0.32	8.81e-11	2.28e-06	CA1-1											Adcyap1r1	14.65	0.54	0.26	0.05
Tro	11.85	0.45	0.4	0.22	2.08e-32	5.38e-28	Excitatory neuron		Letm2	22.57	0.37	0.28	0.16	8.93e-113	2.31e-108	Pyramidal		Plxnc1	8.57	0.31	0.31	0.27	1.03e-17	2.67e-13	CA1		Brk1	-6.47	-0.38	0.2	0.26	9.6e-11	2.49e-06	CA1-1											Polb	19.24	0.53	0.65	0.19
Ptn	-11.83	-1.8	0.33	0.42	2.81e-32	7.28e-28	Excitatory neuron		Gm6994	22.54	0.32	0.42	0.26	1.74e-112	4.51e-108	Pyramidal		Tbc1d9b	-8.56	-0.3	0.21	0.26	1.17e-17	3.02e-13	CA1		Fermt2	-6.46	-0.36	0.34	0.4	1.03e-10	2.66e-06	CA1-1											Fyn	18.92	0.53	0.64	0.19
Brdt	11.8	0.39	0.32	0.16	3.72e-32	9.64e-28	Excitatory neuron		Adam11	22.49	0.4	0.27	0.15	4.81e-112	1.25e-107	Pyramidal		Ell2	8.55	0.3	0.26	0.21	1.19e-17	3.08e-13	CA1		Sos1	-6.46	-0.3	0.34	0.4	1.05e-10	2.72e-06	CA1-1											Ksr1	18.71	0.53	0.52	0.13
Bcr	11.8	0.49	0.29	0.14	4e-32	1.03e-27	Excitatory neuron		Cnih3	-22.49	-1.03	0.27	0.34	5.3e-112	1.37e-107	Pyramidal		Ivd	8.52	0.39	0.29	0.25	1.53e-17	3.96e-13	CA1		Foxg1	6.44	0.42	0.31	0.26	1.21e-10	3.13e-06	CA1-1											Dcaf6	18.61	0.53	0.7	0.22
Clmn	-11.79	-1.97	0.27	0.37	4.65e-32	1.2e-27	Excitatory neuron		2025-09-08	22.49	0.38	0.27	0.15	5.81e-112	1.51e-107	Pyramidal		Gm1976	8.5	0.25	0.42	0.38	1.82e-17	4.72e-13	CA1		C230057M02Rik	-6.44	-0.37	0.27	0.33	1.23e-10	3.18e-06	CA1-1											Rab11fip3	18.27	0.53	0.63	0.19
Gm11417	11.78	0.88	0.25	0.12	4.78e-32	1.24e-27	Excitatory neuron		Golga4	22.45	0.28	0.4	0.24	1.39e-111	3.61e-107	Pyramidal		Nfkb1	-8.48	-0.26	0.29	0.34	2.2e-17	5.69e-13	CA1		2025-03-04	-6.43	-0.45	0.2	0.26	1.25e-10	3.23e-06	CA1-1											Dync1i2	17.52	0.53	0.83	0.31
Agrp	11.77	0.72	0.27	0.13	5.43e-32	1.41e-27	Excitatory neuron		Map2k4	22.43	0.26	0.77	0.59	1.83e-111	4.75e-107	Pyramidal		Fggy	-8.48	-0.32	0.21	0.26	2.3e-17	5.96e-13	CA1		Senp8	-6.43	-0.4	0.22	0.28	1.25e-10	3.23e-06	CA1-1											Brinp2	16.4	0.53	0.34	0.07
Neto1	11.77	0.29	0.57	0.35	5.5e-32	1.43e-27	Excitatory neuron		Ccdc34	22.42	0.38	0.29	0.17	2.68e-111	6.93e-107	Pyramidal		Nrf1	8.47	0.28	0.48	0.44	2.53e-17	6.55e-13	CA1		Kif5a	-6.43	-0.3	0.33	0.39	1.3e-10	3.38e-06	CA1-1											Zfp846	16.17	0.53	0.33	0.07
Slc39a11	11.77	0.61	0.26	0.12	5.78e-32	1.5e-27	Excitatory neuron		Gpi1	22.42	0.28	0.41	0.25	2.77e-111	7.17e-107	Pyramidal		Comt	-8.46	-0.33	0.24	0.29	2.67e-17	6.93e-13	CA1		Psmc6	-6.43	-0.26	0.4	0.46	1.3e-10	3.38e-06	CA1-1											Mapkbp1	15.44	0.53	0.26	0.04
Ankrd6	11.76	0.72	0.25	0.12	5.98e-32	1.55e-27	Excitatory neuron		C1qtnf4	-22.42	-0.83	0.37	0.43	2.77e-111	7.17e-107	Pyramidal		Elovl6	8.46	0.26	0.38	0.34	2.73e-17	7.06e-13	CA1		Kif1c	6.43	0.37	0.29	0.24	1.32e-10	3.41e-06	CA1-1											Elmo2	15.09	0.53	0.28	0.06
Abhd6	11.76	0.46	0.36	0.2	6.15e-32	1.59e-27	Excitatory neuron		Spink10	22.32	0.41	0.3	0.17	2.42e-110	6.26e-106	Pyramidal		Cdc42bpb	-8.42	-0.28	0.22	0.27	3.84e-17	9.95e-13	CA1		Txnl1	-6.41	-0.39	0.23	0.29	1.42e-10	3.67e-06	CA1-1											Usp30	14.06	0.53	0.26	0.06
Igf2bp3	11.73	0.46	0.4	0.23	8.65e-32	2.24e-27	Excitatory neuron		Slc50a1	22.3	0.38	0.29	0.16	3.96e-110	1.03e-105	Pyramidal		Cbwd1	8.39	0.46	0.29	0.25	5.06e-17	1.31e-12	CA1		Kat6a	-6.41	-0.34	0.22	0.28	1.48e-10	3.83e-06	CA1-1											Vps13c	18.78	0.52	0.79	0.27
Sgk3	-11.73	-2.46	0.17	0.27	9.44e-32	2.45e-27	Excitatory neuron		Taok3	22.3	0.27	0.41	0.25	4.11e-110	1.07e-105	Pyramidal		5530601H04Rik	-8.38	-0.3	0.26	0.32	5.32e-17	1.38e-12	CA1		Qk	-6.41	-0.37	0.58	0.61	1.49e-10	3.87e-06	CA1-1											Raph1	18.39	0.52	0.48	0.12
Galnt14	11.72	0.78	0.28	0.14	9.71e-32	2.52e-27	Excitatory neuron		Epb41l1	-22.29	-0.74	0.46	0.49	4.47e-110	1.16e-105	Pyramidal		Setd7	-8.32	-0.27	0.3	0.35	9.01e-17	2.33e-12	CA1		Nfatc3	-6.4	-0.36	0.2	0.26	1.56e-10	4.05e-06	CA1-1											Cep70	18.29	0.52	0.45	0.1
Slc9a7	11.71	0.62	0.34	0.19	1.09e-31	2.82e-27	Excitatory neuron		Srcin1	22.28	0.29	0.51	0.33	5.78e-110	1.5e-105	Pyramidal		Gm14330	8.29	0.33	0.35	0.31	1.13e-16	2.91e-12	CA1		Pank2	-6.4	-0.42	0.23	0.29	1.57e-10	4.06e-06	CA1-1											Nipa1	18.23	0.52	0.46	0.11
Zfp1	11.66	0.42	0.33	0.17	2.1e-31	5.43e-27	Excitatory neuron		Rtl4	22.22	0.26	0.66	0.48	2.17e-109	5.62e-105	Pyramidal		Gm15577	-8.25	-0.34	0.22	0.26	1.54e-16	3.98e-12	CA1		Fam120b	-6.39	-0.28	0.35	0.42	1.61e-10	4.17e-06	CA1-1											Pcdh17	18.22	0.52	0.7	0.23
Sgk1	-11.65	-1.63	0.42	0.49	2.28e-31	5.89e-27	Excitatory neuron		Rufy2	22.22	0.27	0.6	0.41	2.33e-109	6.02e-105	Pyramidal		Spats2	-8.24	-0.27	0.22	0.28	1.66e-16	4.29e-12	CA1		Dpysl2	-6.39	-0.27	0.47	0.53	1.63e-10	4.23e-06	CA1-1											Sergef	18.16	0.52	0.45	0.1
Ipo11	11.65	0.32	0.41	0.23	2.29e-31	5.92e-27	Excitatory neuron		Csgalnact1	-22.21	-1.05	0.2	0.28	2.82e-109	7.3e-105	Pyramidal		Lamp2	-8.23	-0.26	0.3	0.36	1.86e-16	4.83e-12	CA1		Cdh9	-6.39	-0.55	0.25	0.3	1.65e-10	4.28e-06	CA1-1											Glrb	17.8	0.52	0.61	0.18
Lmtk2	11.65	0.29	0.41	0.23	2.4e-31	6.23e-27	Excitatory neuron		Fchsd2	22.21	0.3	0.39	0.23	3e-109	7.76e-105	Pyramidal		Fchsd2	-8.22	-0.27	0.36	0.41	2.06e-16	5.33e-12	CA1		Tmem234	-6.38	-0.39	0.24	0.3	1.81e-10	4.69e-06	CA1-1											Fam171a1	17.65	0.52	0.42	0.1
Mmaa	11.64	0.54	0.26	0.12	2.44e-31	6.33e-27	Excitatory neuron		Klhl32	-22.2	-0.8	0.34	0.41	3.73e-109	9.66e-105	Pyramidal		Tut7	8.17	0.33	0.34	0.3	2.99e-16	7.74e-12	CA1		Bdp1	-6.38	-0.29	0.34	0.41	1.82e-10	4.72e-06	CA1-1											Zfhx2	17.54	0.52	0.43	0.1
Mnat1	11.64	0.25	0.44	0.26	2.54e-31	6.59e-27	Excitatory neuron		Abhd18	22.18	0.27	0.56	0.38	4.85e-109	1.26e-104	Pyramidal		Abca3	-8.17	-0.28	0.24	0.29	3.05e-16	7.89e-12	CA1		Spindoc	6.37	0.32	0.31	0.25	1.9e-10	4.91e-06	CA1-1											Cacna1d	17.44	0.52	0.92	0.4
Pex5l	11.63	0.26	0.84	0.66	2.74e-31	7.11e-27	Excitatory neuron		Rufy1	22.1	0.33	0.3	0.17	3.32e-108	8.59e-104	Pyramidal		Glt8d1	8.16	0.3	0.38	0.33	3.26e-16	8.45e-12	CA1		Lmo3	-6.37	-0.26	0.53	0.58	1.95e-10	5.05e-06	CA1-1											Cry2	17.2	0.52	0.41	0.1
Foxk1	11.63	0.62	0.25	0.12	2.76e-31	7.14e-27	Excitatory neuron		Nfasc	22.09	0.26	0.7	0.5	3.89e-108	1.01e-103	Pyramidal		Ube2e3	8.15	0.27	0.35	0.31	3.57e-16	9.25e-12	CA1		Coro1c	6.36	0.35	0.27	0.21	2.05e-10	5.32e-06	CA1-1											Crmp1	16.67	0.52	0.29	0.05
Dtx3	11.62	0.47	0.33	0.17	3.34e-31	8.64e-27	Excitatory neuron		Aak1	22.08	0.26	0.84	0.69	4.56e-108	1.18e-103	Pyramidal		Jmy	-8.15	-0.3	0.2	0.25	3.76e-16	9.73e-12	CA1		Rab11fip4	-6.36	-0.32	0.29	0.35	2.07e-10	5.36e-06	CA1-1											Usp53	16.58	0.52	0.32	0.06
Ola1	11.61	0.32	0.42	0.24	3.58e-31	9.26e-27	Excitatory neuron		Arfgef2	22.07	0.3	0.34	0.2	6.24e-108	1.61e-103	Pyramidal		Dlg4	8.11	0.3	0.42	0.38	4.92e-16	1.27e-11	CA1		Rab40b	6.35	0.34	0.43	0.38	2.11e-10	5.47e-06	CA1-1											Dscaml1	15.73	0.52	0.87	0.38
Rab3ip	11.61	0.56	0.26	0.12	3.63e-31	9.4e-27	Excitatory neuron		Dnajc13	22.07	0.28	0.42	0.26	6.72e-108	1.74e-103	Pyramidal		Hacd4	-8.09	-0.27	0.32	0.37	5.81e-16	1.5e-11	CA1		Agfg2	6.35	0.33	0.33	0.28	2.17e-10	5.61e-06	CA1-1											Ank2	15.41	0.52	0.99	0.74
Timp4	11.61	0.61	0.31	0.16	3.86e-31	9.99e-27	Excitatory neuron		Ipo11	22.06	0.26	0.47	0.3	7.21e-108	1.87e-103	Pyramidal		Gm26917	-8.06	-0.28	0.6	0.65	7.73e-16	2e-11	CA1		Igf1r	-6.34	-0.3	0.39	0.45	2.23e-10	5.76e-06	CA1-1											Robo1	14.01	0.52	0.69	0.3
Pcsk7	11.6	0.37	0.35	0.19	4.31e-31	1.12e-26	Excitatory neuron		Myh10	22.06	0.27	0.41	0.26	8.3e-108	2.15e-103	Pyramidal		Kifc2	-8.05	-0.3	0.22	0.27	8.2e-16	2.12e-11	CA1		Rsbn1	-6.34	-0.34	0.27	0.33	2.37e-10	6.13e-06	CA1-1											Usp46	17.9	0.51	0.47	0.12
St8sia1	11.59	0.53	0.27	0.13	4.65e-31	1.2e-26	Excitatory neuron		Vamp4	22.04	0.28	0.35	0.21	1.1e-107	2.86e-103	Pyramidal		Pak2	-8.03	-0.28	0.24	0.29	9.57e-16	2.48e-11	CA1		Nckap5	-6.33	-0.42	0.33	0.38	2.4e-10	6.22e-06	CA1-1											Slc16a10	16.32	0.51	0.33	0.07
D10Wsu102e	11.59	0.45	0.35	0.19	4.72e-31	1.22e-26	Excitatory neuron		Agrn	22.04	0.33	0.29	0.17	1.26e-107	3.26e-103	Pyramidal		Ube2q2	-8	-0.27	0.27	0.33	1.27e-15	3.29e-11	CA1		Fbxw4	-6.33	-0.26	0.35	0.42	2.47e-10	6.39e-06	CA1-1											Elovl6	16.05	0.51	0.36	0.09
Slf2	11.58	0.27	0.43	0.25	5.21e-31	1.35e-26	Excitatory neuron		Stk25	22.04	0.36	0.27	0.15	1.28e-107	3.31e-103	Pyramidal		Shank3	-7.98	-0.27	0.27	0.33	1.48e-15	3.82e-11	CA1		Sbf1	6.33	0.38	0.29	0.23	2.53e-10	6.54e-06	CA1-1											Mrtfa	19.5	0.5	0.71	0.21
Ppip5k1	11.58	0.45	0.38	0.21	5.36e-31	1.39e-26	Excitatory neuron		Bmt2	22.02	0.25	0.46	0.29	1.81e-107	4.69e-103	Pyramidal		Pfkm	-7.91	-0.3	0.2	0.25	2.64e-15	6.83e-11	CA1		Gpr22	6.32	0.26	0.43	0.38	2.56e-10	6.64e-06	CA1-1											Dync2h1	19.4	0.5	0.58	0.15
Luzp1	11.58	0.3	0.44	0.26	5.41e-31	1.4e-26	Excitatory neuron		Bbs9	22.01	0.41	0.34	0.2	2.08e-107	5.39e-103	Pyramidal		Mmd	7.89	0.26	0.4	0.35	3e-15	7.76e-11	CA1		Mgat4a	6.32	0.32	0.41	0.36	2.62e-10	6.78e-06	CA1-1											Dagla	19.1	0.5	0.42	0.08
Hunk	11.56	0.63	0.27	0.13	6.29e-31	1.63e-26	Excitatory neuron		Setx	21.99	0.26	0.4	0.24	3.37e-107	8.72e-103	Pyramidal		Rsu1	7.89	0.34	0.33	0.29	3.02e-15	7.82e-11	CA1		Ago1	6.3	0.41	0.3	0.25	3.04e-10	7.87e-06	CA1-1											Nvl	19.02	0.5	0.61	0.17
Tmem175	11.55	0.4	0.38	0.22	7.38e-31	1.91e-26	Excitatory neuron		Ring1	21.96	0.37	0.26	0.14	7.62e-107	1.97e-102	Pyramidal		Brdt	7.89	0.26	0.39	0.35	3.14e-15	8.13e-11	CA1		Rai1	-6.28	-0.29	0.35	0.42	3.42e-10	8.86e-06	CA1-1											Arhgef3	18.64	0.5	0.4	0.08
Zswim5	11.55	0.35	0.31	0.16	7.44e-31	1.93e-26	Excitatory neuron		Zfp846	21.95	0.38	0.27	0.15	8.94e-107	2.32e-102	Pyramidal		Cdkl2	7.88	0.33	0.35	0.31	3.2e-15	8.29e-11	CA1		Cap1	6.27	0.33	0.35	0.3	3.67e-10	9.5e-06	CA1-1											Pantr1	16.6	0.5	0.36	0.08
Gmcl1	11.54	0.35	0.43	0.26	8.12e-31	2.1e-26	Excitatory neuron		Mrpl41	21.94	0.29	0.43	0.27	9.69e-107	2.51e-102	Pyramidal		Nptxr	-7.87	-0.27	0.29	0.34	3.51e-15	9.09e-11	CA1		Cwf19l2	6.27	0.29	0.42	0.37	3.71e-10	9.61e-06	CA1-1											Lgr4	15.96	0.5	0.31	0.06
Eml4	11.53	0.27	0.48	0.29	9.74e-31	2.52e-26	Excitatory neuron		Sgcz	21.94	1.37	0.51	0.41	9.8e-107	2.54e-102	Pyramidal		Gm9866	-7.86	-0.35	0.23	0.28	3.82e-15	9.9e-11	CA1		Ak5	-6.25	-0.25	0.66	0.69	4e-10	1.04e-05	CA1-1											Cstf2	15.54	0.5	0.27	0.05
Slc2a3	11.51	0.36	0.34	0.19	1.2e-30	3.11e-26	Excitatory neuron		Gm10115	21.94	0.28	0.37	0.22	1.08e-106	2.79e-102	Pyramidal		Golm1	-7.86	-0.28	0.29	0.34	3.84e-15	9.95e-11	CA1		Rheb	-6.25	-0.39	0.25	0.31	4.08e-10	1.06e-05	CA1-1											Adamtsl1	12.45	0.5	0.46	0.18
Gm19710	11.5	0.38	0.37	0.21	1.28e-30	3.32e-26	Excitatory neuron		Rab27b	21.89	0.38	0.36	0.22	3.51e-106	9.1e-102	Pyramidal		Gpr155	7.85	0.29	0.39	0.36	4.14e-15	1.07e-10	CA1		Slitrk5	6.25	0.3	0.34	0.28	4.14e-10	1.07e-05	CA1-1											Far1os	19.19	0.49	0.55	0.14
Cd46	11.49	0.45	0.35	0.19	1.49e-30	3.86e-26	Excitatory neuron		Usp3	21.87	0.33	0.39	0.24	5.52e-106	1.43e-101	Pyramidal		Rundc3b	-7.84	-0.25	0.38	0.43	4.57e-15	1.18e-10	CA1		Carmil1	-6.25	-0.44	0.22	0.27	4.2e-10	1.09e-05	CA1-1											Pced1b	18.41	0.49	0.42	0.09
Mfhas1	11.44	0.26	0.3	0.15	2.6e-30	6.74e-26	Excitatory neuron		Tsc22d1	21.85	0.25	0.66	0.47	8.39e-106	2.17e-101	Pyramidal		Capzb	7.77	0.32	0.34	0.3	7.58e-15	1.96e-10	CA1		Hspa12a	-6.25	-0.32	0.38	0.44	4.23e-10	1.1e-05	CA1-1											Mcu	18.15	0.49	0.54	0.15
Ppme1	11.43	0.27	0.37	0.2	2.98e-30	7.73e-26	Excitatory neuron		Emc2	21.82	0.33	0.29	0.17	1.36e-105	3.52e-101	Pyramidal		Megf11	-7.74	-0.34	0.24	0.28	9.75e-15	2.52e-10	CA1		Rnf115	6.24	0.29	0.46	0.4	4.36e-10	1.13e-05	CA1-1											Ncs1	17.77	0.49	0.33	0.06
Ppargc1a	11.38	0.32	0.39	0.22	5.04e-30	1.3e-25	Excitatory neuron		Itgb1	21.81	0.34	0.29	0.16	1.86e-105	4.82e-101	Pyramidal		Arhgap23	7.68	0.35	0.34	0.3	1.53e-14	3.97e-10	CA1		Kcnab2	6.23	0.27	0.45	0.4	4.61e-10	1.19e-05	CA1-1											Nckap1	17.62	0.49	0.76	0.27
Cntnap5c	11.38	0.39	0.46	0.28	5.5e-30	1.42e-25	Excitatory neuron		Celf1	-21.78	-0.38	0.79	0.75	3.58e-105	9.27e-101	Pyramidal		Dner	-7.67	-0.38	0.42	0.46	1.67e-14	4.33e-10	CA1		Slc38a2	-6.23	-0.33	0.36	0.42	4.73e-10	1.22e-05	CA1-1											Acsl6	16.91	0.49	0.3	0.05
A330023F24Rik	11.37	0.26	0.72	0.47	5.97e-30	1.55e-25	Excitatory neuron		Bcl11b	-21.78	-0.53	0.56	0.59	3.76e-105	9.73e-101	Pyramidal		Pard3	-7.62	-0.31	0.32	0.37	2.52e-14	6.52e-10	CA1		E130102H24Rik	-6.21	-0.33	0.33	0.39	5.19e-10	1.34e-05	CA1-1											Gm14858	16.29	0.49	0.33	0.07
Cdc42bpa	-11.36	-1.06	0.8	0.72	6.41e-30	1.66e-25	Excitatory neuron		Sik2	21.77	0.37	0.41	0.26	4.9e-105	1.27e-100	Pyramidal		Arhgap20	-7.57	-0.34	0.31	0.36	3.82e-14	9.89e-10	CA1		Acin1	-6.2	-0.25	0.46	0.51	5.49e-10	1.42e-05	CA1-1											Tcf4	15.51	0.49	0.99	0.76
Spink10	11.34	0.78	0.25	0.12	8.36e-30	2.16e-25	Excitatory neuron		Wdpcp	21.73	0.27	0.33	0.19	1.16e-104	3.01e-100	Pyramidal		Gm48749	7.55	0.28	0.37	0.33	4.39e-14	1.14e-09	CA1		Fam49a	6.2	0.28	0.56	0.51	5.51e-10	1.43e-05	CA1-1											Ube2o	15.34	0.49	0.27	0.05
Prr14l	11.33	0.27	0.43	0.25	8.98e-30	2.33e-25	Excitatory neuron		Jakmip1	21.71	0.32	0.32	0.19	1.63e-104	4.22e-100	Pyramidal		Rnf146	7.52	0.33	0.35	0.32	5.29e-14	1.37e-09	CA1		Hspa4	-6.2	-0.29	0.42	0.48	5.55e-10	1.44e-05	CA1-1											Cttn	15.08	0.49	0.29	0.06
Kif26b	11.31	0.77	0.3	0.16	1.12e-29	2.9e-25	Excitatory neuron		A330008L17Rik	21.7	0.5	0.43	0.3	1.96e-104	5.08e-100	Pyramidal		Washc4	-7.51	-0.26	0.24	0.29	5.81e-14	1.5e-09	CA1		Mtch1	-6.2	-0.33	0.31	0.37	5.71e-10	1.48e-05	CA1-1											Chac2	14.91	0.49	0.29	0.06
Nt5dc3	11.29	0.35	0.37	0.2	1.4e-29	3.63e-25	Excitatory neuron		Srsf10	21.68	0.29	0.55	0.38	2.96e-104	7.66e-100	Pyramidal		Thoc7	-7.5	-0.26	0.28	0.32	6.43e-14	1.67e-09	CA1		B830012L14Rik	-6.2	-0.26	0.5	0.55	5.72e-10	1.48e-05	CA1-1											Ccdc28a	14.75	0.49	0.26	0.05
Cep83	11.29	0.37	0.34	0.18	1.41e-29	3.64e-25	Excitatory neuron		Adcy8	21.68	0.55	0.34	0.22	3.15e-104	8.15e-100	Pyramidal		Smc5	-7.49	-0.27	0.29	0.34	6.97e-14	1.81e-09	CA1		Afg1l	-6.2	-0.36	0.21	0.27	5.82e-10	1.51e-05	CA1-1											Zranb2	14.53	0.49	0.91	0.44
Clec16a	11.29	0.28	0.45	0.27	1.46e-29	3.79e-25	Excitatory neuron		Brinp1	-21.68	-0.26	0.93	0.92	3.39e-104	8.78e-100	Pyramidal		Xpa	7.48	0.34	0.26	0.22	7.38e-14	1.91e-09	CA1		Cnot6l	-6.19	-0.29	0.36	0.42	5.84e-10	1.51e-05	CA1-1											Lrrn2	19.72	0.48	0.51	0.11
Rgs6	11.28	0.44	0.33	0.17	1.59e-29	4.11e-25	Excitatory neuron		Gm16105	21.66	0.35	0.26	0.14	5.15e-104	1.33e-99	Pyramidal		Acsl1	-7.46	-0.28	0.26	0.31	8.52e-14	2.21e-09	CA1		Picalm	-6.19	-0.32	0.32	0.38	5.86e-10	1.52e-05	CA1-1											Slc6a17	18.78	0.48	0.39	0.07
Ogfod1	11.28	0.54	0.27	0.14	1.7e-29	4.41e-25	Excitatory neuron		Zfp692	21.65	0.3	0.3	0.17	5.87e-104	1.52e-99	Pyramidal		Foxg1	7.46	0.33	0.28	0.24	8.75e-14	2.27e-09	CA1		Ino80	-6.19	-0.27	0.41	0.47	5.98e-10	1.55e-05	CA1-1											Btbd3	18.53	0.48	0.47	0.11
Btbd3	11.28	0.39	0.37	0.21	1.73e-29	4.47e-25	Excitatory neuron		Slco3a1	21.62	0.28	0.53	0.36	1.13e-103	2.92e-99	Pyramidal		Hagh	7.46	0.31	0.34	0.3	8.91e-14	2.31e-09	CA1		B3galt2	-6.18	-0.41	0.23	0.28	6.27e-10	1.62e-05	CA1-1											Spred2	18.42	0.48	0.51	0.13
Phka2	11.27	0.33	0.39	0.22	1.76e-29	4.55e-25	Excitatory neuron		Gm50232	21.6	0.29	0.3	0.17	1.98e-103	5.12e-99	Pyramidal		Kdm3a	7.46	0.3	0.32	0.28	8.92e-14	2.31e-09	CA1		Ybx1	-6.18	-0.33	0.26	0.31	6.6e-10	1.71e-05	CA1-1											9330159F19Rik	17.79	0.48	0.65	0.2
Lrrc4c	-11.26	-0.57	0.91	0.83	2.03e-29	5.27e-25	Excitatory neuron		Tor1aip2	21.53	0.26	0.35	0.21	8.1e-103	2.1e-98	Pyramidal		Zer1	7.41	0.29	0.38	0.35	1.22e-13	3.16e-09	CA1		Caly	-6.17	-0.31	0.3	0.36	6.67e-10	1.73e-05	CA1-1											Gm10419	17.78	0.48	0.34	0.06
Ssbp2	11.26	0.34	0.69	0.47	2.04e-29	5.27e-25	Excitatory neuron		Slc7a8	21.51	0.26	0.37	0.23	1.17e-102	3.03e-98	Pyramidal		Xpo1	-7.4	-0.27	0.25	0.29	1.4e-13	3.63e-09	CA1		Slco3a1	-6.17	-0.28	0.43	0.49	6.78e-10	1.75e-05	CA1-1											Slc8a2	17.72	0.48	0.38	0.08
Hexb	-11.22	-2.22	0.17	0.28	3.13e-29	8.1e-25	Excitatory neuron		Grb14	-21.43	-1.02	0.3	0.36	7.16e-102	1.85e-97	Pyramidal		Slc39a10	-7.37	-0.31	0.3	0.35	1.7e-13	4.41e-09	CA1		Slc6a7	-6.16	-0.39	0.22	0.27	7.09e-10	1.84e-05	CA1-1											Xrcc6	17.51	0.48	0.67	0.22
Ano4	-11.19	-1.35	0.49	0.53	4.54e-29	1.18e-24	Excitatory neuron		Shank2	21.39	0.28	0.72	0.54	1.84e-101	4.76e-97	Pyramidal		Slc20a1	-7.36	-0.27	0.23	0.28	1.88e-13	4.87e-09	CA1		Diaph1	-6.16	-0.37	0.21	0.27	7.17e-10	1.86e-05	CA1-1											Mmd2	17.34	0.48	0.35	0.07
Cemip	11.18	0.46	0.27	0.14	5.06e-29	1.31e-24	Excitatory neuron		Wdfy2	21.37	0.29	0.27	0.15	2.46e-101	6.38e-97	Pyramidal		Neurod6	7.35	0.3	0.42	0.38	1.98e-13	5.13e-09	CA1		Sestd1	-6.16	-0.32	0.31	0.37	7.37e-10	1.91e-05	CA1-1											D130040H23Rik	16.69	0.48	0.42	0.11
Wdr17	-11.18	-0.97	0.51	0.31	5.08e-29	1.31e-24	Excitatory neuron		Ccdc93	21.36	0.33	0.26	0.15	3.33e-101	8.63e-97	Pyramidal		Arpc3	7.26	0.36	0.28	0.25	3.76e-13	9.74e-09	CA1		Hspa4l	-6.15	-0.42	0.28	0.33	7.72e-10	2e-05	CA1-1											Ina	16.5	0.48	0.28	0.05
Ccpg1	11.17	0.31	0.29	0.14	5.49e-29	1.42e-24	Excitatory neuron		Dcun1d2	21.34	0.31	0.28	0.16	4.42e-101	1.14e-96	Pyramidal		Oip5os1	-7.26	-0.27	0.23	0.28	4.01e-13	1.04e-08	CA1		Mapk4	-6.14	-0.46	0.35	0.39	8.13e-10	2.11e-05	CA1-1											4932443L11Rik	15.9	0.48	0.45	0.13
Rtn4	-11.17	-1.04	0.67	0.65	5.6e-29	1.45e-24	Excitatory neuron		Wipf3	-21.33	-0.39	0.73	0.73	5.47e-101	1.42e-96	Pyramidal		Agpat3	-7.23	-0.26	0.26	0.31	4.72e-13	1.22e-08	CA1		Smap2	-6.14	-0.32	0.29	0.34	8.2e-10	2.12e-05	CA1-1											Fam92a	15.69	0.48	0.3	0.06
Gm1976	11.17	0.45	0.36	0.2	5.79e-29	1.5e-24	Excitatory neuron		Elmod1	-21.29	-0.41	0.74	0.71	1.27e-100	3.29e-96	Pyramidal		Mrps9	7.23	0.28	0.35	0.31	4.8e-13	1.24e-08	CA1		Chst11	6.14	0.26	0.42	0.36	8.45e-10	2.19e-05	CA1-1											Hacd1	15.48	0.48	0.3	0.06
Nol4l	11.17	0.47	0.34	0.19	5.86e-29	1.52e-24	Excitatory neuron		Arntl	21.28	0.39	0.31	0.18	1.75e-100	4.54e-96	Pyramidal		Gm16189	-7.22	-0.27	0.23	0.27	5.1e-13	1.32e-08	CA1		Dcun1d5	-6.13	-0.33	0.29	0.34	8.85e-10	2.29e-05	CA1-1											Ttc7b	19.2	0.47	0.64	0.18
Dock7	11.16	0.25	0.5	0.31	6.43e-29	1.67e-24	Excitatory neuron		Ptprn	21.27	0.31	0.75	0.58	2.39e-100	6.18e-96	Pyramidal		Mbp	7.21	0.52	0.37	0.33	5.77e-13	1.49e-08	CA1		Ttc39b	6.13	0.33	0.32	0.27	8.96e-10	2.32e-05	CA1-1											Ppp1r12b	18.51	0.47	0.72	0.23
Pacs1	11.16	0.28	0.43	0.25	6.71e-29	1.74e-24	Excitatory neuron		Ccdc50	21.25	0.31	0.38	0.24	3.06e-100	7.94e-96	Pyramidal		C030017B01Rik	7.19	0.29	0.27	0.24	6.55e-13	1.7e-08	CA1		Slc23a2	-6.13	-0.33	0.38	0.43	9.03e-10	2.34e-05	CA1-1											Ints10	17.92	0.47	0.39	0.08
Cep78	11.15	0.32	0.34	0.19	7.1e-29	1.84e-24	Excitatory neuron		Chd6	21.23	0.25	0.63	0.44	4.88e-100	1.26e-95	Pyramidal		Mlip	-7.18	-0.31	0.42	0.46	6.8e-13	1.76e-08	CA1		Myo9b	-6.12	-0.34	0.25	0.31	9.21e-10	2.39e-05	CA1-1											Rbm4b	17.54	0.47	0.48	0.13
Ssbp4	11.15	0.44	0.29	0.15	7.28e-29	1.89e-24	Excitatory neuron		Cadm1	21.23	0.35	0.92	0.87	4.91e-100	1.27e-95	Pyramidal		Phka2	7.18	0.25	0.44	0.41	6.81e-13	1.76e-08	CA1		Snapc3	-6.11	-0.35	0.3	0.35	9.86e-10	2.55e-05	CA1-1											4930473A02Rik	16.73	0.47	0.35	0.07
Palm	11.14	0.68	0.26	0.13	8.02e-29	2.08e-24	Excitatory neuron		Crtc3	-21.23	-0.81	0.41	0.45	5.36e-100	1.39e-95	Pyramidal		Gm13944	7.17	0.3	0.34	0.3	7.5e-13	1.94e-08	CA1		Clcn2	-6.11	-0.38	0.21	0.26	1e-09	2.6e-05	CA1-1											Cdk14	15.93	0.47	0.89	0.4
Peak1	11.14	0.34	0.38	0.22	8.44e-29	2.19e-24	Excitatory neuron		Fam13b	21.21	0.25	0.42	0.26	7.23e-100	1.87e-95	Pyramidal		Fbxo3	-7.05	-0.27	0.24	0.28	1.8e-12	4.66e-08	CA1		Thap3	6.1	0.35	0.38	0.32	1.05e-09	2.72e-05	CA1-1											Parm1	15.66	0.47	0.38	0.1
Spata7	11.12	0.36	0.39	0.22	9.51e-29	2.46e-24	Excitatory neuron		Mfap3	-21.19	-0.94	0.31	0.37	1.31e-99	3.39e-95	Pyramidal		Mthfd1	7.04	0.35	0.25	0.22	1.96e-12	5.08e-08	CA1		Zkscan2	6.1	0.37	0.27	0.22	1.08e-09	2.8e-05	CA1-1											Unc5c	12.96	0.47	0.91	0.51
Mbd5	11.12	0.27	0.87	0.61	1.03e-28	2.67e-24	Excitatory neuron		Lrrc4	21.18	0.31	0.73	0.56	1.52e-99	3.94e-95	Pyramidal		Ypel2	-7.03	-0.27	0.22	0.26	2.03e-12	5.26e-08	CA1		Mblac2	6.09	0.29	0.44	0.39	1.15e-09	2.98e-05	CA1-1											Pde4d	12.07	0.47	0.86	0.46
Ip6k2	11.11	0.47	0.31	0.16	1.14e-28	2.95e-24	Excitatory neuron		Tacc1	-21.17	-0.57	0.54	0.56	1.63e-99	4.21e-95	Pyramidal		C2cd2	7.02	0.34	0.35	0.32	2.27e-12	5.89e-08	CA1		Nuak1	-6.07	-0.35	0.23	0.28	1.27e-09	3.3e-05	CA1-1											Scai	19.33	0.46	0.69	0.21
Gm48512	11.09	0.27	0.45	0.28	1.37e-28	3.54e-24	Excitatory neuron		Kdm2b	21.15	0.27	0.41	0.26	2.55e-99	6.6e-95	Pyramidal		Amy1	-6.98	-0.26	0.32	0.36	2.94e-12	7.62e-08	CA1		Vps50	6.07	0.28	0.45	0.4	1.27e-09	3.3e-05	CA1-1											Slc9a7	18.57	0.46	0.41	0.08
Tmod2	-11.09	-1.59	0.5	0.52	1.38e-28	3.57e-24	Excitatory neuron		Clasrp	21.15	0.31	0.28	0.16	2.8e-99	7.24e-95	Pyramidal		Gm16105	6.96	0.29	0.27	0.23	3.36e-12	8.69e-08	CA1		Setd2	-6.07	-0.27	0.35	0.41	1.29e-09	3.34e-05	CA1-1											Smpd3	18.54	0.46	0.43	0.09
Acaca	-11.07	-1.67	0.44	0.49	1.66e-28	4.31e-24	Excitatory neuron		Ptpn2	21.14	0.28	0.28	0.16	3.08e-99	7.97e-95	Pyramidal		Plppr5	6.94	0.25	0.43	0.4	3.83e-12	9.91e-08	CA1		Rundc3b	-6.06	-0.32	0.34	0.4	1.33e-09	3.45e-05	CA1-1											Hspa12a	18.39	0.46	0.39	0.07
Zdhhc20	-11.06	-1.41	0.49	0.52	1.99e-28	5.15e-24	Excitatory neuron		Slain1	21.12	0.31	0.31	0.19	5.77e-99	1.5e-94	Pyramidal		Kdm7a	6.92	0.32	0.48	0.46	4.42e-12	1.15e-07	CA1		Usp47	-6.06	-0.3	0.39	0.44	1.39e-09	3.6e-05	CA1-1											Snca	18.35	0.46	0.65	0.2
Dph6	11.06	0.32	0.31	0.16	2.04e-28	5.29e-24	Excitatory neuron		Tmem165	21.11	0.29	0.36	0.23	6.54e-99	1.69e-94	Pyramidal		Thsd7b	-6.88	-0.51	0.64	0.6	5.95e-12	1.54e-07	CA1		Gps2	-6.04	-0.27	0.29	0.36	1.53e-09	3.97e-05	CA1-1											Nmt2	18.27	0.46	0.43	0.09
Slc7a6	11.05	0.38	0.3	0.15	2.25e-28	5.83e-24	Excitatory neuron		Vwa8	-21.1	-0.72	0.49	0.5	7.63e-99	1.98e-94	Pyramidal		Ddb2	-6.87	-0.3	0.22	0.26	6.6e-12	1.71e-07	CA1		Senp6	-6.04	-0.25	0.53	0.58	1.59e-09	4.12e-05	CA1-1											Homer1	17.82	0.46	0.47	0.12
1700085D07Rik	11.05	0.29	0.29	0.15	2.31e-28	5.97e-24	Excitatory neuron		Hdac7	-21.06	-0.96	0.25	0.32	1.77e-98	4.59e-94	Pyramidal		Senp8	-6.84	-0.28	0.26	0.3	8.17e-12	2.11e-07	CA1		Naxd	-6.03	-0.36	0.23	0.29	1.62e-09	4.19e-05	CA1-1											Fam214a	17.7	0.46	0.69	0.23
Dennd1b	11.04	0.25	0.51	0.32	2.36e-28	6.12e-24	Excitatory neuron		Tafa5	21.05	0.33	0.61	0.44	2.14e-98	5.53e-94	Pyramidal		Rnf180	-6.82	-0.29	0.29	0.33	9e-12	2.33e-07	CA1		Ints10	-6.03	-0.26	0.31	0.37	1.64e-09	4.24e-05	CA1-1											Cep78	17.59	0.46	0.44	0.11
Usp3	11.02	0.26	0.36	0.2	3.06e-28	7.93e-24	Excitatory neuron		Ralbp1	21.01	0.28	0.3	0.18	5.02e-98	1.3e-93	Pyramidal		Tpd52	-6.8	-0.33	0.21	0.25	1.06e-11	2.74e-07	CA1		Tasor	-6.03	-0.27	0.34	0.4	1.65e-09	4.27e-05	CA1-1											Ggact	17.17	0.46	0.52	0.15
Pak1	-11.01	-1.73	0.37	0.44	3.26e-28	8.45e-24	Excitatory neuron		Rasgrf1	-21.01	-0.31	0.87	0.85	5.25e-98	1.36e-93	Pyramidal		4930512B01Rik	6.76	0.33	0.29	0.26	1.41e-11	3.64e-07	CA1		Glrx2	-6.02	-0.36	0.21	0.27	1.74e-09	4.52e-05	CA1-1											Rev3l	16.83	0.46	0.77	0.29
Ncapd3	11.01	0.28	0.41	0.24	3.57e-28	9.26e-24	Excitatory neuron		Hacd1	20.98	0.29	0.29	0.17	1e-97	2.6e-93	Pyramidal		Sox5os4	-6.73	-0.33	0.23	0.27	1.71e-11	4.42e-07	CA1		P4ha1	-6.02	-0.32	0.39	0.44	1.75e-09	4.53e-05	CA1-1											Tmem29	16.66	0.46	0.28	0.04
Eipr1	10.99	0.3	0.3	0.16	4.32e-28	1.12e-23	Excitatory neuron		Adam10	20.95	0.29	0.38	0.24	1.72e-97	4.44e-93	Pyramidal		Mmd2	6.68	0.34	0.32	0.29	2.4e-11	6.2e-07	CA1		Pou2f1	-6.01	-0.31	0.38	0.43	1.87e-09	4.84e-05	CA1-1											Slc7a6	16.61	0.46	0.35	0.07
Mamld1	10.96	0.52	0.3	0.16	6.23e-28	1.61e-23	Excitatory neuron		Sgip1	-20.94	-0.29	0.89	0.85	2.15e-97	5.56e-93	Pyramidal		Tnrc18	6.66	0.26	0.35	0.32	2.82e-11	7.31e-07	CA1		Mapk8	-6	-0.3	0.38	0.44	1.95e-09	5.05e-05	CA1-1											Jakmip3	16.54	0.46	0.54	0.16
1700084C06Rik	10.95	0.3	0.32	0.17	6.91e-28	1.79e-23	Excitatory neuron		Dnajc10	20.94	0.27	0.36	0.22	2.21e-97	5.71e-93	Pyramidal		Aste1	6.62	0.35	0.27	0.23	3.47e-11	9e-07	CA1		Asap1	-5.99	-0.32	0.59	0.62	2.04e-09	5.27e-05	CA1-1											Dot1l	16.38	0.46	0.45	0.13
Ina	10.92	0.55	0.29	0.15	9.72e-28	2.52e-23	Excitatory neuron		Srebf2	20.94	0.3	0.29	0.17	2.22e-97	5.76e-93	Pyramidal		Atg16l2	-6.61	-0.28	0.23	0.27	3.76e-11	9.74e-07	CA1		Txndc11	-5.99	-0.28	0.28	0.34	2.09e-09	5.4e-05	CA1-1											Lekr1	15.77	0.46	0.3	0.06
Limch1	-10.9	-0.93	0.64	0.62	1.21e-27	3.13e-23	Excitatory neuron		Dnah9	20.94	0.35	0.51	0.36	2.47e-97	6.39e-93	Pyramidal		Fbrsl1	6.6	0.26	0.35	0.32	4.02e-11	1.04e-06	CA1		Fam193b	-5.98	-0.38	0.23	0.29	2.17e-09	5.62e-05	CA1-1											Pcolce2	15.03	0.46	0.34	0.09
Myh9	10.89	0.35	0.25	0.12	1.28e-27	3.3e-23	Excitatory neuron		Hacd2	20.92	0.28	0.35	0.21	3.22e-97	8.33e-93	Pyramidal		Pknox2	-6.58	-0.43	0.3	0.33	4.58e-11	1.19e-06	CA1		Uba6	-5.98	-0.32	0.23	0.28	2.3e-09	5.95e-05	CA1-1											Ammecr1	14.99	0.46	0.3	0.07
Trp53bp1	10.89	0.32	0.37	0.21	1.34e-27	3.46e-23	Excitatory neuron		Gk	20.92	0.29	0.26	0.15	3.23e-97	8.36e-93	Pyramidal		Scg2	6.58	0.27	0.25	0.22	4.62e-11	1.2e-06	CA1		Ndufs4	-5.97	-0.25	0.43	0.48	2.42e-09	6.26e-05	CA1-1											Xndc1	14.81	0.46	0.28	0.06
B3gat1	10.88	0.29	0.29	0.15	1.44e-27	3.74e-23	Excitatory neuron		Timp4	20.92	0.26	0.36	0.22	3.5e-97	9.06e-93	Pyramidal		Eda	-6.58	-0.27	0.21	0.26	4.72e-11	1.22e-06	CA1		Ptpn11	-5.95	-0.33	0.24	0.3	2.74e-09	7.11e-05	CA1-1											Ust	18	0.45	0.62	0.19
Abca8b	10.88	0.34	0.36	0.21	1.48e-27	3.82e-23	Excitatory neuron		4930428E07Rik	20.87	0.3	0.25	0.14	9.42e-97	2.44e-92	Pyramidal		Mindy2	-6.55	-0.29	0.26	0.29	5.74e-11	1.49e-06	CA1		Hnrnpc	-5.94	-0.27	0.36	0.42	2.77e-09	7.17e-05	CA1-1											Aak1	16.78	0.45	0.82	0.32
Smurf1	10.87	0.42	0.28	0.14	1.56e-27	4.04e-23	Excitatory neuron		Taf1d	20.86	0.26	0.54	0.36	1.31e-96	3.4e-92	Pyramidal		Adamtsl1	-6.48	-0.26	0.39	0.43	9.36e-11	2.42e-06	CA1		Cep83	5.93	0.28	0.5	0.45	2.95e-09	7.63e-05	CA1-1											Dnajb4	16.74	0.45	0.38	0.08
Anks3	10.85	0.34	0.29	0.15	2.04e-27	5.28e-23	Excitatory neuron		Fmnl2	-20.85	-0.52	0.59	0.6	1.5e-96	3.89e-92	Pyramidal		Mmp17	-6.42	-0.25	0.24	0.28	1.38e-10	3.57e-06	CA1		Dlgap3	-5.93	-0.3	0.36	0.42	3e-09	7.76e-05	CA1-1											Zhx3	16.69	0.45	0.48	0.13
Gm48765	10.84	0.55	0.27	0.14	2.15e-27	5.57e-23	Excitatory neuron		Mpdz	-20.8	-0.84	0.37	0.41	3.92e-96	1.01e-91	Pyramidal		Pip4k2a	6.42	0.28	0.36	0.33	1.39e-10	3.61e-06	CA1		Arntl	-5.9	-0.36	0.31	0.36	3.56e-09	9.21e-05	CA1-1											Gm50232	15.86	0.45	0.3	0.06
Gm12709	10.83	0.5	0.31	0.17	2.41e-27	6.23e-23	Excitatory neuron		Clip4	20.77	0.28	0.31	0.18	8.03e-96	2.08e-91	Pyramidal		Strn	6.41	0.25	0.35	0.33	1.46e-10	3.78e-06	CA1		Ppp1r10	-5.9	-0.33	0.2	0.26	3.68e-09	9.52e-05	CA1-1											Slc16a4	15.68	0.45	0.32	0.07
Snta1	10.83	0.26	0.27	0.14	2.48e-27	6.41e-23	Excitatory neuron		Herc4	20.66	0.27	0.38	0.24	7.7e-95	1.99e-90	Pyramidal		5031415H12Rik	6.38	0.34	0.26	0.23	1.82e-10	4.71e-06	CA1		Atp6v1c1	5.9	0.36	0.31	0.26	3.68e-09	9.53e-05	CA1-1											Rundc3a	15.66	0.45	0.29	0.06
Arhgap5	-10.82	-1.46	0.42	0.47	2.66e-27	6.88e-23	Excitatory neuron		Map3k4	-20.65	-0.95	0.3	0.36	8.97e-95	2.32e-90	Pyramidal		Rcor3	6.31	0.28	0.33	0.3	2.76e-10	7.15e-06	CA1		Prkab2	5.89	0.28	0.35	0.29	3.8e-09	9.84e-05	CA1-1											Zbtb16	15.63	0.45	0.83	0.34
Gm26749	10.82	0.32	0.38	0.22	2.66e-27	6.89e-23	Excitatory neuron		Rps6kb2	20.6	0.3	0.25	0.14	2.84e-94	7.34e-90	Pyramidal		Plp1	6.31	0.25	0.57	0.56	2.8e-10	7.24e-06	CA1		Mapkap1	-5.88	-0.26	0.43	0.49	4.15e-09	0.000108	CA1-1											Zfp692	15.49	0.45	0.35	0.09
Synpr	10.82	0.4	0.54	0.35	2.76e-27	7.15e-23	Excitatory neuron		Lrif1	20.58	0.31	0.27	0.15	4.32e-94	1.12e-89	Pyramidal		Kcnip2	6.29	0.27	0.33	0.3	3.13e-10	8.1e-06	CA1		Ahctf1	-5.86	-0.32	0.29	0.34	4.6e-09	0.000119	CA1-1											Cdkl3	14.59	0.45	0.28	0.06
Nell1	10.82	0.27	0.39	0.23	2.87e-27	7.44e-23	Excitatory neuron		Cep290	20.55	0.32	0.27	0.16	7.08e-94	1.83e-89	Pyramidal		Dennd2a	6.27	0.29	0.34	0.31	3.56e-10	9.22e-06	CA1		Avl9	5.86	0.36	0.34	0.29	4.71e-09	0.000122	CA1-1											Lncpint	14.18	0.45	0.92	0.47
Rcor1	10.81	0.38	0.31	0.17	3.11e-27	8.06e-23	Excitatory neuron		Gm14372	20.53	0.29	0.25	0.14	1.07e-93	2.77e-89	Pyramidal		Agfg2	6.25	0.35	0.29	0.27	4.04e-10	1.05e-05	CA1		Cbwd1	-5.85	-0.38	0.25	0.3	4.85e-09	0.000126	CA1-1											Fam126b	18.58	0.44	0.6	0.17
Gm38134	10.79	0.5	0.26	0.13	3.97e-27	1.03e-22	Excitatory neuron		Ranbp10	20.51	0.26	0.27	0.16	1.59e-93	4.13e-89	Pyramidal		Cdh12	-6.2	-0.36	0.72	0.69	5.58e-10	1.45e-05	CA1		Sf3b2	-5.84	-0.31	0.24	0.3	5.14e-09	0.000133	CA1-1											Agtpbp1	18.49	0.44	0.67	0.2
Aatk	-10.78	-1.99	0.24	0.33	4.49e-27	1.16e-22	Excitatory neuron		E130308A19Rik	-20.51	-1.04	0.18	0.26	1.94e-93	5.03e-89	Pyramidal		Chrm1	6.11	0.31	0.26	0.23	1e-09	2.6e-05	CA1		Ring1	-5.83	-0.42	0.21	0.27	5.69e-09	0.000147	CA1-1											Btbd10	18.31	0.44	0.46	0.1
Pkia	10.77	0.33	0.43	0.26	4.68e-27	1.21e-22	Excitatory neuron		Gm42477	-20.49	-1.08	0.23	0.3	2.67e-93	6.92e-89	Pyramidal		Lrrc8c	6.1	0.25	0.31	0.28	1.07e-09	2.76e-05	CA1		Ints8	-5.81	-0.33	0.23	0.28	6.36e-09	0.000165	CA1-1											Cdk17	17.98	0.44	0.7	0.23
Mt1	-10.76	-2.38	0.19	0.28	5.42e-27	1.4e-22	Excitatory neuron		Oprm1	-20.48	-0.76	0.19	0.27	3.05e-93	7.9e-89	Pyramidal		Serpini1	-6.09	-0.5	0.48	0.48	1.11e-09	2.86e-05	CA1		Zfp810	5.79	0.36	0.25	0.2	7.04e-09	0.000182	CA1-1											Gm19710	17.73	0.44	0.48	0.12
Syn3	10.75	0.45	0.47	0.3	5.87e-27	1.52e-22	Excitatory neuron		Adcy2	-20.45	-0.33	0.77	0.77	6.51e-93	1.69e-88	Pyramidal		Tex2	6.05	0.25	0.32	0.29	1.45e-09	3.75e-05	CA1		Atp6ap2	5.79	0.33	0.34	0.29	7.17e-09	0.000186	CA1-1											Cdkl5	17.51	0.44	0.58	0.17
Tmem181a	10.75	0.33	0.32	0.17	6.06e-27	1.57e-22	Excitatory neuron		Bcr	20.45	0.3	0.33	0.2	6.54e-93	1.69e-88	Pyramidal		Enpp2	6.04	0.33	0.26	0.23	1.52e-09	3.95e-05	CA1		Cep85l	-5.77	-0.36	0.3	0.35	8e-09	0.000207	CA1-1											Mcph1	17.15	0.44	0.36	0.07
Oxr1	10.74	0.29	0.88	0.67	6.4e-27	1.66e-22	Excitatory neuron		Fnbp1	20.43	0.26	0.54	0.36	8.71e-93	2.26e-88	Pyramidal		Ccdc93	5.99	0.29	0.28	0.25	2.12e-09	5.5e-05	CA1		Ubap2	-5.76	-0.33	0.22	0.27	8.31e-09	0.000215	CA1-1											Lonrf2	16.25	0.44	0.27	0.04
Rsf1os1	10.72	0.3	0.32	0.18	8.44e-27	2.18e-22	Excitatory neuron		Ppfia3	20.38	0.31	0.26	0.15	2.56e-92	6.63e-88	Pyramidal		Cdc14b	5.85	0.25	0.3	0.27	4.8e-09	0.000124	CA1		Ndufv2	-5.76	-0.32	0.23	0.29	8.4e-09	0.000218	CA1-1											Kctd17	15.45	0.44	0.26	0.05
Mycbp2	10.71	0.28	0.95	0.73	8.93e-27	2.31e-22	Excitatory neuron		Uba6	20.33	0.26	0.27	0.16	6.8e-92	1.76e-87	Pyramidal		Dancr	5.84	0.27	0.26	0.23	5.24e-09	0.000136	CA1		Rpgrip1l	-5.75	-0.32	0.24	0.29	8.94e-09	0.000232	CA1-1											Mttp	14.2	0.44	0.29	0.07
Lrp11	10.69	0.31	0.29	0.15	1.08e-26	2.79e-22	Excitatory neuron		Sars	20.33	0.31	0.26	0.15	7.43e-92	1.92e-87	Pyramidal		Zbtb18	5.83	0.29	0.27	0.24	5.46e-09	0.000141	CA1		Pdhx	5.75	0.38	0.26	0.21	8.95e-09	0.000232	CA1-1											Trim2	13.41	0.44	0.91	0.45
Ap3b2	10.67	0.47	0.28	0.15	1.46e-26	3.78e-22	Excitatory neuron		Rgs6	20.28	0.64	0.36	0.24	2.12e-91	5.49e-87	Pyramidal		Fam13a	-5.79	-0.28	0.27	0.3	6.88e-09	0.000178	CA1		Ppp3r1	5.75	0.27	0.4	0.35	9.04e-09	0.000234	CA1-1											Rtkn2	12.68	0.44	0.28	0.08
Lmtk3	10.65	0.43	0.28	0.14	1.68e-26	4.34e-22	Excitatory neuron		Gm38134	20.24	0.26	0.3	0.18	4.58e-91	1.19e-86	Pyramidal		Gm41505	5.74	0.28	0.35	0.32	9.28e-09	0.00024	CA1		Cds1	-5.74	-0.33	0.27	0.33	9.22e-09	0.000239	CA1-1											Abi2	18.94	0.43	0.71	0.22
Airn	10.65	0.53	0.32	0.18	1.69e-26	4.39e-22	Excitatory neuron		Slc16a7	-20.23	-0.73	0.43	0.46	5.57e-91	1.44e-86	Pyramidal		Ric1	5.66	0.25	0.31	0.29	1.5e-08	0.000387	CA1		Prmt8	-5.72	-0.29	0.35	0.4	1.04e-08	0.000269	CA1-1											Ctif	18.91	0.43	0.59	0.16
Gm10785	10.64	0.35	0.31	0.17	1.88e-26	4.88e-22	Excitatory neuron		Shfl	20.21	0.27	0.27	0.16	8.53e-91	2.21e-86	Pyramidal		Lifr	5.44	0.26	0.3	0.27	5.36e-08	0.00139	CA1		Bdh1	5.72	0.36	0.29	0.25	1.07e-08	0.000276	CA1-1											Dtx3	18.67	0.43	0.41	0.08
Trrap	10.63	0.38	0.34	0.2	2.23e-26	5.77e-22	Excitatory neuron		Fth1	-20.2	-0.47	0.7	0.67	8.98e-91	2.33e-86	Pyramidal		Pam	-5.42	-0.28	0.7	0.71	5.99e-08	0.00155	CA1		Naa35	5.7	0.32	0.39	0.34	1.2e-08	0.00031	CA1-1											Cenpv	18.54	0.43	0.41	0.08
Rwdd1	10.62	0.37	0.26	0.13	2.3e-26	5.96e-22	Excitatory neuron		Gnb5	20.2	0.28	0.25	0.14	1.03e-90	2.66e-86	Pyramidal		0610043K17Rik	5.4	0.25	0.32	0.3	6.52e-08	0.00169	CA1		Lncppara	5.7	0.29	0.43	0.39	1.22e-08	0.000316	CA1-1											Megf9	17.9	0.43	0.53	0.14
Sh3gl1	10.61	0.39	0.33	0.18	2.61e-26	6.76e-22	Excitatory neuron		Phf8	20.19	0.29	0.28	0.16	1.25e-90	3.25e-86	Pyramidal		Zfp277	5.36	0.26	0.32	0.29	8.11e-08	0.0021	CA1		Rae1	5.68	0.4	0.29	0.24	1.31e-08	0.000339	CA1-1											Tbce	17.62	0.43	0.52	0.14
Fam110b	10.61	0.27	0.42	0.25	2.63e-26	6.81e-22	Excitatory neuron		Txndc16	20.18	0.3	0.32	0.2	1.45e-90	3.74e-86	Pyramidal		Ppp1r16b	5.09	0.35	0.27	0.24	3.55e-07	0.0092	CA1		Nt5dc1	5.67	0.35	0.26	0.22	1.41e-08	0.000365	CA1-1											Fut8	17.29	0.43	0.72	0.25
Hira	10.6	0.27	0.39	0.23	2.96e-26	7.67e-22	Excitatory neuron		Avl9	20.17	0.27	0.32	0.19	1.7e-90	4.39e-86	Pyramidal		Gtpbp2	4.96	0.26	0.27	0.24	6.98e-07	0.0181	CA1		Acot13	5.67	0.36	0.26	0.21	1.46e-08	0.000378	CA1-1											Elavl3	17.18	0.43	0.67	0.22
Itpk1	-10.58	-2.19	0.18	0.27	3.85e-26	9.96e-22	Excitatory neuron		Aifm3	20.16	0.28	0.33	0.2	2.12e-90	5.49e-86	Pyramidal		Pkig	-4.9	-0.29	0.29	0.32	9.55e-07	0.0247	CA1		Galk2	5.66	0.34	0.27	0.22	1.49e-08	0.000386	CA1-1											Fam131a	16.83	0.43	0.37	0.08
B830012L14Rik	10.57	0.34	0.41	0.24	3.94e-26	1.02e-21	Excitatory neuron		Fbxw8	20.15	0.28	0.26	0.15	2.85e-90	7.39e-86	Pyramidal		Lmo4	-4.56	-0.28	0.46	0.48	5.23e-06	0.135	CA1		2025-09-06	5.66	0.29	0.29	0.24	1.52e-08	0.000394	CA1-1											Mapre3	16.62	0.43	0.4	0.1
Slc38a2	-10.57	-1.67	0.41	0.47	4.32e-26	1.12e-21	Excitatory neuron		Gm1043	20.1	0.28	0.36	0.23	6.98e-90	1.81e-85	Pyramidal		Agap2	4.51	0.26	0.26	0.24	6.33e-06	0.164	CA1		Arhgef25	-5.65	-0.3	0.4	0.45	1.59e-08	0.000412	CA1-1											Gm12216	16.51	0.43	0.29	0.05
Cryzl1	10.55	0.28	0.36	0.21	4.92e-26	1.27e-21	Excitatory neuron		Tmtc1	-19.97	-0.68	0.46	0.49	1.03e-88	2.68e-84	Pyramidal		Nphp4	4.49	0.25	0.28	0.26	6.99e-06	0.181	CA1		Chordc1	-5.64	-0.33	0.28	0.33	1.66e-08	0.000429	CA1-1											Ring1	16.47	0.43	0.33	0.07
Gm4258	-10.55	-1.33	0.39	0.45	4.94e-26	1.28e-21	Excitatory neuron		Adk	-19.94	-0.81	0.38	0.41	1.83e-88	4.75e-84	Pyramidal		Etv6	-4.11	-0.27	0.25	0.27	3.94e-05	1	CA1		Hmgcr	-5.64	-0.38	0.25	0.3	1.66e-08	0.000431	CA1-1											Ssbp2	16.37	0.43	0.81	0.32
R3hdm4	10.54	0.44	0.25	0.13	5.73e-26	1.48e-21	Excitatory neuron		Sgsm1	19.91	0.36	0.25	0.15	3.34e-88	8.65e-84	Pyramidal		Adcy8	-4	-0.45	0.34	0.34	6.39e-05	1	CA1		Cdc73	-5.64	-0.3	0.34	0.39	1.69e-08	0.000437	CA1-1											Ro60	16.31	0.43	0.37	0.09
Adarb1	10.53	0.32	0.4	0.24	6.3e-26	1.63e-21	Excitatory neuron		Kcnk10	-19.87	-0.96	0.24	0.3	7.1e-88	1.84e-83	Pyramidal		Alcam	-3.97	-0.27	0.6	0.6	7.19e-05	1	CA1		Ccdc112	5.62	0.28	0.28	0.23	1.87e-08	0.000485	CA1-1											Fam160a2	16.09	0.43	0.35	0.08
Gnl3l	10.52	0.39	0.31	0.17	7.22e-26	1.87e-21	Excitatory neuron		Pnmal2	-19.85	-1.12	0.2	0.27	1.21e-87	3.14e-83	Pyramidal		Pla2g3	3.94	0.27	0.27	0.25	8.21e-05	1	CA1		Med15	5.62	0.32	0.38	0.34	1.9e-08	0.000491	CA1-1											4930512B01Rik	15.44	0.43	0.41	0.12
Arhgef4	10.52	0.32	0.28	0.15	7.29e-26	1.89e-21	Excitatory neuron		Trafd1	19.78	0.26	0.27	0.16	4.41e-87	1.14e-82	Pyramidal		Gm21798	-3.81	-0.38	0.25	0.26	0.000141	1	CA1		Mecp2	-5.61	-0.27	0.38	0.44	1.99e-08	0.000515	CA1-1											Tnrc6c	14.22	0.43	0.95	0.47
Syne1	10.51	0.25	0.86	0.6	7.94e-26	2.06e-21	Excitatory neuron		Arhgap12	19.77	0.53	0.45	0.33	5.92e-87	1.53e-82	Pyramidal		Nkain3	-3.53	-0.39	0.79	0.67	0.000412	1	CA1		Marf1	-5.61	-0.3	0.27	0.32	2e-08	0.000518	CA1-1											Zfp30	13.96	0.43	0.25	0.05
Plekha6	10.51	0.51	0.31	0.17	7.94e-26	2.06e-21	Excitatory neuron		Gm10125	19.75	0.27	0.3	0.18	7.96e-87	2.06e-82	Pyramidal		Grid2	-3.48	-0.34	0.65	0.64	0.000507	1	CA1		Inpp5b	5.6	0.27	0.37	0.32	2.12e-08	0.000548	CA1-1											Rhobtb3	13.82	0.43	0.32	0.09
Bach2	-10.5	-1.31	0.33	0.41	8.83e-26	2.29e-21	Excitatory neuron		Tle4	-19.69	-0.4	0.42	0.48	2.68e-86	6.94e-82	Pyramidal		Galnt13	-3.31	-0.26	0.6	0.6	0.000939	1	CA1		Sec14l1	-5.6	-0.29	0.43	0.48	2.18e-08	0.000565	CA1-1											Cyfip2	20.03	0.42	0.64	0.17
Fut9	10.5	0.28	0.57	0.38	9.08e-26	2.35e-21	Excitatory neuron		Fgf13	-19.61	-0.79	0.36	0.41	1.21e-85	3.13e-81	Pyramidal		Olfm3	-3.3	-0.96	0.26	0.26	0.000951	1	CA1		Tmem200a	-5.6	-0.29	0.47	0.51	2.18e-08	0.000566	CA1-1											Rnf157	18.68	0.42	0.56	0.15
Mfsd4a	10.48	0.39	0.3	0.17	1.12e-25	2.9e-21	Excitatory neuron		1700111E14Rik	-19.6	-0.51	0.63	0.62	1.69e-85	4.37e-81	Pyramidal		Neto2	-3.27	-0.31	0.25	0.27	0.00107	1	CA1		Btaf1	-5.59	-0.27	0.42	0.47	2.25e-08	0.000582	CA1-1											Crtc3	18.13	0.42	0.53	0.14
Ccl25	10.47	0.35	0.33	0.18	1.13e-25	2.93e-21	Excitatory neuron		Tmem29	19.57	0.25	0.26	0.15	2.62e-85	6.79e-81	Pyramidal		Ccbe1	38.43	4	0.84	0.11	0	0	CA2		Sdf2	5.56	0.39	0.25	0.21	2.62e-08	0.000679	CA1-1											B230307C23Rik	18.02	0.42	0.44	0.1
Kif13b	-10.47	-1.68	0.33	0.4	1.15e-25	2.97e-21	Excitatory neuron		Abhd17b	19.47	0.25	0.44	0.29	2.1e-84	5.45e-80	Pyramidal		Cpne4	38.43	2.72	0.94	0.28	0	0	CA2		Zfr2	-5.56	-0.31	0.27	0.32	2.74e-08	0.00071	CA1-1											Gse1	17.88	0.42	0.61	0.18
Abca2	-10.47	-1.96	0.18	0.28	1.23e-25	3.19e-21	Excitatory neuron		Sh3kbp1	-19.41	-0.97	0.27	0.33	5.89e-84	1.53e-79	Pyramidal		9530026P05Rik	38.43	2.76	0.74	0.16	0	0	CA2		Zfp236	-5.55	-0.34	0.25	0.3	2.84e-08	0.000737	CA1-1											C78859	17.83	0.42	0.37	0.07
Napepld	10.45	0.48	0.26	0.13	1.5e-25	3.89e-21	Excitatory neuron		Snca	-19.36	-0.51	0.62	0.61	1.66e-83	4.3e-79	Pyramidal		Nectin3	38.43	3.25	0.7	0.13	0	0	CA2		Glt1d1	-5.54	-0.32	0.21	0.26	3.02e-08	0.000782	CA1-1											Pcdh19	16.73	0.42	0.36	0.08
Spaca6	10.45	0.33	0.29	0.16	1.54e-25	4e-21	Excitatory neuron		Fam13c	19.31	0.26	0.62	0.47	4.84e-83	1.25e-78	Pyramidal		Kcnh7	-38.51	-3.84	0.31	0.88	0	0	CA2		Vwa8	5.53	0.25	0.53	0.48	3.12e-08	0.000807	CA1-1											Stum	16.3	0.42	0.32	0.06
Dzank1	10.44	0.35	0.35	0.2	1.68e-25	4.36e-21	Excitatory neuron		Mgat5	19.2	0.26	0.46	0.32	3.67e-82	9.49e-78	Pyramidal		Tmem108	38.43	2.07	0.91	0.36	0	0	CA2		Pram1	5.53	0.33	0.28	0.23	3.13e-08	0.00081	CA1-1											Tbcel	16.2	0.42	0.38	0.09
Rhou	-10.43	-2.09	0.26	0.34	1.88e-25	4.87e-21	Excitatory neuron		Pdk1	19.02	0.26	0.28	0.17	1.24e-80	3.22e-76	Pyramidal		Elavl2	38.43	1.86	0.85	0.33	0	0	CA2		Pikfyve	-5.53	-0.29	0.26	0.31	3.18e-08	0.000823	CA1-1											Gm46218	15.92	0.42	0.3	0.06
Naa40	10.41	0.39	0.27	0.14	2.25e-25	5.82e-21	Excitatory neuron		Iqce	18.97	0.25	0.28	0.17	3.02e-80	7.83e-76	Pyramidal		Gm32647	38.43	2.96	0.72	0.21	0	0	CA2		Skap2	-5.52	-0.33	0.22	0.27	3.45e-08	0.000892	CA1-1											Arntl	15.81	0.42	0.3	0.06
Rbms3	-10.4	-2.01	0.34	0.39	2.41e-25	6.24e-21	Excitatory neuron		Slc24a3	18.96	0.32	0.77	0.7	3.88e-80	1e-75	Pyramidal		Grik4	38.43	2.67	0.97	0.47	0	0	CA2		Tulp3	-5.51	-0.28	0.22	0.28	3.59e-08	0.00093	CA1-1											Ehbp1	15.38	0.42	0.8	0.32
Ndrg4	10.4	0.27	0.48	0.31	2.44e-25	6.31e-21	Excitatory neuron		Ift81	18.92	0.26	0.25	0.15	7.37e-80	1.91e-75	Pyramidal		Gm2164	-38.51	-4.67	0.06	0.56	0	0	CA2		Acox1	-5.51	-0.33	0.26	0.31	3.6e-08	0.000932	CA1-1											Ccdc112	14.42	0.42	0.26	0.05
Mycbp	10.38	0.38	0.32	0.18	3.11e-25	8.05e-21	Excitatory neuron		Pstk	18.92	0.26	0.27	0.16	8.27e-80	2.14e-75	Pyramidal		Spock1	38.43	2.01	0.98	0.49	0	0	CA2		Fam76b	5.5	0.35	0.33	0.28	3.69e-08	0.000957	CA1-1											Atxn1	14.05	0.42	0.93	0.46
Calb1	10.37	0.54	0.26	0.13	3.47e-25	9e-21	Excitatory neuron		Nrn1	-18.84	-0.79	0.35	0.4	3.78e-79	9.79e-75	Pyramidal		Trps1	38.43	2.51	0.86	0.37	0	0	CA2		Gm11149	-5.5	-0.26	0.43	0.48	3.86e-08	0.001	CA1-1											Ptprk	13.18	0.42	0.84	0.42
Gm43713	10.35	0.39	0.3	0.16	4.27e-25	1.11e-20	Excitatory neuron		Rab8b	18.82	0.28	0.36	0.24	4.8e-79	1.24e-74	Pyramidal		Fstl5	38.43	1.38	0.81	0.33	0	0	CA2		Appbp2	-5.48	-0.28	0.23	0.28	4.17e-08	0.00108	CA1-1											Rgl1	18.9	0.41	0.59	0.16
Dnal1	10.35	0.42	0.27	0.14	4.39e-25	1.14e-20	Excitatory neuron		H3f3b	-18.77	-0.65	0.51	0.51	1.31e-78	3.4e-74	Pyramidal		Rnf182	38.43	1.84	0.79	0.3	0	0	CA2		Hectd1	-5.48	-0.26	0.39	0.45	4.29e-08	0.00111	CA1-1											Hs2st1	17.93	0.41	0.63	0.19
0610043K17Rik	10.34	0.29	0.26	0.13	4.74e-25	1.23e-20	Excitatory neuron		Hace1	-18.77	-0.7	0.47	0.48	1.39e-78	3.59e-74	Pyramidal		Mpped1	-38.51	-3.96	0.07	0.55	0	0	CA2		Ccdc6	-5.48	-0.35	0.27	0.31	4.35e-08	0.00113	CA1-1											Gm28375	17.9	0.41	0.59	0.17
Fchsd2	-10.33	-1.45	0.33	0.4	4.99e-25	1.29e-20	Excitatory neuron		9530026P05Rik	18.65	0.53	0.27	0.17	1.33e-77	3.46e-73	Pyramidal		Rerg	38.43	2.86	0.57	0.1	0	0	CA2		Gm44257	-5.48	-0.3	0.37	0.42	4.35e-08	0.00113	CA1-1											Mtf2	17.87	0.41	0.59	0.17
Map6	10.32	0.31	0.32	0.18	5.6e-25	1.45e-20	Excitatory neuron		Kctd4	-18.63	-1.09	0.21	0.27	1.9e-77	4.93e-73	Pyramidal		Slc35f1	-38.51	-3.2	0.19	0.66	0	0	CA2		Psen1	5.47	0.29	0.3	0.25	4.52e-08	0.00117	CA1-1											Ralgapa2	17.71	0.41	0.71	0.24
Sugp2	10.31	0.27	0.3	0.17	6.44e-25	1.67e-20	Excitatory neuron		Lrch1	-18.61	-0.71	0.43	0.45	2.6e-77	6.75e-73	Pyramidal		Dpf3	38.43	3.87	0.52	0.05	0	0	CA2		Usp31	-5.46	-0.27	0.26	0.32	4.72e-08	0.00122	CA1-1											Focad	17.22	0.41	0.65	0.21
Gm9801	10.3	0.32	0.36	0.21	7.28e-25	1.88e-20	Excitatory neuron		Kcnb2	18.58	0.33	0.83	0.76	4.74e-77	1.23e-72	Pyramidal		Efr3b	38.43	1.76	0.79	0.33	0	0	CA2		Atl3	-5.46	-0.3	0.22	0.27	4.78e-08	0.00124	CA1-1											Wdr47	17.2	0.41	0.37	0.08
Tmem38a	10.29	0.44	0.27	0.15	7.83e-25	2.03e-20	Excitatory neuron		Nrp2	-18.46	-0.65	0.34	0.4	4.61e-76	1.19e-71	Pyramidal		Smoc2	38.43	2.98	0.54	0.1	0	0	CA2		Ncor2	-5.44	-0.29	0.31	0.36	5.27e-08	0.00136	CA1-1											Nsmf	17.16	0.41	0.46	0.12
Zdhhc6	10.29	0.42	0.26	0.14	7.87e-25	2.04e-20	Excitatory neuron		Olfm3	18.44	0.8	0.26	0.17	6.24e-76	1.62e-71	Pyramidal		Trhde	38.43	2.08	0.85	0.41	0	0	CA2		Ube2v2	-5.44	-0.27	0.28	0.34	5.45e-08	0.00141	CA1-1											Rhobtb2	16.07	0.41	0.3	0.06
Ttc28	-10.23	-1.48	0.2	0.29	1.44e-24	3.72e-20	Excitatory neuron		Xkr6	-18.41	-0.43	0.53	0.56	1.07e-75	2.77e-71	Pyramidal		Ndst3	-38.51	-3.14	0.21	0.64	0	0	CA2		Uba5	-5.43	-0.31	0.21	0.26	5.5e-08	0.00142	CA1-1											Arhgap21	15.94	0.41	0.76	0.29
Myo6	-10.23	-1.74	0.31	0.38	1.47e-24	3.8e-20	Excitatory neuron		Map2k1	-18.41	-0.91	0.3	0.34	1.14e-75	2.94e-71	Pyramidal		Tspan18	38.43	3.43	0.48	0.05	0	0	CA2		Arhgap35	-5.43	-0.26	0.37	0.42	5.61e-08	0.00145	CA1-1											Gls	15.17	0.41	0.89	0.4
Gphn	-10.19	-0.47	0.9	0.79	2.22e-24	5.74e-20	Excitatory neuron		Atf7	-18.39	-0.7	0.45	0.47	1.46e-75	3.77e-71	Pyramidal		Chsy3	-38.51	-3.71	0.15	0.57	0	0	CA2		Cnot7	-5.43	-0.29	0.28	0.33	5.78e-08	0.0015	CA1-1											Tsen2	15	0.41	0.26	0.05
Cenpv	10.18	0.3	0.34	0.2	2.32e-24	6.01e-20	Excitatory neuron		Fyco1	-18.38	-0.88	0.32	0.36	1.8e-75	4.67e-71	Pyramidal		Nrip3	38.43	1.84	0.62	0.21	0	0	CA2		Zfyve1	-5.42	-0.32	0.24	0.29	5.92e-08	0.00153	CA1-1											Uba6	14.67	0.41	0.32	0.08
Ago2	10.18	0.26	0.3	0.17	2.46e-24	6.37e-20	Excitatory neuron		Camk2g	-18.34	-0.8	0.29	0.34	3.84e-75	9.95e-71	Pyramidal		Golm1	38.43	1.61	0.65	0.23	0	0	CA2		Psmd11	-5.42	-0.29	0.28	0.34	6.05e-08	0.00157	CA1-1											Dzip3	19.21	0.4	0.64	0.17
Cttn	10.15	0.44	0.28	0.15	3.16e-24	8.17e-20	Excitatory neuron		Calm1	-18.32	-0.39	0.77	0.73	6.27e-75	1.62e-70	Pyramidal		Tenm3	-38.51	-3.58	0.37	0.78	0	0	CA2		Vsnl1	-5.4	-0.29	0.59	0.61	6.49e-08	0.00168	CA1-1											Map2k6	18.5	0.4	0.51	0.13
Psap	-10.13	-1.3	0.49	0.52	3.97e-24	1.03e-19	Excitatory neuron		Nkain3	-18.25	-0.29	0.73	0.76	1.98e-74	5.12e-70	Pyramidal		Zmat4	-38.51	-2.26	0.34	0.74	0	0	CA2		Otud4	5.4	0.29	0.37	0.32	6.67e-08	0.00173	CA1-1											Mprip	18.11	0.4	0.67	0.21
Nipsnap1	10.13	0.41	0.27	0.15	4.14e-24	1.07e-19	Excitatory neuron		Rnf182	18.24	0.33	0.39	0.27	2.65e-74	6.85e-70	Pyramidal		Arhgef26	38.43	1.43	0.69	0.3	0	0	CA2		Macrod1	-5.4	-0.36	0.23	0.28	6.75e-08	0.00175	CA1-1											Gm1976	16.8	0.4	0.38	0.09
Tbc1d32	10.11	0.26	0.29	0.16	4.93e-24	1.28e-19	Excitatory neuron		Hspa8	-18.07	-0.63	0.5	0.51	5.78e-73	1.5e-68	Pyramidal		Maml2	38.43	1.24	0.7	0.3	0	0	CA2		H3f3a	-5.39	-0.34	0.23	0.28	7.16e-08	0.00185	CA1-1											Epha4	16.72	0.4	0.8	0.3
Cep126	10.11	0.45	0.26	0.13	5.11e-24	1.32e-19	Excitatory neuron		Nap1l5	17.96	0.31	0.26	0.16	4.27e-72	1.1e-67	Pyramidal		4921534H16Rik	38.43	1.42	0.7	0.3	0	0	CA2		Zfp871	-5.38	-0.32	0.24	0.29	7.26e-08	0.00188	CA1-1											6530409C15Rik	16.64	0.4	0.49	0.14
Gdap1	10.08	0.4	0.31	0.18	6.58e-24	1.71e-19	Excitatory neuron		Spon1	-17.95	-0.5	0.48	0.52	4.8e-72	1.24e-67	Pyramidal		Akap13	38.43	1.64	0.84	0.44	0	0	CA2		Kdm6a	-5.38	-0.3	0.28	0.33	7.59e-08	0.00197	CA1-1											Kif21a	15.69	0.4	0.85	0.33
Exd2	10.08	0.27	0.25	0.13	6.79e-24	1.76e-19	Excitatory neuron		Smarca2	-17.93	-0.63	0.44	0.46	7.44e-72	1.93e-67	Pyramidal		Raver2	38.43	1.55	0.8	0.4	0	0	CA2		Mgat5	-5.37	-0.29	0.38	0.43	7.87e-08	0.00204	CA1-1											Map3k12	15.49	0.4	0.31	0.07
Adgrl2	10.01	0.5	0.26	0.14	1.4e-23	3.63e-19	Excitatory neuron		Slc9a9	-17.8	-0.44	0.6	0.6	7.17e-71	1.86e-66	Pyramidal		4930473D10Rik	38.43	2.27	0.51	0.12	0	0	CA2		2610037D02Rik	-5.37	-0.26	0.3	0.35	7.89e-08	0.00204	CA1-1											Sptbn1	15.14	0.4	0.83	0.35
Cspg5	-10	-1.82	0.18	0.27	1.45e-23	3.77e-19	Excitatory neuron		Arid1b	-17.75	-0.33	0.77	0.74	1.67e-70	4.32e-66	Pyramidal		Gm30382	-38.51	-3.77	0.08	0.47	0	0	CA2		Prkar1a	-5.37	-0.28	0.3	0.35	7.91e-08	0.00205	CA1-1											Slc39a14	14.09	0.4	0.28	0.07
Slc4a8	9.99	0.48	0.26	0.14	1.61e-23	4.18e-19	Excitatory neuron		Ctif	-17.69	-0.65	0.46	0.47	4.66e-70	1.21e-65	Pyramidal		Cdh9	38.43	1.8	0.73	0.35	0	0	CA2		Wsb1	-5.37	-0.26	0.26	0.31	8e-08	0.00207	CA1-1											Brsk2	13.86	0.4	0.25	0.06
Rai1	9.99	0.25	0.35	0.21	1.74e-23	4.5e-19	Excitatory neuron		Usp29	-17.68	-0.63	0.41	0.45	6.37e-70	1.65e-65	Pyramidal		Nrp2	38.43	1.42	0.65	0.27	0	0	CA2		Chd1	-5.37	-0.39	0.21	0.26	8.03e-08	0.00208	CA1-1											Fbxo34	18.94	0.39	0.48	0.11
Fam92a	9.95	0.45	0.28	0.15	2.46e-23	6.36e-19	Excitatory neuron		Ccbe1	-17.66	-0.42	0.24	0.33	9.3e-70	2.41e-65	Pyramidal		Ccnd2	38.43	1.77	0.58	0.2	0	0	CA2		Trim3	5.35	0.34	0.29	0.24	8.94e-08	0.00231	CA1-1											Phf6	18.5	0.39	0.51	0.12
Gpc6	-9.95	-1.21	0.22	0.31	2.64e-23	6.84e-19	Excitatory neuron		Aff2	-17.64	-0.71	0.43	0.45	1.2e-69	3.1e-65	Pyramidal		Ntm	-38.51	-3.22	0.55	0.93	0	0	CA2		Gnptg	-5.35	-0.26	0.28	0.33	8.95e-08	0.00232	CA1-1											Pcnx	18.4	0.39	0.61	0.17
Ptpn12	9.94	0.29	0.4	0.24	2.68e-23	6.93e-19	Excitatory neuron		Ptbp3	-17.49	-0.91	0.22	0.28	1.57e-68	4.06e-64	Pyramidal		Peak1	38.43	1.49	0.81	0.44	0	0	CA2		Fam13a	5.34	0.28	0.3	0.25	9.13e-08	0.00236	CA1-1											Zc3h12b	18.22	0.39	0.56	0.15
Ttc21b	9.93	0.33	0.27	0.15	3.18e-23	8.24e-19	Excitatory neuron		Slc24a4	-17.43	-0.64	0.4	0.43	4.85e-68	1.26e-63	Pyramidal		Gm37459	-38.51	-2.19	0.33	0.7	0	0	CA2		Ppargc1b	-5.34	-0.31	0.24	0.29	9.13e-08	0.00236	CA1-1											Camk2g	18.18	0.39	0.44	0.1
App	-9.92	-0.61	0.85	0.77	3.46e-23	8.97e-19	Excitatory neuron		Cenpp	-17.42	-1.05	0.22	0.27	6.1e-68	1.58e-63	Pyramidal		Tafa2	38.43	0.57	0.86	0.5	0	0	CA2		Tex2	-5.33	-0.27	0.28	0.34	9.74e-08	0.00252	CA1-1											Vwa8	17.66	0.39	0.6	0.18
Mras	9.9	0.35	0.29	0.16	3.98e-23	1.03e-18	Excitatory neuron		Mmd2	-17.37	-0.84	0.3	0.35	1.29e-67	3.35e-63	Pyramidal		Slit2	38.43	1.2	0.8	0.43	0	0	CA2		Acss1	5.32	0.28	0.33	0.28	1.03e-07	0.00267	CA1-1											Brd9	16.76	0.39	0.71	0.26
Adamts17	9.9	0.38	0.38	0.23	4.37e-23	1.13e-18	Excitatory neuron		Airn	17.37	0.34	0.35	0.24	1.51e-67	3.92e-63	Pyramidal		Adgrl2	-38.51	-3.1	0.1	0.46	0	0	CA2		Rps21	-5.31	-0.32	0.23	0.28	1.07e-07	0.00277	CA1-1											Sugp1	15.81	0.39	0.32	0.07
4833422C13Rik	9.89	0.5	0.28	0.16	4.82e-23	1.25e-18	Excitatory neuron		Stxbp5	-17.34	-0.39	0.71	0.66	2.5e-67	6.48e-63	Pyramidal		Il16	38.43	2.91	0.42	0.06	0	0	CA2		Tmbim6	-5.31	-0.32	0.22	0.27	1.08e-07	0.00279	CA1-1											Slitrk1	15.41	0.39	0.26	0.04
Gab2	-9.88	-1.5	0.29	0.37	5.17e-23	1.34e-18	Excitatory neuron		Cntn1	-17.29	-0.26	0.88	0.84	5.99e-67	1.55e-62	Pyramidal		4930532I03Rik	38.43	1.35	0.68	0.32	0	0	CA2		Gm10785	-5.31	-0.29	0.29	0.35	1.1e-07	0.00284	CA1-1											Zfp523	15.34	0.39	0.27	0.05
Ncs1	9.88	0.29	0.28	0.16	5.28e-23	1.37e-18	Excitatory neuron		Mapk4	-17.22	-0.78	0.34	0.38	1.91e-66	4.95e-62	Pyramidal		Adamts17	38.43	1.36	0.63	0.27	0	0	CA2		Lgr4	5.3	0.32	0.27	0.23	1.13e-07	0.00292	CA1-1											Gm37459	15.28	0.39	0.62	0.22
Parp6	9.86	0.26	0.3	0.17	5.94e-23	1.54e-18	Excitatory neuron		Nsun7	-17.22	-0.89	0.25	0.3	2.04e-66	5.29e-62	Pyramidal		Arhgap12	-38.51	-2.91	0.16	0.52	0	0	CA2		Katnbl1	5.29	0.32	0.26	0.21	1.24e-07	0.00322	CA1-1											Ubxn2b	14.64	0.39	0.28	0.06
Cyth3	9.85	0.29	0.27	0.14	7.07e-23	1.83e-18	Excitatory neuron		Gm26917	17.2	0.57	0.63	0.48	2.85e-66	7.38e-62	Pyramidal		Luzp2	38.43	1.81	0.79	0.43	0	0	CA2		Kansl3	-5.27	-0.31	0.22	0.26	1.34e-07	0.00348	CA1-1											Vipas39	14.49	0.39	0.29	0.07
Rcor3	9.84	0.27	0.29	0.16	7.55e-23	1.95e-18	Excitatory neuron		Pced1b	-17.12	-0.83	0.28	0.33	9.85e-66	2.55e-61	Pyramidal		Ptprt	-38.51	-3.94	0.12	0.48	0	0	CA2		Nol4l	-5.27	-0.26	0.33	0.38	1.35e-07	0.0035	CA1-1											Tmem132d	14.37	0.39	0.41	0.13
Lonrf2	9.83	0.47	0.25	0.14	8.28e-23	2.15e-18	Excitatory neuron		Dgkd	-17.04	-0.58	0.51	0.51	4.42e-65	1.15e-60	Pyramidal		Nrg1	-38.51	-2.41	0.46	0.82	0	0	CA2		Rpl15	-5.27	-0.28	0.25	0.3	1.37e-07	0.00355	CA1-1											Gm38505	12.34	0.39	0.32	0.11
Cpeb2	-9.82	-1.54	0.26	0.35	9.65e-23	2.5e-18	Excitatory neuron		Mcu	-16.98	-0.59	0.48	0.49	1.21e-64	3.14e-60	Pyramidal		Adamts9	38.43	2.8	0.43	0.07	0	0	CA2		Zhx3	-5.24	-0.26	0.29	0.34	1.58e-07	0.0041	CA1-1											Large1	12.3	0.39	0.97	0.62
Plppr5	9.81	0.26	0.4	0.24	1.01e-22	2.62e-18	Excitatory neuron		Wasf1	-16.88	-0.38	0.71	0.67	5.98e-64	1.55e-59	Pyramidal		Gm12296	38.43	1.42	0.95	0.6	0	0	CA2		Rc3h1	-5.24	-0.27	0.33	0.38	1.58e-07	0.0041	CA1-1											Rprd1a	18.56	0.38	0.57	0.15
Ano6	9.76	0.28	0.38	0.23	1.61e-22	4.16e-18	Excitatory neuron		Nckap1	-16.85	-0.38	0.74	0.69	1.13e-63	2.93e-59	Pyramidal		Ror1	-38.51	-2.69	0.16	0.5	0	0	CA2		Kmt5b	-5.24	-0.26	0.3	0.35	1.62e-07	0.00419	CA1-1											Gas7	17.88	0.38	0.59	0.17
Tmeff2	-9.74	-0.96	0.85	0.76	1.98e-22	5.12e-18	Excitatory neuron		Ildr2	-16.83	-0.67	0.43	0.45	1.52e-63	3.93e-59	Pyramidal		Sorcs1	-38.51	-3.25	0.13	0.47	0	0	CA2		Brms1l	5.22	0.29	0.3	0.26	1.77e-07	0.00458	CA1-1											Galnt16	17.44	0.38	0.62	0.19
Sacs	9.74	0.38	0.29	0.16	2.1e-22	5.45e-18	Excitatory neuron		Galnt14	-16.79	-0.63	0.27	0.33	2.88e-63	7.45e-59	Pyramidal		4930419G24Rik	-38.51	-2.22	0.51	0.85	0	0	CA2		Tafa1	-5.22	-0.3	0.97	0.86	1.77e-07	0.00458	CA1-1											Lsm7	17.06	0.38	0.44	0.11
Ift88	9.72	0.4	0.26	0.14	2.54e-22	6.57e-18	Excitatory neuron		Aagab	-16.77	-0.78	0.37	0.39	3.81e-63	9.86e-59	Pyramidal		Satb2	-38.51	-4.26	0.04	0.38	0	0	CA2		Adgrl1	-5.22	-0.25	0.39	0.44	1.77e-07	0.00459	CA1-1											Magi3	16.98	0.38	0.4	0.09
Pabpc4	9.7	0.33	0.32	0.19	2.9e-22	7.51e-18	Excitatory neuron		Ptpra	-16.71	-0.51	0.62	0.58	1.13e-62	2.92e-58	Pyramidal		4921511C10Rik	38.43	1.24	0.72	0.39	0	0	CA2		Rnps1	5.22	0.25	0.4	0.35	1.78e-07	0.00462	CA1-1											Bend6	16.8	0.38	0.34	0.07
B230307C23Rik	9.7	0.31	0.34	0.2	2.91e-22	7.53e-18	Excitatory neuron		Tcf12	-16.64	-0.33	0.73	0.7	3.4e-62	8.81e-58	Pyramidal		Mctp1	38.43	0.82	0.95	0.62	0	0	CA2		Etv6	-5.22	-0.31	0.21	0.26	1.79e-07	0.00462	CA1-1											Timm9	16.76	0.38	0.37	0.08
Homer2	9.69	0.28	0.28	0.15	3.23e-22	8.37e-18	Excitatory neuron		Fgd4	-16.52	-0.59	0.5	0.5	2.74e-61	7.09e-57	Pyramidal		Thsd7b	38.43	0.84	0.9	0.56	0	0	CA2		Dctn2	5.22	0.33	0.28	0.23	1.81e-07	0.00469	CA1-1											Cd46	16.67	0.38	0.42	0.11
N4bp2l1	9.66	0.29	0.3	0.17	4.38e-22	1.14e-17	Excitatory neuron		Runx2	16.5	0.3	0.69	0.57	3.72e-61	9.64e-57	Pyramidal		Bach2	38.43	1.1	0.74	0.41	0	0	CA2		Rnf180	-5.21	-0.34	0.25	0.3	1.84e-07	0.00477	CA1-1											Gm10125	16.05	0.38	0.32	0.07
Zc2hc1a	9.66	0.35	0.26	0.14	4.47e-22	1.16e-17	Excitatory neuron		Hs2st1	-16.32	-0.57	0.51	0.5	6.78e-60	1.76e-55	Pyramidal		Phactr2	38.43	1.93	0.45	0.12	0	0	CA2		Fchsd2	-5.21	-0.26	0.33	0.37	1.9e-07	0.00493	CA1-1											Xpnpep1	13.94	0.38	0.28	0.07
Hk1	9.63	0.32	0.28	0.16	5.94e-22	1.54e-17	Excitatory neuron		Fnip2	-16.3	-0.99	0.24	0.28	9.86e-60	2.55e-55	Pyramidal		Cntn5	-38.51	-3.52	0.25	0.57	0	0	CA2		Sptbn2	-5.21	-0.27	0.45	0.49	1.91e-07	0.00493	CA1-1											Kcnc2	11.81	0.38	0.38	0.14
Dcaf7	9.63	0.32	0.29	0.16	6.2e-22	1.61e-17	Excitatory neuron		Nptx1	-16.19	-0.84	0.28	0.32	5.57e-59	1.44e-54	Pyramidal		Tead1	38.43	2	0.61	0.28	0	0	CA2		Eno2	-5.2	-0.32	0.26	0.31	1.98e-07	0.00514	CA1-1											Slc25a12	17.99	0.37	0.59	0.17
Rab27b	9.62	0.48	0.3	0.18	6.28e-22	1.63e-17	Excitatory neuron		Sptb	-16.16	-0.79	0.31	0.35	9.33e-59	2.42e-54	Pyramidal		Neto1	38.43	1.55	0.86	0.53	0	0	CA2		Mpdz	-5.19	-0.28	0.3	0.35	2.12e-07	0.00548	CA1-1											Ccdc58	16.96	0.37	0.44	0.11
Mphosph9	9.62	0.26	0.33	0.2	6.5e-22	1.68e-17	Excitatory neuron		Lmo7	-16.04	-0.35	0.64	0.63	6.45e-58	1.67e-53	Pyramidal		Cntnap5a	-38.51	-2.74	0.3	0.62	0	0	CA2		Ppm1a	-5.19	-0.27	0.28	0.33	2.12e-07	0.0055	CA1-1											Myh10	16.76	0.37	0.34	0.07
Mirg	9.61	0.29	0.34	0.2	7.05e-22	1.83e-17	Excitatory neuron		4930532I03Rik	-16.01	-0.71	0.39	0.41	1.17e-57	3.04e-53	Pyramidal		Fnbp1l	-38.51	-3.78	0.05	0.38	0	0	CA2		Rasa2	-5.18	-0.31	0.25	0.29	2.2e-07	0.00571	CA1-1											Trim35	16.35	0.37	0.73	0.26
Prkar1b	9.55	0.33	0.31	0.18	1.24e-21	3.21e-17	Excitatory neuron		Srek1	-15.98	-0.32	0.78	0.72	1.89e-57	4.88e-53	Pyramidal		Npas2	-38.51	-2.28	0.2	0.52	0	0	CA2		Csnk2a2	-5.17	-0.25	0.27	0.32	2.38e-07	0.00616	CA1-1											Immp1l	16.1	0.37	0.73	0.27
Kdm4b	9.51	0.26	0.28	0.15	1.94e-21	5.02e-17	Excitatory neuron		Pkia	-15.95	-0.64	0.44	0.45	2.86e-57	7.4e-53	Pyramidal		Mcu	38.43	1.15	0.74	0.42	0	0	CA2		Fstl5	-5.16	-0.7	0.24	0.27	2.54e-07	0.00656	CA1-1											Tafa5	15.88	0.37	0.62	0.21
Mtmr7	9.49	0.42	0.28	0.16	2.27e-21	5.87e-17	Excitatory neuron		Prmt8	-15.95	-0.71	0.35	0.39	2.9e-57	7.52e-53	Pyramidal		Pdlim5	38.43	2.75	0.38	0.06	0	0	CA2		Ift74	-5.15	-0.27	0.22	0.27	2.67e-07	0.00692	CA1-1											Aste1	15.78	0.37	0.34	0.07
Fam222b	9.44	0.27	0.36	0.22	3.77e-21	9.77e-17	Excitatory neuron		Dcc	15.94	0.47	0.75	0.71	3.34e-57	8.65e-53	Pyramidal		Arid5b	-38.51	-2.12	0.23	0.54	0	0	CA2		Shisa7	-5.14	-0.27	0.32	0.37	2.71e-07	0.00701	CA1-1											Iqce	14.72	0.37	0.3	0.07
Il1rapl2	9.43	0.59	0.26	0.14	4.12e-21	1.07e-16	Excitatory neuron		Ncdn	-15.83	-1	0.23	0.28	2e-56	5.17e-52	Pyramidal		P3h2	38.43	1.49	0.5	0.2	0	0	CA2		Kpna1	-5.14	-0.25	0.34	0.39	2.71e-07	0.00702	CA1-1											Slc4a8	14.68	0.37	0.25	0.05
Agap1	-9.38	-1.18	0.57	0.56	6.62e-21	1.71e-16	Excitatory neuron		Ank	-15.78	-0.48	0.56	0.55	4.31e-56	1.12e-51	Pyramidal		Zfpm2	38.43	0.76	0.85	0.55	0	0	CA2		Alcam	-5.14	-0.37	0.59	0.61	2.72e-07	0.00705	CA1-1											Crppa	14.57	0.37	0.42	0.13
Atcay	9.37	0.28	0.3	0.18	6.99e-21	1.81e-16	Excitatory neuron		Ncor1	-15.76	-0.36	0.74	0.68	6.11e-56	1.58e-51	Pyramidal		Ctnna3	-38.51	-2.74	0.25	0.56	0	0	CA2		Ppip5k2	-5.13	-0.3	0.25	0.3	2.85e-07	0.00737	CA1-1											Asap2	14.33	0.37	0.4	0.12
Timm44	9.36	0.3	0.35	0.22	7.79e-21	2.02e-16	Excitatory neuron		Sh3gl1	-15.67	-0.81	0.33	0.36	2.51e-55	6.5e-51	Pyramidal		Grm8	-38.51	-3.02	0.16	0.46	0	0	CA2		Mpc2	-5.13	-0.36	0.23	0.27	2.85e-07	0.00739	CA1-1											Tjp1	13.82	0.37	0.86	0.4
Tcf12	-9.35	-0.76	0.71	0.65	8.57e-21	2.22e-16	Excitatory neuron		Spata2	-15.62	-0.91	0.25	0.29	5.41e-55	1.4e-50	Pyramidal		Socs2	38.43	1.19	0.51	0.2	0	0	CA2		Arhgef11	-5.13	-0.26	0.45	0.49	2.9e-07	0.00752	CA1-1											Cadm1	12.45	0.37	0.95	0.56
Lclat1	9.32	0.37	0.26	0.15	1.12e-20	2.91e-16	Excitatory neuron		Klhl29	-15.61	-0.3	0.73	0.72	6.46e-55	1.67e-50	Pyramidal		Gm45159	38.43	1.3	0.54	0.24	0	0	CA2		Fam120a	-5.12	-0.25	0.35	0.4	3.12e-07	0.00807	CA1-1											Pip5k1a	19.07	0.36	0.57	0.15
Prkca	9.32	0.26	0.77	0.57	1.16e-20	3e-16	Excitatory neuron		A330015K06Rik	15.54	0.39	0.71	0.64	1.87e-54	4.84e-50	Pyramidal		Brinp3	-38.51	-3.21	0.15	0.46	0	0	CA2		Smg5	5.11	0.34	0.29	0.24	3.14e-07	0.00813	CA1-1											Zfp329	18.16	0.36	0.56	0.16
Igsf9b	9.31	0.52	0.26	0.14	1.33e-20	3.43e-16	Excitatory neuron		Mlip	15.53	0.36	0.44	0.33	2.05e-54	5.31e-50	Pyramidal		Asph	38.43	1.44	0.71	0.41	0	0	CA2		Capzb	5.08	0.27	0.37	0.33	3.78e-07	0.00978	CA1-1											Gsdme	17.91	0.36	0.55	0.15
Sestd1	9.26	0.27	0.32	0.19	1.98e-20	5.14e-16	Excitatory neuron		Sipa1l3	-15.49	-0.43	0.57	0.57	4.17e-54	1.08e-49	Pyramidal		Bcl11b	-38.51	-1.75	0.32	0.62	0	0	CA2		Gpbp1	-5.07	-0.26	0.35	0.39	4.06e-07	0.0105	CA1-1											Dalrd3	17.74	0.36	0.53	0.14
Kcnk2	9.26	0.49	0.28	0.16	2.09e-20	5.41e-16	Excitatory neuron		Syt17	-15.43	-0.65	0.35	0.38	1.06e-53	2.73e-49	Pyramidal		Lrrtm3	-38.51	-2.67	0.18	0.48	0	0	CA2		Gm14636	-5.06	-0.33	0.23	0.28	4.27e-07	0.0111	CA1-1											Srr	16.56	0.36	0.43	0.11
Son	-9.24	-0.56	0.89	0.79	2.36e-20	6.12e-16	Excitatory neuron		Ptma	-15.31	-0.92	0.23	0.27	6.51e-53	1.68e-48	Pyramidal		Hs3st4	38.43	1.39	0.99	0.7	0	0	CA2		Smim4	-5.05	-0.28	0.22	0.27	4.39e-07	0.0114	CA1-1											Brwd3	16.51	0.36	0.38	0.09
Rap1gap	9.24	0.35	0.28	0.16	2.44e-20	6.31e-16	Excitatory neuron		Hectd2	-15.29	-0.83	0.45	0.45	9.44e-53	2.45e-48	Pyramidal		Clmp	38.43	2.3	0.37	0.08	0	0	CA2		Taf1	-5.03	-0.3	0.23	0.28	4.8e-07	0.0124	CA1-1											Prkcz	16.34	0.36	0.56	0.18
Picalm	-9.24	-1.58	0.35	0.4	2.52e-20	6.53e-16	Excitatory neuron		Hdac8	-15.21	-0.51	0.53	0.52	2.99e-52	7.74e-48	Pyramidal		Gm11655	38.43	2.05	0.38	0.09	0	0	CA2		Slc9a1	-5.03	-0.34	0.21	0.25	4.82e-07	0.0125	CA1-1											Snrpn	16.15	0.36	0.37	0.09
Lrrtm3	-9.23	-0.78	0.41	0.49	2.76e-20	7.14e-16	Excitatory neuron		Hsp90ab1	-15.18	-0.42	0.68	0.63	4.65e-52	1.2e-47	Pyramidal		Galnt3	38.43	1.67	0.42	0.13	0	0	CA2		Entr1	-5.03	-0.31	0.22	0.26	4.83e-07	0.0125	CA1-1											Brdt	15.92	0.36	0.39	0.1
Arhgap12	9.22	0.38	0.41	0.28	3.1e-20	8.04e-16	Excitatory neuron		Ptpn3	-15.13	-0.74	0.4	0.41	9.69e-52	2.51e-47	Pyramidal		Gm9968	38.43	1.96	0.38	0.09	0	0	CA2		Golga1	-5.02	-0.3	0.29	0.34	5.09e-07	0.0132	CA1-1											Glcci1	15.84	0.36	0.49	0.15
Sergef	9.18	0.26	0.37	0.23	4.34e-20	1.12e-15	Excitatory neuron		Fars2	-15.12	-0.47	0.57	0.55	1.11e-51	2.89e-47	Pyramidal		Spon1	-38.51	-1.95	0.25	0.54	0	0	CA2		Dennd5a	-5.02	-0.3	0.29	0.34	5.24e-07	0.0136	CA1-1											Camkk1	15.83	0.36	0.27	0.04
Zfr2	9.15	0.42	0.25	0.14	5.66e-20	1.47e-15	Excitatory neuron		Kcnt2	-15.11	-0.26	0.64	0.67	1.42e-51	3.67e-47	Pyramidal		Nkain3	38.43	1.39	0.96	0.68	0	0	CA2		Mamld1	-5.01	-0.29	0.28	0.33	5.34e-07	0.0138	CA1-1											Tecpr2	15.81	0.36	0.39	0.1
4930455C13Rik	9.14	0.4	0.28	0.17	6.51e-20	1.69e-15	Excitatory neuron		Zfp148	-15.1	-0.48	0.57	0.54	1.59e-51	4.12e-47	Pyramidal		Ppp1r13b	38.43	0.94	0.81	0.53	0	0	CA2		Agpat5	5.01	0.31	0.29	0.25	5.58e-07	0.0145	CA1-1											Matn2	15.38	0.36	0.31	0.07
Rdx	-9.13	-1.68	0.17	0.25	6.98e-20	1.81e-15	Excitatory neuron		Dagla	-15.08	-0.77	0.33	0.36	2.23e-51	5.77e-47	Pyramidal		Parp8	38.43	1.1	0.76	0.47	0	0	CA2		Cox5a	-5	-0.27	0.22	0.26	5.72e-07	0.0148	CA1-1											Zfp821	15.26	0.36	0.3	0.06
Sox5	9.06	0.31	0.48	0.33	1.29e-19	3.35e-15	Excitatory neuron		Atp6v0c	-15.05	-0.45	0.59	0.56	3.56e-51	9.23e-47	Pyramidal		Dcc	38.43	1.1	0.98	0.7	0	0	CA2		Trim23	5	0.31	0.28	0.24	5.77e-07	0.0149	CA1-1											Ercc6l2	15.1	0.36	0.34	0.08
Rragb	9.04	0.29	0.33	0.2	1.62e-19	4.18e-15	Excitatory neuron		Kcnc1	-15.02	-0.9	0.23	0.27	5.3e-51	1.37e-46	Pyramidal		Ldb2	-38.51	-1.85	0.36	0.64	0	0	CA2		Mgrn1	-4.99	-0.29	0.31	0.36	6.01e-07	0.0156	CA1-1											Spindoc	14.9	0.36	0.31	0.07
Taf1b	9.02	0.32	0.31	0.19	1.92e-19	4.96e-15	Excitatory neuron		Cpeb4	-14.89	-0.47	0.58	0.54	3.8e-50	9.85e-46	Pyramidal		Bicc1	38.43	1.45	0.43	0.15	0	0	CA2		Rasal1	-4.97	-0.27	0.25	0.3	6.8e-07	0.0176	CA1-1											Ero1lb	14.49	0.36	0.28	0.06
Farp1	-9	-1.38	0.27	0.35	2.17e-19	5.63e-15	Excitatory neuron		Aplp1	-14.86	-0.54	0.52	0.51	5.78e-50	1.5e-45	Pyramidal		Nrp1	38.43	1.17	0.94	0.67	0	0	CA2		Tmem117	-4.96	-0.32	0.37	0.41	7.14e-07	0.0185	CA1-1											Cep57l1	13.98	0.36	0.28	0.07
Abhd17b	-8.98	-1.57	0.38	0.42	2.61e-19	6.76e-15	Excitatory neuron		Anp32a	-14.73	-0.89	0.24	0.28	3.96e-49	1.03e-44	Pyramidal		Tgfb2	38.43	1.56	0.41	0.14	0	0	CA2		Actr1b	-4.95	-0.27	0.24	0.29	7.51e-07	0.0195	CA1-1											Mbd5	12.52	0.36	0.9	0.48
Cit	-8.98	-1.53	0.2	0.28	2.64e-19	6.82e-15	Excitatory neuron		Ppm1l	-14.64	-0.44	0.55	0.54	1.56e-48	4.04e-44	Pyramidal		Egfem1	-38.51	-1.25	0.57	0.83	0	0	CA2		Orc3	4.95	0.27	0.39	0.35	7.59e-07	0.0197	CA1-1											Ncam1	11.78	0.36	0.94	0.52
Tnfrsf21	8.95	0.29	0.25	0.14	3.63e-19	9.39e-15	Excitatory neuron		Ralgapa2	-14.5	-0.5	0.65	0.59	1.29e-47	3.33e-43	Pyramidal		Homer3	38.43	2.48	0.32	0.06	0	0	CA2		Emc3	-4.94	-0.28	0.22	0.26	7.69e-07	0.0199	CA1-1											Stxbp1	19.22	0.35	0.49	0.11
Tulp4	-8.93	-1.15	0.48	0.5	4.1e-19	1.06e-14	Excitatory neuron		Rlf	-14.43	-0.6	0.48	0.47	3.35e-47	8.67e-43	Pyramidal		4930467D21Rik	38.43	4.61	0.28	0.02	0	0	CA2		Tmem59	-4.93	-0.28	0.26	0.31	8.05e-07	0.0208	CA1-1											Lmo4	18.29	0.35	0.49	0.12
Gm19938	8.93	0.39	0.27	0.16	4.13e-19	1.07e-14	Excitatory neuron		St3gal5	-14.35	-0.61	0.4	0.41	1e-46	2.6e-42	Pyramidal		Mgat4c	38.43	1.32	1	0.74	0	0	CA2		Ppp1r16b	-4.93	-0.47	0.24	0.28	8.35e-07	0.0216	CA1-1											Clec16a	17.75	0.35	0.55	0.15
Zbtb11	8.93	0.26	0.32	0.2	4.19e-19	1.08e-14	Excitatory neuron		Celf3	-14.27	-0.48	0.55	0.53	3.58e-46	9.28e-42	Pyramidal		Cadps2	-38.51	-1.87	0.43	0.69	0	0	CA2		Zfp266	-4.93	-0.25	0.32	0.37	8.43e-07	0.0218	CA1-1											Psip1	17.62	0.35	0.69	0.22
Rsrp1	-8.91	-0.68	0.77	0.69	5.15e-19	1.33e-14	Excitatory neuron		Ppm1h	-14.26	-0.36	0.61	0.58	3.82e-46	9.9e-42	Pyramidal		Ak5	38.43	0.96	0.97	0.71	0	0	CA2		Rbm27	-4.92	-0.3	0.22	0.26	8.51e-07	0.022	CA1-1											Aagab	17.08	0.35	0.48	0.13
Fyco1	8.9	0.27	0.34	0.21	5.43e-19	1.41e-14	Excitatory neuron		Rnf217	-14.25	-0.78	0.24	0.28	4.5e-46	1.17e-41	Pyramidal		Itpr1	-38.51	-1.59	0.52	0.77	0	0	CA2		Gm38134	-4.92	-0.31	0.26	0.31	8.62e-07	0.0223	CA1-1											Sclt1	17	0.35	0.55	0.17
Naaladl2	-8.88	-1.14	0.48	0.5	6.73e-19	1.74e-14	Excitatory neuron		Nrgn	-14.25	-0.47	0.58	0.55	4.54e-46	1.18e-41	Pyramidal		Robo1	38.43	0.6	0.93	0.68	0	0	CA2		Dkk3	-4.89	-0.28	0.48	0.51	9.84e-07	0.0255	CA1-1											Gm20275	17	0.35	0.76	0.28
Mblac2	8.86	0.27	0.36	0.23	7.95e-19	2.06e-14	Excitatory neuron		Sesn1	-14.21	-0.6	0.44	0.45	7.93e-46	2.05e-41	Pyramidal		Dchs2	38.43	1.9	0.32	0.08	0	0	CA2		Arhgef1	4.88	0.25	0.26	0.22	1.05e-06	0.0271	CA1-1											Gm26749	16.86	0.35	0.47	0.13
Baz2b	-8.85	-0.91	0.67	0.62	8.98e-19	2.32e-14	Excitatory neuron		Ssbp2	-14.21	-0.32	0.7	0.67	7.95e-46	2.06e-41	Pyramidal		4930447C04Rik	38.43	1.65	0.34	0.1	0	0	CA2		Bcl9	-4.88	-0.26	0.37	0.42	1.05e-06	0.0272	CA1-1											Hk1	16.78	0.35	0.34	0.07
Retreg1	-8.82	-1.56	0.21	0.29	1.18e-18	3.05e-14	Excitatory neuron		Per3	-14	-0.74	0.28	0.31	1.65e-44	4.27e-40	Pyramidal		Shisa6	38.43	1.34	0.98	0.74	0	0	CA2		Thsd7a	-4.87	-0.43	0.28	0.31	1.11e-06	0.0287	CA1-1											Gmcl1	16.39	0.35	0.46	0.13
Mat2a	-8.8	-1.27	0.44	0.47	1.33e-18	3.45e-14	Excitatory neuron		Baz2b	-13.96	-0.37	0.69	0.63	2.63e-44	6.8e-40	Pyramidal		Mpp3	38.43	2.16	0.3	0.07	0	0	CA2		4930512B01Rik	4.85	0.25	0.32	0.28	1.21e-06	0.0313	CA1-1											Sec24d	15.78	0.35	0.34	0.08
Nrg2	8.77	0.46	0.43	0.29	1.78e-18	4.62e-14	Excitatory neuron		Ankrd11	-13.94	-0.34	0.72	0.66	3.74e-44	9.68e-40	Pyramidal		Prkca	38.43	1.76	1	0.76	0	0	CA2		Cdadc1	-4.85	-0.28	0.26	0.3	1.22e-06	0.0317	CA1-1											Rasl10a	15.19	0.35	0.25	0.04
Clip4	8.68	0.36	0.26	0.15	4e-18	1.04e-13	Excitatory neuron		Cox6c	-13.67	-0.86	0.28	0.32	1.59e-42	4.12e-38	Pyramidal		Dock11	38.43	2.18	0.31	0.08	0	0	CA2		Hacd2	-4.83	-0.28	0.33	0.38	1.39e-06	0.0359	CA1-1											Fmn1	14.89	0.35	0.54	0.19
A330102I10Rik	8.6	0.32	0.37	0.24	7.87e-18	2.04e-13	Excitatory neuron		Ubb	-13.63	-0.54	0.5	0.49	2.7e-42	6.98e-38	Pyramidal		Car4	38.43	2.06	0.29	0.06	0	0	CA2		Zfp943	4.82	0.27	0.3	0.26	1.46e-06	0.0377	CA1-1											Alcam	14.46	0.35	0.64	0.25
Wnk1	-8.51	-1.18	0.49	0.5	1.71e-17	4.43e-13	Excitatory neuron		Foxk1	-13.54	-0.92	0.24	0.28	8.65e-42	2.24e-37	Pyramidal		Tns3	38.43	2.09	0.3	0.08	0	0	CA2		Atp5h	-4.81	-0.29	0.24	0.29	1.49e-06	0.0385	CA1-1											Itgb8	14.34	0.35	0.33	0.09
Adcy8	8.46	0.43	0.29	0.18	2.69e-17	6.96e-13	Excitatory neuron		Cnnm1	-13.4	-0.75	0.31	0.33	5.8e-41	1.5e-36	Pyramidal		Khdrbs2	-38.51	-1.91	0.67	0.89	0	0	CA2		Pcdh15	-4.79	-0.69	0.48	0.48	1.66e-06	0.0431	CA1-1											Ccdc88a	14.28	0.35	0.81	0.34
Maml2	8.46	0.32	0.58	0.43	2.79e-17	7.21e-13	Excitatory neuron		Rogdi	-13.18	-0.77	0.31	0.33	1.17e-39	3.03e-35	Pyramidal		Gm47728	38.43	2.2	0.27	0.05	0	0	CA2		St8sia1	4.79	0.26	0.42	0.38	1.67e-06	0.0433	CA1-1											Ift57	14.04	0.35	0.25	0.05
Gm26917	8.44	0.28	0.57	0.4	3.05e-17	7.89e-13	Excitatory neuron		Cdc42se2	-13.18	-0.49	0.54	0.51	1.22e-39	3.15e-35	Pyramidal		Prdm8	38.43	1.93	0.27	0.07	0	0	CA2		Gng3	4.79	0.31	0.26	0.23	1.68e-06	0.0436	CA1-1											Gm48742	13.09	0.35	0.38	0.12
D830024N08Rik	8.44	0.3	0.31	0.2	3.06e-17	7.92e-13	Excitatory neuron		Rnf112	-13.1	-0.5	0.47	0.47	3.29e-39	8.52e-35	Pyramidal		Syt16	-38.51	-1.35	0.51	0.72	0	0	CA2		Ttc39c	4.77	0.3	0.26	0.22	1.82e-06	0.047	CA1-1											Maml2	10.67	0.35	0.9	0.56
Ckb	-8.4	-1.26	0.4	0.44	4.54e-17	1.18e-12	Excitatory neuron		Acvr1	-13.03	-0.58	0.44	0.44	7.92e-39	2.05e-34	Pyramidal		9530059O14Rik	38.43	1.1	0.96	0.75	0	0	CA2		Neurod2	4.75	0.29	0.3	0.26	2e-06	0.0518	CA1-1											Dlg4	18.02	0.34	0.4	0.08
Mapt	-8.27	-0.89	0.76	0.67	1.38e-16	3.58e-12	Excitatory neuron		Cmss1	-13.01	-0.34	0.71	0.65	1.12e-38	2.91e-34	Pyramidal		Klhl2	38.43	0.86	0.91	0.7	0	0	CA2		Nfyc	-4.75	-0.26	0.27	0.32	2.05e-06	0.053	CA1-1											Arhgap32	18	0.34	0.6	0.18
Nptx1	-8.25	-0.33	0.29	0.17	1.57e-16	4.07e-12	Excitatory neuron		Gng2	-12.97	-0.53	0.49	0.48	1.92e-38	4.97e-34	Pyramidal		Cntn3	-38.51	-1.26	0.61	0.81	0	0	CA2		Ccdc39	-4.75	-0.29	0.23	0.28	2.06e-06	0.0533	CA1-1											Arhgef7	17.92	0.34	0.5	0.13
Ptprt	-8.2	-1.14	0.31	0.38	2.38e-16	6.16e-12	Excitatory neuron		Csmd2	-12.93	-0.27	0.73	0.69	3.04e-38	7.87e-34	Pyramidal		Dgki	-38.51	-1.36	0.72	0.93	0	0	CA2		Dnajc18	4.75	0.25	0.33	0.29	2.07e-06	0.0535	CA1-1											Parp6	17.42	0.34	0.39	0.08
Klf13	-8.19	-1.55	0.31	0.36	2.67e-16	6.91e-12	Excitatory neuron		Mpped2	-12.84	-0.38	0.54	0.54	9.51e-38	2.46e-33	Pyramidal		Dpp10	-38.51	-4.02	0.45	0.65	0	0	CA2		Nfkb1	-4.74	-0.29	0.26	0.3	2.09e-06	0.0542	CA1-1											Trp53bp1	17.08	0.34	0.42	0.1
Syt11	-8.19	-1.06	0.56	0.56	2.69e-16	6.97e-12	Excitatory neuron		Eml4	-12.83	-0.52	0.49	0.47	1.13e-37	2.93e-33	Pyramidal		Man1a	-38.51	-1.95	0.45	0.65	0	0	CA2		Sub1	-4.74	-0.29	0.27	0.31	2.1e-06	0.0544	CA1-1											Pcsk7	17.05	0.34	0.45	0.11
Rnf217	8.15	0.44	0.26	0.16	3.73e-16	9.66e-12	Excitatory neuron		Hap1	-12.82	-0.74	0.26	0.29	1.21e-37	3.15e-33	Pyramidal		Unc5c	38.43	1.48	0.98	0.79	0	0	CA2		Arid2	-4.74	-0.25	0.25	0.29	2.14e-06	0.0554	CA1-1											BC005561	17.03	0.34	0.6	0.19
Agap3	8.14	0.25	0.26	0.16	3.97e-16	1.03e-11	Excitatory neuron		Rab40b	-12.72	-0.68	0.36	0.37	4.81e-37	1.24e-32	Pyramidal		Klhl29	38.43	0.77	0.89	0.7	0	0	CA2		Rapgef4os1	-4.73	-0.3	0.27	0.32	2.22e-06	0.0575	CA1-1											Ocrl	16.98	0.34	0.54	0.16
Sash1	-8.09	-1.67	0.21	0.27	6.19e-16	1.6e-11	Excitatory neuron		Gm41505	-12.71	-0.72	0.33	0.35	5.51e-37	1.43e-32	Pyramidal		Focad	38.43	0.82	0.94	0.74	0	0	CA2		Sgce	-4.73	-0.27	0.24	0.28	2.29e-06	0.0594	CA1-1											Nrn1	16.85	0.34	0.4	0.1
Ypel2	-8.03	-1.67	0.25	0.31	9.51e-16	2.46e-11	Excitatory neuron		Atad2b	-12.66	-0.55	0.47	0.46	1.05e-36	2.72e-32	Pyramidal		Zbtb20	38.43	1.48	1	0.82	0	0	CA2		Tmem38a	-4.72	-0.32	0.24	0.29	2.34e-06	0.0605	CA1-1											Ccl25	16.78	0.34	0.38	0.09
Dip2b	-8.02	-0.94	0.64	0.59	1.04e-15	2.7e-11	Excitatory neuron		Nsmf	-12.61	-0.64	0.39	0.39	1.8e-36	4.65e-32	Pyramidal		Gabbr2	38.43	0.72	0.94	0.76	0	0	CA2		Rab8b	-4.71	-0.26	0.43	0.46	2.46e-06	0.0638	CA1-1											Rab3c	16.19	0.34	0.45	0.12
Acsl3	-8.01	-2.05	0.19	0.26	1.11e-15	2.86e-11	Excitatory neuron		Jmjd1c	-12.58	-0.25	0.78	0.73	2.76e-36	7.15e-32	Pyramidal		Mir100hg	-38.51	-1.42	0.65	0.84	0	0	CA2		Rnf170	4.71	0.33	0.27	0.24	2.49e-06	0.0644	CA1-1											Slco3a1	15.99	0.34	0.59	0.2
Cux1	-8.01	-1.37	0.23	0.3	1.13e-15	2.93e-11	Excitatory neuron		Fubp1	-12.58	-0.34	0.69	0.63	2.81e-36	7.27e-32	Pyramidal		Pex5l	-38.51	-2.2	0.77	0.94	0	0	CA2		Camkk2	-4.7	-0.33	0.23	0.27	2.58e-06	0.0668	CA1-1											Ccdc34	14.51	0.34	0.31	0.07
Nptxr	-7.98	-0.32	0.29	0.17	1.46e-15	3.79e-11	Excitatory neuron		Hlf	-12.54	-0.7	0.25	0.29	4.53e-36	1.17e-31	Pyramidal		Etl4	-38.51	-1.33	0.67	0.84	0	0	CA2		Eaf2	-4.69	-0.26	0.23	0.27	2.68e-06	0.0694	CA1-1											Cpne7	14	0.34	0.32	0.08
Rnf13	-7.91	-1.39	0.32	0.37	2.49e-15	6.45e-11	Excitatory neuron		Glcci1	-12.42	-0.72	0.32	0.33	1.98e-35	5.14e-31	Pyramidal		Nr3c2	38.43	0.74	0.98	0.82	0	0	CA2		Gnl3	4.66	0.26	0.36	0.32	3.16e-06	0.0817	CA1-1											Gm42756	12.76	0.34	0.41	0.15
Gm26691	7.91	0.27	0.32	0.21	2.55e-15	6.61e-11	Excitatory neuron		Plp1	-12.22	-0.37	0.56	0.55	2.48e-34	6.42e-30	Pyramidal		Dgkb	38.43	0.96	0.98	0.82	0	0	CA2		Orc6	4.65	0.27	0.31	0.27	3.37e-06	0.0874	CA1-1											Cnrip1	18.21	0.33	0.51	0.13
E130308A19Rik	-7.91	-1.47	0.2	0.27	2.64e-15	6.83e-11	Excitatory neuron		Snx24	-12.22	-0.54	0.44	0.43	2.58e-34	6.68e-30	Pyramidal		Rapgef2	38.43	0.83	0.95	0.8	0	0	CA2		Cltb	-4.65	-0.25	0.22	0.26	3.38e-06	0.0876	CA1-1											Phtf1	18.05	0.33	0.46	0.11
Kcna1	-7.88	-1.65	0.32	0.36	3.28e-15	8.48e-11	Excitatory neuron		Adamts3	-12.15	-0.64	0.28	0.31	5.48e-34	1.42e-29	Pyramidal		Hs6st3	-38.51	-1.83	0.76	0.9	0	0	CA2		Gm50232	4.63	0.29	0.32	0.28	3.61e-06	0.0935	CA1-1											Bzw2	17.35	0.33	0.36	0.07
Rgs17	7.88	0.3	0.34	0.23	3.28e-15	8.5e-11	Excitatory neuron		Rgs17	-11.95	-0.58	0.33	0.35	6.78e-33	1.75e-28	Pyramidal		Clstn2	38.43	1.13	0.97	0.83	0	0	CA2		Dstn	4.62	0.28	0.34	0.3	3.92e-06	0.102	CA1-1											Vezt	16.88	0.33	0.52	0.15
Zeb2	-7.87	-0.47	0.85	0.79	3.53e-15	9.14e-11	Excitatory neuron		Ephb1	-11.92	-0.49	0.21	0.25	9.69e-33	2.51e-28	Pyramidal		Cacna1c	38.43	1.42	1	0.86	0	0	CA2		Myl12b	-4.6	-0.3	0.22	0.26	4.14e-06	0.107	CA1-1											Gnptg	16.77	0.33	0.35	0.07
Shtn1	-7.83	-0.28	0.56	0.37	4.76e-15	1.23e-10	Excitatory neuron		Magi1	-11.89	-0.32	0.55	0.54	1.4e-32	3.63e-28	Pyramidal		Kcnab1	-38.51	-1.22	0.67	0.8	0	0	CA2		Srebf2	-4.59	-0.27	0.24	0.28	4.35e-06	0.113	CA1-1											Fam120c	16.23	0.33	0.54	0.17
Trps1	-7.83	-0.44	0.37	0.44	5.02e-15	1.3e-10	Excitatory neuron		Cntn4	11.79	0.53	0.62	0.56	4.23e-32	1.1e-27	Pyramidal		Celf4	38.43	0.6	0.99	0.87	0	0	CA2		Iqce	-4.59	-0.28	0.23	0.28	4.49e-06	0.116	CA1-1											Pex3	15.74	0.33	0.36	0.09
Pitpnc1	-7.82	-1.08	0.29	0.37	5.36e-15	1.39e-10	Excitatory neuron		Caly	-11.77	-0.65	0.34	0.35	5.67e-32	1.47e-27	Pyramidal		Galnt17	38.43	0.86	0.99	0.88	0	0	CA2		Stam2	-4.58	-0.29	0.26	0.3	4.7e-06	0.122	CA1-1											Ift20	15.7	0.33	0.33	0.07
Rreb1	-7.81	-0.39	0.27	0.15	5.53e-15	1.43e-10	Excitatory neuron		Slc4a7	-11.76	-0.44	0.53	0.51	6.18e-32	1.6e-27	Pyramidal		Dgkg	38.43	0.67	0.96	0.85	0	0	CA2		Lztr1	-4.58	-0.26	0.21	0.25	4.71e-06	0.122	CA1-1											Calcoco1	14.64	0.33	0.27	0.06
Chd5	7.78	0.3	0.26	0.16	7.35e-15	1.9e-10	Excitatory neuron		Ppp1cb	-11.73	-0.57	0.43	0.42	8.71e-32	2.25e-27	Pyramidal		Asic2	-38.51	-0.79	0.83	0.95	0	0	CA2		Rala	-4.56	-0.3	0.22	0.27	5.21e-06	0.135	CA1-1											Zfp346	14.05	0.33	0.32	0.09
Nbas	-7.75	-1.38	0.39	0.42	8.96e-15	2.32e-10	Excitatory neuron		Klf12	-11.56	-0.27	0.58	0.58	6.44e-31	1.67e-26	Pyramidal		Srgap3	38.43	0.66	0.97	0.86	0	0	CA2		Psmc1	4.55	0.28	0.32	0.28	5.34e-06	0.138	CA1-1											Rps6kb2	13.62	0.33	0.26	0.06
Nfix	-7.68	-0.28	0.45	0.29	1.62e-14	4.19e-10	Excitatory neuron		Nedd4	-11.49	-0.44	0.55	0.51	1.49e-30	3.85e-26	Pyramidal		Adcy2	-38.51	-1.15	0.68	0.79	0	0	CA2		Acsl4	-4.54	-0.36	0.25	0.29	5.76e-06	0.149	CA1-1											Gm28320	13.24	0.33	0.25	0.06
Ptma	-7.66	-1.42	0.24	0.3	1.87e-14	4.84e-10	Excitatory neuron		Icam5	-11.49	-0.56	0.46	0.44	1.54e-30	3.99e-26	Pyramidal		Kcnq5	38.43	2.34	0.94	0.83	0	0	CA2		Tbc1d24	4.53	0.27	0.26	0.22	5.95e-06	0.154	CA1-1											Prickle2	13.22	0.33	0.9	0.44
Magi1	-7.64	-0.83	0.54	0.53	2.19e-14	5.67e-10	Excitatory neuron		Pcsk1n	-11.26	-0.58	0.4	0.4	1.99e-29	5.16e-25	Pyramidal		Gpm6b	38.43	0.98	0.98	0.88	0	0	CA2		Kdm7a	-4.51	-0.31	0.46	0.49	6.37e-06	0.165	CA1-1											Larp1b	13.09	0.33	0.26	0.07
Tnrc6a	-7.6	-0.87	0.51	0.51	3e-14	7.77e-10	Excitatory neuron		Chd4	-11.23	-0.51	0.46	0.44	2.85e-29	7.38e-25	Pyramidal		Dock3	-38.51	-1.06	0.72	0.83	0	0	CA2		Tcerg1	-4.51	-0.25	0.26	0.3	6.39e-06	0.165	CA1-1											Ptpn12	18.38	0.32	0.48	0.11
Spock3	-7.49	-0.73	0.47	0.49	6.63e-14	1.72e-09	Excitatory neuron		Mmp17	-11.23	-0.82	0.26	0.28	2.91e-29	7.54e-25	Pyramidal		Enox1	38.43	0.52	0.99	0.89	0	0	CA2		Cfap20	4.49	0.29	0.27	0.23	7.13e-06	0.185	CA1-1											Tmem175	17.72	0.32	0.5	0.13
Sema6d	-7.46	-0.89	0.39	0.43	8.42e-14	2.18e-09	Excitatory neuron		Ntng2	-11.21	-0.71	0.22	0.25	3.63e-29	9.4e-25	Pyramidal		Pde4d	38.43	1.34	0.99	0.9	0	0	CA2		Ralbp1	-4.48	-0.25	0.26	0.3	7.59e-06	0.197	CA1-1											Kat6b	17.59	0.32	0.68	0.22
Pag1	-7.45	-1.76	0.2	0.26	9.21e-14	2.39e-09	Excitatory neuron		A230004M16Rik	-11.19	-0.64	0.4	0.39	4.34e-29	1.12e-24	Pyramidal		Cdk14	38.43	0.63	0.97	0.88	0	0	CA2		Enc1	-4.47	-0.26	0.22	0.26	7.68e-06	0.199	CA1-1											Lztfl1	17.5	0.32	0.51	0.14
Ppp2r3a	-7.37	-1.08	0.54	0.52	1.67e-13	4.34e-09	Excitatory neuron		Trank1	-11.17	-0.33	0.66	0.6	5.72e-29	1.48e-24	Pyramidal		Prkg1	38.43	0.76	0.98	0.9	0	0	CA2		Morn1	4.47	0.29	0.29	0.25	7.72e-06	0.2	CA1-1											Zfyve9	17.41	0.32	0.62	0.19
Aplp2	-7.35	-1.08	0.42	0.45	2.05e-13	5.32e-09	Excitatory neuron		Neto1	11.07	0.4	0.59	0.53	1.7e-28	4.4e-24	Pyramidal		Plekha5	-38.51	-0.97	0.77	0.85	0	0	CA2		Mms19	4.45	0.32	0.26	0.22	8.71e-06	0.225	CA1-1											Cnnm2	17.31	0.32	0.44	0.11
Ubb	-7.34	-1.12	0.48	0.49	2.21e-13	5.73e-09	Excitatory neuron		Zfp609	-10.91	-0.48	0.49	0.46	1.03e-27	2.67e-23	Pyramidal		Tmem178b	38.43	0.59	0.98	0.91	0	0	CA2		Tspyl2	4.44	0.27	0.27	0.23	8.94e-06	0.232	CA1-1											Inpp4a	17.29	0.32	0.4	0.09
Sema5a	7.32	0.39	0.4	0.3	2.46e-13	6.38e-09	Excitatory neuron		Adarb1	-10.9	-0.59	0.42	0.41	1.13e-27	2.91e-23	Pyramidal		Cacna1a	38.43	0.94	0.98	0.91	0	0	CA2		Fgf13	-4.43	-0.28	0.29	0.33	9.46e-06	0.245	CA1-1											Map2k4	17.01	0.32	0.74	0.26
Prex2	-7.31	-1.06	0.28	0.17	2.74e-13	7.09e-09	Excitatory neuron		Prex2	-10.87	-0.76	0.27	0.29	1.6e-27	4.14e-23	Pyramidal		Camk1d	38.43	0.9	0.98	0.92	0	0	CA2		Itgbl1	-4.43	-0.4	0.31	0.35	9.56e-06	0.247	CA1-1											Kif5a	16.45	0.32	0.34	0.07
Ywhaq	-7.26	-1.42	0.26	0.32	3.98e-13	1.03e-08	Excitatory neuron		Plppr4	-10.79	-0.31	0.68	0.62	3.91e-27	1.01e-22	Pyramidal		5730522E02Rik	-38.51	-0.99	0.88	0.95	0	0	CA2		Mettl16	-4.39	-0.27	0.25	0.29	1.13e-05	0.292	CA1-1											Lmbr1	16.32	0.32	0.45	0.12
Atg4c	-7.16	-0.29	0.34	0.22	7.84e-13	2.03e-08	Excitatory neuron		Lrrn1	-10.64	-0.71	0.26	0.28	1.89e-26	4.9e-22	Pyramidal		Khdrbs3	38.43	0.54	0.99	0.93	0	0	CA2		Syncrip	-4.37	-0.26	0.26	0.3	1.23e-05	0.318	CA1-1											Ip6k2	15.79	0.32	0.37	0.09
Tbl1x	-7.13	-1.28	0.26	0.31	9.84e-13	2.55e-08	Excitatory neuron		Aplp2	-10.48	-0.52	0.44	0.43	1.05e-25	2.71e-21	Pyramidal		Dock4	38.43	0.81	1	0.94	0	0	CA2		Clmn	-4.36	-0.3	0.27	0.31	1.29e-05	0.334	CA1-1											Psd3	15.55	0.32	0.76	0.29
[truncated: 15,271 more rows]
[truncated: 11 more columns]
