# Supplementary material for: Seizure evolution in a mouse model of West syndrome involves complex and time-dependent synapse remodeling, gliosis and alterations in lipid metabolism
Source: PLoS Biol. 2025 Oct 9;23(10):e3003192. doi: 10.1371/journal.pbio.3003192 (PMC12520403; doi:10.1371/journal.pbio.3003192)
Supplement: S5 Table — (XLSX) [file pbio.3003192.s025.xlsx]

## Sheet: Sheet1
S5_Table. List of global DEGs for snRNA-seq of Cyfip2+/R87C hippocampus at PWK 28
Gene name	Stat	Ave_log2FC	adjusted p-value		Gene name	Stat	Ave_log2FC	adjusted p-value
Malat1	31.1	0.49	6.45e-208		Dcc	-21.36	-0.9	8.07e-97
Apod	26.93	2.58	2.58e-155		Nr3c2	-19.14	-0.87	2.78e-77
Gm26917	22.92	2.09	7.06e-112		Hspa8	-17.08	-0.98	5.69e-61
Sorcs1	22.05	1.1	2.52e-103		Auts2	-16.79	-0.51	8.11e-59
Ptgds	21.25	1.47	9.06e-96		Dscaml1	-16.73	-0.71	1.96e-58
Rsrp1	17.94	0.66	1.48e-67		Gm44151	-16.21	-0.88	1.06e-54
Zfp46	17.76	1.85	3.89e-66		Camk2a	-16.16	-0.61	2.35e-54
Pcdh15	16.57	0.95	3.12e-57		Olfm1	-15.4	-0.71	4.35e-49
Rgs6	16.27	1.09	4.04e-55		Zbtb20	-15.22	-0.47	7.15e-48
Prkn	16	0.53	3.23e-53		Map1b	-14.89	-0.58	9.91e-46
Unc5d	15.39	0.86	5.2e-49		Slc4a4	-14.87	-1.11	1.31e-45
Fhit	15.2	0.92	9.48e-48		Prickle1	-14.58	-0.58	1.04e-43
Nrg1	15.06	0.92	7.19e-47		Pip5k1b	-14.47	-0.9	5.22e-43
Dpp10	14.85	1	1.72e-45		Itpr1	-14.47	-0.81	5.14e-43
Lhfpl3	14.84	0.4	2.17e-45		Gria1	-14.36	-0.41	2.49e-42
Slc4a10	14.59	0.61	8.35e-44		Prrt1	-14.11	-1.39	8.26e-41
H3f3b	14.48	0.97	4.39e-43		Grin2a	-13.82	-0.46	4.88e-39
Garnl3	14.09	1.1	1.08e-40		Cttnbp2	-13.82	-0.46	4.88e-39
Cntn4	13.59	0.72	1.25e-37		Zeb2	-13.71	-0.44	2.19e-38
A230006K03Rik	13.39	0.86	1.71e-36		Gm44257	-13.63	-1.37	6.57e-38
Sgcz	13.33	0.75	4.24e-36		Nfia	-13.5	-0.58	3.98e-37
Efr3a	13.22	0.72	1.81e-35		Egfem1	-13.33	-0.52	3.85e-36
Zranb2	13.03	0.42	2.11e-34		Mical2	-13.06	-0.64	1.38e-34
6530403H02Rik	12.82	1.01	3.17e-33		Ppp3ca	-12.92	-0.36	9.16e-34
Snhg11	12.6	0.36	5.25e-32		Calr	-12.78	-1.17	5.56e-33
Srsf10	12.42	0.73	5.17e-31		Ror1	-12.74	-1.04	9.78e-33
Pcdh7	12.37	0.49	1e-30		Chst9	-12.73	-1.27	9.93e-33
Grin1	12.37	0.51	1.04e-30		Dok6	-12.72	-0.53	1.23e-32
Grm8	12.29	0.81	2.76e-30		Slit3	-12.69	-0.52	1.69e-32
Sorcs3	12.18	0.5	1.08e-29		Tafa1	-12.5	-0.69	1.83e-31
Stx3	12.05	0.81	4.78e-29		Kcnd2	-12.45	-0.4	3.68e-31
Tmem165	12.02	0.84	6.97e-29		Dab1	-12.16	-0.37	1.28e-29
2210408I21Rik	11.56	0.62	1.64e-26		Hivep2	-12.15	-0.43	1.57e-29
Polr2a	11.56	1.17	1.64e-26		Plcb1	-12.06	-0.39	4.63e-29
Nrxn3	11.51	0.3	2.93e-26		Iqgap2	-12.02	-0.66	7.08e-29
Cdh18	11.37	0.77	1.47e-25		Cdh8	-11.98	-0.56	1.2e-28
Mrpl41	11.32	0.68	2.8e-25		Pde10a	-11.86	-0.72	4.95e-28
Gm15398	11.29	0.95	3.75e-25		Nrp1	-11.81	-0.65	9.29e-28
Snhg20	11.28	0.75	4.5e-25		Cacng8	-11.77	-0.88	1.44e-27
Abca8b	11.23	0.74	7.63e-25		Spred2	-11.62	-0.85	8.34e-27
Apbb2	11.07	0.77	4.46e-24		St6galnac5	-11.41	-0.51	1.01e-25
Sgk1	10.8	0.74	9.18e-23		Bcl11b	-11.31	-0.75	2.91e-25
Phka2	10.78	0.7	1.05e-22		Klhl29	-11.28	-0.57	4.2e-25
Spock1	10.76	0.64	1.44e-22		Hdac9	-11.26	-0.42	5.3e-25
E230029C05Rik	10.6	0.67	7.92e-22		Ccbe1	-11.15	-0.94	1.87e-24
Inpp4b	10.57	0.61	1.09e-21		Pde7b	-10.97	-0.95	1.44e-23
Peg3	10.47	0.59	3.23e-21		Gm42439	-10.95	-0.59	1.82e-23
Tcf25	10.46	0.51	3.36e-21		Ntrk2	-10.95	-0.54	1.79e-23
Adgrl3	10.39	0.26	6.96e-21		Ahcyl2	-10.92	-0.68	2.27e-23
Snap25	10.27	0.35	2.44e-20		Plxna4	-10.85	-0.51	5.45e-23
Dgki	10.21	0.45	4.51e-20		Ddx5	-10.85	-0.36	5.11e-23
A330102I10Rik	10.17	0.59	6.8e-20		Trpm3	-10.81	-0.68	8.27e-23
Mir124-2hg	10.16	0.95	7.78e-20		Calb1	-10.8	-1.11	8.52e-23
Arglu1	10.15	0.36	8.68e-20		Nckap5	-10.68	-0.9	3.12e-22
Zfp697	10.02	0.68	3.13e-19		Setbp1	-10.63	-0.39	5.47e-22
Srsf11	9.99	0.37	4.43e-19		Trpc5	-10.6	-0.78	8.01e-22
Stxbp5l	9.9	0.42	1.06e-18		Tenm1	-10.59	-0.53	9e-22
Gpc5	9.9	0.53	1.13e-18		Tra2a	-10.53	-0.49	1.56e-21
Psme4	9.86	0.45	1.57e-18		Prpf4b	-10.53	-0.48	1.63e-21
Cit	9.85	0.82	1.77e-18		B3galt1	-10.52	-0.36	1.82e-21
Necab1	9.8	0.82	3.03e-18		Pigk	-10.49	-0.49	2.4e-21
Mfsd11	9.76	0.78	4.23e-18		Ssbp2	-10.46	-0.52	3.32e-21
Rasgrp1	9.61	0.65	1.91e-17		Shisa9	-10.44	-0.78	4.19e-21
Ptbp2	9.59	0.48	2.23e-17		Fat3	-10.43	-0.59	4.67e-21
Gnl3	9.54	0.68	3.64e-17		Clstn2	-10.42	-0.53	5.42e-21
Rapgef4	9.45	0.44	8.63e-17		Cnih3	-10.41	-1.07	5.99e-21
Dzank1	9.44	0.59	9.87e-17		Myt1l	-10.34	-0.35	1.25e-20
Pcsk2	9.41	0.37	1.33e-16		Pgbd5	-10.32	-0.85	1.54e-20
Gm26691	9.28	0.68	4.56e-16		Nkain3	-10.26	-0.46	2.83e-20
Chgb	9.2	0.53	8.85e-16		Ftx	-10.21	-0.56	4.86e-20
Sdk1	9.2	0.67	9.41e-16		Gfod1	-10.2	-0.63	5.39e-20
Col4a1	9.17	0.79	1.26e-15		Mllt3	-10.14	-0.49	9.14e-20
Camk2d	9.15	0.65	1.42e-15		Lrfn5	-10.02	-0.34	3.16e-19
Cpeb1	9.13	0.52	1.8e-15		Zfp950	-9.98	-0.59	4.82e-19
Atp8a1	9.11	0.48	2.04e-15		Slc16a7	-9.97	-0.72	5.13e-19
Ap2a2	9.04	0.51	3.95e-15		Mcu	-9.92	-0.74	8.49e-19
Rims2	8.97	0.39	7.38e-15		Glis3	-9.86	-0.79	1.57e-18
Ccdc34	8.85	0.6	2.29e-14		Prkg1	-9.8	-0.37	2.85e-18
A230057D06Rik	8.83	0.35	2.77e-14		Mmp17	-9.78	-0.9	3.53e-18
Impact	8.71	0.5	7.72e-14		Dynll1	-9.78	-0.73	3.59e-18
Etl4	8.68	0.41	9.98e-14		Ptk2b	-9.77	-0.53	3.87e-18
Fstl5	8.67	0.72	1.12e-13		Rnf112	-9.75	-0.77	4.84e-18
Timm44	8.61	0.51	1.87e-13		Stim2	-9.73	-0.69	5.97e-18
Acaca	8.6	0.93	2.11e-13		Ndst4	-9.7	-1.15	7.58e-18
Gm15478	8.59	0.55	2.24e-13		Cck	-9.67	-0.75	1.05e-17
Mrps26	8.54	0.62	3.39e-13		Erc2	-9.58	-0.33	2.49e-17
Khdrbs3	8.4	0.56	1.15e-12		Alcam	-9.57	-0.51	2.82e-17
Epha10	8.39	0.48	1.26e-12		Hsp90b1	-9.55	-0.77	3.28e-17
Fkbp5	8.39	0.72	1.21e-12		Phactr1	-9.51	-0.31	5.16e-17
Rcbtb1	8.38	0.69	1.38e-12		Arhgef25	-9.5	-0.83	5.24e-17
4732471J01Rik	8.28	0.44	3.11e-12		Syt17	-9.49	-0.98	5.87e-17
Klhl7	8.25	0.41	4.04e-12		Csgalnact1	-9.48	-1.09	6.88e-17
Rhou	8.25	0.83	4.17e-12		Parm1	-9.4	-0.87	1.48e-16
Mblac2	8.23	0.56	4.73e-12		Ago2	-9.35	-0.79	2.22e-16
Ubr3	8.17	0.31	8.09e-12		Map6	-9.34	-0.73	2.58e-16
Pi4ka	8.16	0.34	9.02e-12		Kcnj6	-9.24	-0.5	6.58e-16
1700111E14Rik	8.16	0.41	8.6e-12		Kdm7a	-9.19	-0.71	1.01e-15
Scg2	8.16	0.51	8.93e-12		Hspa5	-9.18	-0.74	1.08e-15
Elmo1	8.14	0.52	9.85e-12		Negr1	-9.16	-0.34	1.35e-15
Dync1i1	8.1	0.37	1.47e-11		Kcnip2	-9.12	-0.93	1.99e-15
Lrrtm3	8.09	0.48	1.5e-11		Grb14	-9.03	-0.66	4.54e-15
Klhl12	8.07	0.66	1.84e-11		Mmd2	-9.01	-0.84	5.23e-15
Pura	8.06	0.39	1.96e-11		Dgkh	-9	-0.59	5.74e-15
Rnps1	8.01	0.39	2.88e-11		Hectd2	-8.97	-0.7	7.65e-15
Cdk11b	7.99	0.48	3.49e-11		Kcnj3	-8.89	-0.37	1.58e-14
Actn1	7.98	0.47	3.74e-11		Dusp11	-8.87	-0.75	1.87e-14
Mgat4c	7.94	0.36	5.33e-11		Fus	-8.87	-0.41	1.9e-14
Gle1	7.94	0.52	5.33e-11		Sobp	-8.84	-0.39	2.41e-14
Gm33228	7.93	0.57	5.86e-11		Garem1	-8.82	-0.62	2.89e-14
Glyr1	7.84	0.5	1.16e-10		Epha4	-8.81	-0.39	3.22e-14
Hmgcll1	7.79	0.5	1.75e-10		Cpne6	-8.77	-0.7	4.51e-14
Cadps	7.77	0.26	2e-10		Prkag2	-8.77	-0.46	4.62e-14
Pla2g3	7.76	0.65	2.17e-10		Arhgap39	-8.77	-0.43	4.57e-14
Ccl25	7.74	0.44	2.49e-10		Rfx3	-8.72	-0.54	7.1e-14
Focad	7.71	0.39	3.39e-10		Zfp608	-8.72	-0.52	7.23e-14
Lpgat1	7.71	0.4	3.22e-10		Nrcam	-8.7	-0.26	8.32e-14
Taf15	7.65	0.4	5.11e-10		Dalrd3	-8.66	-0.68	1.26e-13
Sh3gl2	7.64	0.37	5.49e-10		Frmd4b	-8.65	-0.6	1.32e-13
Gm20713	7.64	0.59	5.46e-10		F730043M19Rik	-8.64	-0.93	1.49e-13
Agbl4	7.58	0.35	9.07e-10		Ntrk3	-8.62	-0.33	1.69e-13
Tsc1	7.57	0.48	9.46e-10		Nedd4l	-8.58	-0.41	2.53e-13
Mkln1	7.54	0.42	1.19e-09		Pcdh19	-8.5	-0.7	4.84e-13
Myo16	7.54	0.61	1.23e-09		Gabra2	-8.47	-0.4	6.32e-13
Hmgn3	7.51	0.42	1.54e-09		4921534H16Rik	-8.46	-0.73	7.16e-13
Syn3	7.49	0.43	1.78e-09		Slc16a2	-8.46	-0.62	6.79e-13
Gm38393	7.46	0.5	2.25e-09		Cap2	-8.45	-0.49	7.77e-13
Eif2s3y	7.45	0.37	2.51e-09		D430041D05Rik	-8.43	-0.43	9.28e-13
Thap3	7.42	0.45	3.07e-09		Slc44a5	-8.35	-0.47	1.76e-12
Spata7	7.4	0.45	3.58e-09		9330159F19Rik	-8.3	-0.52	2.68e-12
Odf2	7.36	0.36	4.67e-09		Shisa7	-8.23	-0.84	4.76e-12
Ddhd2	7.35	0.35	5.03e-09		Rasgrf1	-8.23	-0.35	4.68e-12
Ptpn5	7.28	0.41	8.85e-09		P2ry14	-8.22	-0.55	5.08e-12
Ndufaf7	7.26	0.46	1.03e-08		Pbx1	-8.2	-0.28	6.47e-12
Las1l	7.26	0.52	1.03e-08		Add2	-8.19	-0.52	6.65e-12
Col4a2	7.26	0.55	9.71e-09		Sipa1l3	-8.17	-0.49	8.19e-12
Fam76b	7.25	0.52	1.06e-08		Rtn4	-8.17	-0.41	7.7e-12
Amy1	7.19	0.48	1.68e-08		Zdhhc14	-8.14	-0.46	1.06e-11
Ctnna3	7.16	0.37	2.15e-08		Gprasp1	-8.1	-0.46	1.47e-11
Zfp799	7.15	0.39	2.26e-08		Frrs1l	-8.06	-0.65	1.94e-11
Dync1li2	7.15	0.4	2.22e-08		P4ha1	-8.05	-0.66	2.2e-11
Dner	7.1	0.35	3.3e-08		Phf21a	-8.05	-0.34	2.15e-11
Lnpk	7.04	0.36	5.01e-08		Ahi1	-8.03	-0.25	2.58e-11
Agfg1	7.03	0.38	5.44e-08		Luzp1	-8.02	-0.57	2.77e-11
Atpaf1	7.03	0.4	5.42e-08		Tmem108	-8.01	-0.45	3.08e-11
Cdc37l1	7	0.36	6.4e-08		Pnisr	-7.85	-0.26	1.1e-10
Cntn3	6.95	0.35	9.19e-08		9530059O14Rik	-7.81	-0.49	1.49e-10
Hacd4	6.95	0.58	9.45e-08		Unc80	-7.79	-0.3	1.71e-10
Cfl2	6.93	0.41	1.06e-07		Hsp90aa1	-7.76	-0.54	2.22e-10
Ncapd3	6.9	0.33	1.3e-07		Nell2	-7.76	-0.28	2.13e-10
Fam135b	6.88	0.35	1.54e-07		Wwc1	-7.75	-0.82	2.45e-10
Cry2	6.88	0.41	1.53e-07		Kif3a	-7.74	-0.62	2.65e-10
Larp1b	6.85	0.54	1.96e-07		Homer1	-7.71	-0.8	3.23e-10
Klf12	6.84	0.35	2.03e-07		Gm28376	-7.64	-0.46	5.65e-10
Ppp2r3a	6.77	0.45	3.29e-07		Arhgap20	-7.58	-0.55	8.7e-10
C130071C03Rik	6.73	0.29	4.4e-07		Rapgef2	-7.58	-0.33	8.7e-10
Dbndd2	6.71	1.05	4.96e-07		Foxn3	-7.55	-0.41	1.09e-09
Caln1	6.68	0.31	6.01e-07		Etv1	-7.54	-0.46	1.21e-09
Ttc19	6.63	0.32	8.71e-07		Rcor1	-7.51	-0.6	1.48e-09
D130043K22Rik	6.63	0.36	8.71e-07		Stard13	-7.51	-0.39	1.53e-09
Tmem126a	6.58	0.37	1.19e-06		Adamts17	-7.5	-0.69	1.7e-09
Rnf146	6.57	0.39	1.3e-06		Sh3bp5	-7.46	-0.51	2.29e-09
Camk2g	6.56	0.35	1.41e-06		Kbtbd11	-7.44	-0.71	2.67e-09
Myef2	6.55	0.3	1.49e-06		Prmt8	-7.41	-0.72	3.34e-09
Prepl	6.51	0.4	1.92e-06		Stox2	-7.41	-0.39	3.24e-09
Dnajc10	6.49	0.45	2.19e-06		A830018L16Rik	-7.4	-0.35	3.41e-09
A330008L17Rik	6.45	0.65	2.94e-06		Col25a1	-7.4	-0.31	3.5e-09
Fam120c	6.37	0.37	4.93e-06		Glt8d1	-7.39	-0.61	3.69e-09
Fam13a	6.36	0.46	5.1e-06		Rgs7bp	-7.39	-0.41	3.87e-09
Rab11fip3	6.32	0.37	6.96e-06		Immp2l	-7.39	-0.4	3.94e-09
Zc3h6	6.29	0.38	8.35e-06		Kcnq3	-7.39	-0.25	3.94e-09
Cpeb2	6.26	0.38	9.98e-06		Prex2	-7.38	-0.69	4.24e-09
Rasgef1b	6.26	0.39	9.71e-06		Phlpp1	-7.33	-0.52	5.81e-09
Mtf2	6.22	0.32	1.31e-05		Sorl1	-7.33	-0.46	5.87e-09
Brinp3	6.22	0.35	1.32e-05		Nr3c1	-7.29	-0.61	8.05e-09
Rab31	6.22	0.59	1.29e-05		Med12l	-7.29	-0.44	8.17e-09
Uhrf1bp1l	6.2	0.44	1.51e-05		Snca	-7.28	-0.42	8.4e-09
Fam126b	6.18	0.37	1.64e-05		Cemip	-7.26	-0.83	1.02e-08
Rufy1	6.16	0.37	1.83e-05		Synrg	-7.24	-0.66	1.14e-08
Atp11b	6.15	0.32	1.95e-05		Nexmif	-7.22	-0.59	1.38e-08
Eipr1	6.14	0.43	2.2e-05		Clvs2	-7.21	-0.56	1.43e-08
Cep164	6.13	0.29	2.32e-05		Macf1	-7.21	-0.3	1.48e-08
Slf1	6.08	0.36	3.2e-05		Psip1	-7.19	-0.45	1.68e-08
Gpr22	6.07	0.38	3.25e-05		Kif26b	-7.18	-0.71	1.8e-08
Xpo4	6.02	0.41	4.43e-05		Nsf	-7.18	-0.27	1.86e-08
Csnk1g1	6.01	0.26	4.77e-05		Raver2	-7.15	-0.66	2.27e-08
Trf	5.99	0.44	5.44e-05		Ly6h	-7.15	-0.4	2.3e-08
Uxs1	5.97	0.42	6.29e-05		Igsf11	-7.13	-0.72	2.61e-08
Hook1	5.94	0.35	7.3e-05		Upp2	-7.12	-0.37	2.88e-08
Fmn1	5.91	0.35	8.98e-05		Stum	-7.11	-0.59	3.07e-08
Inpp5b	5.89	0.33	0.000102		Tmsb4x	-7.09	-0.46	3.4e-08
Prpf38b	5.85	0.27	0.000128		1500035N22Rik	-7.07	-0.73	4.13e-08
Gpc6	5.79	0.3	0.000184		Prkce	-7.07	-0.26	3.96e-08
Rnf38	5.79	0.31	0.000184		Sema5a	-7.06	-0.59	4.16e-08
Lmbr1	5.72	0.36	0.00027		Prr16	-7.01	-0.68	6.2e-08
Psmd14	5.71	0.31	0.000292		Trerf1	-7	-0.38	6.62e-08
Slc7a14	5.69	0.32	0.000334		Epb41l1	-6.99	-0.46	7.23e-08
Vps50	5.63	0.32	0.000461		Hsp90ab1	-6.98	-0.36	7.67e-08
Lsm7	5.59	0.32	0.000584		Wscd2	-6.97	-0.64	8.07e-08
Otud7b	5.58	0.41	0.000615		Gabbr2	-6.95	-0.35	9.18e-08
2210408F21Rik	5.57	0.26	0.000672		Rbm28	-6.93	-0.57	1.09e-07
Sesn1	5.57	0.42	0.000654		Ptprj	-6.91	-0.36	1.21e-07
Atp1b3	5.54	0.29	0.000788		Ust	-6.9	-0.45	1.32e-07
B230209E15Rik	5.52	0.31	0.000858		Lrrn2	-6.87	-0.59	1.62e-07
Tmx4	5.51	0.27	0.000949		Gm26672	-6.86	-0.71	1.8e-07
Pnpt1	5.5	0.35	0.000976		Sort1	-6.86	-0.41	1.74e-07
Rimbp2	5.49	0.34	0.00102		Lrrn1	-6.85	-0.64	1.89e-07
Oip5os1	5.48	0.31	0.00108		Fyco1	-6.83	-0.57	2.24e-07
Chsy3	5.48	0.32	0.0011		Micu1	-6.81	-0.6	2.51e-07
D10Wsu102e	5.47	0.27	0.00117		Slit1	-6.8	-0.46	2.8e-07
Slc38a9	5.46	0.31	0.00123		Irf2	-6.78	-0.51	3.02e-07
Pam	5.43	0.25	0.0015		Chl1	-6.78	-0.36	3.17e-07
Ube2g1	5.42	0.27	0.00158		Trim9	-6.78	-0.29	3.22e-07
Dennd4a	5.42	0.42	0.00152		Gnaq	-6.77	-0.27	3.34e-07
Tubb4a	5.39	0.51	0.00181		Cacng3	-6.74	-0.65	4.16e-07
Gmcl1	5.38	0.33	0.00193		Ptprg	-6.73	-0.35	4.49e-07
Elavl4	5.36	0.29	0.00211		Elovl6	-6.71	-0.67	5e-07
Thsd7b	5.35	0.32	0.00229		Calm1	-6.7	-0.34	5.54e-07
Sox5	5.34	0.28	0.00238		Ubl3	-6.66	-0.55	6.96e-07
Timp4	5.33	0.35	0.00248		Igf2bp3	-6.62	-0.56	9e-07
Stk39	5.3	0.29	0.00301		Gm47167	-6.61	-0.7	9.65e-07
Zfp1	5.3	0.32	0.00299		Slc22a17	-6.61	-0.37	9.71e-07
Setdb1	5.23	0.34	0.0044		Chd9	-6.6	-0.33	1.07e-06
Tbcel	5.22	0.34	0.00461		Hnrnpa2b1	-6.58	-0.37	1.26e-06
Brdt	5.21	0.37	0.00499		Rab27b	-6.57	-0.65	1.29e-06
Capn15	5.2	0.37	0.00523		Fbxo34	-6.57	-0.5	1.3e-06
Ociad2	5.18	0.28	0.00561		Thsd7a	-6.57	-0.41	1.3e-06
Plpbp	5.14	0.37	0.00698		Csmd2	-6.57	-0.41	1.34e-06
Micu3	5.13	0.25	0.00761		Pds5b	-6.56	-0.46	1.43e-06
Wdr33	5.13	0.26	0.0075		Ank	-6.55	-0.38	1.53e-06
Psmd9	5.13	0.42	0.00744		Lrfn2	-6.5	-0.5	2.1e-06
Gm40841	5.09	0.32	0.00916		B230307C23Rik	-6.48	-0.54	2.45e-06
Mt1	5.09	0.32	0.00945		Zfhx4	-6.45	-0.49	2.93e-06
Tsnax	5.03	0.27	0.0125		Ak5	-6.45	-0.3	2.91e-06
Atp6ap2	5.03	0.34	0.0125		Mir124a-1hg	-6.45	-0.27	2.81e-06
Mtmr1	5.01	0.26	0.0142		Slc2a13	-6.43	-0.37	3.39e-06
Commd3	5.01	0.32	0.0142		Camk2b	-6.39	-0.3	4.34e-06
Plekha1	5.01	0.35	0.0143		Chrna7	-6.36	-0.54	5.15e-06
Fam168b	5.01	0.39	0.0139		Actb	-6.36	-0.41	5.25e-06
Prkacb	5	0.28	0.0151		Jph1	-6.34	-0.56	5.88e-06
Prdm10	4.99	0.3	0.016		Tsga10	-6.31	-0.66	7.36e-06
Fam110b	4.99	0.32	0.016		Gm48512	-6.31	-0.45	7.42e-06
Slc4a3	4.98	0.35	0.0163		Unc13a	-6.28	-0.56	8.82e-06
Dnajc13	4.96	0.27	0.0184		Ttc14	-6.27	-0.27	9.5e-06
Dtnb	4.96	0.28	0.0185		Rit2	-6.24	-0.41	1.13e-05
Ccz1	4.96	0.33	0.0183		Runx2	-6.24	-0.36	1.13e-05
Hnrnpll	4.93	0.33	0.0208		Ppp1r13b	-6.21	-0.42	1.4e-05
Lin52	4.91	0.25	0.0238		Gm4258	-6.18	-0.49	1.62e-05
Tbc1d12	4.9	0.3	0.0249		Fermt2	-6.17	-0.51	1.79e-05
Alkbh1	4.88	0.27	0.0269		Ccdc85a	-6.15	-0.34	1.98e-05
Dhx36	4.85	0.3	0.0323		Fam131a	-6.12	-0.56	2.49e-05
Cers5	4.84	0.32	0.0329		Gabra5	-6.12	-0.48	2.43e-05
Ubp1	4.79	0.29	0.0436		Etnk1	-6.12	-0.32	2.47e-05
Tspoap1	4.77	0.28	0.0476		Zmynd8	-6.11	-0.35	2.61e-05
Mrps5	4.77	0.3	0.0482		Gm26724	-6.07	-0.55	3.29e-05
Chic1	4.75	0.32	0.0532		Bbip1	-6.05	-0.61	3.68e-05
Mfn1	4.73	0.37	0.0574		Tub	-6.02	-0.55	4.39e-05
Tada2a	4.73	0.4	0.0568		Abi1	-6.02	-0.32	4.44e-05
Gm10125	4.72	0.34	0.0606		Adcy2	-6.02	-0.28	4.56e-05
Dcaf17	4.72	0.35	0.0613		Preb	-6.01	-0.61	4.81e-05
Sgcd	4.72	0.37	0.0605		Arhgef28	-6.01	-0.41	4.8e-05
Uri1	4.69	0.26	0.0707		Sphkap	-6.01	-0.3	4.78e-05
Ccdc47	4.68	0.25	0.0756		Nckap1	-6.01	-0.28	4.8e-05
Avl9	4.59	0.34	0.116		Mpped2	-5.98	-0.36	5.67e-05
Atp13a3	4.53	0.28	0.156		Top1	-5.96	-0.39	6.54e-05
Sqstm1	4.53	0.31	0.156		Dock10	-5.96	-0.37	6.47e-05
Dtnbos	4.53	0.32	0.152		Hlf	-5.95	-0.65	7.13e-05
Armh3	4.52	0.3	0.162		Fut8	-5.95	-0.31	6.79e-05
Armc9	4.51	0.26	0.171		Zfp536	-5.95	-0.25	7.1e-05
Scn1b	4.51	0.29	0.172		Tle1	-5.94	-0.52	7.29e-05
Orc3	4.48	0.27	0.195		R3hdm1	-5.93	-0.35	7.68e-05
Usp29	4.47	0.32	0.2		Bcl11a	-5.93	-0.29	7.69e-05
Gm27032	4.45	0.28	0.225		Sorbs1	-5.92	-0.28	8.25e-05
C78859	4.4	0.3	0.278		Nfix	-5.9	-0.43	9.34e-05
Spopl	4.39	0.25	0.298		Dlg4	-5.87	-0.56	0.000114
Sec63	4.39	0.29	0.3		Soga3	-5.87	-0.35	0.000112
Abhd17b	4.36	0.29	0.336		Ptpn1	-5.86	-0.47	0.000122
Agk	4.32	0.36	0.412		Gm47283	-5.86	-0.38	0.00012
Usp12	4.31	0.28	0.43		Tuba1a	-5.85	-0.5	0.000126
Rp9	4.3	0.27	0.441		Smad3	-5.8	-0.39	0.000171
4930587E11Rik	4.3	0.28	0.449		Hectd2os	-5.78	-0.62	0.000194
Serinc3	4.3	0.49	0.45		1700025G04Rik	-5.77	-0.44	0.000199
Nub1	4.29	0.31	0.465		Clk4	-5.76	-0.37	0.000215
Bmt2	4.25	0.26	0.553		Senp6	-5.76	-0.32	0.000224
Psap	4.19	0.29	0.73		Ppm1l	-5.76	-0.31	0.000214
Gm12709	4.18	0.26	0.77		Fxr1	-5.75	-0.38	0.000225
Wdfy2	4.18	0.27	0.767		Clk1	-5.74	-0.3	0.000246
St3gal3	4.16	0.42	0.833		Btbd9	-5.73	-0.29	0.000265
Kif16b	4.14	0.3	0.88		Lurap1l	-5.72	-0.54	0.000269
Tbc1d5	4.14	0.31	0.896		Fam184a	-5.72	-0.53	0.000271
Spaca6	4.13	0.27	0.933		Txlng	-5.7	-0.58	0.000305
Ube4a	4.13	0.28	0.945		Scn3b	-5.7	-0.48	0.000309
Pcdh10	4.06	0.27	1		Tsc22d1	-5.7	-0.33	0.000318
Stmn2	4.01	0.28	1		Ralgapa2	-5.66	-0.38	0.000387
Thsd4	4	0.3	1		Gnai1	-5.65	-0.59	0.000421
Gpatch2	3.99	0.25	1		Lrch1	-5.65	-0.44	0.000415
Hagh	3.99	0.37	1		Srsf7	-5.63	-0.33	0.000475
Iws1	3.98	0.29	1		Adcy9	-5.62	-0.27	0.0005
Ccdc50	3.93	0.3	1		Tubb2a	-5.58	-0.52	0.000636
Fbxo38	3.87	0.26	1		Ubb	-5.58	-0.34	0.000608
Tpm1	3.83	0.25	1		Rora	-5.57	-0.28	0.000657
Acadsb	3.82	0.28	1		Gm48747	-5.56	-0.52	0.000683
Fsd1l	3.8	0.4	1		Slc17a7	-5.56	-0.29	0.000706
Sympk	3.71	0.29	1		Hs2st1	-5.55	-0.39	0.000744
Lekr1	3.71	0.29	1		Zswim5	-5.54	-0.58	0.000772
Cnr1	3.5	0.27	1		Jazf1	-5.53	-0.33	0.000839
Fstl4	3.48	0.28	1		Fam189a1	-5.53	-0.3	0.000823
Snx24	3.41	0.36	1		Kirrel3	-5.53	-0.27	0.000814
Htr4	3.38	0.27	1		Srr	-5.52	-0.48	0.000854
Airn	3.33	0.27	1		Cdh11	-5.52	-0.28	0.000891
Plekhg5	3.14	0.33	1		Maml2	-5.51	-0.41	0.000955
St6galnac3	3.05	0.28	1		Kif5c	-5.51	-0.32	0.000908
Pde1a	3.04	0.35	1		Dapk1	-5.51	-0.31	0.000948
Bcl2l1	2.87	0.37	1		Samd5	-5.49	-0.63	0.00105
Setd7	2.66	0.27	1		Ywhae	-5.49	-0.43	0.00103
					Sidt1	-5.47	-0.34	0.00115
					Fmnl2	-5.46	-0.36	0.00125
					AY036118	-5.45	-0.25	0.00132
					Cpne8	-5.42	-0.56	0.00152
					Rasgrf2	-5.42	-0.53	0.00154
					Pitpnc1	-5.39	-0.61	0.00185
					Hnrnph1	-5.39	-0.41	0.00182
					Gramd1b	-5.39	-0.34	0.00184
					Gucy1b1	-5.38	-0.55	0.00189
					Gm12296	-5.38	-0.38	0.0019
					Tcaf1	-5.37	-0.38	0.00202
					Nsg2	-5.37	-0.31	0.002
					Dnajc1	-5.37	-0.28	0.00205
					Ttll11	-5.36	-0.4	0.00217
					Ywhah	-5.35	-0.51	0.00231
					Kmt2a	-5.35	-0.27	0.00227
					Nrf1	-5.34	-0.48	0.00239
					Lars	-5.34	-0.43	0.00234
					Kat6b	-5.33	-0.36	0.00254
					Crmp1	-5.32	-0.52	0.00263
					Dkk3	-5.3	-0.4	0.00299
					Plppr4	-5.3	-0.34	0.00304
					Galnt16	-5.3	-0.32	0.00305
					Npas3	-5.29	-0.35	0.00309
					Nrn1	-5.26	-0.51	0.00369
					Traf3	-5.24	-0.49	0.00425
					Nrg2	-5.24	-0.44	0.00418
					Cnot3	-5.23	-0.53	0.0043
					Pcbp2	-5.23	-0.38	0.00433
					C1ql3	-5.23	-0.38	0.00438
					Ano3	-5.23	-0.32	0.00435
					Baiap2	-5.22	-0.39	0.0047
					Ttc4	-5.2	-0.53	0.00515
					Prkd1	-5.2	-0.34	0.00527
					Sfpq	-5.2	-0.29	0.00505
					Tspan7	-5.19	-0.43	0.00543
					Rgl1	-5.19	-0.31	0.00533
					Dnmt3a	-5.18	-0.37	0.0057
					Zfp804b	-5.18	-0.32	0.00583
					Rasa1	-5.16	-0.36	0.00627
					Canx	-5.15	-0.4	0.00661
					Cspp1	-5.14	-0.29	0.0071
					Zcchc18	-5.12	-0.39	0.00811
					Emsy	-5.11	-0.47	0.00855
					Crym	-5.08	-0.56	0.00983
					Cep112	-5.08	-0.45	0.0098
					Tafa2	-5.06	-0.37	0.0107
					Tmem243	-5.06	-0.34	0.0111
					9630028H03Rik	-5	-0.33	0.0145
					P2ry12	-5	-0.3	0.0146
					Magi1	-5	-0.3	0.0149
					Gm49797	-4.99	-0.48	0.016
					Smpd3	-4.99	-0.36	0.016
					Crebbp	-4.99	-0.26	0.0155
					Dnaja1	-4.97	-0.52	0.017
					Disp2	-4.97	-0.41	0.0173
					Arpc2	-4.97	-0.36	0.0172
					Wdr17	-4.95	-0.73	0.0194
					Smc6	-4.95	-0.49	0.0195
					Nudt5	-4.95	-0.46	0.0194
					Gm3764	-4.93	-0.54	0.021
					Arhgef4	-4.93	-0.49	0.0216
					Sptb	-4.93	-0.48	0.0218
					Kcnh7	-4.92	-0.26	0.0226
					Rai1	-4.91	-0.46	0.0239
					Pknox2	-4.89	-0.4	0.0266
					Sez6l	-4.88	-0.26	0.0272
					Gda	-4.84	-0.37	0.0333
					Mbtd1	-4.82	-0.36	0.0372
					Lrch3	-4.79	-0.34	0.0439
					Ep300	-4.78	-0.41	0.0465
					Epn2	-4.75	-0.31	0.0532
					Phyhipl	-4.73	-0.56	0.058
					Fbxw4	-4.73	-0.4	0.0568
					Rtl4	-4.73	-0.28	0.0587
					Ccpg1	-4.71	-0.55	0.0648
					Fam222b	-4.71	-0.51	0.0634
					Xpo1	-4.68	-0.42	0.0746
					Hdlbp	-4.66	-0.49	0.0814
					Pde4a	-4.65	-0.47	0.0879
					Nrd1	-4.65	-0.35	0.084
					Galnt18	-4.65	-0.26	0.0855
					Znrf3	-4.64	-0.38	0.0902
					Supt3	-4.64	-0.38	0.0907
					Cblb	-4.64	-0.38	0.0922
					Cdk17	-4.64	-0.27	0.0919
					Usp31	-4.61	-0.59	0.104
					Sos1	-4.61	-0.39	0.103
					D5Ertd579e	-4.59	-0.41	0.114
					Prkcb	-4.59	-0.26	0.116
					Xrcc4	-4.58	-0.45	0.123
					Adcy1	-4.58	-0.32	0.121
					Tpm3	-4.56	-0.41	0.132
					Dtx3	-4.56	-0.41	0.134
					Banp	-4.54	-0.4	0.148
					Phkb	-4.54	-0.36	0.143
					Rsrc2	-4.54	-0.3	0.143
					B3gat1	-4.53	-0.46	0.155
					Gm41505	-4.52	-0.51	0.158
					Rnf19a	-4.47	-0.39	0.198
					Xrcc6	-4.47	-0.34	0.2
					Zswim6	-4.47	-0.31	0.206
					Stt3b	-4.45	-0.5	0.218
					Il1rap	-4.44	-0.36	0.235
					Mgll	-4.44	-0.35	0.229
					Zc3h13	-4.44	-0.34	0.234
					Fam168a	-4.44	-0.25	0.228
					Itpka	-4.4	-0.48	0.284
					Eif1	-4.39	-0.32	0.287
					Cox8a	-4.39	-0.31	0.288
					Lgi1	-4.39	-0.31	0.295
					Nhsl2	-4.38	-0.45	0.313
					Ptpre	-4.38	-0.32	0.312
					Prr14l	-4.37	-0.35	0.317
					Ildr2	-4.37	-0.28	0.321
					Arl6ip1	-4.36	-0.42	0.332
					Sptbn2	-4.35	-0.41	0.348
					Rras2	-4.33	-0.37	0.386
					Nrp2	-4.33	-0.35	0.381
					Shtn1	-4.31	-0.41	0.425
					Hace1	-4.31	-0.37	0.423
					Tead1	-4.31	-0.32	0.419
					Tmeff1	-4.28	-0.38	0.489
					Basp1	-4.28	-0.27	0.495
					Sik2	-4.27	-0.4	0.499
					Gm10754	-4.25	-0.63	0.547
					Prox1	-4.25	-0.37	0.564
					A930015D03Rik	-4.25	-0.36	0.545
					Dpysl2	-4.24	-0.28	0.579
					Tmem150c	-4.23	-0.45	0.596
					Lmo3	-4.23	-0.32	0.592
					Usp46	-4.21	-0.34	0.662
					Syt16	-4.21	-0.3	0.664
					Bzw2	-4.2	-0.42	0.69
					Nol4l	-4.2	-0.39	0.69
					Ago3	-4.2	-0.27	0.701
					Nwd2	-4.19	-0.27	0.727
					Anks3	-4.18	-0.42	0.754
					Cbx5	-4.17	-0.45	0.775
					Ulk4	-4.17	-0.43	0.789
					Snrnp48	-4.16	-0.43	0.833
					4921511C10Rik	-4.16	-0.33	0.828
					Arhgap5	-4.15	-0.29	0.844
					Map3k4	-4.14	-0.51	0.906
					Gng2	-4.13	-0.27	0.958
					Bmpr2	-4.13	-0.26	0.939
					E130102H24Rik	-4.12	-0.37	0.978
					2610035D17Rik	-4.1	-0.41	1
					Gm10649	-4.09	-0.36	1
					Nrgn	-4.09	-0.31	1
					Shank2	-4.09	-0.27	1
					Homer2	-4.08	-0.39	1
					H3f3a	-4.08	-0.33	1
					Gse1	-4.08	-0.28	1
					Tnrc18	-4.07	-0.34	1
					Galnt1	-4.07	-0.27	1
					Cplx2	-4.06	-0.43	1
					Arl3	-4.06	-0.42	1
					C530008M17Rik	-4.06	-0.38	1
					Ptpn12	-4.05	-0.44	1
					Osbp2	-4.05	-0.35	1
					Clvs1	-4.04	-0.32	1
					Prelid3a	-4.03	-0.47	1
					Add3	-4.03	-0.43	1
					Smarca2	-4	-0.34	1
					Tmem234	-3.99	-0.41	1
					4933424G05Rik	-3.98	-0.47	1
					Ints6	-3.98	-0.38	1
					Vps13c	-3.97	-0.28	1
					Arid1a	-3.97	-0.27	1
					Dcun1d5	-3.95	-0.47	1
					Apba2	-3.95	-0.26	1
					Ptpn3	-3.93	-0.3	1
					Ptp4a2	-3.92	-0.39	1
					Ncor2	-3.92	-0.29	1
					Nvl	-3.92	-0.26	1
					Csnk2a1	-3.91	-0.38	1
					Chchd2	-3.91	-0.36	1
					Aff3	-3.91	-0.29	1
					Chd3	-3.9	-0.3	1
					Dtna	-3.9	-0.28	1
					Zfp385b	-3.9	-0.28	1
					4833422C13Rik	-3.89	-0.47	1
					Mfhas1	-3.89	-0.42	1
					Eif2s2	-3.89	-0.3	1
					Crtc3	-3.89	-0.29	1
					Kcnc3	-3.88	-0.38	1
					Asxl3	-3.86	-0.46	1
					2025-09-11	-3.82	-0.36	1
					Itgb3bp	-3.8	-0.51	1
					Shank1	-3.79	-0.34	1
					Tmem175	-3.78	-0.36	1
					Supt20	-3.76	-0.31	1
					Polb	-3.76	-0.3	1
					Rabl6	-3.74	-0.29	1
					Tle4	-3.74	-0.28	1
					Ccdc30	-3.73	-0.38	1
					Jak1	-3.69	-0.34	1
					Rsbn1l	-3.69	-0.26	1
					Spred1	-3.68	-0.3	1
					Lcorl	-3.68	-0.3	1
					Dlgap4	-3.67	-0.31	1
					Adcy8	-3.67	-0.29	1
					Mark1	-3.67	-0.29	1
					Gm1043	-3.66	-0.35	1
					Gm41609	-3.64	-0.34	1
					Aff2	-3.63	-0.31	1
					1700085D07Rik	-3.62	-0.38	1
					Snx3	-3.61	-0.41	1
					Mctp1	-3.59	-0.25	1
					Gm16168	-3.58	-0.45	1
					Klhl3	-3.56	-0.31	1
					Klhl32	-3.56	-0.27	1
					Hnrnpc	-3.55	-0.35	1
					Mlip	-3.54	-0.37	1
					Kcnk2	-3.54	-0.3	1
					Ksr1	-3.53	-0.28	1
					Lmtk2	-3.52	-0.35	1
					Peak1	-3.51	-0.35	1
					Zhx3	-3.51	-0.34	1
					Thada	-3.51	-0.29	1
					Mia2	-3.51	-0.28	1
					Rpl6	-3.5	-0.29	1
					Pdpk1	-3.49	-0.41	1
					Nrip1	-3.49	-0.29	1
					Ankrd10	-3.49	-0.27	1
					Faah	-3.45	-0.3	1
					Trak1	-3.44	-0.33	1
					Gnal	-3.43	-0.34	1
					Zc3h12b	-3.42	-0.31	1
					Coro2b	-3.39	-0.33	1
					Lamc1	-3.39	-0.31	1
					Fbxo11	-3.38	-0.26	1
					Cep85l	-3.38	-0.26	1
					Fam120b	-3.37	-0.31	1
					Ahctf1	-3.36	-0.4	1
					Fbxo41	-3.36	-0.33	1
					Rplp1	-3.36	-0.29	1
					Gcc2	-3.3	-0.3	1
					Lonp2	-3.3	-0.29	1
					Dlgap3	-3.28	-0.27	1
					Atp2b3	-3.27	-0.34	1
					Actr3	-3.25	-0.29	1
					Fam120a	-3.23	-0.35	1
					Rnf165	-3.22	-0.29	1
					Iqsec2	-3.22	-0.26	1
					Riok3	-3.2	-0.29	1
					St7l	-3.19	-0.35	1
					Kat6a	-3.19	-0.32	1
					Mtmr12	-3.19	-0.3	1
					Ralgps2	-3.18	-0.35	1
					Cfdp1	-3.18	-0.35	1
					Madd	-3.17	-0.31	1
					Pkig	-3.17	-0.27	1
					Fam49a	-3.16	-0.3	1
					Desi1	-3.13	-0.34	1
					Ddx46	-3.13	-0.26	1
					Gm6994	-3.12	-0.38	1
					Nedd4	-3.12	-0.29	1
					Csnk2a2	-3.11	-0.31	1
					Sh3rf3	-3.11	-0.27	1
					Mvb12b	-3.11	-0.25	1
					Gnl3l	-3.1	-0.37	1
					Carmil1	-3.1	-0.32	1
					Eif4g2	-3.08	-0.33	1
					Eftud2	-3.06	-0.32	1
					Nck2	-3.05	-0.3	1
					Inhba	-3.04	-0.47	1
					Arhgef3	-3.04	-0.42	1
					Tex2	-3.04	-0.34	1
					Eml4	-3.04	-0.28	1
					4930545L23Rik	-3.03	-0.33	1
					Paip2	-3.03	-0.29	1
					Chordc1	-3.01	-0.34	1
					Ccdc58	-3.01	-0.3	1
					Prkar1a	-3	-0.35	1
					Jph4	-2.98	-0.36	1
					Ypel2	-2.97	-0.42	1
					Pitpnm2	-2.97	-0.29	1
					Dennd5a	-2.96	-0.29	1
					6530409C15Rik	-2.96	-0.29	1
					St5	-2.93	-0.41	1
					Slc12a2	-2.93	-0.37	1
					Flrt2	-2.9	-0.33	1
					St13	-2.9	-0.3	1
					Ndst3	-2.9	-0.28	1
					Fnbp1	-2.89	-0.28	1
					Sec14l1	-2.88	-0.28	1
					Hectd1	-2.88	-0.25	1
					Sh3kbp1	-2.88	-0.25	1
					Pum2	-2.86	-0.3	1
					Pou2f1	-2.85	-0.26	1
					Nmt2	-2.84	-0.29	1
					Phip	-2.84	-0.25	1
					Acvr2a	-2.82	-0.29	1
					Elavl2	-2.81	-0.44	1
					Gm16183	-2.8	-0.44	1
					4930547E14Rik	-2.8	-0.37	1
					Plppr5	-2.8	-0.32	1
					Setd2	-2.8	-0.27	1
					Eefsec	-2.79	-0.34	1
					Sh3gl1	-2.79	-0.26	1
					Rpl19	-2.78	-0.39	1
					Tasor2	-2.77	-0.25	1
					Gps2	-2.76	-0.3	1
					Arhgef7	-2.75	-0.25	1
					Sf3b2	-2.74	-0.3	1
					Kmt5b	-2.72	-0.28	1
					Dgkz	-2.72	-0.26	1
					Bex2	-2.71	-0.26	1
					Zmym2	-2.7	-0.28	1
					Bcl9	-2.68	-0.27	1
					Ctdspl	-2.65	-0.29	1
					Ptprr	-2.65	-0.28	1
					Eif4e	-2.64	-0.3	1
					Arih2	-2.62	-0.37	1
					Snx14	-2.62	-0.31	1
					Wdr60	-2.62	-0.26	1
					Kctd1	-2.62	-0.26	1
					Dennd6a	-2.61	-0.27	1
					Rsf1os1	-2.6	-0.27	1
					Trps1	-2.58	-0.3	1
