# Supplementary material for: Seizure evolution in a mouse model of West syndrome involves complex and time-dependent synapse remodeling, gliosis and alterations in lipid metabolism
Source: PLoS Biol. 2025 Oct 9;23(10):e3003192. doi: 10.1371/journal.pbio.3003192 (PMC12520403; doi:10.1371/journal.pbio.3003192)
Supplement: S6 Table — (XLSX) [file pbio.3003192.s026.xlsx]

## Sheet: Sheet1
S6_Table. List of DEPs for proteomics of Cyfip2+/R87C hippocampus at PWK 14 and 28
PWK 14					PWK 28
Uniprot	Gene name	P-value	log2FC		Uniprot	Gene name	P-value	log2FC
P50544	Acadvl	0.000688855	0.204131		O35633	Slc32a1	4.8906e-10	0.514623
Q9D0I9	Rars1	0.000351591	0.140849		P50544	Acadvl	4.46515e-05	0.260123
Q91YK0	Lrrc49	0.0054818	-0.146331		Q8JZM7	Cdc73	0.00231549	-0.0996788
Q9Z2C5	Mtm1	0.0126776	0.0958869		Q8K1L5	Ppp1r11	0.00635209	-0.238721
Q9QUQ5	Trpc4	0.0114632	-0.0894635		Q9D0I9	Rars1	4.18237e-05	0.095052
Q9QYX7	Pclo	5.60078e-05	-0.36437		Q91YK0	Lrrc49	0.0024452	-0.0963447
O88454	Kcnk4	0.00142776	-0.295008		Q9Z2C5	Mtm1	0.00902817	0.116433
Q6PD10	Ip6k1	0.00570137	-0.130646		Q9QUQ5	Trpc4	0.000124838	-0.183585
Q9EPU4	Cpsf1	0.00908664	-0.119001		Q9QYX7	Pclo	3.21912e-07	-0.356543
Q8R3R8	Gabarapl1	0.00495269	-0.213502		O88454	Kcnk4	0.000131463	-0.386912
Q8BHE3	Atcay	4.37567e-05	-0.238596		Q6PD10	Ip6k1	0.01123	-0.102881
Q03265	Atp5f1a	0.047754	-0.0638912		Q9D0E1	Hnrnpm	0.00258069	-0.0539219
Q8BIK4	Dock9	0.0066291	-0.109171		Q9EPU4	Cpsf1	4.68867e-05	-0.140909
Q8VCK3	Tubg2	0.0404628	-0.116177		Q8R3R8	Gabarapl1	0.00321417	-0.219685
O35099	Map3k5	0.0002591	-0.116411		Q8BHE3	Atcay	0.0109085	-0.0963354
Q3UQ84	Tars2	4.89401e-06	-0.125207		Q8BIK4	Dock9	1.23624e-06	-0.181613
P54726	Rad23a	0.00117854	-0.129025		P20934	Evi2a	0.00458438	-0.17818
Q6P5U7	Nwd2	1.25786e-05	-0.324214		Q3UQ84	Tars2	2.00626e-06	-0.163535
Q9QX60	Dguok	0.00861679	-0.0900199		P54726	Rad23a	0.0015987	-0.14588
Q3UHB8	Ccdc177	6.48003e-05	-0.413519		Q6P5U7	Nwd2	4.32073e-07	-0.357195
P62889	Rpl30	0.000654949	0.200074		O54962	Banf1	7.93741e-05	-0.359566
P35700	Prdx1	0.0154079	0.262416		Q9QX60	Dguok	0.00011657	-0.146584
Q9D486	Cmip	0.000539291	0.364569		Q3UHB8	Ccdc177	2.0332e-10	-0.558438
Q8R4E6	Purg	0.0118837	-0.14151		P62889	Rpl30	0.0216359	0.0757113
Q05512	Mark2	0.000513974	-0.217012		G3X9J0	Sipa1l3	1.5598e-05	-0.255384
P09103	P4hb	1.72484e-05	0.338972		P35700	Prdx1	1.6938e-07	0.337936
P63276	Rps17	0.0119041	0.150361		Q9D486	Cmip	0.00025367	0.265455
Q6P1H6	Ankle2	0.0347816	0.104454		Q05512	Mark2	7.18236e-08	-0.216266
Q810S1	Mcub	0.00178278	-0.391337		Q9CPV9	P2ry12	0.00420927	-0.140994
P61264	Stx1b	0.00517295	-0.178635		P09103	P4hb	3.84283e-08	0.288046
Q9DAW9	Cnn3	2.2048e-08	0.783419		O70133	Dhx9	1.30016e-06	-0.130327
Q9JLM9	Grb14	0.00254328	-0.244131		Q3U308	Ctu2	0.0368862	-0.0395176
Q3UMB5	Smcr8	0.00118621	-0.0942383		P06801	Me1	0.000672761	0.0956697
Q0P5W1	Vps8	4.67776e-07	-0.122924		Q810S1	Mcub	1.68907e-08	-0.639713
Q9WUM3	Coro1b	0.000211956	-0.157756		Q9DAW9	Cnn3	2.06423e-06	0.523125
Q3UHC7	Dab2ip	1.70624e-08	-0.227483		Q8VH51	Rbm39	0.00176889	-0.130608
Q9JI74	Klhl1	0.00314932	-0.13126		Q9JLM9	Grb14	3.15322e-05	-0.292687
O08585	Clta	0.0222501	-0.25518		Q0P5W1	Vps8	9.00285e-07	-0.112078
Q6PB70	Ano8	0.0103671	-0.0694356		Q9WUM3	Coro1b	3.22231e-05	-0.146703
Q61205	Pafah1b3	3.56392e-07	0.342196		Q3UHC7	Dab2ip	9.05386e-06	-0.196156
Q9D0M1	Prpsap1	2.75135e-08	-0.167364		Q8JZR0	Acsl5	0.000490844	-0.0936768
O35678	Mgll	3.78805e-06	-0.21133		O70551	Srpk1	0.0290475	-0.0756433
P15116	Cdh2	0.043925	-0.0613186		O08585	Clta	0.00464675	-0.19912
Q810B7	Slitrk5	0.00025077	-0.201719		Q6PB70	Ano8	0.0344372	-0.0819762
Q5SSM3	Arhgap44	3.59054e-06	-0.222861		Q61205	Pafah1b3	0.000166706	0.295319
Q6P9K9	Nrxn3	0.00351951	-0.202822		Q9D0M1	Prpsap1	3.35323e-08	-0.212836
Q2TA57	Asphd1	0.0076114	-0.259913		O35678	Mgll	3.53671e-07	-0.244234
Q9R0P6	Sec11a	0.000326599	0.237666		O88342	Wdr1	0.0114974	-0.0844743
Q3UGX3	Nat8l	1.00338e-05	-0.262507		Q810B7	Slitrk5	1.89089e-05	-0.262789
Q8R4I7	Neto1	0.0145027	-0.0675378		Q5SSM3	Arhgap44	2.06587e-06	-0.199567
P84089	Erh	0.0348976	0.117739		Q6P9K9	Nrxn3	0.000105979	-0.136906
O35114	Scarb2	0.00545336	0.271341		Q2TA57	Asphd1	2.97466e-05	-0.328296
O55137	Acot1	5.00356e-07	0.210988		Q9R0P6	Sec11a	0.0093008	0.131438
P33175	Kif5a	4.51712e-05	-0.145627		Q9ES89	Extl2	0.000921246	0.15469
P09528	Fth1	0.00159662	-0.294169		Q64689	St8sia3	0.00961719	0.0994475
Q7TSS2	Ube2q1	0.0038739	-0.111879		Q3UGX3	Nat8l	0.0059658	-0.114017
Q5EG47	Prkaa1	0.0109608	0.0857437		Q811S7	Ubp1	0.0277877	-0.070482
P97797	Sirpa	9.98197e-07	-0.280788		Q6NS82	Retreg2	0.0270994	-0.129168
Q9WV69	Dmtn	1.55234e-06	-0.433095		Q3TAS6	Emc10	0.0250624	0.0967436
O88544	Cops4	0.00433131	-0.0899091		Q6P8M1	Tatdn1	0.00534934	0.0818124
Q5FW52	Mlip	7.89461e-06	-0.350657		P52624	Upp1	0.0194464	-0.162951
Q6NXJ0	Wwc2	0.0334889	-0.0884588		Q9EPJ9	Arfgap1	0.0228872	0.0956585
Q5U3K5	Rabl6	1.07326e-05	-0.194476		O35114	Scarb2	4.30801e-06	0.24064
Q9D009	Lipt2	0.000953131	-0.146659		O55137	Acot1	0.000227203	0.152732
Q504M8	Rab26	0.00396606	-0.168993		P33175	Kif5a	0.0134655	-0.0977817
D3YZP9	Ccdc6	0.0217752	-0.0843828		P09528	Fth1	3.97456e-06	-0.443253
Q80Y98	Ddhd2	6.87589e-05	-0.192319		Q7TSS2	Ube2q1	1.07506e-05	-0.182041
P27612	Plaa	0.0281722	0.0751171		P35290	Rab24	0.0228946	0.0726607
P61358	Rpl27	0.00474713	0.181469		Q5EG47	Prkaa1	0.000776693	0.0821598
P07724	Alb	0.0490114	0.296175		P97797	Sirpa	2.53643e-05	-0.300051
Q9JKF1	Iqgap1	1.30026e-05	0.488184		Q9WV69	Dmtn	6.75737e-10	-0.394686
Q9Z2D3	Gsdme	7.75073e-05	-0.200869		O88544	Cops4	9.41641e-05	-0.153885
Q9CQD1	Rab5a	0.00414072	-0.139878		Q5FW52	Mlip	0.000611042	-0.20004
Q8VHH5	Agap3	2.77514e-06	-0.29154		P22315	Fech	0.00495059	0.133365
Q8BNW9	Kbtbd11	9.84141e-08	-0.30294		Q9CQE2	Tmem223	0.024028	0.11546
Q9WTN0	Ggps1	0.000369077	-0.183038		Q6NXJ0	Wwc2	0.00284133	-0.0958755
Q9CX56	Psmd8	0.000337381	0.112748		Q5U3K5	Rabl6	2.61051e-05	-0.143452
Q3TZX3	Slc25a33	0.0220168	-0.104936		Q9D009	Lipt2	0.00586099	-0.158138
Q8R3Q0	Saraf	0.00070575	0.114038		Q80TE0	Rpap1	0.00676739	-0.0868208
Q8C9H6	Strip2	0.00521606	-0.208102		Q91YX5	Lpgat1	1.30575e-05	0.184769
Q8R191	Syngr3	2.71302e-05	-0.278368		Q504M8	Rab26	0.0105704	-0.152706
Q811P8	Arhgap32	0.000161607	-0.150983		Q9CQH7	Btf3l4	0.00183989	0.111326
P18052	Ptpra	0.000134969	-0.134507		Q80Y98	Ddhd2	1.43455e-08	-0.243898
P10649	Gstm1	0.0347298	-0.131174		Q9JMD3	Stard10	0.00282305	0.0933335
P98084	Apba2	0.0117597	-0.0961945		P27612	Plaa	0.000692762	0.091516
O35683	Ndufa1	0.0119323	-0.156663		P61358	Rpl27	0.00188566	0.104335
P97478	Coq7	0.0127153	-0.101291		Q9JKF1	Iqgap1	0.00461316	0.255325
Q05909	Ptprg	0.000773965	-0.202729		Q8K0Z7	Taco1	0.00652247	0.0865772
Q9JK92	Hspb8	4.50714e-07	0.521369		Q9Z2D3	Gsdme	4.32877e-09	-0.273879
Q91Z31	Ptbp2	0.00147509	-0.136478		Q8CH02	Sugp1	0.0456058	-0.0648675
Q05769	Ptgs2	0.000334729	0.865639		Q9CQD1	Rab5a	0.0067267	-0.132123
Q80TA6	Mtmr12	0.00174555	-0.147757		P17095	Hmga1	4.75295e-05	-0.325763
Q8BWG8	Arrb1	0.00166061	0.142923		Q8VHH5	Agap3	2.06509e-05	-0.263551
Q9JKN6	Nova1	0.0163554	-0.108762		Q8BNW9	Kbtbd11	4.10354e-05	-0.233058
Q9Z0V1	Kcnd3	0.0478635	-0.083714		Q9WTN0	Ggps1	1.04426e-06	-0.182418
O70503	Hsd17b12	2.82991e-06	0.256226		Q8C9H6	Strip2	0.000488375	-0.248847
Q922E4	Pcyt2	0.0011569	-0.13426		Q811P8	Arhgap32	0.000516934	-0.079668
Q60900	Elavl3	0.00295571	-0.0657494		P18052	Ptpra	3.39547e-07	-0.143598
P29387	Gnb4	0.0356926	-0.109365		Q9CR24	Nudt8	0.0352515	0.0955396
Q3U2V3	Nudt18	0.0226905	-0.0717044		Q80W04	Tmcc2	0.0103089	-0.087975
Q3U213	Serac1	0.0297391	-0.0979841		P98084	Apba2	0.000413341	-0.108488
O08989	Mras	1.28988e-05	-0.163372		Q8BJ05	Zc3h14	0.000318652	-0.0857189
P17183	Eno2	0.000197411	-0.272048		Q9CZU3	Mtrex	0.00450852	-0.056608
O08672	Kifc2	0.000250358	-0.117167		Q9EPU0	Upf1	0.00317234	-0.0348303
P20444	Prkca	0.000369259	-0.410262		Q8CJH3	Plxnb1	7.11863e-08	0.389663
Q4ACU6	Shank3	8.05914e-07	-0.400441		Q05909	Ptprg	0.00015749	-0.169348
O70400	Pdlim1	2.16564e-05	0.405766		Q9JK92	Hspb8	1.59325e-08	0.534469
Q9Z1M8	Ik	0.0350649	-0.0750284		Q91V64	Isoc1	7.8045e-05	-0.140151
Q8C4B4	Unc119b	0.0334077	0.105402		Q80VD1	Fam98b	0.000676744	-0.185333
Q5U458	Dnajc11	0.00150041	-0.0853033		Q91Z31	Ptbp2	1.12286e-06	-0.190831
Q06770	Serpina6	0.0241626	0.218839		Q05769	Ptgs2	6.00164e-06	0.574367
P28571	Slc6a9	0.00114728	0.174596		Q91W18	Tdrd3	0.032624	-0.0855808
Q9EP53	Tsc1	4.40921e-05	-0.105173		Q80TA6	Mtmr12	0.00858294	-0.10214
P67984	Rpl22	0.00591034	0.169268		Q8BWG8	Arrb1	1.96218e-08	0.254646
Q9DCD0	Pgd	0.000501896	0.112147		Q9JKN6	Nova1	0.0337721	-0.0968795
O88935	Syn1	0.000167079	-0.301071		O70503	Hsd17b12	8.53137e-07	0.248562
Q922W5	Pycr1	0.00632588	0.169219		Q922E4	Pcyt2	1.36055e-05	-0.160471
Q3UDP0	Wdr41	0.00549053	-0.0798471		Q60900	Elavl3	3.30378e-06	-0.117674
O55042	Snca	0.0415847	-0.211856		P29387	Gnb4	4.73376e-05	-0.218344
Q6AXF6	Sidt1	0.00341604	-0.246825		Q61990	Pcbp2	0.0304738	-0.0475507
Q9CVD2	Atxn3	5.46871e-05	-0.205697		Q9CWR1	Wdr73	0.0470277	-0.129166
P70182	Pip5k1a	0.00137392	-0.179702		O08989	Mras	0.0337863	-0.0937648
Q63844	Mapk3	0.000745694	-0.257581		P17183	Eno2	2.39617e-06	-0.223606
O70589	Cask	4.01535e-06	-0.174826		O08672	Kifc2	0.000521426	-0.126165
Q3UYC0	Ppm1h	0.0061128	0.161844		Q8BGD9	Eif4b	0.000856685	-0.11386
B2RWJ3	Tmem240	0.00331338	-0.288016		P20444	Prkca	1.34833e-06	-0.534559
Q8R4S0	Ppp1r14c	0.000667902	-0.282283		Q61191	Hcfc1	3.32543e-07	-0.127057
Q9EQH3	Vps35	0.0140396	-0.0719879		Q4ACU6	Shank3	4.39865e-07	-0.339987
Q9CZR3	Tomm40l	0.0116468	-0.11733		O35326	Srsf5	0.00117106	-0.116629
Q9JMK2	Csnk1e	0.00990987	-0.155022		O70400	Pdlim1	8.33248e-08	0.579324
Q03146	Ddr1	1.06385e-06	0.328633		Q9Z1M8	Ik	1.56783e-07	-0.13648
Q99KK2	Cmas	0.00105682	-0.141016		Q8BTZ4	Anapc5	0.0403531	-0.0669246
Q6P1F6	Ppp2r2a	0.0143731	-0.127826		Q3UMB9	Washc4	0.0156223	-0.0451198
P41242	Matk	7.88667e-06	-0.345977		Q811I0	Atpaf1	1.70331e-06	0.173877
Q9QYE6	Golga5	8.00317e-05	0.474711		Q06770	Serpina6	0.0429552	-0.188534
Q8BWS5	Gprin3	3.2399e-08	-0.27578		P58069	Rasa2	0.00522203	0.107508
Q80ZW2	Them6	0.00229577	-0.146725		P99026	Psmb4	0.0188178	0.0877326
P62082	Rps7	0.0071356	0.203346		P28571	Slc6a9	0.000756665	0.173915
Q60866	Pter	0.0072176	0.127673		Q9EP53	Tsc1	0.0346875	-0.0442319
Q9WUD1	Stub1	0.0329569	0.0843737		P67984	Rpl22	0.000314378	0.0948594
Q924Z6	Xpo6	4.9941e-05	0.24536		A2A8U2	Tmem201	0.0149001	-0.0930281
Q9JHK5	Plek	0.0195579	0.590836		Q9DCD0	Pgd	1.63889e-05	0.184839
Q80W47	Wipi2	0.00794706	-0.0898654		Q8BG18	Necab1	3.38889e-05	0.470325
Q3UR70	Tgfbrap1	0.000126638	-0.105871		Q8BVU0	Lrch3	0.00876435	0.157201
Q8BMK4	Ckap4	3.59929e-05	0.261062		O88935	Syn1	0.000678288	-0.280443
Q9WTT4	Atp6v1g2	0.00487067	-0.163187		Q6PCN3	Ttbk1	0.0199973	-0.0623198
Q62415	Ppp1r13b	3.17224e-06	-0.24641		P48962	Slc25a4	0.000291944	0.140932
Q8BL03	Slc25a29	0.000325911	-0.262617		O70585	Dtnb	0.035528	-0.0635273
O88545	Cops6	0.000746645	-0.0876324		Q64519	Sdc3	0.00218825	0.210445
Q8K411	Pitrm1	0.0395247	0.107404		Q9D1N9	Mrpl21	0.0101389	0.0501654
Q3U7U3	Fbxo7	0.0156911	-0.113363		Q6AXF6	Sidt1	0.00672986	-0.135327
P60670	Nploc4	0.00101339	0.11209		Q9CVD2	Atxn3	0.000142106	-0.183094
Q91ZR1	Rab4b	0.000399462	-0.179215		O35841	Api5	1.70094e-06	-0.115764
Q8VD04	Gripap1	0.00675764	-0.119941		P70182	Pip5k1a	0.00567316	-0.140496
P63005	Pafah1b1	0.0197833	-0.0562539		Q63844	Mapk3	5.04594e-09	-0.35762
Q8BKE9	Ift74	0.00120564	-0.0961282		O70589	Cask	3.21143e-05	-0.11734
Q8C1A5	Thop1	0.00716247	0.102767		Q3UYC0	Ppm1h	4.26756e-05	0.279622
Q9D0F3	Lman1	0.0467235	0.191021		Q91VM5	Rbmxl1	0.00966793	-0.146739
Q8JZQ9	Eif3b	0.0070792	0.133383		Q8R4S0	Ppp1r14c	1.15023e-05	-0.466615
O88998	Olfm1	0.00392863	-0.205166		Q9EQH3	Vps35	0.00413124	-0.08621
P11881	Itpr1	5.74474e-06	-0.378218		Q80ZM7	Gtf2a2	0.0175808	-0.0683455
A6H8H5	Kcnb2	0.00700442	-0.181095		Q8BIG7	Comtd1	0.0298846	0.0679398
Q8BM65	Nyap2	0.00845775	-0.132893		Q9CZR3	Tomm40l	0.000147722	-0.12536
O55017	Cacna1b	0.00772146	-0.130346		Q8BH55	Thnsl1	0.000183352	0.108023
Q9QYJ3	Dnajb1	0.000294263	-0.155449		Q8VE37	Rcc1	0.000288473	-0.0829842
P35235	Ptpn11	0.0312056	-0.116432		Q9JMK2	Csnk1e	0.00201981	-0.245996
P60764	Rac3	2.47036e-05	-0.418628		Q03146	Ddr1	8.1872e-06	0.266084
Q62407	Speg	1.11853e-05	-0.144988		Q8CI61	Bag4	0.000709404	-0.217799
Q8CI32	Bag5	9.28289e-05	-0.134394		P70697	Urod	0.00103138	-0.119599
Q8BVI5	Stx16	0.000945101	-0.196676		Q99KK2	Cmas	1.95444e-07	-0.302059
Q9JIF7	Copb1	0.000291434	0.131865		Q6V4S5	Sdk2	0.00371698	0.100873
O08528	Hk2	0.00425392	0.370387		Q6DFW4	Nop58	1.16404e-05	-0.219974
Q9CQR2	Rps21	0.00238639	0.171857		Q6P1F6	Ppp2r2a	0.00063554	-0.120721
P53995	Anapc1	0.00294978	-0.086216		P41242	Matk	4.16969e-07	-0.329697
Q6NZJ6	Eif4g1	0.00192822	0.161275		Q9QYE6	Golga5	1.9801e-07	0.403201
Q8BFW7	Lpp	0.0263122	0.0852087		Q9CQY6	Uqcc2	0.0025544	-0.098624
O55192	Slc6a2	0.00831141	-0.280388		Q8BWS5	Gprin3	1.00418e-07	-0.269681
P19253	Rpl13a	0.00125131	0.207959		Q80ZW2	Them6	0.00074059	-0.219714
Q80X85	Mrps7	0.0134009	0.074748		P62082	Rps7	0.00019848	0.175693
Q8BH43	Wasf2	0.0381494	0.208187		Q60866	Pter	0.000115071	0.173803
E9PUL5	Prrt2	0.000119264	-0.492002		Q5SW75	Ssh2	0.031564	-0.0588737
Q64669	Nqo1	0.0366195	0.310517		O08579	Emd	0.000460949	-0.221067
Q9ESJ4	Nckipsd	0.000354968	-0.228604		P61022	Chp1	3.0623e-08	-0.108378
Q6PFE7	Tmeff1	0.0336452	-0.0885978		Q99K48	Nono	0.000492992	-0.130357
Q99K23	Ufsp2	0.0465854	-0.0673378		Q9JHK5	Plek	0.000620971	0.321042
Q566J8	Coq8b	0.00977628	0.159992		Q922P9	Glyr1	0.0027936	-0.0841861
Q3TKT4	Smarca4	0.0264427	0.0879757		Q3UR70	Tgfbrap1	0.000130843	-0.101158
Q9D1H7	Get4	0.0002117	-0.0974126		Q8VEK0	Tmem30a	0.0440555	0.0933812
A8Y5H7	Sec14l1	0.000442253	-0.138207		Q6PGE7	Slc6a7	0.000407938	0.171247
Q3UHK1	Slc2a13	0.00109597	0.277341		P35282	Rab21	0.00590309	-0.0634799
Q9DBH5	Lman2	9.26699e-05	0.322714		Q62415	Ppp1r13b	1.52742e-05	-0.229215
Q9QWW1	Homer2	1.3366e-05	-0.621878		Q6IRU5	Cltb	0.00552889	0.0992148
Q62283	Tspan7	5.06315e-05	-0.164824		Q8BL03	Slc25a29	0.00350678	-0.164115
Q9DC61	Pmpca	0.00196213	-0.0716588		O88545	Cops6	0.000211003	-0.13483
Q91V04	Tram1	3.90676e-06	0.308805		Q8K411	Pitrm1	6.33438e-09	0.208775
A2A432	Cul4b	0.00846333	-0.0783784		Q8R059	Gale	0.0151944	-0.0687232
P97298	Serpinf1	6.47005e-05	0.615692		Q3U7U3	Fbxo7	0.0110218	-0.114374
Q8BGF6	Elmod2	0.0435282	0.101512		P60670	Nploc4	5.73884e-05	0.110586
Q91VU6	Dcaf11	0.00159597	-0.120351		Q91ZR1	Rab4b	9.36254e-05	-0.222589
P63085	Mapk1	0.00223908	-0.180884		Q8VD04	Gripap1	0.000841664	-0.0904055
Q9CZ42	Naxd	0.0170381	-0.0490191		Q8C033	Arhgef10	0.00168267	0.137257
Q7TMM9	Tubb2a	0.00286479	-0.224155		Q9ER58	Spock2	0.0366295	0.0647924
P60487	Pdxp	3.15724e-06	-0.420701		Q8BKE9	Ift74	0.00227499	-0.119053
P68254	Ywhaq	0.000412503	-0.157104		Q8C1A5	Thop1	1.38306e-08	0.19471
Q91Y86	Mapk8	0.00204731	-0.15321		Q9D0F3	Lman1	0.000119305	0.217817
Q8BGB7	Enoph1	4.10475e-05	-0.243537		Q8JZQ9	Eif3b	0.00871065	0.0460532
Q9DCZ1	Gmpr	0.000300603	-0.278545		O88998	Olfm1	0.00105389	-0.164226
Q9D8P4	Mrpl17	0.0287788	0.0782924		Q3UVR3	Ttbk2	0.00269662	-0.312896
Q3TDK6	Rogdi	0.0171987	-0.14014		P58390	Kcnn2	0.00151313	0.115589
Q9R0D8	Wdr54	0.00123083	-0.124033		Q6PHZ2	Camk2d	0.00150484	0.16277
Q5NCF2	Trappc1	0.0138498	-0.0785775		P11881	Itpr1	2.74964e-09	-0.57355
Q9JKW0	Arl6ip1	0.012825	-0.102715		A6H8H5	Kcnb2	0.00114844	-0.137235
P48428	Tbca	0.00159333	0.103708		Q8BM65	Nyap2	0.027562	-0.0978591
Q9EPN1	Nbea	0.00185821	-0.168216		O55017	Cacna1b	0.00380387	-0.104236
O09159	Man2b1	0.0176845	0.263876		Q9QYJ3	Dnajb1	3.50443e-05	-0.140092
Q8BH60	Gopc	0.000519333	0.131355		P40237	Cd82	0.00222339	-0.198057
Q8C129	Lnpep	1.02148e-05	0.143223		P60764	Rac3	1.2637e-07	-0.462238
Q9EQ80	Nif3l1	0.000125045	-0.12716		Q3UMT1	Ppp1r12c	0.0107712	-0.0459383
Q8BGA3	Lrrtm2	0.013588	-0.21082		P70452	Stx4	6.60271e-05	0.247001
P62983	Rps27a	0.00182841	0.210558		Q62407	Speg	0.000941284	-0.151149
Q8C437	Pex5l	5.72675e-09	-0.305522		Q8C729	Hycc2	0.036181	0.0843658
P14206	Rpsa	0.00186258	0.1883		Q8CI32	Bag5	4.15337e-06	-0.149044
Q06890	Clu	0.0135292	1.29378		Q8BVI5	Stx16	8.17511e-05	-0.272568
Q923M0	Ppp1r16a	0.0194915	-0.115355		Q9JIF7	Copb1	0.00417313	0.0671885
Q9D0R2	Tars1	0.0137341	0.0789778		O08528	Hk2	0.000324937	0.195468
P52189	Kcnj4	0.00149533	-0.24413		Q64337	Sqstm1	0.0454425	0.0765541
Q8BNE1	Tcaf1	0.00811176	0.0906312		P53995	Anapc1	4.12331e-06	-0.140163
Q8VHN8	Nudt16l1	8.24198e-05	-0.267543		Q6NZJ6	Eif4g1	0.000203894	0.102236
Q9D3D9	Atp5f1d	0.0108147	-0.0884187		Q9JHZ2	Ankh	0.0009526	0.124694
Q9Z2U0	Psma7	0.019078	0.0827591		O55192	Slc6a2	0.00167889	-0.342945
Q8K0C9	Gmds	0.00757697	-0.0819695		P19253	Rpl13a	0.00111755	0.141332
Q8K1Z0	Coq9	0.0175171	-0.100712		Q80X85	Mrps7	0.0203897	0.0867875
Q8K1A5	Tmem41b	0.00605498	0.169028		E9Q4P1	Wdfy1	0.00601073	0.131244
Q9QXT8	Kcnip3	4.74018e-05	0.408394		Q8BH43	Wasf2	0.00511869	0.118328
Q9CWP6	Mospd2	0.00249384	0.172298		E9PUL5	Prrt2	3.60031e-06	-0.894832
Q6NXN1	Szrd1	0.00272798	0.168895		Q99L88	Sntb1	0.000915432	0.174902
P35802	Gpm6a	5.99707e-05	-0.456799		Q64669	Nqo1	0.00388777	0.360837
Q61599	Arhgdib	3.82699e-06	0.768379		Q9ESJ4	Nckipsd	1.82526e-06	-0.212956
Q9Z0H8	Clip2	0.00164549	-0.109592		Q8R3G1	Ppp1r8	4.31507e-05	-0.16794
P17427	Ap2a2	0.0423685	-0.131535		Q6PFE7	Tmeff1	9.46744e-05	-0.180204
Q5SXY1	Specc1	0.00202895	-0.181764		P70372	Elavl1	0.000266494	-0.0921302
A2AHG0	Lzts3	2.29634e-07	-0.403569		Q99K23	Ufsp2	0.000727809	-0.0867312
Q9Z1Z0	Uso1	0.0143472	0.0811052		Q566J8	Coq8b	0.00153397	0.154521
P97411	Ica1	2.93581e-06	-0.19126		Q9EQG9	Cert1	0.00168455	-0.0973799
Q8BGY7	Fam210a	0.0018907	-0.182567		Q9D1H7	Get4	0.000173133	-0.106605
Q99PI5	Lpin2	0.0251825	0.108175		Q5DU41	Lrrc8b	0.00493868	-0.0726533
Q80U35	Arhgef17	0.00874098	-0.216866		A8Y5H7	Sec14l1	0.000412375	-0.0798407
Q8BTH8	Csnk1g1	0.000872827	-0.177862		Q3UHK1	Slc2a13	2.18809e-10	0.534836
P53026	Rpl10a	0.00314239	0.188528		Q9DBH5	Lman2	0.000121888	0.212811
Q8C1Y8	Ccz1	0.000826569	-0.106171		P11983	Tcp1	0.000684396	0.0591085
P22366	Myd88	0.00600235	0.134435		Q8QZY6	Tspan14	0.000818438	0.182164
Q61016	Gng7	0.0180043	-0.28086		Q9QWW1	Homer2	8.59665e-09	-0.73772
Q8BPB5	Efemp1	0.0167012	0.765247		Q62283	Tspan7	0.000394158	-0.116692
Q8CCB4	Vps53	0.00722885	-0.0940211		Q9DC61	Pmpca	1.13337e-05	-0.136388
Q8R555	Crtac1	0.000237208	0.144403		Q8CAA7	Pgm2l1	0.000956352	0.112102
Q9CQC6	Bzw1	0.0131798	0.145049		Q91V04	Tram1	0.0323856	0.0998092
Q9D7G0	Prps1	1.19758e-05	-0.283543		A2A432	Cul4b	0.000633662	-0.113495
Q3UHQ6	Dop1b	0.000579854	-0.136228		P97298	Serpinf1	7.12145e-06	0.494286
Q9JJZ2	Tuba8	0.0178526	-0.158908		Q91VU6	Dcaf11	0.000416564	-0.126274
P63323	Rps12	0.000113777	0.224264		O54984	Get3	0.000474609	-0.113773
Q68EF8	Rapgefl1	4.42501e-06	-0.328794		P63085	Mapk1	0.00286931	-0.137027
Q9CZL5	Pcbd2	0.0096334	-0.163111		Q9CZ42	Naxd	0.0170252	-0.0367844
P47753	Capza1	0.00481543	0.0782013		Q7TMM9	Tubb2a	0.00039017	-0.209766
Q61609	Slc20a1	7.64722e-06	0.429556		Q71FD5	Znrf2	0.0142307	-0.106833
Q8JZL3	Thtpa	0.0104741	-0.135925		P60487	Pdxp	8.66286e-09	-0.424358
P62192	Psmc1	0.0112335	0.0693891		P68254	Ywhaq	1.80514e-06	-0.235216
Q8BSY0	Asph	5.7965e-05	0.321676		Q04447	Ckb	0.00114589	0.122996
Q8BZ97	Prdm8	0.00117031	-0.223486		Q8BGB7	Enoph1	3.35165e-06	-0.243169
A2A699	Fam171a2	2.81228e-07	-0.310651		Q9DCZ1	Gmpr	8.86058e-10	-0.318256
P57776	Eef1d	8.25945e-07	0.171154		Q920N7	Syt12	0.0058794	0.120144
Q8K3F6	Kcnq3	0.000218417	-0.185688		Q9D8P4	Mrpl17	0.000127694	0.0881801
Q61166	Mapre1	0.0027419	0.169818		Q5NCF2	Trappc1	0.0250079	-0.0677865
P61089	Ube2n	0.00720586	-0.138585		Q8BY87	Usp47	0.000860179	0.0613489
Q99P72	Rtn4	0.0460046	-0.0848606		Q9EPN1	Nbea	1.53606e-06	-0.188932
P14602	Hspb1	0.000109154	1.52246		O09159	Man2b1	1.44757e-05	0.178221
Q5NCE8	Mrs2	0.032733	-0.0716801		Q8BH60	Gopc	8.28415e-05	0.110613
Q80TQ2	Cyld	6.74817e-05	-0.171392		Q8C129	Lnpep	0.000118033	0.119775
Q80WS3	Fbll1	0.0147698	-0.166942		P99029	Prdx5	0.0107682	0.11172
O70458	Osmr	0.0190171	0.302543		Q924K8	Mta3	0.00192605	-0.125584
Q64324	Stxbp2	0.00898691	0.141584		Q9EQ80	Nif3l1	3.49155e-06	-0.197806
P47740	Aldh3a2	0.0233948	-0.0757446		Q8BIJ7	Rufy1	0.0337129	-0.0832987
O35474	Edil3	0.00148609	0.229996		Q3U319	Rnf40	0.00775633	-0.0722661
P15327	Bpgm	0.0451431	0.173651		Q8BGA3	Lrrtm2	0.000111955	-0.206269
Q9Z218	Dpp6	1.44327e-05	-0.261553		Q9D1P0	Mrpl13	0.000643027	0.0803399
Q9WV95	Phlda3	0.0278249	0.161331		Q8BSA9	Tyw3	0.0207392	-0.130958
Q8C739	Fam110b	0.0205764	-0.209805		Q8C437	Pex5l	1.47835e-06	-0.252971
Q91V51	Ttll1	0.0394567	-0.0892906		P14206	Rpsa	0.0459142	0.0780399
Q8R3Q2	Ppp6r2	1.65199e-05	-0.159935		Q06890	Clu	6.11864e-08	1.52064
Q64487	Ptprd	0.000183151	-0.209756		Q9D0R2	Tars1	0.000346248	0.0797014
Q61475	Cd55	0.0498491	-0.171455		P52189	Kcnj4	0.000163236	-0.19273
Q8K221	Arfip2	0.00548924	-0.12694		Q8BNE1	Tcaf1	0.000581875	0.107174
Q8VD66	Abhd4	0.0442008	0.176174		Q8VHN8	Nudt16l1	0.00242307	-0.160726
Q9ES34	Ube3b	7.1619e-06	-0.166486		Q9Z2U0	Psma7	0.000527105	0.12107
Q99L45	Eif2s2	0.0050173	0.135704		P62317	Snrpd2	0.000652871	-0.137585
Q8CJ19	Mical3	0.00204395	-0.0882258		Q8K0C9	Gmds	0.000981698	-0.075285
Q923L3	Csmd1	0.00731058	-0.0738938		Q9JLB2	Pals1	0.0359332	0.0675702
Q9Z1T6	Pikfyve	0.00115663	-0.0696785		Q8K1Z0	Coq9	0.00273084	-0.165239
E9Q7X7	Nrxn2	8.36823e-05	0.298223		Q8K1A5	Tmem41b	0.0276278	0.100631
Q64105	Spr	0.0467108	-0.0773091		Q9QXT8	Kcnip3	6.77007e-07	0.408667
P10922	H1-0	0.00801858	-0.232389		Q8BL97	Srsf7	2.79737e-06	-0.14685
Q99K01	Pdxdc1	3.08697e-05	0.140823		P35802	Gpm6a	2.35211e-05	-0.481352
Q99JF8	Psip1	0.0114957	-0.116577		Q91ZR2	Snx18	0.0102248	0.0716915
Q01063	Pde4d	0.000601251	-0.298411		Q8BGT7	Smndc1	0.000853544	-0.192476
Q62261	Sptbn1	1.21134e-08	-0.265476		Q9Z0S6	Cldn10	0.0316818	0.0921459
Q8BK62	Olfml3	0.00552931	0.971324		Q6GQT5	Tmem151a	0.000679245	-0.164835
Q9DAZ9	Zfyve19	0.00252234	-0.107464		Q6A051	Atrnl1	0.00862844	-0.193244
P51855	Gss	0.00324797	-0.104753		Q921M3	Sf3b3	0.000427508	-0.0792084
P17515	Cxcl10	0.0227224	0.716343		P68510	Ywhah	0.0119753	-0.131849
Q9CR61	Ndufb7	0.0428005	-0.0613165		Q61599	Arhgdib	7.44792e-08	0.750138
Q7TPS5	C2cd5	1.83615e-05	-0.177627		Q9Z0H8	Clip2	7.24803e-05	-0.0877469
Q6P9J9	Ano6	0.00317018	0.209934		Q8BH95	Echs1	0.00109123	-0.117084
Q9CY52	Thg1l	0.046286	-0.0727353		P17427	Ap2a2	0.00485898	-0.127084
Q9ERN0	Scamp2	0.0491674	0.179737		Q5SXY1	Specc1	1.8441e-06	-0.241741
P56959	Fus	0.0162966	-0.107977		A2AHG0	Lzts3	2.17532e-07	-0.315838
P97390	Vps45	3.89682e-05	-0.169927		Q9Z1Z0	Uso1	0.000136484	0.0846786
Q60737	Csnk2a1	0.00105481	-0.122808		P97411	Ica1	1.85943e-06	-0.16093
B1AXV0	Frrs1l	0.00375958	-0.254185		Q8BGY7	Fam210a	1.9219e-05	-0.249992
P63087	Ppp1cc	0.00559932	-0.179813		Q99PI5	Lpin2	0.019311	0.084425
P61021	Rab5b	0.000378921	-0.219132		Q80U35	Arhgef17	9.75125e-06	-0.284899
P62281	Rps11	0.000994084	0.238706		Q8BTH8	Csnk1g1	0.0167344	-0.0862417
Q8K4G5	Ablim1	2.02355e-05	-0.136013		P53026	Rpl10a	0.0379107	0.070142
Q2WF71	Lrfn1	2.16731e-05	-0.140278		Q8C1Y8	Ccz1	0.00148509	-0.0702605
Q9DCJ9	Npl	0.000901709	0.418171		Q9WUA2	Farsb	0.00314526	-0.0636153
Q8BWF0	Aldh5a1	0.00138184	-0.131025		P22366	Myd88	0.0134145	0.11411
Q8VCQ3	Nrbf2	0.00122478	-0.15224		Q9CWM4	Pfdn1	0.0260154	-0.215433
P16283	Slc4a3	1.19793e-05	-0.216847		Q61016	Gng7	1.97404e-05	-0.516028
Q9CYW4	Hdhd3	0.0301835	0.0980055		Q8BP48	Metap1	0.0042194	-0.0719907
Q8VDS4	Rprd1a	0.00622567	-0.0807939		Q60675	Lama2	3.67866e-05	0.121638
P29758	Oat	0.00195491	0.149161		Q8BPB5	Efemp1	2.47278e-07	0.553018
P00397	Mtco1	0.0472683	-0.155046		Q8CCB4	Vps53	0.00847496	-0.0701034
Q99J31	Ophn1	0.00711718	-0.0816255		Q8R555	Crtac1	0.0001851	0.119809
Q3U0P5	Entpd6	8.5361e-05	0.18657		Q9CQC6	Bzw1	3.87454e-05	0.153525
Q99L13	Hibadh	0.0137125	0.115096		Q9D7G0	Prps1	1.57646e-06	-0.363242
O88448	Klc2	0.000186734	-0.231194		Q08890	Ids	0.00145571	0.0953913
Q9CZN4	Shisa9	0.00106232	-0.249338		Q3UHQ6	Dop1b	0.00113344	-0.125573
P51125	Cast	2.42112e-05	0.218915		Q9JJZ2	Tuba8	2.8751e-07	-0.307798
Q9R190	Mta2	0.00602741	0.0985572		Q6URW6	Myh14	0.00106334	0.12
Q8CE33	Klhl11	0.010683	-0.108353		Q68EF8	Rapgefl1	5.21479e-06	-0.30977
Q9CZX8	Rps19	0.0195285	0.145749		Q9CZL5	Pcbd2	3.16762e-05	-0.155649
O70293	Grk6	2.38539e-05	-0.120747		Q61609	Slc20a1	5.67895e-06	0.578932
Q6GYP7	Ralgapa1	0.00107184	-0.105731		Q9D3P8	Plgrkt	0.00256168	0.26199
Q91YH5	Atl3	0.00253251	0.116669		Q9Z2X8	Keap1	0.00185863	-0.152101
Q8BWM0	Ptges2	0.0144479	-0.0602469		Q8JZL3	Thtpa	0.00679917	-0.14977
Q9JII6	Akr1a1	9.64857e-05	-0.161502		P62192	Psmc1	3.5823e-06	0.0909972
Q14CH7	Aars2	0.00401407	-0.0769472		Q6PAR5	Gapvd1	6.75486e-06	-0.0558393
Q9JIS5	Sv2a	5.01164e-05	-0.189897		Q8BSY0	Asph	5.28023e-06	0.251062
Q64727	Vcl	0.0006796	0.300755		Q6P5E8	Dgkq	1.89237e-06	0.170696
Q80U28	Madd	0.000627962	-0.198834		Q6P5F6	Slc39a10	0.000285965	0.1042
P62830	Rpl23	0.00566795	0.154581		Q8BZ97	Prdm8	0.00724431	-0.193572
Q9ET26	Rnf114	0.0390172	0.0966616		A2A699	Fam171a2	1.38827e-07	-0.294813
Q91WD5	Ndufs2	0.0138749	-0.0611818		P57776	Eef1d	1.27399e-05	0.13244
Q9WV34	Mpp2	3.16216e-06	-0.252627		Q9DCD2	Xab2	0.0117221	-0.0920112
Q91WM6	Eva1a	0.00037493	-0.320448		Q61166	Mapre1	0.000496152	0.171027
P35285	Rab22a	5.78625e-05	-0.157808		P61089	Ube2n	0.00108847	-0.101231
Q8VBV7	Cops8	0.0288502	-0.0703104		Q99P72	Rtn4	0.01249	-0.0876842
Q8VE52	Ogfrl1	1.5828e-07	-0.285799		Q8VE18	Smg8	0.0171186	-0.113909
Q91YM2	Arhgap35	7.67061e-05	-0.132651		P98086	C1qa	0.000248547	0.331524
Q80YA3	Ddhd1	0.0212524	0.0696678		Q9EQU5	Set	0.00597519	-0.136916
Q9R1Q8	Tagln3	0.0197698	0.121812		Q8CHX7	Rftn2	0.0183681	0.0691333
P47802	Mtx1	0.0366128	-0.0536106		P14602	Hspb1	4.44717e-05	0.958064
Q8CCM6	Timm21	0.00134833	-0.149151		Q9CQE1	Nipsnap3b	0.0304852	0.0939739
Q9D8B3	Chmp4b	0.00204694	0.0778899		Q80TQ2	Cyld	0.000294214	-0.169465
Q8CGA0	Ppm1f	1.73964e-05	-0.139889		Q80WS3	Fbll1	7.99973e-06	-0.285301
Q9CX00	Ist1	0.0369566	-0.0630915		O70458	Osmr	0.0253008	0.248034
Q6S5J6	Krit1	0.0140855	-0.0942907		Q62356	Fstl1	0.00346011	0.3631
P63034	Cyth2	0.0335851	-0.0889225		P47740	Aldh3a2	1.84236e-05	-0.112846
O35239	Ptpn9	0.00151442	-0.146257		O35474	Edil3	2.59602e-06	0.225482
Q9R226	Khdrbs3	0.030126	-0.172344		Q9Z218	Dpp6	0.000219177	-0.224814
P62880	Gnb2	0.001086	-0.201257		Q9WV55	Vapa	0.0142816	-0.119641
E9Q634	Myo1e	1.10504e-05	0.42426		O88844	Idh1	0.00296465	0.0837641
Q8BIL5	Hook1	0.0370295	0.0787432		Q8C739	Fam110b	0.00060626	-0.127742
Q9Z268	Rasal1	2.0937e-07	-0.566503		Q91V51	Ttll1	0.0465149	-0.114926
P15105	Glul	0.0199467	-0.174622		Q9QYI3	Dnajc7	0.00195183	-0.108152
E9Q555	Rnf213	0.0478474	0.284381		Q8R3Q2	Ppp6r2	1.93482e-07	-0.18771
Q9R1S8	Capn7	0.000285992	-0.144793		Q64487	Ptprd	6.21559e-07	-0.180153
Q9D1Q6	Erp44	0.00891934	0.0866423		P05555	Itgam	0.029651	0.108585
Q8K2J0	Plcd3	0.0238147	-0.226578		Q8VD66	Abhd4	0.000259218	0.253199
Q8K0E8	Fgb	0.0212427	0.274406		Q9JKF6	Nectin1	2.03983e-06	0.244357
B9EJ86	Osbpl8	0.00871093	-0.0828969		Q9CQ02	Commd4	0.0403476	0.0492551
Q08024	Cbfb	0.0047575	0.212644		P62077	Timm8b	1.29348e-05	0.234638
P59823	Il1rapl1	0.0014322	-0.220281		Q9ES34	Ube3b	0.00141712	-0.100321
O88735	Map7	7.35342e-08	-0.319177		Q9DAM7	Tmem263	0.00162015	0.130202
Q8BX90	Fndc3a	0.0017432	0.185699		P57784	Snrpa1	0.0440182	-0.0288353
P62911	Rpl32	0.0169554	0.164633		Q8K124	Plekho2	0.0304097	-0.0890665
Q8JZW5	Sh2d5	0.0252578	-0.105164		Q9CR41	Hypk	0.0127833	-0.156646
Q924M7	Mpi	0.0244311	-0.0711169		Q99L45	Eif2s2	0.0247219	0.0529461
Q8BRN9	Cc2d1b	0.0064474	0.090893		Q8CJ19	Mical3	0.0248224	-0.0594525
Q60803	Traf3	3.35715e-05	-0.164184		Q923L3	Csmd1	0.0230893	-0.0587687
P11859	Agt	4.00383e-07	0.321103		Q9Z1T6	Pikfyve	0.00504199	-0.0719795
Q9CQB5	Cisd2	0.00474736	0.104921		E9Q7X7	Nrxn2	9.06503e-12	0.456185
B9EJ80	Pdzd8	0.00899017	0.0642292		Q64105	Spr	0.000751978	-0.125102
Q9DCF9	Ssr3	0.00126575	0.198768		Q8BP27	Sfr1	0.00236359	-0.13046
A2ALK8	Ptpn3	0.0321387	-0.136902		Q9CZJ2	Hspa12b	0.0215002	0.0805671
Q60960	Kpna1	0.0123696	-0.109969		P10922	H1-0	0.000879397	-0.223675
Q3UW53	Niban1	0.016118	0.127427		Q99JF8	Psip1	5.26243e-09	-0.186267
Q9D0J4	Arl2	0.000202779	0.0800626		Q01063	Pde4d	4.44636e-07	-0.398227
Q9JLQ2	Git2	0.00554711	0.153754		Q62261	Sptbn1	4.16222e-07	-0.225633
Q8K2G4	Bbs7	0.0109615	-0.119889		Q8BK62	Olfml3	6.75631e-05	0.666836
Q9CRA7	Dmac2l	0.019897	-0.0973694		Q9QYG0	Ndrg2	4.64208e-07	0.369629
Q3TRM4	Pnpla6	0.0245631	0.0566981		P51855	Gss	3.65951e-05	-0.136693
Q9D4F2	Plpp6	0.0014388	-0.131308		P17515	Cxcl10	9.41643e-05	0.520247
Q3UGR5	Hdhd2	3.51356e-05	-0.154686		Q7TPS5	C2cd5	9.60027e-06	-0.157049
Q8C050	Rps6ka5	1.81705e-05	-0.440946		P62748	Hpcal1	3.07167e-08	0.462222
Q9WUB0	Rbck1	0.00102377	-0.145997		Q8K019	Bclaf1	0.00092894	-0.0942147
Q9JIS8	Slc12a4	0.0067135	0.291559		Q9D0Q7	Mrpl45	0.0171172	0.0625925
P19221	F2	0.00765362	0.142993		P00405	Mtco2	0.00412062	0.188219
P07214	Sparc	1.08742e-05	0.601692		P56959	Fus	1.5917e-05	-0.168208
Q99JW1	Abhd17a	0.0387999	-0.0984039		Q9WTR1	Trpv2	0.0152658	0.0707254
Q9EQZ6	Rapgef4	1.89946e-06	-0.270499		Q07079	Igfbp5	0.000134158	0.305231
Q9WV92	Epb41l3	1.70593e-05	-0.365117		P97390	Vps45	1.55569e-07	-0.192296
Q9EQP2	Ehd4	0.00905877	0.206159		Q60737	Csnk2a1	0.000404115	-0.113529
Q9WVQ1	Magi2	0.00112248	-0.148421		B1AXV0	Frrs1l	1.69742e-05	-0.27126
Q6IEE6	Tmem132e	0.000814778	-0.183202		P63087	Ppp1cc	0.00408534	-0.211438
P35486	Pdha1	0.000412162	-0.143461		P61021	Rab5b	0.000108626	-0.28993
Q8C0D4	Arhgap12	2.18881e-08	-0.381371		P62281	Rps11	0.000427459	0.140826
Q8C1B1	Camsap2	0.00384575	-0.185431		Q8K4G5	Ablim1	0.0278021	-0.128875
Q8VED9	Lgalsl	0.000180545	-0.257161		Q2WF71	Lrfn1	0.00269677	-0.0986693
Q6P2B1	Tnpo3	0.00188516	-0.0800078		Q9DCJ9	Npl	5.81515e-10	0.503543
Q8BFP9	Pdk1	0.00270447	-0.154922		Q9Z1X4	Ilf3	0.000197665	-0.132268
P46664	Adss2	0.00142161	-0.154739		P16283	Slc4a3	1.4916e-07	-0.270495
P97449	Anpep	0.0396987	0.127296		Q9CYW4	Hdhd3	0.000172634	0.362595
Q8BHS3	Rbm22	0.00218584	-0.107201		Q8VDS4	Rprd1a	0.000794815	-0.138886
P23591	Gfus	0.00531546	-0.106022		P29758	Oat	0.00414049	0.0954788
P11798	Camk2a	1.48091e-05	-0.492664		B5TVM2	Ildr2	0.0163487	-0.0970366
P42669	Pura	0.00798974	-0.102605		Q99J31	Ophn1	0.00139304	-0.0988159
Q9DBC0	Selenoo	0.00145081	-0.158856		Q3U0P5	Entpd6	6.26849e-05	0.173363
P68404	Prkcb	5.36271e-05	-0.479435		Q99L13	Hibadh	1.29281e-07	0.233784
Q69ZP3	Pnkd	1.7425e-07	-0.335311		Q8R1Q8	Dync1li1	0.000506853	-0.0929079
Q5DU31	Ipcef1	0.000624523	-0.204326		O88448	Klc2	2.58424e-09	-0.300061
Q80TF3	Pcdh19	7.35882e-05	-0.334138		Q9CZN4	Shisa9	1.0691e-05	-0.342191
Q8K0T0	Rtn1	3.04319e-05	-0.308151		P51125	Cast	0.00251341	0.219916
O08553	Dpysl2	4.83117e-06	-0.275052		Q9R190	Mta2	0.00363402	0.0758772
Q9R013	Ctsf	0.024392	-0.120378		P28352	Apex1	1.83888e-05	-0.170591
P50580	Pa2g4	0.000968194	0.15003		O70293	Grk6	3.57237e-06	-0.118752
Q9R0L6	Pcm1	0.00875537	0.0888765		Q9ERD6	Ralgps2	0.00308028	-0.155126
A2APX8	Scn1a	7.70516e-05	-0.223732		Q8BPQ7	Sgsm1	3.21867e-08	0.312001
Q7TPB0	Plppr3	5.32707e-05	-0.155181		Q9D2P4	Urm1	0.0426178	-0.114903
Q8BRT1	Clasp2	0.00203751	-0.087347		Q6GYP7	Ralgapa1	0.00826746	-0.0785589
Q8BK08	Tmem11	0.0152962	-0.085402		Q91YH5	Atl3	0.0124587	0.0809724
Q8K4P8	Hecw1	0.0193687	-0.148125		P11930	Nudt19	0.00801552	0.124434
Q9CXI5	Manf	0.00906177	0.138055		Q921C1	Gjc3	0.00135581	-0.155926
O54946	Dnajb6	2.18767e-08	-0.362847		Q8BWM0	Ptges2	0.00021262	-0.0959487
Q9ESN6	Trim2	0.0266937	-0.0830715		Q9JII6	Akr1a1	0.00392835	-0.131189
Q80X80	C2cd2l	0.000428793	-0.215841		Q9JMG3	Tmub1	9.71149e-05	-0.171901
P35564	Canx	4.89989e-05	0.172822		A2A891	Camta1	0.000460153	-0.268514
Q69ZK9	Nlgn2	6.71136e-05	-0.172376		Q14CH7	Aars2	0.00154214	-0.0809371
P23506	Pcmt1	0.000666385	-0.288836		Q64727	Vcl	4.72926e-05	0.246775
O88741	Gdap1	0.0247499	-0.104642		Q8BH82	Napepld	0.0091299	-0.211404
P48437	Prox1	0.0124099	0.241798		Q80U28	Madd	2.53046e-06	-0.222574
Q99J45	Nrbp1	7.60925e-06	0.221531		Q9WV34	Mpp2	0.0402116	-0.0679643
Q01149	Col1a2	0.0367277	0.482584		Q91WM6	Eva1a	0.0015698	-0.147289
P47856	Gfpt1	0.0003626	0.227716		P97798	Neo1	4.19375e-05	0.106079
Q9D8Y0	Efhd2	2.64371e-06	0.325696		Q810B8	Slitrk4	0.00879367	-0.100321
P05132	Prkaca	0.009318	-0.270439		P35285	Rab22a	4.16585e-07	-0.219125
O35643	Ap1b1	1.07713e-05	-0.166409		Q8VBV7	Cops8	0.0134688	-0.0465786
Q8BIW1	Prune1	0.000107262	-0.191179		O35621	Pmm1	0.0229802	0.0971799
Q8R0Y8	Slc25a42	0.00149322	0.308776		Q8VE52	Ogfrl1	9.16435e-07	-0.287983
Q505D7	Opa3	0.000567408	-0.143642		Q91YM2	Arhgap35	5.27514e-05	-0.139167
Q9JJA2	Cog8	0.023366	0.101478		Q8CA71	Shisa4	5.44081e-05	0.229341
Q6ZQ38	Cand1	0.00155989	-0.114684		Q80YA3	Ddhd1	0.0299534	0.0548038
Q8VII8	Nr3c2	0.00643908	-0.208862		Q9R1Q8	Tagln3	5.36607e-08	0.266235
Q68EF4	Grm4	1.60777e-05	-0.21449		P47802	Mtx1	0.000966708	-0.0561547
Q6NS60	Fbxo41	3.93752e-09	-0.278958		Q8CCM6	Timm21	0.0212998	-0.0702674
Q6A4J8	Usp7	0.0176058	-0.0650427		Q6PIU9	0	0.0221457	0.112242
Q9CRB8	Mtfp1	0.0197022	-0.0691719		Q8CGA0	Ppm1f	0.000363859	-0.0911839
P39098	Man1a2	4.11244e-05	0.179363		Q9CX00	Ist1	0.000837722	-0.102997
Q5QNQ6	Osbp2	0.000187546	-0.198103		Q6S5J6	Krit1	0.00463447	-0.136828
Q9D8W5	Psmd12	0.00184631	0.0960035		P63034	Cyth2	0.0010725	-0.101406
Q8BYM5	Nlgn3	0.00210461	-0.247793		O35239	Ptpn9	3.88156e-06	-0.139818
Q9CQY2	Ramac	0.00307259	-0.171613		Q9R226	Khdrbs3	5.19089e-06	-0.293748
P97314	Csrp2	0.027779	0.201166		P62880	Gnb2	0.000112509	-0.288381
O88428	Papss2	3.95997e-10	0.591782		Q9D1I5	Mcee	0.00789293	-0.127031
O88712	Ctbp1	0.00028837	-0.275549		Q78IK4	Apool	0.0103407	-0.0849965
P97412	Lyst	0.021691	-0.0854089		E9Q634	Myo1e	0.000794482	0.214402
Q9DCJ5	Ndufa8	0.0359023	-0.0747769		P51954	Nek1	0.0186967	-0.149964
P26339	Chga	3.29088e-06	1.19598		Q9CZ69	Cmtm6	0.000348466	0.245869
Q920A5	Scpep1	1.00739e-05	0.352107		Q61851	Fgfr3	0.00234599	0.152694
P97490	Adcy8	0.00273472	-0.22089		Q8CAY6	Acat2	0.0291027	0.100798
Q8BZH4	Pogz	0.0270721	-0.0879817		Q9Z268	Rasal1	6.80122e-10	-0.552744
Q80UK0	Sestd1	5.74607e-06	-0.217966		Q9Z204	Hnrnpc	0.0150308	-0.0637827
Q99KD5	Unc45a	0.0138612	0.109891		Q9CWZ3	Rbm8a	0.0365026	-0.0733323
Q8VE62	Paip1	0.000562822	-0.112194		Q9R1S8	Capn7	0.00734978	-0.08656
Q9Z0R9	Fads2	0.0148339	0.207879		Q9D3A8	Nos1ap	0.000158684	-0.201366
Q9Z0S1	Bpnt1	0.00038145	-0.127387		Q08024	Cbfb	0.0390338	0.142497
Q61598	Gdi2	6.74402e-05	0.161735		P59823	Il1rapl1	0.0332217	-0.132291
P97427	Crmp1	0.000571513	-0.269276		O88735	Map7	1.99726e-08	-0.305605
Q8R3T5	Stxbp6	0.012271	-0.322012		Q8BX90	Fndc3a	1.45852e-05	0.183571
Q9ERS2	Ndufa13	0.0185753	-0.0661752		Q8JZW5	Sh2d5	0.000720742	-0.144567
Q8CHH9	Septin8	0.000202818	-0.203582		Q924M7	Mpi	0.0311989	0.0638623
P22723	Gabrg2	1.58306e-05	-0.261943		Q7TPG8	Tafa1	0.00138719	-0.222587
Q6NS46	Pdcd11	0.0147394	0.274564		Q65CL1	Ctnna3	0.0459703	0.0792365
P13439	Umps	0.00979862	-0.119844		Q8VHQ9	Acot11	4.60471e-05	0.240908
Q9CWE0	Mtfr1l	0.0436808	-0.0927742		Q8BRN9	Cc2d1b	0.000168009	0.118812
Q923S9	Rab30	0.00976867	-0.113337		Q60803	Traf3	0.00115763	-0.117271
O88951	Lin7b	6.40085e-07	-0.39345		P11859	Agt	0.000205781	0.418401
Q9D6F9	Tubb4a	0.00936136	-0.110549		Q9QZR0	Rnf25	0.0385293	-0.11198
Q8R071	Itpka	1.51955e-05	-0.421847		Q9CQB5	Cisd2	0.00192464	0.127925
P63216	Gng3	0.00750843	-0.23575		B9EJ80	Pdzd8	7.78472e-06	0.1299
Q8BQZ4	Ralgapb	6.44657e-05	-0.100632		O88291	Znf326	0.0119536	-0.0891409
Q3UVL4	Vps51	0.00042481	-0.133966		A2ALK8	Ptpn3	2.85757e-05	-0.186576
Q9DBG3	Ap2b1	0.00116074	-0.178628		Q9JLQ2	Git2	0.0482762	0.105847
P0C1Q2	Pde11a	0.021064	-0.115915		Q9DB29	Iah1	0.0488236	-0.0486884
Q9D8L5	Ccdc91	0.0224886	-0.0852804		Q9CRA7	Dmac2l	0.0491594	-0.0799394
Q8VCH5	Rabepk	0.017213	-0.0901098		Q3TRM4	Pnpla6	0.00172313	0.107029
Q8K0U4	Hspa12a	1.64258e-07	-0.526482		Q8BMF3	Me3	0.000303864	0.292863
Q8BYY4	Ttc39b	0.00165527	0.165036		Q8C0Q9	Rapgef5	0.0198484	-0.157978
Q3TIR3	Ric8a	0.0409413	-0.0412834		Q3UGR5	Hdhd2	0.0210625	-0.0936582
Q3UFT3	Garem1	0.044602	-0.0880334		Q91Z49	Fyttd1	0.000246474	-0.112203
Q9QYB5	Add3	0.00880824	-0.145873		Q8C050	Rps6ka5	5.29343e-08	-0.476063
P58021	Tm9sf2	0.000390766	0.148643		Q9WUB0	Rbck1	5.56102e-06	-0.202751
P17439	Gba1	0.00115364	0.195566		Q61686	Cbx5	0.00134555	-0.158231
Q60967	Papss1	1.33818e-09	0.276578		Q8BFR5	Tufm	0.00114321	0.0831561
Q80VP1	Epn1	8.55106e-05	-0.223549		P07214	Sparc	7.03031e-06	0.574679
Q9QZB7	Actr10	0.00029716	-0.108154		Q99JW1	Abhd17a	0.0145322	-0.121186
Q9DB60	Prxl2b	6.59577e-07	-0.146823		Q9EQZ6	Rapgef4	5.48344e-09	-0.219908
Q32NY4	Cnnm3	0.000445579	-0.123635		O70456	Sfn	0.049351	0.157418
Q91V61	Sfxn3	0.00232077	-0.186743		Q9WV92	Epb41l3	3.26349e-09	-0.372164
P28660	Nckap1	3.61606e-09	-0.682585		Q9CQ91	Ndufa3	0.0419032	0.120818
Q9Z1M7	Large1	0.000231137	0.164877		Q9EQP2	Ehd4	0.000325584	0.151293
Q8BLS7	Sowaha	4.7158e-05	-0.373342		Q9WVQ1	Magi2	7.02638e-05	-0.106762
P21278	Gna11	3.77141e-08	-0.28222		P35486	Pdha1	0.00173563	-0.111693
Q6PD19	Armh3	0.00274912	-0.0998466		Q8C0D4	Arhgap12	1.1656e-08	-0.503638
O54991	Cntnap1	3.72368e-07	-0.23109		Q8C1B1	Camsap2	7.99791e-08	-0.160196
A0A1W2P872	Nova2	0.00012065	-0.224312		Q8VED9	Lgalsl	4.96498e-08	-0.349546
O88455	Dhcr7	0.000847344	0.224255		Q6P2B1	Tnpo3	0.000294989	-0.142453
Q80TG9	Lrfn2	0.0156867	-0.154303		Q9DB34	Chmp2a	0.00830957	-0.122912
Q62245	Sos1	0.0273778	-0.0588446		Q8K4X7	Agpat4	0.000476686	-0.14206
Q60700	Map3k12	0.0347069	-0.111106		O88196	Ttc3	0.00494737	-0.0743043
P26041	Msn	6.25054e-06	1.15777		P46664	Adss2	6.75413e-07	-0.167192
Q9JHJ0	Tmod3	0.00117881	0.217652		Q61937	Npm1	0.00692253	-0.0863471
Q8K1N1	Pnpla8	0.00140902	-0.0749123		Q9QY06	Myo9b	0.00530496	0.154625
Q8K0D5	Gfm1	0.029767	0.0608184		Q8CGC4	Lsm14b	2.71244e-05	-0.217467
Q6ZPJ3	Ube2o	0.022021	-0.0864668		P97449	Anpep	0.0064606	0.19009
Q9JMC3	Dnaja4	0.0132403	-0.0942469		Q8BHS3	Rbm22	1.29895e-05	-0.18025
Q61035	Hars1	0.0129399	0.138739		Q8BY89	Slc44a2	0.000378664	0.108434
Q9WUK4	Rfc2	0.0106431	0.150434		Q4VAE3	Tmem65	0.0326312	0.0973995
P47880	Igfbp6	0.00566765	0.857937		Q9WTQ5	Akap12	0.00116531	-0.139839
Q3URD3	Slmap	0.00534872	-0.0752959		Q91VK4	Itm2c	0.0160769	-0.0862436
Q08460	Kcnma1	0.00128927	-0.209778		P43006	Slc1a2	0.000972766	0.186822
E9Q414	Apob	0.0107211	-0.134115		O70274	Ptp4a2	0.0198343	-0.138225
Q6PDS3	Sarm1	0.0076212	-0.106581		P11798	Camk2a	1.60288e-06	-0.439577
O89114	Dnajb5	0.00689578	0.367126		Q9DBC0	Selenoo	0.000276317	-0.144169
Q9DC22	Dcaf6	0.000621473	-0.193935		P68404	Prkcb	1.38717e-08	-0.558506
Q9CZP5	Bcs1l	0.00187765	-0.0678816		Q69ZP3	Pnkd	1.59027e-06	-0.340386
P04925	Prnp	8.60137e-05	-0.297345		Q5DU31	Ipcef1	1.17182e-05	-0.246901
O55142	Rpl35a	7.19951e-05	0.29108		Q8CB44	Gramd4	0.00380584	0.068429
Q9ERE8	Tlnrd1	0.00211092	-0.24077		Q9CWN7	Cnot11	0.00239249	-0.115819
Q91VS7	Mgst1	0.00311167	0.454132		Q80TF3	Pcdh19	1.1982e-07	-0.333006
Q99PL5	Rrbp1	6.84423e-08	0.555863		Q8K1H1	Tdrd7	0.0398356	0.0957115
P97952	Scn1b	1.67697e-06	-0.145704		Q8K0T0	Rtn1	5.49631e-05	-0.452289
Q5DTT2	Psd	4.91317e-09	-0.616791		O08553	Dpysl2	1.13809e-05	-0.303265
Q8VD65	Pik3r4	0.0494164	-0.0695069		Q9QY81	Nup210	0.00568313	-0.0473936
Q9WTR6	Slc7a11	0.00475439	-0.241251		Q8VDC1	Fyco1	0.0118314	0.137845
Q91YL3	Uckl1	0.000950622	-0.0815086		P50580	Pa2g4	0.0222275	0.0564711
Q9Z2E1	Mbd2	0.0445945	0.16099		Q9JLC8	Sacs	0.00205481	0.0667045
Q3TRR0	Map9	4.74254e-07	-0.350805		Q8BGC9	Creg2	0.00241696	0.132612
Q91WA9	Abcg4	0.0138406	-0.253308		A2APX8	Scn1a	0.00109979	-0.139005
Q8K3X4	Irf2bpl	0.0107719	0.165346		Q7TPB0	Plppr3	1.83689e-05	-0.198117
Q70IV5	Synm	0.000268891	0.219178		Q9D8X2	Ccdc124	0.000107866	-0.138777
P63213	Gng2	0.0110443	-0.207745		Q8BRT1	Clasp2	4.01432e-07	-0.0997608
P63239	Pcsk1	0.00044958	0.335964		Q8BK08	Tmem11	0.013914	-0.0656559
Q9WTP6	Ak2	0.00182565	0.209701		Q8JZX4	Rbm17	0.00926155	-0.0851972
Q5SVL6	Rap1gap2	0.000909129	0.161268		Q9R0P9	Uchl1	0.0390357	0.224715
Q9DC53	Cpne8	7.00071e-08	-0.251945		O54946	Dnajb6	1.92147e-09	-0.380109
Q8R1Y2	Bmerb1	0.0404257	0.176296		Q9D287	Bcas2	0.016865	-0.084651
Q91X97	Ncald	0.00552769	-0.0791669		Q9ESN6	Trim2	0.00314053	-0.117422
Q8K1X4	Nckap1l	0.0113359	0.241815		Q8VE11	Mtmr6	0.00013804	0.132061
Q80YX1	Tnc	3.6198e-07	0.595232		Q3UIA2	Arhgap17	0.0307554	0.107138
Q91YR5	Mettl13	0.00708292	-0.0823004		Q80X80	C2cd2l	2.11527e-07	-0.253583
P60879	Snap25	1.93741e-05	-0.226837		P35564	Canx	0.00305927	0.0999532
Q7TQG1	Plekha6	0.000167986	-0.202457		Q69ZK9	Nlgn2	5.87645e-05	-0.133198
O08599	Stxbp1	4.77055e-06	-0.241027		P23506	Pcmt1	1.13076e-05	-0.323547
Q9D428	GOLGA7B	0.0204766	-0.131294		P48437	Prox1	0.00029389	0.189005
Q5SWT3	Slc25a35	0.0232666	-0.0969293		Q99J45	Nrbp1	3.90265e-07	0.240388
Q9R0H0	Acox1	2.07998e-05	0.196125		P47856	Gfpt1	8.65233e-05	0.160579
P12657	Chrm1	0.000202372	-0.26622		Q9D8Y0	Efhd2	1.23978e-07	0.463172
Q9D0I4	Stx17	0.000743548	-0.132499		P05132	Prkaca	8.04216e-05	-0.265649
Q91ZM2	Sh2b1	0.0183127	-0.113291		Q9Z2Z6	Slc25a20	0.000236319	0.122845
Q3UUJ4	Strada	0.000418211	-0.222825		Q8VEM8	Slc25a3	2.79528e-05	0.126611
P01887	B2m	0.0125922	0.914137		O35643	Ap1b1	0.000472838	-0.135947
P56389	Cda	0.0144721	0.293754		Q91VJ4	Stk38	0.020732	0.121369
Q8R0S4	Cacnb4	5.20297e-07	-0.336299		Q8BIW1	Prune1	0.000186304	-0.150296
P98078	Dab2	0.00035805	0.376086		Q8R0Y8	Slc25a42	6.50236e-08	0.56613
Q9CZX7	Pip4p2	0.020505	0.062501		Q8BH74	Nup107	0.000677726	-0.0857451
Q9CQS8	Sec61b	0.000307792	0.296511		Q6ZQ38	Cand1	9.68857e-05	-0.101577
Q9Z1B3	Plcb1	0.000280849	-0.295347		Q62425	Ndufa4	5.13563e-06	0.20262
Q3U1J4	Ddb1	0.0231937	-0.0475874		Q8VII8	Nr3c2	0.00153246	-0.201307
Q8BFW6	Entpd3	0.00196987	-0.121389		P31230	Aimp1	0.0487536	-0.061686
Q5SQX6	Cyfip2	2.29259e-10	-0.859843		Q68EF4	Grm4	0.00344785	-0.101059
Q6GQT1	A2m	0.00196443	0.652334		Q6NS60	Fbxo41	6.99447e-07	-0.240116
E9Q8I9	Fry	0.0156008	-0.23437		O35593	Psmd14	0.015146	0.0759778
Q9Z1J3	Nfs1	3.91206e-07	-0.111287		P39098	Man1a2	1.53891e-05	0.188438
Q9DCB4	Arpp21	0.00108415	0.275567		Q80UJ7	Rab3gap1	0.00039281	-0.0765998
Q9JMH9	Myo18a	0.00612159	0.0668538		Q5QNQ6	Osbp2	9.29137e-05	-0.251887
Q8BVG4	Dpp9	0.0251396	-0.0808342		Q9D8W5	Psmd12	8.18295e-05	0.121662
P28741	Kif3a	0.0116358	-0.0873647		Q8BYM5	Nlgn3	0.00044964	-0.261029
P62334	Psmc6	0.0313153	0.0685947		Q0VBD0	Itgb8	5.18332e-07	0.195637
O70362	Gpld1	0.000406224	0.249432		Q9CQY2	Ramac	0.0187837	-0.114026
Q811D0	Dlg1	0.00273099	-0.123849		Q91WJ8	Fubp1	6.14152e-06	-0.164571
P63080	Gabrb3	1.40302e-05	-0.236392		Q9CZN8	Qrsl1	0.0209865	-0.0543048
P50571	Gabrb1	0.0143796	-0.143027		O88428	Papss2	2.52822e-05	0.480118
Q91V76	0	0.0172739	0.209949		O88712	Ctbp1	2.04149e-05	-0.29093
O35449	Prrt1	6.57078e-05	-0.447292		Q8VDD8	Washc1	0.0122667	-0.0822353
Q9D172	Gatd3	0.00397806	-0.0961831		Q61481	Pde1a	0.00111217	0.172254
Q9D0L8	Rnmt	0.000757225	-0.13139		Q7TSQ8	Pdpr	0.0025628	0.0599916
Q9CPR4	Rpl17	0.00136327	0.21235		P26339	Chga	2.60631e-10	0.994931
A2RSX7	Tyw5	0.0082262	-0.116158		Q920A5	Scpep1	0.00092298	0.196
A3KFX0	Nt5c1a	0.0205525	0.116883		P97490	Adcy8	0.000838019	-0.119396
Q8R3S6	Exoc1	0.000370415	-0.137062		O54941	Smarce1	0.00012565	-0.108836
Q60739	Bag1	0.03922	0.130515		Q8BZH4	Pogz	0.0397867	-0.0635421
P61226	Rap2b	7.12332e-06	-0.362751		Q8VEK3	Hnrnpu	0.000592717	-0.180965
Q3UHD2	Gfod1	0.000554861	-0.133841		Q80UK0	Sestd1	1.04269e-05	-0.157116
Q8QZS1	Hibch	0.0186417	0.0849838		Q8CH72	Trim32	0.0117033	0.0879233
Q63959	Kcnc3	0.00013088	-0.220754		Q8VE62	Paip1	2.24891e-05	-0.14131
Q6NVE9	Pptc7	0.0283364	-0.0682731		Q9QYI5	Dnajb2	0.0121277	-0.117556
Q99NE5	Rims1	1.96779e-05	-0.363649		Q91VS8	Farp2	0.00262654	0.135655
P39688	Fyn	0.000134913	-0.152555		P62996	Tra2b	0.0274227	-0.140214
O35226	Psmd4	0.00419031	0.104367		Q571H0	Urb1	0.00889464	-0.261224
P70211	Dcc	3.37604e-09	-0.367282		Q9Z0R9	Fads2	7.02894e-05	0.266772
P27671	Rasgrf1	2.70923e-05	-0.53587		Q9Z0S1	Bpnt1	0.00145187	-0.107993
P62754	Rps6	0.0126565	0.174402		Q61598	Gdi2	1.64821e-06	0.171892
Q9D5J6	Shpk	0.0451534	-0.100311		P97427	Crmp1	1.1232e-05	-0.252914
Q91ZP9	Necab2	0.00762675	-0.133073		Q8R3T5	Stxbp6	0.0168692	-0.106074
Q8CGV2	Tph2	2.77144e-06	-0.623083		Q9ERS2	Ndufa13	0.0352668	0.0440681
Q9QUG9	Rasgrp2	5.66307e-05	-0.317828		Q8CHH9	Septin8	0.000223552	-0.191537
Q8K097	Faim2	1.76441e-06	-0.406956		E9Q5C9	Nolc1	3.2442e-06	-0.191356
Q8VHQ3	Ppp1r16b	0.0438801	-0.0848918		P22723	Gabrg2	1.22853e-07	-0.225238
Q7TSY6	Celf4	0.0494639	0.148676		P13439	Umps	0.000573798	-0.183347
Q6DFY8	Brinp2	0.0197861	-0.116069		O88951	Lin7b	5.83677e-06	-0.28464
P21981	Tgm2	0.000344439	0.407673		Q9QYE9	Plekhb1	0.00233681	0.159026
O70251	Eef1b	0.000135496	0.194452		P70349	Hint1	0.00627133	-0.197841
Q3U0M1	Trappc9	0.0459553	-0.0768609		Q9D6F9	Tubb4a	1.69377e-06	-0.184443
P48453	Ppp3cb	0.00201531	-0.182555		Q62417	Sorbs1	0.0316351	-0.0500901
Q6NXK7	Dpp10	0.00799749	-0.204239		Q8R071	Itpka	3.81452e-06	-0.392311
Q11011	Npepps	4.17689e-05	-0.155909		P63216	Gng3	2.38329e-05	-0.474462
Q99KK1	Reep3	0.0158742	0.200835		Q9R0N0	Galk1	0.000938634	0.134267
Q99N85	Mrps18a	0.00251245	0.177686		Q8BQZ4	Ralgapb	0.0032804	-0.0559783
P35980	Rpl18	0.0489678	0.14243		Q9D753	Exosc8	0.0365612	-0.140537
P97333	Nrp1	0.0256137	-0.163992		Q3UVL4	Vps51	0.000294621	-0.0921409
Q9CWK3	Cd2bp2	0.00258241	-0.134082		Q9CW03	Smc3	0.0015732	-0.0607748
Q9CSU0	Rprd1b	0.0310401	-0.084399		Q9DBG3	Ap2b1	0.0119291	-0.0909855
P49615	Cdk5	1.3741e-05	-0.176769		Q5RJH6	Smg7	0.0342076	-0.146751
Q8K4R4	Pitpnc1	0.0121786	-0.089911		Q9D8L5	Ccdc91	0.00923889	-0.107097
Q9Z0U1	Tjp2	0.00695744	0.149239		Q8VCH5	Rabepk	9.05882e-05	-0.148695
P21279	Gnaq	3.12866e-07	-0.337873		Q8K0U4	Hspa12a	3.69915e-11	-0.570813
Q8BYW9	Eogt	0.0223293	0.0634439		Q8BYY4	Ttc39b	2.82793e-06	0.299226
Q8C078	Camkk2	1.6156e-07	-0.486611		Q9WTR5	Cdh13	0.00133982	0.152625
Q9D071	Mms19	0.0177579	0.0714664		Q3TIR3	Ric8a	0.0018746	-0.108932
O35607	Bmpr2	0.000249028	-0.169043		Q3UFT3	Garem1	0.00241988	-0.126179
P60469	Ppfia3	0.000829684	-0.176646		Q6PD26	Pigs	0.00352585	-0.0666647
P28653	Bgn	0.0155425	0.251894		Q9WVG6	Carm1	0.000436736	-0.124029
P18826	Phka1	0.0115122	0.172669		Q9QYB5	Add3	0.000106453	-0.107894
Q9WTU6	Mapk9	0.00785273	-0.114476		O35381	Anp32a	0.00780007	-0.107873
Q3UHJ0	Aak1	0.000134373	-0.309062		P58021	Tm9sf2	0.00186691	0.100142
Q3U1V6	Uevld	0.0171814	-0.0976074		P17439	Gba1	2.5081e-05	0.142273
Q6ZQ82	Arhgap26	0.000112375	-0.250057		Q60967	Papss1	0.0114726	0.122315
Q9D1J1	Necap2	0.000195063	0.347095		Q80VP1	Epn1	8.2235e-06	-0.330875
Q9JKV5	Scamp4	1.37234e-05	-0.237558		Q9QZB7	Actr10	0.0195057	-0.0633826
Q61037	Tsc2	0.0148901	-0.0746005		Q9DB60	Prxl2b	0.0310563	-0.0840499
Q8BG89	Znf365	8.49186e-07	-0.365709		Q9D387	Lamp5	1.68707e-05	0.305895
Q9DB75	Cdip1	0.011411	-0.162351		Q32NY4	Cnnm3	0.00938026	-0.090049
P46412	Gpx3	0.0185996	0.223246		P28660	Nckap1	1.35612e-11	-0.640799
Q7TME0	Plppr4	0.000276689	-0.331914		Q9Z1M7	Large1	6.3735e-05	0.20155
Q9DBU0	Tm9sf1	0.000706765	0.191735		Q9DD03	Rab13	0.0123567	0.248956
Q99JF5	Mvd	0.0437732	0.270385		Q9D113	Dnlz	0.00340212	0.123826
P06797	Ctsl	9.55687e-05	0.196621		Q8BLS7	Sowaha	8.00049e-06	-0.390435
Q8VCH8	Ubxn4	0.0332558	0.0769441		P21278	Gna11	1.35338e-07	-0.296968
P0DJE0	Pet100	0.0180281	0.102545		P41233	Abca1	1.12088e-05	0.355283
P06800	Ptprc	0.00781599	0.379247		P34152	Ptk2	0.0263467	0.0434921
P56480	Atp5f1b	0.00848638	-0.0960035		F8VPU2	Farp1	0.000445314	0.211946
Q60857	Slc6a4	4.2419e-06	-0.412553		O54991	Cntnap1	1.71823e-09	-0.312613
Q61330	Cntn2	0.00411865	-0.120419		A0A1W2P872	Nova2	7.16993e-06	-0.321727
Q8BG67	Efr3a	2.95357e-05	-0.100735		O88455	Dhcr7	0.000207864	0.174735
Q91ZA3	Pcca	0.00982212	-0.0778697		Q80TG9	Lrfn2	0.00881552	-0.145524
Q9ESU6	Brd4	0.0390389	-0.116126		Q60700	Map3k12	0.0153941	-0.111696
Q99L27	Gmpr2	0.00538248	-0.0898376		P26041	Msn	7.18793e-09	0.965946
Q61220	Nell2	0.00198325	0.210697		P61961	Ufm1	0.0329939	0.0658038
Q5XPI3	Rnf123	0.00831758	-0.0784426		Q8K0D5	Gfm1	0.00075662	0.0823503
Q9CZQ9	Bbs5	0.0010853	-0.204608		P62821	Rab1A	0.0326918	0.0984316
P70193	Lrig1	0.000398306	0.234921		Q6ZPJ3	Ube2o	4.98739e-05	-0.0734019
F6W8I0	Yjefn3	0.000117246	-0.172509		Q9JMC3	Dnaja4	0.00575263	-0.112033
Q9D024	Ccdc47	0.000123711	0.180543		Q9DCC4	Pycr3	0.00558375	-0.0850544
Q9D662	Sec23b	0.000401105	0.212348		P63002	Tle5	0.0119342	-0.148955
Q3TY65	Ica1l	0.00389609	-0.118185		Q8VCC9	Spon1	0.000365279	0.190791
Q6ZQ29	Taok2	1.4354e-08	-0.257224		Q61035	Hars1	1.09174e-07	0.149796
P62855	Rps26	0.0139539	0.148297		Q9WUK4	Rfc2	0.0217262	0.119913
Q9R1V6	Adam22	2.06509e-07	-0.193951		P47880	Igfbp6	5.56087e-09	1.64593
O88561	Slc27a3	0.000908784	0.300613		Q3URD3	Slmap	0.00351364	-0.0949371
Q62418	Dbnl	1.20152e-06	-0.284285		Q08460	Kcnma1	1.52576e-07	-0.250735
Q8R100	Calhm5	0.000444631	-0.303915		E9Q414	Apob	0.0069784	-0.130783
P47759	Nsg2	0.0159797	-0.22523		Q6PDS3	Sarm1	2.89313e-05	-0.116201
Q5SV85	Synrg	0.00335185	-0.146667		O89114	Dnajb5	5.19655e-05	0.317485
Q812A2	Srgap3	0.00870638	-0.162143		Q9DC22	Dcaf6	0.00117732	-0.145547
Q9DAI2	Ift22	0.0234375	0.0673997		P54728	Rad23b	0.00160303	-0.109058
Q9ET43	Cldn12	0.043437	-0.249152		Q9D735	Trir	0.000237851	-0.158653
Q925H0	Asic2	0.00249598	-0.133659		Q501J6	Ddx17	0.000124141	-0.158881
P97789	Xrn1	0.0472142	-0.0549202		P04925	Prnp	0.000531731	-0.218715
A2AFR3	Frmpd4	0.000511556	-0.215734		P63158	Hmgb1	0.000640139	-0.188388
P62862	Fau	0.0380235	0.199124		Q9ERE8	Tlnrd1	0.00258636	-0.204099
Q8K4Z0	Lgi2	0.0159145	-0.190985		Q91VS7	Mgst1	0.000164183	0.450852
P50586	Tub	1.09771e-07	-0.312585		Q99PL5	Rrbp1	8.67977e-06	0.381939
Q62448	Eif4g2	0.0106061	0.110687		P97952	Scn1b	0.000538854	-0.140902
P0C673	Igsf11	0.0416861	0.178102		Q5DTT2	Psd	2.64369e-09	-0.593069
Q9D2M8	Ube2v2	0.0101216	-0.115594		Q9WTR6	Slc7a11	0.0133411	-0.260442
P08228	Sod1	0.000731498	-0.193546		Q91YL3	Uckl1	7.64346e-08	-0.107456
Q9D7P6	Iscu	0.0107192	-0.090668		Q8C3X2	Ccdc90b	0.00723133	0.114223
Q99KR3	Lactb2	0.0021294	0.181805		Q3TRR0	Map9	9.65488e-08	-0.31441
Q6QWF9	Camk2n1	0.007291	-0.178076		Q91WA9	Abcg4	0.0038961	-0.35426
O54774	Ap3d1	0.00260027	-0.100527		Q70IV5	Synm	7.01499e-05	0.266368
Q9R0Q6	Arpc1a	0.00161986	-0.309019		P63213	Gng2	9.60443e-05	-0.300247
P09671	Sod2	0.00103939	-0.138032		P63239	Pcsk1	2.55836e-08	0.645993
Q8CC35	Synpo	0.00765613	-0.162425		Q3KNM2	Marchf5	0.0137626	0.0645089
Q8BME9	Cbln4	0.0330495	-0.194896		Q9WTP6	Ak2	8.39529e-05	0.239053
D3YUB6	Btbd8	0.0181493	-0.0868852		Q5SVL6	Rap1gap2	3.36434e-08	0.308564
Q9QXS6	Dbn1	0.000917242	-0.304163		Q9CRC3	0	0.00521422	-0.142657
P62080	Tspan5	0.0187879	-0.150218		Q9DC53	Cpne8	6.40349e-05	-0.273437
Q8BHF7	Pgs1	0.0274567	-0.089844		Q8R1Y2	Bmerb1	1.3692e-06	0.325783
Q9CZY3	Ube2v1	0.00707671	-0.17875		P62897	Cycs	0.00991465	0.17439
Q8R180	Ero1a	0.0255069	0.101704		Q8K1X4	Nckap1l	0.00131742	0.115279
Q8CI43	Myl6b	0.0374923	-0.0876269		Q80YX1	Tnc	3.06559e-10	0.918977
Q3U0S6	Rasip1	0.0397049	0.0712821		Q9WTX2	Prkra	0.0186568	-0.114012
Q14CH0	Fam171b	2.91203e-07	-0.241649		Q91YR5	Mettl13	4.59603e-05	-0.104659
Q6P5E4	Uggt1	0.00119995	0.0951769		P60879	Snap25	6.75858e-05	-0.277071
Q5GH67	Xkr4	1.10983e-06	-0.269373		Q9DC40	Telo2	0.0147905	-0.0731776
Q9JLN9	Mtor	0.001166	-0.0525699		P63115	Slc7a10	0.000263783	0.225658
Q62132	Ptprr	0.0358704	-0.131066		Q7TQG1	Plekha6	3.99794e-07	-0.286535
P23116	Eif3a	0.00647947	0.122661		O08599	Stxbp1	0.000313391	-0.162905
Q9D9S3	Rwdd2a	0.0177807	-0.251942		Q9D428	GOLGA7B	0.0087516	-0.0673788
Q8R3V5	Sh3glb2	1.04439e-06	-0.28669		Q5SWT3	Slc25a35	0.0138962	-0.129508
Q9CXS4	Cenpv	0.000531704	-0.274821		Q9R0H0	Acox1	0.000233658	0.15427
P40124	Cap1	0.0132103	0.152136		P12657	Chrm1	1.47337e-05	-0.353393
O89079	Cope	0.00136331	0.149832		Q9D0I4	Stx17	0.0233167	-0.0956712
Q8CHT1	Ngef	2.47197e-05	-0.339613		Q91ZM2	Sh2b1	0.0173361	-0.0991664
Q8BWY4	Mblac1	0.0229019	-0.0729692		Q3UUJ4	Strada	0.00276392	-0.17199
Q9CR89	Ergic2	0.0499307	0.113734		P01887	B2m	0.000810291	0.72262
O35166	Gosr2	0.000346516	0.170079		P56389	Cda	7.10404e-08	0.630136
Q8BIF2	Rbfox3	0.0178165	-0.117084		Q8R0S4	Cacnb4	2.73353e-07	-0.285193
Q99JR1	Sfxn1	0.0101836	-0.0876441		P98078	Dab2	0.0478647	0.226342
Q9Z2I2	Fkbp1b	0.00180909	-0.206777		Q9CQS8	Sec61b	0.0308514	0.130897
P21107	Tpm3	1.20282e-05	-0.312349		P61215	Ca10	0.0258485	0.182678
Q91Z53	Grhpr	1.24705e-05	-0.198111		Q9Z1B3	Plcb1	1.11489e-06	-0.272444
Q80ZJ1	Rap2a	8.47119e-05	-0.283524		Q8CFV9	Rfk	0.0090934	0.0915771
O08582	Gtpbp1	8.78972e-06	-0.114008		Q8VE33	Gdap1l1	6.107e-05	0.192796
O08788	Dctn1	5.84577e-05	-0.100969		Q3U1J4	Ddb1	0.0130911	-0.0415018
O08709	Prdx6	0.0187667	0.586982		Q8BFW6	Entpd3	9.46357e-05	-0.205922
Q9QUH0	Glrx	0.000316082	-0.205311		Q5SQX6	Cyfip2	8.03615e-11	-0.836311
P30275	Ckmt1	0.000160823	-0.131618		Q6GQT1	A2m	0.00154786	0.413066
Q99MN9	Pccb	0.00278011	-0.0817037		E9Q8I9	Fry	5.16529e-05	-0.140546
Q8BTF8	Ralyl	2.0796e-06	-0.295552		Q9Z1J3	Nfs1	9.61556e-05	-0.116953
P18242	Ctsd	0.000692342	0.606664		Q9DCB4	Arpp21	1.72352e-05	0.404174
Q91W61	Fbxl15	0.0286441	-0.0824413		Q9JMH9	Myo18a	5.54239e-08	0.136329
E9Q7G0	Numa1	0.043199	-0.0442629		Q8BVG4	Dpp9	0.000349915	-0.118294
Q69ZF3	Gba2	0.0242888	-0.163933		Q9CYR0	Ssbp1	0.000217512	0.145086
Q9JIA1	Lgi1	6.06298e-06	-0.272842		P62334	Psmc6	0.00010283	0.0716538
Q6RI63	Fam120b	0.000137607	-0.133852		O70362	Gpld1	2.19266e-06	0.296806
P13020	Gsn	0.000782855	0.352011		P63080	Gabrb3	2.94532e-05	-0.262233
Q9JJK2	Lancl2	8.15836e-05	-0.16514		P50571	Gabrb1	0.0442025	-0.083405
Q8CIH5	Plcg2	0.00555271	0.446034		Q91V76	0	3.78597e-07	0.279424
Q8BG92	Clvs2	1.01577e-07	-0.322118		O35449	Prrt1	2.03679e-08	-0.572676
Q64444	Ca4	5.17143e-05	-0.567912		Q9D172	Gatd3	0.00943184	-0.091078
Q6PFD5	Dlgap3	0.000111646	-0.240484		Q9DBL7	Coasy	0.000416091	0.0961099
O70443	Gnaz	0.00010707	-0.238469		Q9D0L8	Rnmt	0.000181952	-0.160096
Q9JI91	Actn2	0.00158744	-0.293945		Q9CPR4	Rpl17	0.0450182	0.0572419
Q9D8S3	Arfgap3	0.00639549	0.238936		Q91X56	S1pr5	0.00166416	-0.226591
Q9JLV5	Cul3	0.0101379	-0.117902		A2RSX7	Tyw5	8.27109e-05	-0.138027
Q91VD9	Ndufs1	0.0044821	-0.0908182		Q61879	Myh10	0.00018679	0.1352
P55288	Cdh11	4.19985e-05	-0.168749		A3KFX0	Nt5c1a	7.3172e-06	0.283721
Q8R550	Sh3kbp1	0.0409598	-0.0811608		Q8R3S6	Exoc1	4.37025e-05	-0.0988584
Q8BXA0	Lrfn5	0.013033	-0.111171		Q60739	Bag1	0.000449141	0.140649
Q8R1F1	Niban2	1.87832e-08	0.608984		P61226	Rap2b	9.59249e-06	-0.361641
Q9DB20	Atp5po	0.00179309	-0.123791		Q3UHD2	Gfod1	0.000405998	-0.0795231
A2AAY5	Sh3pxd2b	0.0413119	0.294583		Q8R238	Sdsl	2.09382e-05	0.264509
Q9QYS9	Qki	6.27918e-05	0.183153		Q8QZS1	Hibch	0.000134644	0.0972912
Q64511	Top2b	0.00443602	0.0904055		Q63959	Kcnc3	0.00385392	-0.142104
P17563	Selenbp1	0.0329783	-0.109301		Q925G2	Cybrd1	0.00017729	0.310103
Q80UP5	Ankrd13a	0.0197335	0.114526		Q99NE5	Rims1	5.76918e-07	-0.375562
Q9JJA9	Tamalin	0.00622762	0.346535		P39688	Fyn	6.28766e-06	-0.158027
Q9JHQ5	Lztfl1	0.0491859	-0.037611		Q9CY57	Chtop	0.0224637	-0.110209
Q61627	Grid1	0.00189728	-0.191031		Q4JIM5	Abl2	0.0119745	-0.0675328
Q9JLC4	Sorcs1	0.00865864	0.159187		O35226	Psmd4	0.000275167	0.100185
Q8C3W1		0.00269478	-0.144049		O54950	Prkag1	0.0147238	0.0818243
Q9JIK5	Ddx21	0.0408176	0.168373		P70211	Dcc	4.77459e-08	-0.367081
Q9QXW9	Slc7a8	0.000109377	-0.184105		P27671	Rasgrf1	2.82012e-07	-0.503488
Q3TDQ1	Stt3b	0.000442714	0.109998		P62754	Rps6	0.00110526	0.101613
P08553	Nefm	0.0257361	0.189685		P58158	B3gat3	0.00859532	-0.0854013
Q8VEE1	Lmcd1	0.00506203	0.0997617		Q91ZP9	Necab2	0.00406397	0.105541
Q9CXE2	Bcl7a	0.00616193	-0.279249		Q8CGV2	Tph2	5.3922e-08	-0.586531
Q8R0X7	Sgpl1	7.81194e-06	0.590049		Q9QUG9	Rasgrp2	0.000107168	-0.252595
P54763	Ephb2	1.34275e-06	-0.281824		Q8K157	Galm	0.0356507	0.191438
Q8C4X2	Csnk1g3	0.00111878	-0.141337		Q8JZP2	Syn3	6.36242e-09	0.54562
Q6PGH2	Jpt2	0.0199263	0.201433		Q8K097	Faim2	1.05463e-07	-0.544973
Q6P3D0	Nudt16	0.000320098	-0.107525		Q9WVJ5	Crybb1	0.00101458	0.125312
O89053	Coro1a	0.000185631	-0.336746		Q6DFY8	Brinp2	0.0129902	-0.0908432
Q8R0Y6	Aldh1l1	0.000210391	0.378526		P21981	Tgm2	0.0017386	0.265108
Q60949	Tbc1d1	0.0428647	-0.09479		O70251	Eef1b	0.00102118	0.143326
Q8BGT5	Gpt2	0.00993327	0.180993		Q3U0M1	Trappc9	0.0205816	-0.0614715
Q14BB9	Map6d1	0.000803417	-0.266465		P48453	Ppp3cb	0.000349903	-0.16098
O88910	Mpp3	3.74284e-05	-0.180609		Q11011	Npepps	6.86099e-07	-0.15273
P60904	Dnajc5	0.0001247	-0.230641		Q9Z0Z4	Heph	0.0354057	0.0603828
P62069	Usp46	0.000100088	-0.171156		P97333	Nrp1	6.59286e-06	-0.257551
P51807	Dynlt1	0.00330144	0.165863		Q9CQQ0	Smim8	0.0376132	0.0738492
Q8K4Z3	Naxe	0.00163422	-0.088804		Q9D1R1	Tmem126b	0.0080931	0.122679
Q8BLQ7	Slc7a4	2.7854e-05	0.708323		Q9CWK3	Cd2bp2	0.00181647	-0.147515
Q6ZPR5	Smpd4	0.04984	-0.080061		Q9CSU0	Rprd1b	7.44839e-05	-0.148678
P15379	Cd44	1.2123e-05	1.76886		P46660	Ina	0.00411961	0.158397
P70392	Rasgrf2	0.000110626	-0.153666		P49615	Cdk5	0.000106895	-0.148502
Q91VZ6	Smap1	0.0138735	-0.118949		Q8K4R4	Pitpnc1	0.00376413	0.129436
Q64433	Hspe1	0.0270543	-0.110991		Q9Z0U1	Tjp2	0.000438686	0.164473
Q9Z1T1	Ap3b1	0.00435597	0.0919619		P21279	Gnaq	2.66791e-08	-0.37597
Q9D0F9	Pgm1	0.000271964	-0.107504		Q8C078	Camkk2	7.6781e-07	-0.389712
Q78JE5	Fbxo22	0.00395242	-0.0935974		O35343	Kpna4	0.0309727	-0.0834155
P16858	Gapdh	0.000169256	-0.114373		O35607	Bmpr2	0.00160653	-0.206181
Q9D6K5	Synj2bp	0.00740994	-0.0992632		Q99020	Hnrnpab	0.000627213	-0.212467
P47879	Igfbp4	0.0125807	-0.227037		Q920B9	Supt16h	0.0175895	-0.0529144
Q8JZS0	Lin7a	3.98579e-05	-0.228986		P47857	Pfkm	1.23442e-08	0.261473
Q03137	Epha4	0.00173547	-0.400845		P60469	Ppfia3	6.54161e-06	-0.173513
Q8R104	Sirt3	0.00559273	-0.100832		P18826	Phka1	4.91196e-07	0.257292
Q91Z61	Diras1	0.00371559	-0.121112		Q3UHJ0	Aak1	6.834e-06	-0.398986
Q6I6G8	Hecw2	0.00033161	-0.155444		Q9JM93	Arl6ip4	0.00291535	-0.205776
Q64336	Tbr1	7.99948e-05	-0.361112		Q80YV3	Trrap	0.00169885	-0.0889378
Q8CAE9	Podxl2	9.99816e-07	0.349597		P02468	Lamc1	0.0492354	0.0979161
Q8BHJ7	Gabra5	1.10247e-06	-0.33551		Q3U1V6	Uevld	0.0349163	-0.123241
Q8K2C6	Sirt5	0.00346275	-0.100991		Q6ZQ82	Arhgap26	9.76072e-07	-0.264234
Q80UP3	Dgkz	2.17017e-06	-0.402747		P28665	Mug1	0.027014	0.350782
Q9R111	Gda	2.06922e-07	-0.339703		Q9D1J1	Necap2	8.93022e-07	0.27695
Q8C190	Vps9d1	0.000128635	-0.171292		Q9JKV5	Scamp4	0.000776117	-0.204372
P61082	Ube2m	0.0245678	-0.0880659		Q922J6	Tspan2	0.000197827	-0.370494
Q9QYK9	Pnck	0.00215905	-0.371195		Q8BG89	Znf365	2.45753e-07	-0.292944
P08556	Nras	0.0331693	-0.0600607		Q99JT9	Adi1	0.038514	0.0915322
P24472	Gsta4	3.21866e-06	-0.225706		Q9DB75	Cdip1	0.000221777	-0.207765
Q91ZU6	Dst	1.38173e-05	0.120204		P46412	Gpx3	0.0277567	0.257104
Q6PIC6	Atp1a3	3.49847e-06	-0.166537		Q7TME0	Plppr4	2.33659e-07	-0.398554
Q9D853	Eef1akmt2	0.00419089	-0.105035		Q99JF5	Mvd	0.00168367	0.200758
Q8CGY8	Ogt	0.000486582	-0.176545		P06797	Ctsl	0.0333516	0.0752177
Q8R2Y2	Mcam	0.0467379	0.130097		Q8VCH8	Ubxn4	0.0222838	0.0702243
Q8BLQ9	Cadm2	7.72111e-08	-0.321497		P06800	Ptprc	0.0002635	0.288351
Q9DBH0	Wwp2	0.00390825	-0.204372		Q60857	Slc6a4	9.36155e-07	-0.43857
P70677	Casp3	0.000131838	0.160698		Q61330	Cntn2	8.95979e-05	-0.159206
Q9JL04	Fmn2	1.21583e-07	-0.247863		Q922M3	Kctd10	0.0127482	-0.128373
Q3TZM9	Alg11	0.0012217	-0.144237		Q91ZA3	Pcca	1.42202e-05	-0.122828
P10518	Alad	0.000199735	-0.122971		Q9ESU6	Brd4	0.0090293	-0.143836
Q9D9V3	Echdc1	0.00574057	0.139739		Q8VEH5	Epm2aip1	0.0366071	-0.053261
Q9EQX4	Aif1l	0.0383821	-0.146724		Q99L27	Gmpr2	0.000389447	-0.0957947
Q8BTX9	Hsdl1	0.00189029	-0.0955009		Q61220	Nell2	2.61863e-05	0.166012
Q9Z127	Slc7a5	0.000203319	0.196357		Q5XPI3	Rnf123	0.00142047	-0.061996
Q71LX4	Tln2	4.54545e-07	-0.317815		P70193	Lrig1	0.0146373	0.181519
Q5DTN8	Jakmip3	0.000158723	-0.103812		Q9D024	Ccdc47	0.0012819	0.115673
Q6PE13	Prrt3	1.99177e-06	-0.17937		Q9D662	Sec23b	0.000766703	0.146312
Q9EQT6	Syt13	0.00178909	0.193208		B1AZI6	Thoc2	0.000104291	-0.0898027
Q80WB5	Ntaq1	0.0186878	-0.0886567		Q3TY65	Ica1l	0.000348721	-0.133942
Q02248	Ctnnb1	1.13732e-05	-0.120869		Q9R1P0	Psma4	0.000186916	0.113225
Q1HFZ0	Nsun2	0.0213849	0.0852578		Q6ZQ29	Taok2	7.85876e-06	-0.216238
Q9Z0H3	Smarcb1	0.0288301	0.0849617		B2RRE7	Otud4	0.0255899	-0.125589
P46460	Nsf	0.0105095	-0.154956		Q9R1V6	Adam22	3.12201e-06	-0.154427
Q9R1Z7	Pts	0.0171064	-0.124338		O88561	Slc27a3	1.60734e-06	0.258141
P62908	Rps3	0.000307963	0.217913		Q62418	Dbnl	5.1476e-06	-0.224955
Q8BYC6	Taok3	0.00019191	-0.138512		Q8R100	Calhm5	1.68799e-06	-0.374593
P82198	Tgfbi	0.00256526	0.470884		P47759	Nsg2	0.0010782	-0.301911
Q9JJV5	Cacng3	0.000852492	-0.316117		Q5SV85	Synrg	6.69341e-05	-0.171183
Q8C079	Strip1	0.0165233	-0.0935159		Q812A2	Srgap3	0.000493273	-0.191598
P59759	Mrtfb	3.96688e-09	-0.304597		Q9DAI2	Ift22	0.00101474	0.0985692
P06909	Cfh	0.00634815	0.343591		Q9ET43	Cldn12	0.0496821	-0.218595
Q8BLY2	Tars3	0.00322745	-0.116514		P97789	Xrn1	0.00537802	-0.0475824
Q9QUR6	Prep	0.00608538	-0.0644674		A2AFR3	Frmpd4	7.35253e-07	-0.301039
Q61704	Itih3	5.23244e-06	0.383627		P62862	Fau	0.00795009	0.170204
P61211	Arl1	0.00242248	0.116184		Q8K4Z0	Lgi2	0.00670939	-0.133134
P61971	Nutf2	0.0249533	-0.123149		P50586	Tub	6.17748e-05	-0.262395
Q3ULF4	Spg7	0.014806	-0.0416362		Q62448	Eif4g2	2.18247e-05	0.0950911
Q9WTS2	Fut8	0.0468589	0.0784998		P0C673	Igsf11	0.000819183	0.136444
Q05144	Rac2	0.00785256	0.449869		P43277	H1-3	0.0130892	-0.384305
P63056	Olfm3	0.0218344	-0.125628		Q9D115	Znf706	2.38522e-05	-0.288272
P28738	Kif5c	0.0223421	-0.0947242		P58802	Tbc1d10a	0.000164441	0.115077
Q91VT4	Cbr4	0.000289177	-0.153884		Q9D7P6	Iscu	0.00181444	-0.0926366
Q9JIQ3	Diablo	0.00827751	0.174721		Q99KR3	Lactb2	8.80409e-06	0.197413
Q91VW5	Golga4	0.0225922	0.0871763		Q6QWF9	Camk2n1	0.0459071	-0.0834982
Q8BT60	Cpne3	0.000522336	0.33277		O54774	Ap3d1	0.0332811	-0.0615273
Q6RKD8	Flrt1	0.0432993	-0.0871117		Q9R0Q6	Arpc1a	0.000361369	-0.249064
Q3UCQ1	Foxk2	0.0416564	0.0718119		O35691	Pnn	0.00590431	-0.0756586
Q3UTQ8	Cdkl5	0.00107061	-0.150647		Q9JM63	Kcnj10	2.98398e-06	0.698999
Q8R2Z5	Vwa1	0.000649744	0.099319		Q9QXS6	Dbn1	3.28575e-07	-0.320024
Q02384	Sos2	0.0039049	-0.109202		P62080	Tspan5	0.00222832	-0.208018
P21460	Cst3	0.000441093	0.526124		Q7TNG5	Eml2	0.00234921	0.0947156
P97819	Pla2g6	1.43142e-06	-0.17345		Q8BHF7	Pgs1	0.0157506	-0.143237
Q921I9	Exosc4	0.0280451	-0.112567		Q9D0K2	Oxct1	0.00445029	0.0900495
Q9JLT4	Txnrd2	0.00115856	-0.135493		Q9CZY3	Ube2v1	0.00438911	-0.171068
Q91Y63	Slc13a3	0.0239619	0.377964		Q8R180	Ero1a	2.54677e-06	0.207261
Q923G2	Polr2h	0.0111393	-0.0597782		Q8CI43	Myl6b	0.000466986	-0.151642
Q8BRV5	Kiaa1671	0.00133984	-0.45938		O88532	Zfr	3.34568e-06	-0.179151
Q61823	Pdcd4	0.00159993	-0.286205		Q8VD63	Tspyl4	0.0323479	-0.0855663
P32883	Kras	0.000164615	-0.21717		Q14CH0	Fam171b	8.37787e-08	-0.272367
Q60930	Vdac2	0.00415857	-0.0796719		Q6P5E4	Uggt1	0.00143684	0.0733466
B2RXS4	Plxnb2	0.0486485	0.143831		Q5GH67	Xkr4	8.85379e-06	-0.251263
P08207	S100a10	3.76081e-05	1.06977		Q9JLN9	Mtor	0.00562822	-0.0349636
Q62087	Pon3	0.00216326	0.446331		Q62132	Ptprr	0.03292	-0.151762
Q8R395	Commd5	0.00665917	-0.105984		P23198	Cbx3	0.000219233	-0.129941
Q8BYZ1	Abi3	0.0145869	0.216234		Q8R3V5	Sh3glb2	0.00021654	-0.185311
Q8BK64	Ahsa1	0.0223069	-0.0868092		Q9CXS4	Cenpv	4.41095e-10	-0.357481
Q9WUU7	Ctsz	0.00262262	0.815295		P40124	Cap1	0.00874637	0.149154
Q9CPW4	Arpc5	0.0338113	-0.212493		P18581	Slc7a2	0.000735676	0.193384
Q8BLK9	Rps6kc1	0.000126082	-0.151047		Q8CHT1	Ngef	0.000153709	-0.199072
Q9Z140	Cpne6	1.69098e-06	-0.442315		Q9CR89	Ergic2	0.044507	0.0857272
Q9Z2Y3	Homer1	0.000668469	-0.366904		P43274	H1-4	0.00361508	-0.136356
Q3ULJ0	Gpd1l	1.25016e-07	-0.26379		O35166	Gosr2	0.0217762	0.072906
Q3UH66	Wnk2	0.0122772	-0.0911117		Q8BIF2	Rbfox3	0.000666274	-0.13338
P20060	Hexb	0.00853949	0.529377		Q99JR1	Sfxn1	0.00978795	0.064605
Q99MR3	Slc12a9	0.0134414	0.128038		Q9Z2I2	Fkbp1b	4.26801e-05	-0.188121
Q60634	Flot2	1.6751e-05	-0.446571		P21107	Tpm3	8.1705e-07	-0.283312
Q8K4P0	Wdr33	3.3588e-05	-0.242277		Q91Z53	Grhpr	5.44202e-06	-0.214386
Q99LJ6	Gpx7	0.00691704	0.130876		Q8K0V2	Dcun1d3	0.0189224	0.215644
P16675	Ctsa	9.70914e-05	0.215491		Q80ZJ1	Rap2a	1.58268e-06	-0.318012
Q91YP0	L2hgdh	0.000421047	-0.128894		O08582	Gtpbp1	1.55634e-05	-0.121606
P57780	Actn4	4.56167e-07	0.195791		O08788	Dctn1	0.00105449	-0.0965343
Q8BJD1	Itih5	0.0212422	0.116139		O08709	Prdx6	5.302e-07	0.700526
Q3U9G9	Lbr	0.00743467	0.0866203		Q9QUH0	Glrx	0.049011	-0.0798883
P62761	Vsnl1	3.58436e-05	-0.162139		P30275	Ckmt1	0.00432069	-0.10271
P13707	Gpd1	0.00249223	0.169494		Q80UU9	Pgrmc2	0.00243752	0.0571542
Q9JL35	Hmgn5	0.0393449	-0.103926		Q99MN9	Pccb	1.31425e-06	-0.120209
P35438	Grin1	2.68504e-07	-0.420379		Q8BTF8	Ralyl	6.92038e-11	-0.389342
Q80W14	Prpf40b	0.045038	-0.109178		P18242	Ctsd	2.8304e-07	0.522016
Q9CWF6	Bbs2	0.028508	-0.123405		Q91W61	Fbxl15	0.000924965	-0.0882685
Q01730	Rsu1	0.000223726	0.271659		E9Q7G0	Numa1	3.60998e-05	-0.0985057
Q8C5W0	Clmn	0.0428673	-0.102158		Q69ZF3	Gba2	6.34281e-05	-0.0925086
Q8K382	Dennd1a	0.00345113	-0.11054		Q99M04	Lias	0.0201913	0.0718606
O88737	Bsn	0.000635203	-0.396115		Q9JIA1	Lgi1	1.0348e-05	-0.23212
Q8VCY8	Plppr2	0.000102242	-0.244808		Q6Q899	Rigi	0.00330705	0.438787
Q0VBF8	Stum	0.000740225	-0.359571		Q6RI63	Fam120b	0.000982548	-0.133653
P46978	Stt3a	3.68192e-07	0.289157		Q6A068	Cdc5l	4.32571e-05	-0.179153
O35144	Terf2	0.00185817	-0.113383		P13020	Gsn	0.000559319	0.290221
Q9WUT3	Rps6ka2	0.03197	-0.106087		Q8CIH5	Plcg2	0.00738304	0.430921
Q8BIV3	Ranbp6	0.00185216	-0.0829732		Q8BG92	Clvs2	1.31331e-06	-0.353791
Q9CZX9	Emc4	2.31898e-05	0.14784		Q64444	Ca4	1.04731e-07	-0.668237
Q8CGU1	Calcoco1	2.29142e-06	-0.241591		Q6PFD5	Dlgap3	0.00301791	-0.162192
Q8R2R9	Ap3m2	0.00174638	-0.163443		O70443	Gnaz	1.21185e-05	-0.21801
Q62559	Ift52	0.00245669	-0.157022		Q9JI91	Actn2	1.514e-06	-0.359324
Q7TT37	Elp1	0.000158842	-0.0727103		Q9D8S3	Arfgap3	8.33848e-05	0.217599
Q8BG39	Sv2b	0.00567027	-0.211854		Q9JLV5	Cul3	3.30694e-05	-0.112436
P62301	Rps13	0.0116866	0.192597		P55288	Cdh11	0.00017494	-0.150336
Q921I6	Sh3bp4	0.00112824	-0.21966		Q8R550	Sh3kbp1	0.0380608	-0.0512915
P97799	Nrsn1	0.00154534	0.489535		Q8R1F1	Niban2	2.95744e-07	0.605574
Q5IRJ6	Slc30a9	0.000318664	-0.0735416		O70252	Hmox2	0.000959662	-0.0849564
Q78IK2	Atp5mk	0.00569618	-0.103409		A2AAY5	Sh3pxd2b	0.00815078	0.251263
P62196	Psmc5	0.0099371	0.0819728		Q9QYS9	Qki	0.00458571	0.108156
Q9JLF6	Tgm1	0.00822629	1.40965		P17563	Selenbp1	0.00425626	-0.130985
Q5DQR4	Stxbp5l	0.00412134	-0.16488		Q9JJA9	Tamalin	0.000145164	0.265611
Q8BIJ6	Iars2	0.000444292	-0.0954368		Q9JIG7	Ccdc22	0.0128595	0.0552912
Q8BG95	Ppp1r12b	1.10849e-05	-0.230302		Q9JHQ5	Lztfl1	0.00202767	-0.0516233
Q6PD03	Ppp2r5a	0.000444007	-0.122084		Q61627	Grid1	0.000127485	-0.181151
Q9CQ26	Stambp	0.000308365	-0.0954823		Q9D2X5	Mau2	0.00029704	-0.167976
Q91WP6	Serpina3n	1.61446e-05	2.16051		Q9JLC4	Sorcs1	0.00372087	0.197902
P60898	Polr2i	0.0252195	-0.0881329		Q8BGZ1	Hpcal4	0.000133281	0.173569
Q6NSR8	Npepl1	0.00944801	0.149125		Q9JIK5	Ddx21	0.00917478	0.0900855
Q9R0Q3	Tmed2	2.61889e-07	0.312021		Q9QXW9	Slc7a8	0.00878059	-0.137676
Q3UJU9	Rmdn3	0.0336811	-0.0271947		Q3TDQ1	Stt3b	0.0232333	0.0761604
Q8K370	Acad10	0.0391536	0.171721		P30416	Fkbp4	0.0265466	-0.0725152
Q03059	Chat	0.0125604	-0.113029		P08553	Nefm	1.29155e-05	0.304605
Q80TT8	Cul9	3.52369e-05	-0.151721		Q61249	Igbp1	0.0445117	0.0855682
Q61792	Lasp1	0.000167855	-0.318464		Q8VEE1	Lmcd1	0.000153687	0.182367
Q8CIM7	Cyp2d26	0.0386201	0.311523		Q9CXE2	Bcl7a	0.000478329	-0.281777
Q9QYY8	Spast	0.00331899	-0.0712049		Q8R0X7	Sgpl1	2.47138e-07	0.417408
Q9ERS5	Plekha2	0.000305026	0.559055		P54763	Ephb2	5.81083e-09	-0.362611
P36552	Cpox	0.00196967	0.0775011		Q8C4X2	Csnk1g3	0.0350912	-0.0981634
Q641K1	Agtpbp1	0.0291878	-0.0971217		E9PZM4	Chd2	0.0248976	-0.160538
P70181	Pip5k1b	5.85875e-05	-0.25183		Q6P3D0	Nudt16	0.000821289	-0.141362
Q8BX94	Osbpl2	0.00108489	-0.111797		O89053	Coro1a	4.70639e-05	-0.371652
O70475	Ugdh	3.15617e-10	0.678912		Q8R0Y6	Aldh1l1	1.52934e-06	0.240654
P61458	Pcbd1	0.00183685	-0.106227		Q8BGT5	Gpt2	4.10193e-06	0.304496
Q78ZA7	Nap1l4	0.00173805	-0.0901799		Q9QX47	Son	0.0326481	-0.066539
Q9CQP2	Trappc2	0.00110518	-0.160603		P63330	Ppp2ca	0.00279008	-0.256789
Q61410	Prkg2	0.0453103	-0.115908		Q14BB9	Map6d1	0.00200599	-0.206655
Q8BHG1	Nrdc	3.15983e-05	0.114127		O88910	Mpp3	3.70903e-05	-0.126605
Q8BMI0	Fbxo38	0.0406121	-0.141369		Q3V3R4	Itga1	0.00339252	0.106396
P07309	Ttr	0.0358568	0.627443		P60904	Dnajc5	0.0024274	-0.142525
Q80TJ1	Cadps	0.000203192	-0.268872		P06151	Ldha	1.34847e-06	0.230085
P70170	Abcc9	0.00178912	-0.333828		P62069	Usp46	1.32975e-06	-0.205772
Q80TV8	Clasp1	0.038766	-0.069947		Q3UH68	Limch1	1.39777e-05	0.15383
Q9R1K9	Cetn2	0.00747045	0.157642		Q8K4Z3	Naxe	0.000109327	-0.120577
Q63810	Ppp3r1	0.000811864	-0.42126		Q8BLQ7	Slc7a4	7.07197e-09	0.869941
Q8BUV3	Gphn	0.0169263	-0.153882		Q9CQT7	Desi1	0.0351891	0.0745101
Q8C0E2	Vps26b	0.0010251	-0.155447		P15379	Cd44	3.70818e-07	1.59634
O35988	Sdc4	4.0925e-05	0.468761		P70392	Rasgrf2	0.000156615	-0.149601
P62918	Rpl8	0.00863469	0.205419		Q9Z1T1	Ap3b1	0.0463535	0.060189
Q8BXR5	Nalcn	3.47802e-05	-0.290119		P97950	Rab33a	0.0268175	0.100588
Q8VCT3	Rnpep	0.00237808	-0.0647955		Q78JE5	Fbxo22	9.83592e-05	-0.141946
Q99J27	Slc33a1	0.00432557	0.0812542		P16858	Gapdh	0.00313145	-0.0817811
B9EJA2	Cttnbp2	0.000143746	-0.23828		Q8BYJ6	Tbc1d4	0.00941983	0.0621138
Q6P9J5	Kank4	6.88139e-05	-0.171483		Q8JZW4	Cpne5	1.77846e-09	0.621038
Q9ES52	Inpp5d	0.0018567	0.451206		Q03137	Epha4	7.05162e-08	-0.612805
Q9JHU2	Palmd	0.00160742	-0.296132		Q91VH6	Memo1	0.0138824	0.09115
Q8C0T5	Sipa1l1	6.53122e-05	-0.230524		Q6I6G8	Hecw2	0.000127178	-0.0756068
Q99P88	Nup155	0.0280626	-0.0512862		Q64336	Tbr1	1.33701e-08	-0.345332
P59648	Fxyd7	3.74186e-05	-0.640647		Q9EQG7	Enpp5	0.00917203	0.0671234
P97351	Rps3a	0.00106237	0.177047		Q8CAE9	Podxl2	3.43999e-06	0.262588
O88602	Cacng2	8.77196e-05	-0.179718		Q8BHJ7	Gabra5	1.54391e-05	-0.313668
Q3TY60	Fam131b	1.25849e-05	-0.24488		Q8K2C6	Sirt5	4.06086e-05	-0.152645
B9EJI9	Tmem229a	0.00519112	0.188414		P32067	Ssb	0.00680496	-0.0676899
Q8C460	Eri3	0.000981636	-0.138608		Q8K1R3	Pnpt1	4.97948e-05	0.100516
Q811U4	Mfn1	0.00388512	0.0927212		Q80UP3	Dgkz	1.43987e-08	-0.402438
Q9JKY0	Cnot9	0.000695962	-0.0970664		Q9R111	Gda	0.0033923	-0.1627
P00493	Hprt1	0.0057731	-0.0956466		Q8C190	Vps9d1	0.000172369	-0.130177
Q9D4C9	Clvs1	0.00569309	-0.163769		P61082	Ube2m	0.00106826	-0.103685
Q5XG69	Fam169a	0.0095584	-0.147131		Q9QYK9	Pnck	5.41943e-06	-0.340014
Q6PIE5	Atp1a2	0.00606157	0.213124		P08556	Nras	0.00176767	-0.101059
Q3TGF2	Fam107b	0.020292	0.119387		P24472	Gsta4	0.0147449	-0.0901988
Q811C2	Atg4c	0.00544176	-0.101184		Q91ZU6	Dst	2.13232e-06	0.124964
Q91X58	Zfand2b	0.000426892	-0.24443		Q6PIC6	Atp1a3	0.000297997	-0.116663
Q9ET77	Jph3	1.75126e-05	-0.320201		Q9D853	Eef1akmt2	0.00832624	-0.116582
P37040	Por	0.0221981	0.134366		Q8CGY8	Ogt	1.97019e-06	-0.216891
Q6GQT9	Nomo1	0.000411404	0.130886		Q8BLQ9	Cadm2	4.28296e-05	-0.268578
P22933	Gabrd	9.87231e-06	-0.25086		Q9DBH0	Wwp2	0.00663153	-0.158816
Q62442	Vamp1	0.0128152	-0.236496		Q9JL04	Fmn2	9.38532e-09	-0.266869
Q4VA61	Dscaml1	0.0146321	-0.21833		Q3TZM9	Alg11	0.0280068	-0.0840898
Q9EPC1	Parva	0.000336871	0.226053		P10518	Alad	6.51986e-06	-0.163565
P99024	Tubb5	0.00316372	-0.122626		Q9D9V3	Echdc1	0.000726792	0.129042
P56399	Usp5	0.000401736	-0.125758		Q9EQX4	Aif1l	3.22734e-05	-0.179118
Q9WUZ9	Entpd5	1.8481e-05	0.292612		Q8K2V6	Ipo11	0.0127247	-0.0686679
Q8R3H7	Hs2st1	0.000166302	0.225699		P12787	Cox5a	0.00637105	0.123057
P48542	Kcnj6	0.0283204	-0.162613		Q9Z127	Slc7a5	3.89241e-06	0.280119
Q9Z172	Sumo3	0.000272972	-0.272646		Q71LX4	Tln2	7.94943e-09	-0.298413
D3Z6Q9	Bin2	0.00749359	0.33776		A2APT9	Klhdc7a	0.0208658	0.131316
Q8CCA0	Dcun1d4	0.00221266	-0.126992		Q5DTN8	Jakmip3	5.02819e-08	-0.145109
B2RQC6	Cad	0.00637585	0.0495756		Q6PE13	Prrt3	0.000783054	-0.177628
O54833	Csnk2a2	0.00386852	-0.169183		Q9EQT6	Syt13	0.000144564	0.211272
Q8CGC7	Eprs1	0.000210691	0.157602		Q80WB5	Ntaq1	0.00992637	-0.0916069
Q8R502	Lrrc8c	0.0198812	0.0637634		P97384	Anxa11	0.000343823	0.16054
Q8BTS4	Nup54	0.0276419	-0.0691431		Q02248	Ctnnb1	0.000734986	-0.0876801
P47962	Rpl5	0.0184604	0.157395		P46460	Nsf	0.0209727	-0.0895665
Q9JHS4	Clpx	0.0145116	0.0514174		Q9DCG9	Trmt112	0.0141511	-0.0969243
P35803	Gpm6b	5.24594e-05	-0.309921		P62908	Rps3	0.000557861	0.104115
Q8BHZ0	Cyria	0.000741677	-0.209828		Q8BLV3	Slc9a7	0.0211683	0.0691986
P26883	Fkbp1a	0.00562723	-0.139937		Q8BYC6	Taok3	5.18686e-05	-0.192012
Q3TFD2	Lpcat1	0.0381316	0.076396		Q61112	Sdf4	0.0345454	0.0778251
Q03717	Kcnb1	0.0103827	-0.102412		Q9JJV5	Cacng3	0.000938537	-0.178279
P0C192	Lrrc4b	2.14533e-05	-0.198574		Q8C079	Strip1	0.00410171	-0.0737398
Q3UUI3	Them4	0.00183058	-0.129376		Q80TP3	Ubr5	0.00792506	0.078367
Q99LH2	Ptdss1	0.02175	0.0791376		P59759	Mrtfb	1.02857e-06	-0.315465
Q9QZD8	Slc25a10	0.0173641	0.0913463		P06909	Cfh	0.00755174	0.199761
Q8BNJ6	Neto2	0.0334769	-0.110148		Q9CQ49	Ncbp2	0.0394513	-0.0618002
P63137	Gabrb2	3.66006e-05	-0.336408		Q8BLY2	Tars3	1.48517e-06	-0.165614
O35495	Cdk14	2.7952e-05	-0.230831		Q9QUR6	Prep	9.11489e-05	-0.130575
P16546	Sptan1	3.72826e-08	-0.347879		Q61704	Itih3	1.73068e-05	0.55038
E9Q137	Tex264	0.00194499	0.171558		P61211	Arl1	0.00115518	0.0935874
Q6P2L7	Golm2	0.000197012	0.237314		P61971	Nutf2	0.000776339	-0.150893
Q9CR98	Fam136a	0.0408852	-0.133796		Q5U4D9	Thoc6	0.0205433	0.212336
Q921Q3	Alg1	0.0397948	-0.146183		P63056	Olfm3	0.0135945	-0.164338
O88704	Hcn1	0.00464877	-0.134479		Q64735	Cr1l	0.0168258	-0.0599349
Q9ERR1	Ndel1	0.00191747	-0.15772		P28738	Kif5c	0.00114388	-0.099988
O35382	Exoc4	0.00119205	-0.118715		Q91VT4	Cbr4	4.26103e-07	-0.233762
Q9DCN2	Cyb5r3	1.69709e-07	0.40724		Q9CQZ5	Ndufa6	0.0263122	0.0643482
Q8BGT6	Micall1	0.00454782	0.132792		Q149F3	Gspt2	0.00159048	0.0664492
P63001	Rac1	0.00029192	-0.124488		Q8BT60	Cpne3	0.000274124	0.207043
P14873	Map1b	0.0263629	-0.137333		O35737	Hnrnph1	0.00313195	-0.179177
Q3UY34	Custos	0.000444721	-0.183811		P51655	Gpc4	1.06185e-11	0.302845
P63141	Kcna2	0.00248878	-0.216856		Q3UTQ8	Cdkl5	4.89811e-05	-0.162108
Q924D0	Rtn4ip1	0.0163136	-0.134903		Q8R2Z5	Vwa1	0.000825741	0.165949
Q8C547	Heatr5b	0.0207001	-0.0633209		Q02384	Sos2	0.00396868	-0.130135
Q9QXM1	Jmy	0.00757339	-0.150928		P21460	Cst3	2.18121e-06	0.468149
Q9Z2M7	Pmm2	0.000940639	0.119437		Q60841	Reln	0.00213166	0.0902824
P51569	Gla	0.0215734	0.136243		P97819	Pla2g6	0.00379836	-0.0910246
Q8BWU3	Fam131a	0.00540462	-0.226325		Q8K3Z9	Pom121	0.00740716	-0.115288
O88286	Wiz	0.0143104	-0.180784		P26350	Ptma	0.0139423	-0.22539
Q60714	Slc27a1	0.0431719	-0.125631		Q9JKB1	Uchl3	0.0041207	0.154884
Q9CQV7	Dnajc19	0.0273363	-0.084672		Q9JLT4	Txnrd2	0.00322845	-0.122883
Q61161	Map4k2	0.015636	-0.131911		Q91Y63	Slc13a3	1.44502e-06	0.625196
P35585	Ap1m1	0.0242525	-0.0732374		Q923G2	Polr2h	0.0471	-0.0492876
Q8JZP9	Gas2l1	0.0170313	-0.0876968		P50518	Atp6v1e1	0.00427401	0.122779
Q9D8Z6	Atg101	0.00507497	-0.117055		Q9WU78	Pdcd6ip	0.000867465	0.0633092
O08530	S1pr1	0.0356873	-0.214762		Q8BVQ5	Ppme1	0.0236684	0.0408762
Q99K10	Nlgn1	0.000264452	-0.169249		Q8BRV5	Kiaa1671	0.000389314	-0.474526
Q9R0N7	Syt7	5.9806e-07	-0.383592		Q61823	Pdcd4	0.0013903	-0.256662
Q04735	Cdk16	0.00292052	-0.0650551		Q9JJJ7	Porcn	0.00267115	-0.126406
Q571I9	Aldh16a1	0.0114787	0.157182		P32883	Kras	1.4988e-05	-0.322855
Q9JLR1	Sec61a2	0.00226591	0.172064		B2RXS4	Plxnb2	2.54614e-05	0.148026
O35089	Cnih2	3.36632e-05	-0.549616		P08207	S100a10	0.00148053	0.69501
Q8BL65	Ablim2	3.95321e-09	-0.274333		Q62087	Pon3	0.045018	0.311826
Q9DBC3	Cmtr1	0.0233417	-0.0870352		Q8BYZ1	Abi3	0.00936435	0.12238
Q61151	Ppp2r5e	0.00102808	-0.16074		Q8BK64	Ahsa1	0.0205249	-0.06815
Q99KJ8	Dctn2	0.000129288	-0.116057		Q9WUU7	Ctsz	7.30173e-06	0.570946
P63328	Ppp3ca	0.000169131	-0.421446		Q9QXA5	Lsm4	0.000100783	-0.23376
Q8K273	Mmgt1	0.00469572	0.129209		Q3UEB3	Puf60	0.000594802	-0.0575881
Q62426	Cstb	7.93526e-06	0.322134		Q8HW98	Iglon5	0.00351523	0.0874722
Q9D8U8	Snx5	0.00101003	0.103696		Q9CPW4	Arpc5	0.00328559	-0.201038
Q3UPL5	Ag2	0.0343264	0.141272		Q8BLK9	Rps6kc1	0.000287243	-0.149141
Q8VDH1	Fbxo21	2.63181e-06	-0.225318		O08810	Eftud2	0.0286478	-0.0504363
Q3TL44	Nlrx1	4.2933e-06	-0.146659		Q9Z140	Cpne6	1.15156e-06	-0.58598
Q8C1D8	Iws1	0.00912767	0.145529		Q9Z2Y3	Homer1	1.76561e-05	-0.190352
Q8K1B8	Fermt3	0.00336448	0.402576		Q3ULJ0	Gpd1l	9.14624e-10	-0.288153
Q7TNF0	Doc2a	0.0230855	0.153904		P20060	Hexb	3.19246e-06	0.358952
Q99JP0	Map4k3	0.00180958	-0.112796		Q99MR3	Slc12a9	0.0122802	0.12022
P12849	Prkar1b	0.0124564	0.146761		P35505	Fah	0.00722189	-0.108727
Q8BHJ6	Serinc5	0.0491199	-0.14762		Q60634	Flot2	4.06889e-12	-0.719909
Q9EPK7	Xpo7	2.48506e-05	-0.123741		Q8K4P0	Wdr33	1.93079e-05	-0.244349
P11835	Itgb2	0.0290205	0.439214		Q62432	Smad2	0.000225835	-0.31229
Q03141	Mark3	0.024072	-0.0837147		P16675	Ctsa	0.000248938	0.22859
Q6PHZ8	Kcnip4	6.11823e-07	-0.374635		P28798	Grn	0.000241402	0.289878
Q5DU25	Iqsec2	3.6449e-10	-0.397771		Q91YP0	L2hgdh	5.5868e-07	-0.145903
Q8CAQ8	Immt	0.00271974	-0.075773		P57780	Actn4	8.58928e-07	0.221961
Q76N33	Stambpl1	0.00517762	-0.15228		Q62351	Tfrc	0.00399193	0.118893
Q8K0G5	Eipr1	0.00193993	-0.100005		Q6P1I6	Psd2	0.000725647	0.211065
Q8C031	Lrrc4c	2.36614e-06	-0.231845		Q8BJD1	Itih5	0.000175743	0.255331
Q9WVF8	Tusc2	0.000162616	-0.260341		O55128	Sap18	0.00188706	-0.0702357
Q6PDI5	Ecpas	0.0314121	0.0445924		Q6PFR5	Tra2a	0.00293614	-0.182808
Q61290	Cacna1e	7.26999e-06	-0.235069		P62761	Vsnl1	2.42504e-05	-0.133147
P20357	Map2	0.013542	-0.1846		P13707	Gpd1	4.94247e-09	0.331623
Q91YQ3	Csdc2	0.00015705	0.196225		Q8CCS6	Pabpn1	0.00126991	-0.112594
P28663	Napb	0.0145599	-0.116082		Q9Z0H4	Celf2	5.06844e-06	-0.178008
Q6PHU5	Sort1	0.0151751	-0.106878		Q9JL35	Hmgn5	0.00222801	-0.135908
Q91ZZ3	Sncb	3.02433e-05	-0.450926		P53612	Rabggtb	0.000163993	-0.107752
Q9CQI6	Cotl1	0.00010137	0.406747		P35438	Grin1	8.02977e-09	-0.455246
Q61743	Kcnj11	0.0238897	-0.232846		Q80W14	Prpf40b	0.00249967	-0.0980179
Q9CQ85	Timm22	0.0385319	-0.0743532		Q9CPT5	Nop16	0.000609814	-0.149882
P00848	Mtatp6	0.00975823	-0.336287		Q8VDQ1	Ptgr2	0.000189718	0.121109
Q8K1T6	Ly6g6e	0.000168879	0.910581		Q9CWF6	Bbs2	0.00826511	-0.136243
P39054	Dnm2	0.0330347	0.114751		Q01730	Rsu1	5.53747e-06	0.261087
O55100	Syngr1	0.000566377	-0.260043		Q8C0K5	Slc25a16	0.000484143	0.152553
Q80YV4	Pank4	3.17517e-05	-0.148987		Q8C5W0	Clmn	7.58191e-05	-0.115421
P19258	Mpv17	0.00924371	0.206138		Q8K382	Dennd1a	0.000335823	-0.136986
Q9D7J9	Echdc3	0.0195853	0.226703		O88737	Bsn	5.88602e-06	-0.438314
P51880	Fabp7	0.0013108	0.379609		Q8VCY8	Plppr2	2.02618e-06	-0.334663
Q3UHK6	Tenm4	0.00364921	0.199598		Q0VBF8	Stum	0.000307454	-0.351721
P11352	Gpx1	0.00419726	0.1731		Q9D3E6	Stag1	0.0120418	-0.0924835
O08967	Cyth3	0.000136234	-0.269718		P46978	Stt3a	3.49031e-06	0.239639
Q8VHI6	Wasf3	5.09011e-06	-0.3865		O35144	Terf2	0.0312723	-0.0638578
Q8BM72	Hspa13	0.000288158	0.159656		Q8BIV3	Ranbp6	8.0356e-06	-0.138698
P14069	S100a6	6.69294e-06	1.97908		Q9CZX9	Emc4	0.000652719	0.0931873
Q8CDG3	Vcpip1	0.00777136	-0.0885379		Q8CGU1	Calcoco1	0.000112581	-0.164016
P97471	Smad4	0.00623974	-0.151295		Q7TT37	Elp1	0.00124153	-0.0709543
P37172	Acvr1	0.00013746	0.34783		Q8BG39	Sv2b	0.0163401	-0.164267
O35594	Ift81	0.0264473	-0.077585		Q60520	Sin3a	0.0075799	-0.0895925
P10637	Mapt	2.57306e-05	-0.3546		Q921I6	Sh3bp4	0.00867379	-0.209811
Q99K70	Rragc	0.0339589	0.0568862		P97799	Nrsn1	4.64969e-05	0.759746
Q9D4H8	Cul2	0.000591247	-0.107893		Q8BSE0	Rmdn2	0.00604205	0.189731
Q9EQJ9	Magi3	3.59064e-05	-0.199916		Q5IRJ6	Slc30a9	0.0179438	-0.0541399
Q9JKK7	Tmod2	3.81195e-05	-0.340295		Q9JHU4	Dync1h1	0.01289	-0.0380614
Q9DBR7	Ppp1r12a	0.00494997	-0.117229		P62196	Psmc5	0.00201614	0.0690506
P70699	Gaa	0.000908428	0.207182		Q9JLF6	Tgm1	1.0666e-07	1.45696
Q8BYP3	Rhof	9.45223e-05	-0.149813		Q63850	Nup62	0.0103046	-0.0816319
Q3U3Q1	Ulk3	0.00189895	-0.156546		P08775	Polr2a	0.0116411	-0.110679
Q08331	Calb2	0.0119579	0.365261		P55088	Aqp4	3.76622e-08	0.670193
Q9CPX6	Atg3	0.0139803	-0.0730712		Q8CIP5	Disp2	0.0468729	-0.105486
Q62086	Pon2	0.000722126	0.246968		Q8BIJ6	Iars2	0.0233886	-0.0497041
P70444	Bid	0.036064	-0.10045		Q8BG95	Ppp1r12b	1.35606e-07	-0.221896
Q99LE6	Abcf2	0.00407592	-0.0804882		Q6PD03	Ppp2r5a	0.000307314	-0.0962996
Q8C3F2	Fam120c	0.000503438	0.124413		Q8CH25	Sltm	0.0157343	-0.0827463
Q9QZE5	Copg1	0.000561777	0.22396		Q9CQ26	Stambp	0.000538013	-0.0589716
P06537	Nr3c1	0.00902889	-0.132728		O09111	Ndufb11	0.0279134	0.0805562
Q9D415	Dlgap1	6.92731e-11	-0.612128		Q99M80	Ptprt	0.000888226	0.146175
Q3U2A8	Vars2	0.00349904	-0.0576816		Q91WP6	Serpina3n	4.68601e-06	1.43043
Q91VR7	Map1lc3a	0.0191344	-0.204804		P60898	Polr2i	0.00953668	-0.123975
O88507	Cntfr	0.00419262	-0.155331		Q80VQ0	Aldh3b1	0.00927873	-0.0846426
Q8BM13	Olfm2	0.00403434	0.321213		Q6NSR8	Npepl1	0.00570357	0.108522
Q8BP67	Rpl24	0.00141079	0.199406		Q99PP7	Trim33	0.029906	-0.0942008
Q91XM9	Dlg2	1.16269e-06	-0.543111		Q9R0Q3	Tmed2	1.8642e-06	0.251128
Q9R1J0	Nsdhl	0.00222908	0.363654		Q9D7S9	Chmp5	0.0141822	0.0680389
P60867	Rps20	2.28105e-05	0.29329		Q9CQV5	Mrps24	0.00662701	0.123375
P46414	Cdkn1b	0.000238664	-0.115092		Q8K370	Acad10	0.000120692	0.249293
P31001	Des	0.0259482	0.184441		Q03059	Chat	0.00277069	-0.104682
Q3UH99	Shisa6	0.0100924	-0.294416		Q9JJF0	Nap1l5	0.0145368	-0.168508
P55772	Entpd1	0.00237759	0.325456		Q80TT8	Cul9	1.73756e-05	-0.118227
Q91YW3	Dnajc3	2.80594e-05	0.303826		Q8K2I4	Manba	0.0042618	-0.125665
Q80ZF8	Adgrb3	1.45406e-07	-0.287389		P11031	Sub1	3.75827e-06	-0.201582
Q9JHR7	Ide	1.4451e-05	0.157997		Q61792	Lasp1	5.07431e-05	-0.355636
P56546	Ctbp2	0.0114883	-0.179535		Q3UPH1	Prrc1	0.043199	0.11428
Q9D051	Pdhb	0.00908225	-0.114038		Q8CIM7	Cyp2d26	8.41057e-06	0.437773
Q91YQ5	Rpn1	1.02226e-07	0.236178		Q8BU30	Iars1	0.000394266	-0.0824821
Q9WTK7	Stk11	0.00196859	-0.120664		Q9QYY8	Spast	3.81894e-05	-0.113569
P11627	L1cam	1.85388e-06	-0.426351		Q9ERS5	Plekha2	4.48588e-09	0.69352
P08249	Mdh2	0.0332609	-0.0538809		P36552	Cpox	0.0292119	0.0695982
Q8BHL3	Tbc1d10b	0.000172952	-0.188294		P70181	Pip5k1b	5.10777e-05	-0.221711
P40240	Cd9	0.00267763	0.497404		Q8BX94	Osbpl2	0.0479939	-0.0765905
Q62179	Sema4b	0.0305773	-0.0647335		O70475	Ugdh	1.50968e-08	0.686847
O88520	Shoc2	9.38179e-05	-0.187684		Q3UH60	Dip2b	0.00783442	-0.0514734
Q91Z69	Srgap1	0.000857959	-0.164836		Q78ZA7	Nap1l4	0.00943104	-0.153504
Q9DCW4	Etfb	0.00975672	0.109864		Q8CGF7	Tcerg1	2.96464e-06	-0.11481
O35083	Agpat1	0.00209482	-0.118733		Q3TYD6	Lmtk2	0.00160826	-0.129801
Q9DBX2	Pdcl	0.0123202	0.0650773		Q8BHG1	Nrdc	0.000859323	0.10251
Q60875	Arhgef2	1.73912e-06	-0.292822		Q8BMI0	Fbxo38	0.0211365	-0.103554
Q62465	Vat1	0.00408307	0.117364		Q80TJ1	Cadps	2.34316e-05	-0.216863
Q62277	Syp	0.000107009	-0.24834		P70170	Abcc9	1.32622e-06	-0.424798
P49710	Hcls1	0.0075767	0.413239		Q80TV8	Clasp1	5.89903e-05	-0.0813227
P60755	Mdga2	0.00409136	-0.0717413		Q9R1K9	Cetn2	1.64917e-07	0.232172
P97927	Lama4	0.0204187	0.0685623		Q63810	Ppp3r1	9.9866e-05	-0.418949
Q9CYL5	Glipr2	0.00228351	0.63019		Q8BUV3	Gphn	0.00634748	-0.0923831
Q78J03	Msrb2	0.00973289	-0.130457		Q8C0E2	Vps26b	0.000161671	-0.117053
Q9CRC0	Vkorc1	0.0333054	0.148668		O35988	Sdc4	0.000654802	0.372397
Q9JME7	Trappc2l	0.00562456	-0.10896		P62918	Rpl8	0.00622994	0.0797453
Q5XJV6	Lmtk3	6.08352e-05	-0.252337		Q8BXR5	Nalcn	0.00055436	-0.251284
P51660	Hsd17b4	7.80271e-05	0.198215		Q8VCT3	Rnpep	0.000640763	-0.0987394
Q08093	Cnn2	0.00867695	0.279579		B9EJA2	Cttnbp2	3.43292e-05	-0.19393
Q8BLR2	Cpne4	8.71372e-05	-0.333829		Q9ES52	Inpp5d	0.0171179	0.276546
Q8K377	Lrrtm1	0.000217495	-0.399324		Q9JHU2	Palmd	3.34794e-06	-0.316625
Q9D0W5	Ppil1	0.0133301	-0.0519266		Q924A2	Cic	0.040227	-0.0469151
P23818	Gria1	0.000466699	-0.326076		Q01279	Egfr	0.013119	0.10834
Q8BFS6	Cpped1	0.00137528	0.115213		P08551	Nefl	8.19045e-06	0.315306
Q9QZ08	Nagk	0.0288688	-0.0735836		Q8C0T5	Sipa1l1	3.78621e-06	-0.198297
Q9ESK9	Rb1cc1	0.0175467	-0.0605249		Q99P88	Nup155	6.34101e-06	-0.103645
P63318	Prkcg	1.22198e-08	-0.526926		P59648	Fxyd7	3.05797e-07	-0.807551
Q00915	Rbp1	7.37221e-06	0.754013		P97351	Rps3a	0.0112099	0.0924969
A2ARS0	Ankrd63	2.97088e-06	-0.582149		O88602	Cacng2	0.000105157	-0.129451
Q80Y56	Rbsn	0.00245766	-0.101864		Q3TY60	Fam131b	0.00027404	-0.277475
Q8BH04	Pck2	7.90006e-06	-0.36633		Q8BHC4	Dcakd	0.00953582	-0.13475
Q64133	Maoa	0.0348548	0.0870242		B9EJI9	Tmem229a	0.00362247	0.239499
Q9Z1T2	Thbs4	0.00134361	0.499411		Q8C460	Eri3	0.000337188	-0.196209
Q9D061	Acbd6	6.52605e-06	-0.196223		Q9D1J3	Sarnp	0.0287326	-0.047399
Q5RJI5	Brsk1	4.57741e-05	-0.193806		Q811U4	Mfn1	0.000132401	0.113726
O88485	Dync1i1	0.000276184	-0.226876		Q9JKY0	Cnot9	0.0147572	-0.0993552
Q921G8	Tubgcp2	0.00320288	-0.0804493		P00493	Hprt1	0.0226565	-0.0550692
Q91W96	Anapc4	0.0345471	-0.0914702		Q9D4C9	Clvs1	0.000452018	-0.155554
Q8CGA4	Mturn	2.65184e-06	-0.374779		Q8BXT1	Rgs8	0.0254568	0.109269
Q3UPL0	Sec31a	0.00751906	0.0576797		Q5XG69	Fam169a	2.23618e-05	-0.255221
Q8BU14	Sec62	0.000180601	0.208868		Q6PIE5	Atp1a2	2.21086e-08	0.424424
Q9R0N5	Syt5	1.44685e-05	0.321784		P09405	Ncl	0.00833971	-0.0795798
P83510	Tnik	0.00102561	-0.174723		Q811C2	Atg4c	0.0202213	-0.10532
Q56A07	Scn2b	7.96215e-06	-0.333969		Q91X58	Zfand2b	7.14607e-06	-0.218379
P61967	Ap1s1	0.01687	-0.0819612		Q9ET77	Jph3	1.88637e-06	-0.288499
Q8CIP4	Mark4	0.00240922	-0.122407		P37040	Por	0.00175393	0.0858457
P01831	Thy1	0.000351843	-0.385569		Q6GQT9	Nomo1	7.60616e-08	0.13623
P02802	Mt1	0.00131059	0.676464		Q9CQ20	Mid1ip1	0.00249232	0.230861
P97346	Nxn	0.00933911	0.300439		P22933	Gabrd	0.000678502	-0.218761
O88587	Comt	5.82639e-05	0.177787		Q62442	Vamp1	0.034305	-0.137356
P62342	Selenot	0.0212846	0.0539463		Q9EPC1	Parva	5.3491e-06	0.246849
Q9CR57	Rpl14	0.00242519	0.22352		P99024	Tubb5	0.00393592	-0.119771
Q922Q4	Pycr2	0.00592307	-0.148343		Q8K0P3	Meak7	0.00114722	0.100858
Q91W90	Txndc5	0.00114587	0.118322		Q02780	Nfia	0.00528521	-0.153734
P32037	Slc2a3	0.023035	-0.117167		P56399	Usp5	0.00103616	-0.0691581
Q8C8T7	Elfn1	0.0153255	-0.142074		Q9WUZ9	Entpd5	3.2977e-07	0.262509
Q9QYM9	Tmeff2	0.00906196	0.108798		Q9WTX8	Mad1l1	0.000792191	-0.102161
O54754	Aox1	0.0185227	0.209542		Q9EP69	Sacm1l	0.0016632	-0.0899816
Q9D164	Fxyd6	0.016538	-0.197983		Q8R3H7	Hs2st1	0.00991264	0.184345
D3YVF0	Akap5	1.32285e-06	-0.308357		P48542	Kcnj6	0.0239933	-0.176435
Q6GQS1	Slc25a23	0.047359	-0.168018		Q9Z172	Sumo3	0.000164903	-0.336888
Q62092	Nsg1	0.00622203	-0.174654		Q61466	Smarcd1	0.00251842	-0.0989897
Q9DAR7	Dcps	0.0184132	-0.130731		Q8CCA0	Dcun1d4	0.00557076	-0.167547
Q8BN59	Larp6	4.19576e-05	-0.158622		O54833	Csnk2a2	0.000279719	-0.142916
P62881	Gnb5	0.000174603	-0.191685		Q8BT14	Cnot4	0.0241751	-0.0642605
Q9JM52	Mink1	8.71296e-05	-0.286643		P50428	Arsa	0.0334515	0.097532
Q9QUN9	Dkk3	0.0183695	0.115415		Q9CXW2	Mrps22	0.000678888	0.102678
Q80YE7	Dapk1	0.0223997	-0.0837576		Q8CG76	Akr7a2	0.00156516	0.106857
P56380	Nudt2	0.000208708	-0.161504		Q8R502	Lrrc8c	0.000131035	0.0977974
Q8BMS1	Hadha	0.0111882	0.278226		Q8BTS4	Nup54	0.00651263	-0.102057
P48318	Gad1	0.00848834	0.158752		P47962	Rpl5	0.0489007	0.0548222
Q45VK7	Dync2h1	0.0307303	-0.0787072		P84309	Adcy5	0.00225608	0.11296
Q07417	Acads	0.0259747	0.198662		P35803	Gpm6b	3.29133e-08	-0.346308
Q61831	Mapk10	0.000973619	-0.262295		Q8BHZ0	Cyria	0.0006117	-0.271507
Q99KF1	Tmed9	3.726e-05	0.271577		Q9CQ62	Decr1	7.62958e-05	0.318622
Q9ERR7	Selenof	0.000127138	0.1809		P26883	Fkbp1a	0.00239486	-0.0951717
Q8R4U7	Luzp1	0.00109206	-0.183202		Q3TFD2	Lpcat1	0.000126077	0.144271
P70205	Adcyap1r1	0.00233874	-0.209754		Q03717	Kcnb1	0.00294749	-0.0995693
Q91WG5	Prkag2	0.0342057	0.141385		O88343	Slc4a4	1.63048e-05	0.206408
Q8R088	Golph3l	0.00382468	0.303866		P0C192	Lrrc4b	3.71509e-06	-0.282455
Q80U93	Nup214	0.033924	-0.0508018		Q9DB77	Uqcrc2	0.0276069	0.0659018
Q8VE85	Prelid3a	0.000581405	-0.181703		Q3UUI3	Them4	0.0243834	-0.113642
Q9ET80	Jph1	3.16251e-05	-0.276216		Q8C3X4	Guf1	0.0157413	0.0614281
Q9R1T4	Septin6	0.000116445	-0.414105		Q9QZD8	Slc25a10	6.88656e-06	0.204457
Q6ZQI3	Mlec	0.00781219	0.125928		Q8BNJ6	Neto2	0.0298737	-0.14925
Q9CQG9	Tmem100	0.00132552	0.357195		P63137	Gabrb2	6.4818e-08	-0.329516
Q91ZN5	Slc35b2	0.000298776	0.240139		O35495	Cdk14	1.23681e-06	-0.2674
Q80YE4	Aatk	0.0411719	-0.0492384		Q8BMJ2	Lars1	0.0016011	-0.0599449
Q8CHC4	Synj1	0.000690842	-0.246192		P16546	Sptan1	5.52086e-08	-0.31269
O54784	Dapk3	0.0249612	-0.105262		Q6P2L7	Golm2	3.31055e-05	0.155005
Q91VF2	Hnmt	8.3046e-05	-0.215145		Q6A037	N4bp1	0.00125336	-0.156436
O88685	Psmc3	0.0132114	0.0875089		Q9CR98	Fam136a	0.00709462	-0.161224
Q9D1D4	Tmed10	0.0110947	0.214886		P70195	Psmb7	0.00579503	0.125942
P54775	Psmc4	0.0408781	0.0644524		Q8C181	Mbnl2	0.00514441	-0.129091
Q9Z0G0	Gipc1	0.00666427	-0.0676043		O88704	Hcn1	0.00054202	-0.149392
Q5H8C4	Vps13a	1.41817e-06	-0.213222		Q9ERR1	Ndel1	3.5403e-06	-0.208828
Q8VBT9	Aspscr1	3.75805e-05	-0.0701413		O35382	Exoc4	5.83099e-05	-0.103961
Q8C419	Gpr158	2.30015e-05	-0.188505		Q9DCN2	Cyb5r3	2.99794e-08	0.458791
Q8CJG0	Ago2	0.0372523	-0.0723593		Q8BGT6	Micall1	1.73239e-05	0.180074
P28658	Atxn10	0.0051595	0.131395		P46935	Nedd4	0.00118594	0.0410771
Q9CQ92	Fis1	0.0275358	0.0655177		P63001	Rac1	0.000586652	-0.142329
A2AV25	Fibcd1	1.12678e-10	-0.757588		P14873	Map1b	0.000420456	-0.140511
Q66L42	Map3k10	0.00098699	-0.155523		Q3UY34	Custos	8.69402e-05	-0.231246
Q8CH77	Nav1	0.00799867	-0.152621		P63141	Kcna2	1.24275e-06	-0.302916
Q2M3X8	Phactr1	1.97426e-07	-0.67166		Q6Y7W8	Gigyf2	0.0441576	-0.0480535
P47746	Cnr1	0.000614961	-0.18257		Q924D0	Rtn4ip1	0.0243762	-0.128696
P62267	Rps23	0.0110916	0.168706		Q9QXM1	Jmy	0.00224206	-0.160275
P39061	Col18a1	0.000676756	0.292001		Q9Z2M7	Pmm2	0.0260622	0.326963
Q8VBY2	Camkk1	8.21171e-06	-0.288114		P51569	Gla	0.0161717	0.141751
O89084	Pde4a	0.000391283	0.172603		Q8BWU3	Fam131a	0.000148075	-0.200523
P47915	Rpl29	0.00734265	0.185799		Q99NB8	Ubqln4	0.000266011	-0.177927
Q8R1A4	Dock7	2.61105e-05	0.0818582		Q8R3L2	Tcf25	0.0155046	-0.10114
Q8BU31	Rap2c	0.000923881	-0.124933		Q8BH86	Dglucy	4.23875e-05	0.124519
Q8BSZ2	Ap3s2	0.000384804	-0.106911		O88286	Wiz	0.00337421	-0.154283
Q80VP0	Tecpr1	0.000193676	-0.272466		Q9CQV7	Dnajc19	0.000682658	-0.191845
O35710	Noct	0.000101281	0.21761		Q8BX10	Pgam5	1.30576e-07	0.190258
Q9QZX7	Srr	3.84013e-05	-0.233933		Q61161	Map4k2	0.00249645	-0.119064
Q9CR29	Ccdc43	0.0302445	-0.139227		Q8JZP9	Gas2l1	0.0187789	-0.10676
Q9CTY5	Micu3	0.00239903	-0.219044		Q8VCF0	Mavs	0.000705022	0.130938
Q8BS40	Cptp	0.000424652	-0.190032		Q8BHD7	Ptbp3	0.0356611	-0.114953
Q9WVM3	Anapc7	0.0302927	-0.0896795		Q99K10	Nlgn1	0.0053783	-0.147997
P05480	Src	0.008901	-0.08198		Q9R0N7	Syt7	1.19765e-06	-0.465121
O55029	Copb2	8.46231e-05	0.143357		P35762	Cd81	0.00729176	-0.0927932
P70175	Dlg3	0.00699761	-0.180235		Q9JLR1	Sec61a2	0.0260017	0.135909
P45700	Man1a1	0.00346039	0.185328		Q9WUK6	Zbtb18	0.00155336	-0.204703
Q62421	Sh3gl3	0.00087347	-0.26439		O35089	Cnih2	2.04889e-06	-0.715704
Q61036	Pak3	0.000357796	-0.193529		Q8BL65	Ablim2	3.29128e-05	-0.205418
Q9D1E8	Agpat5	0.039169	0.122412		Q9DBC3	Cmtr1	0.000174293	-0.0811889
P63054	Pcp4	0.000320411	-0.264977		Q61151	Ppp2r5e	2.48939e-05	-0.152368
Q5PR69	Cracd	2.16578e-06	-0.249469		Q99KJ8	Dctn2	0.000411495	-0.107911
Q66T02	Plekhg5	0.00151155	-0.166366		P63328	Ppp3ca	4.45897e-07	-0.427797
Q7TQI3	Otub1	3.76696e-05	-0.226203		P62141	Ppp1cb	0.000603242	-0.122899
Q9CT10	Ranbp3	0.006024	-0.0882061		Q80TI0	Gramd1b	0.0180131	-0.0634904
Q920I9	Wdr7	0.00218236	-0.170765		Q62059	Vcan	4.14948e-07	0.192899
P97765	Wbp2	0.028507	-0.0689507		Q62426	Cstb	2.05101e-05	0.406431
Q60902	Eps15l1	0.000901492	-0.16959		Q9D8U8	Snx5	4.06514e-07	0.16594
P11087	Col1a1	0.0333716	0.463505		Q6P8J2	Sat2	0.0244311	0.222673
Q9CQJ6	Denr	8.83704e-05	-0.142539		Q61550	Rad21	0.0385066	-0.0535202
P47955	Rplp1	0.00185716	0.361322		Q8VDH1	Fbxo21	1.46547e-05	-0.257409
Q71B07	Dpy19l3	0.0452585	0.126963		Q3TL44	Nlrx1	7.81498e-05	-0.154723
Q9QY01	Ulk2	0.0142868	-0.15703		Q99LX0	Park7	0.0368578	-0.0871506
Q8K0X8	Fez1	0.0125486	0.247019		Q8K1B8	Fermt3	0.000348401	0.24951
Q8VDP6	Cdipt	0.00574311	-0.150143		Q7TNF0	Doc2a	0.000707296	0.187741
Q8BJH1	Zc2hc1a	0.00616869	-0.116072		P23927	Cryab	0.0063949	0.301397
P70271	Pdlim4	1.09908e-08	0.814276		Q9D7N3	Mrps9	0.0322941	0.0498152
P41105	Rpl28	0.0016523	0.221693		Q99JP0	Map4k3	3.14596e-05	-0.15185
G3XA57	Rab11fip2	5.48137e-07	-0.264261		Q8R146	Apeh	0.0001584	-0.131189
Q8C878	Uba3	0.000911987	-0.114355		P12849	Prkar1b	0.00431818	0.0971763
Q60847	Col12a1	0.000119217	0.263339		Q07813	Bax	0.00381418	0.104244
Q4KML4	Abracl	0.019781	-0.307195		Q8BHJ6	Serinc5	0.000151551	-0.297583
Q3V038	Ttc9	0.000228775	-0.219609		Q9EPK7	Xpo7	5.54331e-07	-0.115946
Q08879	Fbln1	0.0192351	0.212842		P11835	Itgb2	2.06569e-05	0.287887
Q9JKD3	Scamp5	0.00228659	-0.160036		Q03141	Mark3	0.0417476	-0.0466278
A6H8H2	Dennd4c	0.0443448	0.100269		Q6PHZ8	Kcnip4	2.87426e-08	-0.456351
P27601	Gna13	0.0352863	0.165998		Q5DU25	Iqsec2	3.91212e-10	-0.431171
Q9JI19	Fibp	0.000139956	-0.139167		Q8K0G5	Eipr1	0.00364263	-0.0659316
P70451	Fer	0.0200384	-0.119904		Q4VBE8	Wdr18	0.00163026	-0.128778
Q91WG4	Elp2	0.000994256	-0.0910013		Q62193	Rpa2	0.0182883	-0.0559552
Q8BVU5	Nudt9	0.00363147	-0.0935593		P80560	Ptprn2	2.45992e-07	0.226794
Q3V1L4	Nt5c2	0.000291646	-0.110858		Q8C031	Lrrc4c	1.6382e-06	-0.240298
Q9Z0S9	Rabac1	0.0344933	0.098505		Q9WVF8	Tusc2	6.70371e-05	-0.232808
Q9CR67	Tmem33	0.00535618	0.0704596		Q8CFI5	Pars2	0.0338398	-0.0709541
Q8C8N2	Scai	0.000105845	-0.230676		Q6PDI5	Ecpas	0.0104469	0.0361388
P08113	Hsp90b1	5.78751e-05	0.309078		Q69ZI1	Sh3rf1	0.00177281	-0.179479
P62715	Ppp2cb	0.0101063	-0.148134		Q61290	Cacna1e	3.7156e-05	-0.179469
P62858	Rps28	0.014882	0.185241		P20357	Map2	0.00552352	-0.112779
P43247	Msh2	0.00343307	-0.141559		Q91YQ3	Csdc2	5.19071e-05	0.213614
Q9D0L7	Armc10	0.0280633	0.0877252		Q6PHU5	Sort1	0.0257863	-0.0622284
P17751	Tpi1	0.000282782	-0.20597		Q3U2I3	Fhip1b	0.0234541	0.0485563
O35488	Slc27a2	4.36549e-06	-0.207749		Q3UUD2	Spry3	0.0016572	-0.199184
P70425	Rit2	2.98071e-06	-0.2191		Q91ZZ3	Sncb	0.000101542	-0.374445
O88845	Akap10	0.00126207	-0.107064		Q8BTY2	Slc4a7	0.00266306	0.11744
Q8K3M5	Cables2	0.0117236	-0.113682		Q9JKL5	Tesc	0.000364483	0.119766
Q9JJF9	Sppl2a	0.0283965	0.13302		Q9CQI6	Cotl1	9.72485e-07	0.514851
Q99JI4	Psmd6	0.000235275	0.0942359		Q61743	Kcnj11	0.000103159	-0.359789
Q9JMG7	Hdgfl3	0.000434188	-0.340361		Q810A3	Ttc9c	0.0419527	-0.106115
Q3UFQ8	Carmil3	0.00105122	-0.208897		Q8K1T6	Ly6g6e	5.7237e-12	1.32524
Q8BHL5	Elmo2	0.0261166	-0.121526		P39054	Dnm2	6.15691e-05	0.135136
Q61072	Adam9	0.000151216	0.113722		O55100	Syngr1	0.0198893	-0.120215
Q9CZN7	Shmt2	1.76594e-06	0.313235		Q80YV4	Pank4	6.19533e-06	-0.190853
Q5S006	Lrrk2	0.0165486	0.150689		Q9CQ33	Lztr1	0.00260583	-0.0826955
Q61790	Lag3	0.0389123	0.757147		P19258	Mpv17	0.00283681	0.209996
Q9CPX7	Mrps16	0.0208682	0.0780199		Q9D7J9	Echdc3	0.0289806	0.211514
O89086	Rbm3	0.000898069	-0.260701		Q3UHK6	Tenm4	5.8634e-08	0.316494
Q8BGC0	Htatsf1	0.00174264	-0.0694005		Q9EST3	Eif4enif1	0.0156122	-0.0976331
Q9DC69	Ndufa9	0.0407578	-0.0805151		P11352	Gpx1	0.0484566	0.0806139
Q8R0H9	Gga1	0.00819425	-0.109699		O08967	Cyth3	1.25975e-06	-0.299457
Q6NT99	Dusp23	0.0018214	0.230332		Q8VHI6	Wasf3	2.72661e-05	-0.377011
Q9DC11	Plxdc2	0.0160771	0.25128		Q8BM72	Hspa13	0.00273123	0.109186
Q3TW96	Uap1l1	0.000466592	0.254218		Q8K2T8	Paf1	0.040063	-0.256031
Q8JZV7	Amdhd2	0.0376799	-0.070154		P14069	S100a6	1.58345e-06	1.8739
Q99KV1	Dnajb11	0.000550307	0.175014		Q8VD12	Znf385a	0.0465492	-0.119325
Q9Z2D6	Mecp2	0.00207042	-0.253735		Q8K3A0	Hscb	0.049907	0.0789471
O08532	Cacna2d1	1.39397e-05	-0.181668		Q8CDG3	Vcpip1	6.2426e-05	-0.0998704
O08795	Prkcsh	0.00083311	0.108073		P97471	Smad4	9.21787e-08	-0.282403
P97291	Cdh8	1.22496e-05	-0.30389		O08842	Gfra2	4.7688e-08	0.441863
P0C0A3	Chmp6	0.0169755	-0.161506		P37172	Acvr1	1.37092e-08	0.283086
Q65Z40	Wapl	0.0119289	0.0714786		Q60972	Rbbp4	0.0121644	-0.0817232
O70161	Pip5k1c	0.00644596	-0.189008		O35594	Ift81	0.0225127	-0.0921645
P12265	Gusb	0.00219797	0.33359		P10637	Mapt	1.08162e-07	-0.349355
E9Q4S1	Pde8b	0.00734512	-0.135852		Q9D4H8	Cul2	9.91179e-05	-0.11496
Q2MHE5	Dok6	0.0376481	-0.169341		Q9EQJ9	Magi3	2.63133e-07	-0.252294
O08915	Aip	0.0298833	-0.0851765		Q9JKK7	Tmod2	1.15722e-07	-0.340327
P26040	Ezr	3.98817e-05	0.576106		Q9DBR7	Ppp1r12a	3.87735e-05	-0.149966
Q3TQI7		0.00257255	-0.144558		P70699	Gaa	9.46884e-06	0.238879
P20152	Vim	5.40803e-06	1.68603		Q8BYP3	Rhof	0.000198974	-0.146856
Q62011	Pdpn	0.023718	0.511825		Q71RI9	Kyat3	0.0254757	-0.06182
P22892	Ap1g1	0.0157153	-0.0648119		Q08331	Calb2	4.50204e-06	0.554043
Q4QQM5	Miga1	0.00328028	-0.0967584		Q9CPX6	Atg3	0.000616121	-0.098866
Q9Z0P4	Palm	4.19978e-06	-0.392796		Q62086	Pon2	2.87029e-05	0.280236
Q9Z1S5	Septin3	2.07658e-06	-0.39262		Q99K28	Arfgap2	0.000874585	0.0630057
Q8BPU7	Elmo1	0.00235836	0.24104		Q99LE6	Abcf2	2.51515e-07	-0.165702
O55033	Nck2	1.02547e-05	-0.276174		Q8C3F2	Fam120c	9.57862e-05	0.103551
Q8BGN5	Nipal3	3.98433e-05	-0.266838		Q9QZE5	Copg1	0.00930695	0.117886
Q01853	Vcp	0.000796212	0.136572		P06537	Nr3c1	9.59088e-05	-0.18618
P49138	Mapkapk2	3.21486e-05	0.252486		Q9D415	Dlgap1	1.52041e-09	-0.56861
A6H5Z3	Exoc6b	1.2243e-05	-0.134424		Q922H4	Gmppa	3.26027e-05	0.100459
Q8BGR9	Ublcp1	0.00616635	-0.112371		Q9QUI0	Rhoa	0.0188668	-0.114075
Q99KC8	Vwa5a	3.18218e-05	0.38239		Q3U2A8	Vars2	0.00926998	-0.0710614
Q9DA37	Samd8	0.00564388	0.165936		Q91VR7	Map1lc3a	0.00264045	-0.111297
P61161	Actr2	0.00451032	-0.210408		Q8BM13	Olfm2	3.61463e-06	0.579956
Q7TQ95	Lnpk	0.00163556	-0.111663		Q8BP67	Rpl24	0.0130546	0.088367
Q9DBG6	Rpn2	2.32993e-05	0.207441		Q91XM9	Dlg2	1.36655e-10	-0.553604
Q8CIV8	Tbce	0.00139126	-0.100904		Q9R1J0	Nsdhl	1.18547e-06	0.274429
Q8BPM2	Map4k5	0.020842	0.0878644		P46414	Cdkn1b	4.75836e-05	-0.213408
Q9ET22	Dpp7	0.0468248	0.122147		Q8CGZ0	Cherp	0.0015711	-0.102792
Q99LI8	Hgs	0.00133783	-0.143197		Q3UH99	Shisa6	8.74438e-05	-0.371181
Q9CWR0	Arhgef25	0.00114249	-0.234156		Q3TP92	Ctdnep1	0.0139339	-0.172226
Q8BMI3	Gga3	0.000153441	-0.184285		P10852	Slc3a2	0.000424568	0.101826
Q8VD26	Tmem143	0.00661549	-0.123485		P55772	Entpd1	8.98299e-06	0.294214
Q8K004	Spata2	9.98451e-08	-0.306992		P50431	Shmt1	0.0146744	-0.173773
Q3UYH7	Adrbk2	8.54531e-05	-0.194463		Q91YW3	Dnajc3	0.000358857	0.189481
A2AAE1	Bltp1	0.0147907	-0.0637259		Q80ZF8	Adgrb3	2.1909e-07	-0.314678
Q9D2V7	Coro7	1.31151e-07	-0.311255		Q9JHR7	Ide	2.08944e-06	0.157422
Q3TXS7	Psmd1	0.00408165	0.0704134		P56546	Ctbp2	5.46269e-06	-0.316799
Q8CGM1	Adgrb2	1.45033e-05	-0.24978		P15532	Nme1	1.42747e-06	0.260874
Q9WUC3	Ly6h	7.99157e-05	-0.260494		Q921F4	Hnrnpll	0.000381865	-0.135871
Q9CZ30	Ola1	0.0202589	-0.103338		Q9D051	Pdhb	0.0341684	-0.0847127
Q61282	Acan	0.000216293	0.346658		Q91YQ5	Rpn1	0.0433411	0.0920525
Q9CZE3	Rab32	0.000995235	0.320894		Q9WTK7	Stk11	0.0010149	-0.121093
Q04690	Nf1	7.32701e-05	-0.0671432		P11627	L1cam	2.14317e-10	-0.530162
Q0V8T9	Cntnap5a	0.0230368	-0.0912504		Q8BHL3	Tbc1d10b	6.22716e-06	-0.190971
O88543	Cops3	0.000453587	-0.103742		Q8VDG7	Pafah2	0.00867241	0.309704
Q80TA9	Epg5	0.00242192	-0.0840621		P40240	Cd9	7.364e-05	0.444119
Q9JHI5	Ivd	0.0439867	-0.120361		P70689	Gjb6	0.0040148	0.20921
Q8C7Q4	Rbm4	0.0367192	-0.080418		O88520	Shoc2	0.00243876	-0.0911043
Q9CQU0	Txndc12	0.000480567	0.141938		Q80ZK0	Mrps10	0.026563	0.0712984
Q6WQJ1	Dagla	4.55814e-07	-0.309549		P28667	Marcksl1	0.000126219	-0.26394
Q9D6K8	Fundc2	0.00213858	-0.107594		Q8BGT1	Flrt3	0.0449062	-0.0907464
Q9ES56	Trappc4	0.000785768	-0.0790832		Q8BUY9	Pggt1b	0.00992308	0.109008
P60229	Eif3e	0.00530645	0.128377		Q91Z69	Srgap1	0.0103357	-0.112167
B2RSH2	Gnai1	7.92521e-05	-0.276555		O89106	Fhit	0.000291005	0.150425
Q9DCS2	Mettl26	0.0169801	-0.128896		Q9DCW4	Etfb	0.0179479	0.118147
P61963	Dcaf7	0.00819533	-0.0662262		A2AWP8	Arhgef10l	0.00711035	0.102573
Q5XG73	Acbd5	0.0325591	0.124257		Q91YT7	Ythdf2	0.0166306	-0.0644431
P83882	Rpl36a	0.00775753	0.182164		O35083	Agpat1	0.00043332	-0.110137
Q9JIG4	Ppp1r3f	0.00220817	-0.172645		Q5FWH7	Slc39a12	0.0015963	0.159886
Q9JKL4	Ndufaf3	0.0158574	-0.0720961		Q60875	Arhgef2	1.69491e-06	-0.262748
Q8K348	Acvr1c	0.000128978	0.346621		Q62465	Vat1	9.31431e-07	0.156818
Q8CJ40	Crocc	3.20756e-05	-0.182913		Q8R016	Blmh	0.0120261	-0.0621109
Q7TSI3	Ppp6r1	0.0139099	0.0747395		Q3USB7	Plcl1	0.000291837	0.0953233
Q9QUR8	Sema7a	0.00118375	0.0879498		Q62277	Syp	0.00108836	-0.235912
Q3UIU2	Ndufb6	0.00595668	-0.0710399		P49710	Hcls1	0.000450354	0.26966
Q91ZX7	Lrp1	6.2664e-05	0.135828		Q3UKC1	Tax1bp1	0.00131039	-0.0982332
Q9CQT1	Mri1	0.00172971	-0.109015		P60755	Mdga2	0.0267098	-0.0486798
Q99J23	Ghdc	0.00291607	0.0858331		Q9CYL5	Glipr2	3.06708e-08	0.526598
P23953	Ces1c	0.0226499	0.234269		Q78J03	Msrb2	0.000971199	-0.0969658
Q99LN9	Dohh	0.00585264	0.121181		Q5XJV6	Lmtk3	1.1272e-07	-0.320274
P63011	Rab3a	0.00011342	-0.30607		Q80XR2	Atp2c1	0.0118156	-0.0895758
Q9CZV8	Fbxl20	0.00489653	0.124145		O35345	Kpna6	0.013697	-0.0606384
Q9QUN3	Blnk	0.000110463	0.514072		Q9QZS8	Sh2d3c	6.17651e-05	0.174335
P11438	Lamp1	0.00208007	0.361818		P51660	Hsd17b4	3.46516e-05	0.164042
Q69ZU6	Thsd7a	3.75986e-09	-0.306212		P04370	Mbp	0.00228058	-0.219229
O08688	Capn5	2.41769e-09	-0.356346		Q810B6	Ankfy1	0.00111172	-0.0822001
P97855	G3bp1	0.00751741	0.148777		Q9WTS4	Tenm1	0.0112946	0.100237
Q91WM1	Strbp	0.0406869	-0.105473		Q8BLR2	Cpne4	7.05905e-08	-0.502199
Q8BLJ3	Plcxd3	0.000882608	-0.152555		Q8K377	Lrrtm1	3.98421e-08	-0.472515
Q9CRA5	Golph3	0.000887665	0.173491		Q8C0M9	Asrgl1	8.57589e-05	0.168545
O35954	Pitpnm1	5.90851e-07	-0.297404		Q9D0W5	Ppil1	0.000584878	-0.101941
P62823	Rab3c	0.0129096	-0.0714922		P23818	Gria1	9.34751e-06	-0.439039
Q761V0	Slc6a5	0.000271903	0.999348		O35680	Mrps12	0.0178791	0.103945
Q8K009	Aldh1l2	9.36382e-05	0.531335		O08583	Alyref	0.00154759	-0.137344
P62331	Arf6	0.000379406	-0.135943		Q6PB44	Ptpn23	0.000226887	-0.0801644
Q921J2	Rheb	0.000932167	0.291248		Q7TNE3	Spag7	0.0266733	-0.0686848
Q6PEV3	Wipf2	0.0054144	-0.17175		Q8BFS6	Cpped1	1.92403e-05	0.174033
Q9D6Y7	Msra	0.0490016	-0.0601549		P63318	Prkcg	3.83383e-08	-0.398655
P58252	Eef2	0.00137239	0.267863		Q8R1K1	Ubac2	0.0158357	-0.112306
Q9D5R2	Wdr20	0.00311366	-0.116744		Q00915	Rbp1	7.39938e-05	0.830075
P07903	Ercc1	0.00915768	-0.106983		A2ARS0	Ankrd63	6.11714e-08	-0.643483
Q921H8	Acaa1a	1.15145e-07	0.207894		Q80Y56	Rbsn	0.0102182	-0.101977
Q68FF6	Git1	0.00408177	-0.15265		Q8BH04	Pck2	6.16741e-11	-0.52582
A2TJV2	Palm3	0.00482383	-0.175612		Q64133	Maoa	1.77099e-06	0.203971
P97315	Csrp1	0.0403006	0.234811		P08752	Gnai2	1.54264e-06	-0.174598
P97441	Slc30a3	3.64786e-06	-0.32578		Q9DBF1	Aldh7a1	0.000230212	0.140197
Q8BHE8	Maip1	0.0194127	-0.0650988		Q9Z1T2	Thbs4	9.51187e-07	0.385438
Q9QXG4	Acss2	0.0224927	0.117573		Q9D061	Acbd6	0.000206434	-0.184033
A2A8L5	Ptprf	1.21962e-06	0.317867		Q6NXK8	Asic1	0.00208143	0.137198
Q8VCL2	Sco2	0.0486713	0.0791574		Q99LS3	Psph	0.00608521	-0.170551
Q8R554	Otud7a	0.00426763	-0.144337		Q8BH58	Tiprl	0.00955035	-0.079442
P42208	Septin2	0.0224085	0.151777		Q5RJI5	Brsk1	1.10015e-05	-0.202841
O88839	Adam15	0.00396008	0.148585		O88485	Dync1i1	1.36887e-05	-0.168695
Q8C163	Exog	0.000267154	-0.108391		Q8C1Z7	Bbs4	0.00210513	-0.131936
Q9Z1D1	Eif3g	0.00219907	0.155245		Q921G8	Tubgcp2	0.00675049	-0.074127
Q8R1X6	Spart	0.0102248	-0.107222		Q91W96	Anapc4	0.0497867	-0.0660646
Q9EPQ8	Tcf20	0.00087107	-0.137111		Q8CGA4	Mturn	5.82511e-08	-0.576015
O70492	Snx3	0.00115007	0.116399		Q8BU14	Sec62	0.00300314	0.106819
Q64010	Crk	0.00166407	-0.145054		Q9R0N5	Syt5	8.75861e-07	0.38069
Q8R5H6	Wasf1	3.71503e-09	-0.633318		P83510	Tnik	0.0256686	-0.0894122
Q8K2H2	Otud6b	0.0055074	-0.0967593		Q56A07	Scn2b	9.14336e-08	-0.361977
P21126	Ubl4a	0.00527658	-0.158053		P97492	Rgs14	0.0412812	-0.231586
Q91WL8	Wwox	0.00605326	-0.0751731		Q8CIP4	Mark4	5.84413e-06	-0.150692
Q99KY4	Gak	0.00864128	-0.125512		P01831	Thy1	5.51793e-05	-0.340044
P05532	Kit	1.35775e-06	-0.589011		P49446	Ptpre	0.0143846	0.0663249
Q8BYM8	Cars2	0.000643361	-0.108232		P97346	Nxn	7.92829e-05	0.37874
Q8VHE0	Sec63	0.000224787	0.16638		Q8R0G9	Nup133	0.000162746	-0.0804069
Q7SIG6	Asap2	1.99926e-06	-0.232562		O88587	Comt	0.00198941	0.0989461
Q8VDP4	Ccar2	0.000126895	-0.120208		P62342	Selenot	0.00468656	0.0893199
Q6DFW0	C9orf72	0.00327161	-0.0891101		Q9ERV1	Mkrn2	0.0107864	-0.0810547
Q9WUA6	Akt3	1.84889e-06	-0.371654		Q8R4X3	Rbm12	0.000240368	-0.0880964
Q80U23	Snph	0.0406681	-0.120203		Q922Q4	Pycr2	1.33162e-06	-0.225708
Q8C0L0	Tmx4	0.000421105	-0.156255		Q62383	Supt6h	0.00796586	-0.0689175
Q9Z247	Fkbp9	0.014282	0.171036		Q8BG02	Ppp2r2c	0.0362119	-0.0883696
Q8C3J5	Dock2	0.0236576	0.529229		Q3U5F4	Yrdc	0.031829	-0.0721428
Q8VDC0	Lars2	0.0167608	-0.089504		Q91W90	Txndc5	0.00636787	0.0891447
Q9R1Z8	Sorbs3	0.0240195	0.207533		Q6ZQ18	Efr3b	1.56388e-05	0.121895
Q99L04	Dhrs1	6.00088e-05	1.02467		O54754	Aox1	3.33814e-05	0.293617
P17225	Ptbp1	8.12436e-05	0.426107		D3YVF0	Akap5	0.00919312	-0.105655
Q9D0T2	Dusp12	0.0225785	-0.105628		P25916	Bmi1	0.00031903	-0.318261
P0C605	Prkg1	8.03665e-05	-0.189492		P55066	Ncan	1.32431e-06	0.23152
Q80UM3	Naa15	0.0241059	0.0690231		Q6GQS1	Slc25a23	0.000110967	-0.303394
O08808	Diaph1	8.38341e-05	-0.204787		Q8BSQ9	Pbrm1	0.008025	-0.0901506
Q9ES97	Rtn3	0.00368189	-0.201483		Q62092	Nsg1	0.000436524	-0.174234
E9PUQ8	Dgkd	8.4608e-07	-0.274607		Q9DAR7	Dcps	2.07492e-05	-0.243031
P16125	Ldhb	0.00190078	-0.186668		Q920P5	Ak5	0.00402648	-0.17104
Q8C0L9	Gpcpd1	0.00366414	-0.152527		Q8BN59	Larp6	0.000140034	-0.129208
P63082	Atp6v0c	0.00781352	-0.202802		P62881	Gnb5	0.00128062	-0.112468
Q99LF4	Rtcb	0.0157987	0.0523317		Q9JM52	Mink1	0.000681025	-0.225642
Q3USJ8	Fchsd2	0.0321242	0.0640056		Q9QUN9	Dkk3	0.000561783	0.188735
Q9CQ73	Pkp2	0.00432126	-0.268502		P56380	Nudt2	0.000649159	-0.0980358
Q9D906	Atg7	3.34554e-07	-0.159584		Q8BMS1	Hadha	5.30917e-06	0.371072
Q64299	Ccn3	0.0319224	0.123864		P48318	Gad1	7.11329e-09	0.434667
Q8C5L3	Cnot2	0.0365387	-0.0795879		Q9R0X5	Rpgr	0.0223644	-0.141015
P48543	Kcnj9	0.00101071	-0.322177		Q07417	Acads	0.00069184	0.166035
P63250	Kcnj3	0.00788676	-0.16313		Q61831	Mapk10	4.26251e-06	-0.315449
Q9D6E4	Ttc9b	0.0289589	-0.144089		Q99KF1	Tmed9	5.96201e-06	0.245507
P22599	Serpina1b	9.42781e-05	0.454706		Q8BHG9	Cggbp1	0.0250079	-0.0823991
Q9D1A2	Cndp2	0.0407641	0.0669024		Q9ERR7	Selenof	0.00467774	0.108675
Q8K021	Scamp1	0.0368453	-0.0934591		Q8R4U7	Luzp1	2.41562e-10	-0.24011
E9PV86	Mctp1	0.00103117	-0.189306		P70205	Adcyap1r1	1.36889e-05	-0.22744
P67871	Csnk2b	0.011507	-0.129203		Q91WG5	Prkag2	1.7437e-05	0.226001
Q9CR51	Atp6v1g1	0.00140307	0.298506		Q8R088	Golph3l	0.0099086	0.31161
Q9WVL0	Gstz1	0.000413485	-0.104498		Q80U93	Nup214	0.00473267	-0.066874
Q3UI43	Babam1	0.00147195	-0.0834839		Q9ET80	Jph1	1.02797e-05	-0.293419
Q9D8E6	Rpl4	0.00172159	0.19973		Q9R1T4	Septin6	2.09529e-07	-0.536889
Q6PHN9	Rab35	3.78337e-05	-0.259409		Q6ZQI3	Mlec	5.65618e-06	0.15555
Q99JY8	Plpp3	0.0373027	-0.210405		Q91ZN5	Slc35b2	0.000109516	0.203994
Q8C522	Endod1	0.0133816	0.108039		Q6PGG6	Gnl3l	0.0266519	-0.0673048
Q9D8S9	Bola1	0.000327144	-0.152586		Q8CHC4	Synj1	4.01974e-05	-0.2171
Q7TPV4	Mybbp1a	0.0213186	0.157624		O54784	Dapk3	0.00122298	-0.152591
Q91WG7	Dgkg	0.00136105	-0.321925		Q91VF2	Hnmt	9.44518e-05	-0.159169
P07356	Anxa2	2.23816e-06	1.04395		O88685	Psmc3	0.00249285	0.0761263
Q3UYG8	Macrod2	0.000126638	-0.235579		Q9D1D4	Tmed10	0.0070369	0.182367
P42128	Foxk1	0.00131692	-0.184452		Q5H8C4	Vps13a	6.88773e-07	-0.175164
Q923T9	Camk2g	0.00241229	-0.285122		Q8VBT9	Aspscr1	7.25897e-05	-0.0600455
Q9Z2W9	Gria3	9.29765e-07	-0.307711		Q8C419	Gpr158	1.25679e-05	-0.151898
Q7TT50	Cdc42bpb	6.20197e-05	-0.11787		Q8BGT8	Phyhipl	0.0304094	0.0748332
P15208	Insr	0.0296047	-0.0493031		Q8CJG0	Ago2	0.000475274	-0.0944343
Q9QYE3	Bcl11a	0.00808414	-0.310144		Q9Z0F7	Sncg	0.0243875	-0.0753088
P50172	Hsd11b1	0.00206774	-0.350544		Q9CQ92	Fis1	0.00572406	0.096688
Q8BQ47	Cnpy4	0.00257714	0.215253		A2AV25	Fibcd1	6.03842e-09	-0.681066
G3X9X1	Kbtbd2	0.000662109	-0.0955269		Q9JI59	Jam2	0.0031468	0.174816
Q8BYK5	Phactr3	6.97498e-06	-0.308056		Q66L42	Map3k10	0.0265666	-0.0855467
Q6NS52	Dgkb	0.000144646	-0.349132		Q8CH77	Nav1	5.4784e-07	-0.316787
P14131	Rps16	0.000861434	0.192575		Q9CWL8	Ctnnbl1	0.0238896	-0.0913246
Q9ESW4	Agk	0.000297636	-0.165634		Q91WE2	Psme3ip1	0.0224607	-0.0735893
Q14AX6	Cdk12	0.0247691	-0.159973		Q2M3X8	Phactr1	5.48025e-09	-0.749205
Q8BJU2	Tspan9	0.0216458	-0.0991066		P47746	Cnr1	0.000913018	-0.149818
Q9JI39	Abcb10	0.000947224	0.152948		P62267	Rps23	0.0288491	0.0997837
P35436	Grin2a	2.06062e-08	-0.455758		P39061	Col18a1	0.0400463	0.170045
Q8BWY7	Slc39a11	0.00684211	0.102332		Q8VBY2	Camkk1	3.25616e-05	-0.227325
P70236	Map2k6	2.91163e-06	-0.199151		Q8CCF0	Prpf31	0.00167238	-0.0951266
Q8R5C5	Actr1b	0.00354517	-0.0983572		O89084	Pde4a	0.000215157	0.161252
Q8BYR5	Cadps2	9.10734e-11	-0.4059		P47915	Rpl29	0.0467005	0.0951426
Q9Z2Q6	Septin5	1.25124e-06	-0.300481		Q8R1A4	Dock7	0.0136241	0.068419
P70302	Stim1	0.00862755	-0.0972452		Q8BU31	Rap2c	0.00243676	-0.0991645
Q62172	Ralbp1	2.79428e-05	-0.180465		P17710	Hk1	0.00803514	0.111829
Q8CJ61	Cmtm4	0.000256958	-0.275185		P97470	Ppp4c	0.0145973	-0.112191
O70305	Atxn2	0.0328069	0.091305		Q8BSZ2	Ap3s2	4.50148e-07	-0.199917
P21619	Lmnb2	0.00369916	-0.203744		Q505D1	Ankrd28	0.00864544	-0.0724502
Q6IE26	Ephx4	0.000202867	-0.442062		Q80VP0	Tecpr1	1.50891e-06	-0.271729
Q9CZ04	Cops7a	0.000261311	-0.147049		O35710	Noct	3.93421e-05	0.236894
Q9CRB6	Tppp3	0.00928702	0.293021		Q9QZX7	Srr	3.26605e-06	-0.275655
Q9WVJ2	Psmd13	0.00214063	0.0944529		Q9CTY5	Micu3	5.80343e-05	-0.190433
Q8VCM8	Ncln	7.56596e-05	0.128032		Q9JHS9	Cwc15	0.000458504	-0.155327
Q99L85	Elp5	0.0137984	-0.110736		Q9WVM3	Anapc7	0.000636233	-0.173493
Q8BTM8	Flna	3.39608e-05	0.649058		P05480	Src	8.50866e-06	-0.128887
P32211	Chrm4	0.000119457	-0.248585		P16390	Kcna3	0.000375315	0.225351
A3KGB4	Tbc1d8b	0.00351551	-0.143837		O55029	Copb2	0.00126808	0.0713663
P06745	Gpi	0.00483853	-0.155055		P70175	Dlg3	0.00279593	-0.135493
O70572	Smpd2	0.0390435	0.0799346		P45700	Man1a1	0.0354688	0.107349
Q9CQM9	Glrx3	0.0432434	-0.113629		Q5SQM0	Eml6	0.00807171	-0.129173
Q6NZL0	Soga3	0.000236433	-0.19206		Q62421	Sh3gl3	1.20479e-07	-0.307708
Q61391	Mme	0.0237294	-0.194292		Q61036	Pak3	0.00012528	-0.154823
P26048	Gabra2	0.000108456	-0.219754		Q9D1E8	Agpat5	7.25319e-09	0.264403
O08739	Ampd3	2.78417e-06	0.536532		P70288	Hdac2	0.0001045	-0.150203
Q9CRA4	Msmo1	0.0106539	0.440534		Q5PR69	Cracd	1.53613e-07	-0.308555
O35657	Neu1	0.0376908	0.0703666		Q66T02	Plekhg5	0.000471769	-0.109855
P0C7M9	Clec2l	1.95575e-06	-0.251015		Q7TQI3	Otub1	0.000430698	-0.223281
Q8VHY0	Cspg4	0.00247756	0.098053		Q9CT10	Ranbp3	0.00113699	-0.076282
Q8CIF6	Sidt2	0.00698886	0.144212		Q920I9	Wdr7	0.0350389	-0.0852139
P98156	Vldlr	0.0171461	-0.0833082		Q9D6G9	Cmtm5	0.00933878	0.100557
O88456	Capns1	0.000495266	0.30723		Q9QXB9	Drg2	0.014467	0.0908604
Q8VHK5	Mlc1	0.0215752	0.48116		Q60902	Eps15l1	5.06313e-05	-0.263988
P56375	Acyp2	0.0169149	-0.0841393		Q9CQJ6	Denr	0.0129888	-0.126068
P19324	Serpinh1	0.000994485	0.738217		Q61171	Prdx2	0.0112537	0.075376
Q61334	Bcap29	0.0315898	-0.0714281		Q8K0X8	Fez1	0.00500345	0.175741
Q6SKR2	N6amt1	0.0011184	-0.147191		P60762	Morf4l1	0.017608	-0.104017
P02798	Mt2	0.000121275	1.17411		Q05920	Pc	0.000684876	-0.08164
O35526	Stx1a	0.000161981	-0.374338		Q8BQU6	Gjc2	0.031648	-0.115105
Q8CBE3	Wdr37	0.000219962	-0.157229		Q8VDP6	Cdipt	0.000553838	-0.149833
Q99104	Myo5a	0.00605142	-0.0852852		Q8BJH1	Zc2hc1a	0.00125809	-0.125642
Q80U95	Ube3c	0.00900356	-0.0862284		Q8K406	Lgi3	0.00184631	-0.139983
Q9CR62	Slc25a11	4.99077e-05	-0.119615		P70271	Pdlim4	1.99128e-08	0.728186
Q8BMQ8	Mon1b	0.0197374	-0.0511558		P41105	Rpl28	0.000205398	0.115116
A2AQ25	Skt	8.66267e-06	-0.257439		G3XA57	Rab11fip2	3.27206e-06	-0.21877
Q61234	Snta1	0.0358486	0.143641		Q8C878	Uba3	1.06603e-06	-0.127977
Q8BVF2	Pdcl3	0.00400854	0.17516		Q60847	Col12a1	0.000462472	0.317072
P17426	Ap2a1	3.52132e-07	-0.248069		Q4KML4	Abracl	9.01434e-06	-0.45274
Q9R0K7	Atp2b2	3.68017e-06	-0.190126		Q3V038	Ttc9	7.95241e-05	-0.196676
Q61233	Lcp1	0.00461656	0.637841		Q08879	Fbln1	0.00310537	0.198057
Q91WK0	Lrrfip2	0.000120506	-0.159395		A6H8H2	Dennd4c	0.0337341	0.0741854
Q80VP9	Asphd2	0.00012423	-0.272813		P27601	Gna13	2.67889e-09	0.3083
O89023	Tpp1	0.00726921	0.134464		P49962	Srp9	0.011614	-0.121932
Q3U5C7	Prickle1	0.0440783	-0.091074		P97494	Gclc	0.000649894	0.0674767
P62274	Rps29	0.034372	0.187028		Q9JI19	Fibp	4.97286e-06	-0.152354
Q9JIH2	Nup50	0.00296617	0.161523		Q9JKC8	Ap3m1	0.00567664	0.0897908
Q8CAB8	Castor2	2.38196e-05	-0.20399		Q8BU33	Ilvbl	0.0382983	-0.0574667
Q61411	Hras	0.00177275	-0.21254		Q8VE97	Srsf4	0.00218403	-0.111132
O08529	Capn2	0.000844024	0.317643		Q91ZJ5	Ugp2	6.47342e-05	0.201498
P62743	Ap2s1	0.00161514	-0.175462		Q9D328	Tmem35a	0.0310539	0.0962381
Q4KMM3	Oxr1	7.0473e-08	-0.281944		Q91WG4	Elp2	0.000147592	-0.129368
O89026	Robo1	4.64404e-05	-0.328998		E9Q8T7	Dnah1	0.0176806	-0.179568
Q8K1S1	Lgi4	0.0447206	0.070101		Q9JHU9	Isyna1	0.000374228	-0.269997
Q3TXX4	Slc17a7	0.0138589	-0.162739		Q3V1L4	Nt5c2	8.48261e-07	-0.149037
Q8CGQ8	Slc24a4	2.84625e-05	0.52739		Q9Z0S9	Rabac1	0.00452097	0.0804844
Q8BH57	Wdr48	7.70135e-05	-0.16521		Q8C8N2	Scai	7.46027e-06	-0.197524
O70493	Snx12	0.0124329	-0.11008		P08113	Hsp90b1	0.000205335	0.222008
Q91V14	Slc12a5	5.20907e-07	-0.319238		P62715	Ppp2cb	0.000173563	-0.26768
Q9DBS2	Tprg1l	5.33999e-06	-0.22131		P43247	Msh2	0.00300205	-0.160871
P25785	Timp2	8.35564e-05	0.487637		Q9D0L7	Armc10	4.5564e-07	0.281833
Q9JKN1	Slc30a7	0.0119238	0.185224		Q9DBR1	Xrn2	0.0443699	-0.121809
Q9DBZ5	Eif3k	0.00211997	0.127611		P17751	Tpi1	0.000257803	-0.132502
Q8BGV8	Mief1	0.000247093	-0.130654		O35488	Slc27a2	0.000458286	-0.148222
Q0GNC1	Inf2	0.000770389	0.304386		P70425	Rit2	4.87895e-05	-0.217433
P13595	Ncam1	0.0163506	-0.0812988		O88845	Akap10	0.00221099	-0.0902917
Q8CI71	Vps50	0.000721544	-0.130066		Q8K2D3	Edc3	0.00155321	-0.11041
P26039	Tln1	0.000320004	0.315714		Q8K3M5	Cables2	1.86339e-05	-0.184007
Q7TMC8	Fcsk	0.0026434	-0.120946		Q9JJF9	Sppl2a	0.0104958	0.0828724
Q99PL6	Ubxn6	4.89693e-08	-0.339287		Q99KR7	Ppif	3.20482e-05	0.188066
Q9CY62	Rnf181	0.0291962	0.136351		Q99JI4	Psmd6	0.00102285	0.0545292
Q9Z0P5	Twf2	0.00131194	-0.223265		Q9JMG7	Hdgfl3	2.22268e-08	-0.42375
Q3UHE1	Pitpnm3	0.00359687	-0.147777		Q3UFQ8	Carmil3	0.000388273	-0.277889
P47708	Rph3a	9.64766e-05	-0.342085		Q8BHL5	Elmo2	0.0498606	-0.0853975
P49070	Camlg	0.016229	-0.0744112		A2BH40	Arid1a	0.0387995	-0.0376556
P97821	Ctsc	0.000268959	0.771781		Q61072	Adam9	6.67857e-05	0.146103
Q8VHV1	Baalc	0.00589218	0.152832		O70318	Epb41l2	0.0362031	0.0521204
P56812	Pdcd5	0.0497318	-0.100383		Q9CZN7	Shmt2	5.20526e-08	0.227865
Q9D1G5	Lrrc57	1.439e-05	-0.244863		Q9JJH1	Rnase4	0.00211236	0.105735
Q5U4E0	Lhfpl4	0.000536209	-0.250841		Q5S006	Lrrk2	0.0119466	0.167782
Q9D1G2	Pmvk	0.0121731	0.288177		Q61790	Lag3	3.86684e-05	0.63407
Q9QZ73	Dcun1d1	0.0263225	-0.10562		Q9CPX7	Mrps16	0.000241929	0.110541
Q8BWG9	Orai1	0.000221172	0.364294		Q91YE7	Rbm5	0.000477243	-0.14547
P37804	Tagln	0.0253186	0.449125		Q8BGC0	Htatsf1	1.34313e-07	-0.138434
Q99LR1	Abhd12	1.45816e-05	0.175056		Q9DC69	Ndufa9	0.015508	0.0832608
Q9CRB9	Chchd3	0.035719	-0.0778935		Q8R0H9	Gga1	0.00168308	-0.116708
Q3TDD9	Ppp1r21	0.000933939	-0.13691		Q6NT99	Dusp23	0.0100468	0.153157
P38060	Hmgcl	0.0365514	-0.0534048		Q8BNL5	Kctd6	0.00460438	0.192178
Q9QWI6	Srcin1	1.93924e-09	-0.358629		Q9DC11	Plxdc2	6.17553e-05	0.15966
F6SEU4	Syngap1	7.45134e-08	-0.643651		Q99PV0	Prpf8	0.00232966	-0.0863874
Q99LJ1	Fuca1	0.0427594	0.121091		Q8R1M2	H2aj	0.00121386	-0.242439
Q02956	Prkcz	0.00045159	-0.245569		Q3TW96	Uap1l1	5.77337e-06	0.26723
Q9CSN1	Snw1	0.0222993	-0.0721378		P56528	Cd38	0.0149618	0.157231
P07934	Phkg1	0.0265842	0.225532		Q8JZV7	Amdhd2	0.000307219	-0.117482
Q3TC72	Fahd2	0.041782	-0.0883164		Q99KV1	Dnajb11	0.00167652	0.102748
Q9CYK1	Wars2	8.96049e-07	-0.15054		O55176	Pja1	0.00612346	-0.0738573
Q9ERU3	Znf22	0.00079355	-0.248081		Q9Z2D6	Mecp2	2.45244e-09	-0.374422
Q80YA7	Dpp8	5.699e-05	-0.118154		O08795	Prkcsh	0.010911	0.0671425
Q9QWY8	Asap1	0.000693086	-0.176232		P97291	Cdh8	2.21299e-05	-0.242068
Q05816	Fabp5	4.74381e-05	0.308344		P53996	Cnbp	4.09915e-05	-0.176934
Q921M7	Cyrib	0.000153245	-0.177582		P0C0A3	Chmp6	0.000100343	-0.267328
Q8BFY9	Tnpo1	4.63135e-06	0.221349		O70161	Pip5k1c	0.00272354	-0.141207
P61329	Fgf12	0.000273795	-0.186262		P12265	Gusb	0.00223353	0.199242
P51432	Plcb3	0.000151265	0.148774		Q91VW3	Sh3bgrl3	2.68665e-05	0.238187
O08749	Dld	0.00617735	-0.128282		Q920N2	Hlcs	0.0068258	0.109297
Q9Z2C4	Mtmr1	0.00320183	-0.176046		F8VPZ3	Usp32	0.000941451	-0.0712111
Q9CY50	Ssr1	1.14869e-05	0.226928		Q8BG94	Commd7	0.0237216	0.0743198
Q03517	Scg2	1.95131e-06	0.714877		Q2MHE5	Dok6	0.0178852	-0.175693
Q9Z2H5	Epb41l1	2.15854e-05	-0.22217		O08915	Aip	0.000163293	-0.160826
Q922H2	Pdk3	0.0123694	-0.12509		Q9CY18	Snx7	1.83813e-05	0.164032
P53810	Pitpna	0.00531851	-0.103314		P26040	Ezr	2.03158e-05	0.592571
O88307	Sorl1	0.00373833	0.124605		Q3TQI7		0.00885192	-0.183875
Q80Z38	Shank2	3.50682e-05	-0.333235		P20152	Vim	8.63798e-09	1.52186
Q9QX11	Cyth1	8.81901e-07	-0.315704		Q62011	Pdpn	0.00205679	0.258452
Q61818	Rai1	0.0287518	-0.122064		Q8CCT4	Tceal5	0.00995159	-0.280267
Q3UE37	Ube2z	0.00348463	-0.134231		P22892	Ap1g1	0.00109729	-0.0637281
Q8K310	Matr3	0.0363743	-0.0894051		Q9CYH2	Prxl2a	0.0020419	0.145333
Q99MK8	Grk2	3.15658e-07	-0.22784		Q62376	Snrnp70	0.000206063	-0.0743163
Q80UP8	Slc20a2	0.0172663	0.132208		O35855	Bcat2	0.0242974	-0.109797
Q8C525	Mb21d2	0.0216701	-0.141351		Q9Z0P4	Palm	8.72189e-07	-0.39908
Q9DBE0	Csad	0.028341	0.121311		Q9Z1S5	Septin3	9.32179e-09	-0.455603
Q3TYX3	Smyd5	4.42715e-07	-0.215211		Q8BPU7	Elmo1	3.02516e-05	0.194435
Q8R1U1	Cog4	0.0378023	0.0743589		O55033	Nck2	1.20135e-06	-0.326346
P52480	Pkm	0.0135249	-0.115341		Q8BGN5	Nipal3	0.00254391	-0.233246
Q8R123	Flad1	0.000146929	-0.0757673		Q01853	Vcp	2.99313e-07	0.170338
Q9D0M3	Cyc1	0.0154674	-0.0592513		P49138	Mapkapk2	0.000766463	0.202739
Q9D892	Itpa	0.000263278	-0.124371		Q91Z38	Ttc1	0.0304254	0.0746865
Q8C4G9	Adgra1	0.000839278	-0.128975		A6H5Z3	Exoc6b	6.64473e-06	-0.131325
P56371	Rab4a	1.39964e-06	-0.267908		Q99KC8	Vwa5a	4.96313e-06	0.241678
Q9WVK4	Ehd1	0.000336479	-0.11576		Q3TZZ7	Esyt2	0.0071245	-0.0795233
Q9D9E0	Slc22a17	0.0235806	0.096565		Q68FL4	Ahcyl2	0.0035969	0.0730927
Q8QZY2	Glyctk	0.0268716	-0.12644		Q9DA37	Samd8	0.00163511	0.154823
Q9D7X1	Kctd4	0.00313133	-0.265294		P61161	Actr2	0.000851848	-0.202393
P62242	Rps8	0.0168392	0.144375		Q9D3X9	Mfap3l	0.0120262	0.120114
Q04207	Rela	0.00816464	0.176567		Q7TQ95	Lnpk	0.0238466	-0.0974739
P52800	Efnb2	8.69451e-06	-0.278741		Q9DBG6	Rpn2	0.000953399	0.139714
P45377	Akr1b8	0.0106287	0.299161		Q810U4	Nrcam	4.53767e-05	0.118271
Q6P5H2	Nes	0.0321286	0.21286		Q4VA53	Pds5b	3.76103e-07	-0.113193
Q810C1	Slitrk1	0.000155376	-0.179815		Q8BPM2	Map4k5	0.00194262	0.0779541
Q8CGA3	Slc43a2	0.000419281	-0.265591		Q99LI8	Hgs	0.000186192	-0.237863
Q9CQN1	Trap1	0.00947895	0.110514		Q9R0P4	Smap	0.00784443	-0.1612
Q9QY76	Vapb	0.00196386	-0.139249		Q9CWR0	Arhgef25	0.000290081	-0.216822
P99027	Rplp2	0.0266389	0.160646		Q3U3E2	Fam117b	0.0495768	-0.0805154
Q60625	Icam5	1.50991e-05	-0.397899		Q8BMI3	Gga3	8.56043e-07	-0.195862
Q80XU8	Lrfn4	0.00105983	-0.128759		P51906	Slc1a1	0.0158084	-0.10568
Q2PFD7	Psd3	0.00831472	-0.243487		Q8K004	Spata2	3.99751e-07	-0.309125
P27773	Pdia3	0.000252986	0.223096		Q3UYH7	Adrbk2	6.30672e-05	-0.169235
P50396	Gdi1	0.00254164	-0.108806		A2AAE1	Bltp1	0.0336304	-0.0469272
Q8BKZ9	Pdhx	0.0153713	-0.127741		Q9D2V7	Coro7	2.87909e-07	-0.319631
P27659	Rpl3	0.000522703	0.185207		Q3TXS7	Psmd1	0.00366167	0.0714402
Q8K394	Plcl2	2.19032e-05	-0.233653		Q8CGM1	Adgrb2	2.90455e-06	-0.281282
P16045	Lgals1	8.73922e-06	0.900459		Q9WUC3	Ly6h	3.63043e-05	-0.297352
Q8BJF9	Chmp2b	0.000767296	-0.128531		Q9CZ30	Ola1	0.0295315	-0.0758486
P48722	Hspa4l	5.29234e-07	-0.27207		Q61282	Acan	6.57796e-06	0.389962
Q8VBW6	Nae1	0.00170061	-0.110138		Q6P4T1	Snx19	0.0386808	-0.0554187
Q9WV18	Gabbr1	0.0199044	-0.122759		Q4QQM4	Trp53i11	9.96186e-05	0.34648
O88958	Gnpda1	0.0250235	0.106431		B2RXC1	Trappc11	0.00295195	-0.0601327
Q920M5	Coro6	0.0461416	-0.163158		O88543	Cops3	0.00153871	-0.12558
P97823	Lypla1	0.01559	0.0966344		Q9JHI5	Ivd	8.04772e-07	-0.238389
Q61699	Hsph1	0.00964438	0.290511		P35288	Rab23	0.0234711	0.0524347
Q9Z1E4	Gys1	0.0219617	-0.272459		A2AQ19	Rtf1	0.00142263	-0.100853
Q6P5F7	Ttyh3	0.0020907	-0.126974		Q9JIX0	Eny2	0.000258813	-0.180386
P54071	Idh2	0.0172947	0.214846		Q6WQJ1	Dagla	2.47969e-08	-0.330558
E9PZJ8	Ascc3	0.0496439	0.0514526		Q9D6K8	Fundc2	0.019486	-0.0844038
G3X8U3	QNG1	0.00492974	0.131834		P60229	Eif3e	0.0259445	0.0430052
Q91V92	Acly	0.000386712	0.201105		B2RSH2	Gnai1	3.89708e-06	-0.489051
Q69ZH9	Arhgap23	0.0242016	-0.0866764		Q9DCS2	Mettl26	0.00012992	-0.212503
Q68FD9	Kiaa1549	1.82076e-05	-0.271256		P61963	Dcaf7	0.0205338	-0.106876
P70336	Rock2	0.00190679	-0.226152		Q5XG73	Acbd5	9.14237e-05	0.170328
Q8CC86	Naprt	0.00273844	0.336933		P62315	Snrpd1	0.036312	-0.148957
Q9ET54	Palld	0.000481037	0.283253		Q9JIG4	Ppp1r3f	5.10473e-05	-0.13276
Q3TCH7	Cul4a	0.0397347	-0.0652237		Q8K348	Acvr1c	1.24902e-06	0.659477
P47743	Grm8	0.030084	-0.0761473		Q8CJ40	Crocc	1.19132e-06	-0.255639
Q8CBX0	Tmem63c	0.0111796	0.0942576		Q9QUR8	Sema7a	0.00415414	0.181627
Q8BH50	ARK2N	0.000454781	-0.21081		P14106	C1qb	0.000162957	0.451382
Q8BM85	Tbck	2.34122e-05	-0.121978		Q8R332	Nup58	0.000126452	-0.114926
P70206	Plxna1	0.000128692	-0.37304		P49722	Psma2	0.00489501	0.0849404
Q9D0B0	Srsf9	0.0021449	0.348473		Q78TU8	Fam107a	4.37647e-06	0.346055
P14685	Psmd3	0.00634324	0.0675938		Q91ZX7	Lrp1	3.74486e-05	0.144
P47809	Map2k4	0.0136665	-0.218238		Q8C015	Pak5	8.67743e-05	-0.12449
P98203	Arvcf	0.000299207	-0.0924168		Q9CQT1	Mri1	0.0126535	-0.0833113
Q9ERQ8	Ca7	0.00316346	-0.240913		Q9CWS0	Ddah1	5.36616e-06	0.262136
Q8VI51	Sorcs3	0.00305931	0.366609		O35671	Itgb1bp1	0.0259648	-0.133205
Q9EQQ9	Oga	0.00247756	0.14208		Q6P8I4	Pcnp	0.000439157	-0.146853
P08003	Pdia4	1.41814e-05	0.301046		Q99LN9	Dohh	0.0160731	0.120848
A2AHL1	Ano3	0.00754005	-0.144835		P63011	Rab3a	0.000625115	-0.24799
A2A690	Tanc2	5.99718e-05	-0.197103		Q6P8J7	Ckmt2	0.00340399	1.1945
Q9Z2P8	Vamp5	0.00437037	0.34056		Q99LL5	Pwp1	0.0130093	-0.151559
Q9CXW4	Rpl11	0.00144207	0.224262		Q9QUN3	Blnk	0.000464535	0.451711
Q9Z2C9	Mtmr7	0.00574363	-0.0739596		P11438	Lamp1	5.27607e-08	0.354033
Q3UNZ8	Cryzl2	0.0150132	0.404073		Q9Z0Y1	Dctn3	0.00419492	-0.130158
A2AIR5	Grin3a	0.0105225	-0.133487		P62878	Rbx1	0.0124825	-0.127028
Q3UU96	Cdc42bpa	0.00178507	-0.0690436		O09114	Ptgds	0.00480666	0.3245
Q8K2Y9	Ccm2	0.000931499	-0.146623		Q69ZU6	Thsd7a	6.71234e-08	-0.29899
Q62422	Ostf1	4.69385e-05	0.201505		O08688	Capn5	1.09331e-08	-0.374105
Q9WTU3	Scn8a	0.0228623	-0.0767827		Q6PAK3	Prmt8	2.12658e-06	0.238605
P54754	Ephb3	0.0299528	-0.116737		Q8BVA5	Ldah	0.000665566	0.087158
Q9DC63	Fbxo3	0.000290768	-0.132885		Q62318	Trim28	2.91467e-08	-0.17427
Q8BI08	Mal2	8.95824e-06	-0.421236		Q91WM1	Strbp	0.000103639	-0.216892
Q9D6J6	Ndufv2	0.00704914	-0.0791461		O35954	Pitpnm1	2.44121e-10	-0.353882
Q60973	Rbbp7	0.0201596	0.163059		Q761V0	Slc6a5	1.03797e-08	1.63302
Q4VAA2	Cdv3	0.0161146	-0.0943573		Q8K009	Aldh1l2	0.000233651	0.559495
Q9CZX0	Elp3	0.000609199	-0.0982125		P62331	Arf6	1.87864e-05	-0.177786
Q8BPN8	Dmxl2	0.00176263	-0.178702		Q921J2	Rheb	5.36277e-09	0.3838
Q6RHR9	Magi1	0.00848672	-0.0696692		Q6PEV3	Wipf2	0.00604597	-0.194303
Q3UNH4	Gprin1	2.58317e-06	-0.356789		Q7TN99	Cpeb3	0.00144115	-0.124741
Q0GA42	Cnnm1	0.00314916	-0.134277		Q6PGH1	Bud31	0.00360097	-0.10924
Q99PH1	Lrrc4	0.0061856	-0.144622		Q63912	Omg	0.000549012	0.207803
P63300	Selenow	0.0064514	-0.196622		P46662	Nf2	0.0365969	-0.0911252
Q9D882	Fam241b	0.0135838	-0.216236		P56565	S100a1	3.10385e-05	0.412727
Q8CI75	Dis3l2	1.82769e-06	-0.124386		P02463	Col4a1	0.0449518	-0.221593
O35454	Clcn6	0.0379025	0.0503271		Q9D6Y7	Msra	0.0210435	-0.0824723
Q91XL9	Osbpl1a	0.000503731	-0.200076		P58252	Eef2	0.0146396	0.0904262
Q01815	Cacna1c	0.000122123	-0.131852		Q9D5R2	Wdr20	0.00993265	-0.114972
Q8K212	Pacs1	2.15884e-05	-0.184708		P07903	Ercc1	6.75122e-06	-0.146703
P48678	Lmna	0.00139003	0.191081		O08759	Ube3a	0.0478206	-0.0206451
Q9Z275	Rlbp1	0.00817304	-0.142203		Q921H8	Acaa1a	4.5045e-05	0.138619
P48758	Cbr1	5.27576e-06	-0.198357		E9Q735	Ube4a	0.00449612	-0.121853
Q8CH09	Sugp2	2.13342e-06	-0.14501		Q68FF6	Git1	2.77444e-05	-0.17292
Q9JLZ3	Auh	0.000120992	-0.215031		A2TJV2	Palm3	2.41084e-05	-0.336172
Q8C4Q6	Aida	0.000808918	-0.150027		P97315	Csrp1	3.68525e-06	0.35779
Q9R0P5	Dstn	0.000546804	0.212083		P97441	Slc30a3	0.00260152	0.108189
Q08481	Pecam1	0.0395695	0.128548		A2A8L5	Ptprf	2.76526e-12	0.418615
Q9D2C2	Saal1	0.0283965	-0.108185		Q924L1	Letmd1	0.0105357	-0.101406
Q91VM9	Ppa2	1.02247e-05	-0.167969		P42208	Septin2	1.32398e-05	0.200327
A2ADY9	Ddi2	0.00162833	0.104604		Q9JLM8	Dclk1	0.00227204	-0.125182
Q61527	Erbb4	0.00970106	-0.0981722		Q9Z1D1	Eif3g	0.0384547	0.0533853
Q8K4I3	Arhgef6	2.72137e-05	-0.287611		Q8R1X6	Spart	0.02791	-0.0688927
O70325	Gpx4	0.00403973	-0.0882974		Q9EPQ8	Tcf20	0.000502162	-0.123066
P21300	Akr1b7	0.00437183	0.258542		Q8BTI8	Srrm2	0.00589338	-0.0458856
Q8R420	Abca3	1.68384e-06	0.126449		O70492	Snx3	0.00410898	0.136304
Q3UVC0	Ksr2	9.15868e-05	-0.168358		Q64010	Crk	0.000178222	-0.159742
P54731	Faf1	0.00183601	-0.106911		Q9QXK3	Copg2	0.0240103	-0.0452712
P61620	Sec61a1	3.92154e-05	0.329501		Q8R5H6	Wasf1	8.09098e-11	-0.648258
Q8VD62	Bles03	3.58467e-09	-0.208681		Q64707	Zrsr1	0.0350037	-0.130401
Q3THE2	Myl12b	0.00178518	0.176851		P21126	Ubl4a	0.0172009	-0.216219
E9Q4N7	Arid1b	0.0320085	-0.0675733		Q99KY4	Gak	0.048025	-0.0613246
Q9WTX6	Cul1	0.00393564	-0.0896618		P05532	Kit	1.77656e-07	-0.638718
Q8CGE9	Rgs12	4.39698e-08	-0.260792		Q8BYM8	Cars2	0.00012437	-0.134137
P62245	Rps15a	0.0029474	0.18163		Q8VHE0	Sec63	9.37938e-05	0.133532
Q8VHL0	Slc14a1	0.000114396	0.742424		Q7SIG6	Asap2	1.21099e-06	-0.27465
Q791V5	Mtch2	0.0297441	-0.0733638		Q8VCI5	Pex19	0.0381709	-0.167155
Q8K093	Trhde	1.4671e-05	-0.423499		Q8VDP4	Ccar2	7.67659e-07	-0.151392
Q810J8	Zfyve1	0.00014083	-0.137264		Q9WUA6	Akt3	1.78732e-08	-0.415389
Q99LM2	Cdk5rap3	0.0145573	0.0940144		Q8C0L0	Tmx4	0.0231912	-0.113314
P39447	Tjp1	0.00554948	0.138302		Q3TLP5	Echdc2	0.0155728	0.122081
Q07235	Serpine2	0.0167946	0.338192		Q8C3J5	Dock2	0.00035131	0.354001
Q66L44	Cbarp	0.00327021	-0.202362		Q99L04	Dhrs1	1.51223e-07	0.760703
P53986	Slc16a1	0.00920624	0.220797		P17225	Ptbp1	0.00991193	0.237549
O09172	Gclm	0.00165824	0.106961		Q9D0T2	Dusp12	0.00166408	-0.171979
Q8R4H2	Arhgef12	0.000547411	0.104102		P0C605	Prkg1	4.83214e-06	-0.22216
P30875	Sstr2	3.27954e-05	0.5095		Q7TSZ8	Nacc1	0.0419505	-0.0506253
P23819	Gria2	1.6058e-05	-0.374652		Q8BVP5	Csnk1g2	0.00486738	-0.101601
P24452	Capg	0.000109439	1.12817		P53668	Limk1	0.0168963	0.146425
Q6PFX7	Nyap1	0.0494525	-0.0999432		O08808	Diaph1	7.64953e-13	-0.256417
Q9JL56	Gde1	0.000437249	0.15414		Q9ES97	Rtn3	3.04815e-05	-0.156626
Q6ZPE2	Sbf1	0.00248756	-0.120324		Q3TC33	Ccdc127	0.00269317	0.111374
Q8R5A6	Tbc1d22a	0.000356619	-0.121273		Q9CWU9	Nup37	0.00293443	-0.166757
Q3UHD9	Agap2	7.70674e-06	-0.33331		Q69ZC8	Gpalpp1	0.0211255	-0.0991771
Q3UVU3	Slc30a10	0.0122648	-0.133233		E9PUQ8	Dgkd	4.39407e-06	-0.192912
Q3TWW8	Srsf6	0.0205236	0.109765		P16125	Ldhb	0.0222761	-0.0787928
O70451	Slc16a7	0.0131393	-0.12268		P50114	S100b	0.000183276	0.350934
Q9D8S4	Rexo2	0.000340713	0.118732		Q9Z0W3	Nup160	0.01467	-0.078156
Q9CXW3	Cacybp	0.000101137	0.2033		Q9QZF2	Gpc1	0.030497	0.127078
F6ZDS4	Tpr	0.000761989	-0.067616		Q921F2	Tardbp	0.0035889	-0.0956411
Q8JZK9	Hmgcs1	0.0206419	0.503662		Q9CQ73	Pkp2	9.07823e-06	-0.372246
Q7M6Z0	Rtn4rl2	0.0132984	0.189995		Q9D906	Atg7	3.56976e-05	-0.144743
Q8VDN4	Ccdc92	0.0211134	-0.0909793		Q64299	Ccn3	0.00884091	0.126862
Q9D823	Rpl37	0.00344717	0.212758		Q8C5L3	Cnot2	0.00053879	-0.118717
Q91VM3	Wdr45	0.0145416	-0.0545833		Q60770	Stxbp3	1.53145e-05	0.185962
P14211	Calr	0.000669577	0.229721		P48543	Kcnj9	0.0127655	-0.183231
Q8CI78	Rmnd1	0.0210352	-0.0711117		P63250	Kcnj3	9.56959e-05	-0.207623
Q8CE90	Map2k7	0.000131922	-0.156913		Q8BX09	Rbbp5	0.000614292	-0.138591
P09581	Csf1r	0.00137067	0.416914		Q9D1A2	Cndp2	0.000228797	0.101709
Q8CCK0	Macroh2a2	0.0306525	-0.155918		Q8BK72	Mrps27	0.0178702	0.0821543
O35668	Hap1	2.17805e-05	-0.485713		E9PV86	Mctp1	1.26795e-05	-0.251933
P18654	Rps6ka3	0.000327078	0.135051		P67871	Csnk2b	3.45832e-05	-0.19209
O08917	Flot1	3.33411e-06	-0.475703		Q9CZU6	Cs	0.00346523	0.137154
Q8CG72	Adprs	0.00112408	-0.098913		Q05AA6	Drp2	0.00771311	-0.0683193
Q8VEB4	Pla2g15	0.0021815	0.178472		Q9CR51	Atp6v1g1	3.42136e-07	0.397853
Q6ZWN5	Rps9	0.0051777	0.222069		Q9WVL0	Gstz1	0.00452353	-0.103805
Q9EPB5	Serhl	0.0178855	0.243355		Q3UI43	Babam1	0.00500189	-0.142263
Q9DCL8	Ppp1r2	0.00232477	-0.179344		Q9D8E6	Rpl4	0.00514356	0.08653
Q6PDY2	Ado	0.000457477	-0.113204		Q6PHN9	Rab35	7.52651e-06	-0.241381
Q9CQE5	Rgs10	0.0159446	0.321531		Q9DBT5	Ampd2	0.00795234	0.0823383
Q80TZ3	Dnajc6	0.000132353	-0.221738		P26049	Gabra3	0.026923	0.0943174
Q3U0D9	Hace1	3.65228e-06	-0.178594		P28656	Nap1l1	0.00131922	-0.16209
Q920M7	Syt17	1.1326e-05	-0.199689		Q8C522	Endod1	0.000183998	0.125507
Q6PER3	Mapre3	4.62417e-07	-0.239887		Q9D7M1	Gid8	0.000718682	-0.276516
Q61301	Ctnna2	7.61354e-08	-0.274076		Q9D8S9	Bola1	0.0148201	-0.0952408
P28740	Kif2a	0.0173743	-0.105341		Q99J09	Wdr77	0.0329607	-0.111656
A2A8L1	Chd5	0.0458181	-0.133235		Q91WG7	Dgkg	2.97933e-05	-0.343263
Q8K3H0	Appl1	0.00216623	-0.113526		P07356	Anxa2	4.60723e-05	0.812311
Q8R366	Igsf8	1.09722e-05	-0.415445		Q3UYG8	Macrod2	3.12438e-06	-0.301316
P58854	Tubgcp3	0.000951717	-0.109795		P42128	Foxk1	0.000185285	-0.167845
Q80WM4	Hapln4	0.00476968	0.257722		Q923T9	Camk2g	0.0171234	-0.0934408
Q9CRD2	Emc2	8.05715e-05	0.124943		Q9CQ56	Use1	0.0466114	-0.11258
Q64442	Sord	0.00127972	-0.183964		Q9Z2W9	Gria3	3.10397e-06	-0.231811
Q68EF6	Begain	3.76884e-07	-0.596181		Q7TT50	Cdc42bpb	0.000230716	-0.0743051
Q8BFR4	Gns	4.81685e-05	0.167038		Q9JLI6	Scly	0.041023	-0.0687644
Q9QXG2	Chm	0.0126077	-0.0887971		P15208	Insr	0.00859376	-0.0722024
Q8BGS7	Cept1	0.00488525	0.120201		Q9QYE3	Bcl11a	0.00260421	-0.390462
Q9Z2W1	Stk25	0.00392172	-0.173442		G3X9X1	Kbtbd2	8.2166e-05	-0.138328
Q9EP89	Lactb	0.000322942	-0.0843971		Q8CGK3	Lonp1	8.29354e-06	0.129218
Q8BG73	Sh3bgrl2	1.08589e-06	-0.246302		Q8BYK5	Phactr3	1.20191e-06	-0.282369
Q9WUK2	Eif4h	0.0025507	-0.136211		Q6NS52	Dgkb	6.70421e-06	-0.318497
P39053	Dnm1	8.6995e-06	-0.357848		Q9ESW4	Agk	0.000108036	-0.143086
O88703	Hcn2	0.00724039	-0.110488		Q8K3I4	Myrip	0.0168579	0.102592
Q9R1Q9	Atp6ap1	0.00147903	-0.160554		Q8BJU2	Tspan9	0.00146425	-0.114372
P35569	Irs1	0.00960133	-0.0974236		Q9JI39	Abcb10	2.12204e-10	0.264945
Q9D9H8	0	0.0465874	-0.0997152		P35436	Grin2a	6.11789e-08	-0.477576
Q9CRC8	Lrrc40	8.32837e-06	-0.114726		Q8BWY7	Slc39a11	0.0279903	0.10139
Q80XP9	Wnk3	0.0167274	-0.100634		P70236	Map2k6	3.79001e-09	-0.279721
Q7TMB8	Cyfip1	6.3773e-05	-0.143579		Q6P4S6	Sik3	6.3527e-06	-0.220927
Q80U63	Mfn2	0.00537529	-0.0789626		O55201	Supt5h	0.000283573	-0.0688429
Q9CQJ2	Pih1d1	0.00673033	0.0578628		Q7TPR4	Actn1	0.000874054	0.135697
Q9DCP2	Slc38a3	0.00106875	0.400435		P47738	Aldh2	0.0011734	-0.214492
Q9QUR7	Pin1	0.000163326	-0.18165		Q8BYR5	Cadps2	3.54206e-08	-0.450709
Q9DC07	Nebl	0.00921708	-0.172372		O54750	Cyp2j6	0.0108839	0.175442
Q8BL86	Mblac2	0.000327058	-0.0883944		P84075	Hpca	0.00142962	-0.43264
Q5F2E7	Nufip2	0.0346968	0.0936909		Q9Z2Q6	Septin5	3.4624e-05	-0.249739
P27641	Xrcc5	0.0342927	0.145373		P70302	Stim1	0.000124959	-0.0993812
P53702	Hccs	0.0179498	0.0933292		Q62172	Ralbp1	0.000309812	-0.15221
Q62188	Dpysl3	3.8568e-07	-0.298467		Q570Y9	Deptor	0.0274064	0.0996714
Q9CVB6	Arpc2	0.00400237	-0.199823		Q8K284	Gtf3c1	0.00296265	-0.116933
P07091	S100a4	6.63903e-09	1.42984		Q8CJ61	Cmtm4	0.00357658	-0.194913
Q9CWF2	Tubb2b	0.0281462	0.202974		O70305	Atxn2	0.000684708	0.0801082
A2AN08	Ubr4	0.0328216	0.0504429		Q64012	Raly	0.0413515	-0.0622871
Q8VCX5	Micu1	0.00185896	-0.173978		Q6QD59	Bnip1	0.000325587	-0.131078
Q01065	Pde1b	0.000675201	-0.149057		Q6P4T2	Snrnp200	0.00386734	-0.0643458
Q99PI8	Rtn4r	7.02008e-05	-0.196391		Q9ERK4	Cse1l	1.31486e-06	-0.0942757
Q6ZWX6	Eif2s1	0.00128208	0.156792		P21619	Lmnb2	9.09592e-07	-0.365213
Q8C166	Cpne1	0.0017152	0.0932527		Q91WL6	Snx11	0.0293396	-0.096488
P50171	Hsd17b8	0.00136156	-0.143341		Q7TSH4	Ccp110	0.0209544	-0.102927
Q6PDL0	Dync1li2	0.032028	-0.0671299		Q6IE26	Ephx4	1.40062e-09	-0.512898
Q6NZC7	Sec23ip	0.00420817	0.127083		Q9CZ04	Cops7a	0.000100759	-0.144321
P54227	Stmn1	0.00999584	-0.261496		Q9CRB6	Tppp3	0.000125615	0.255782
Q9QX29	Trpc5	0.00037046	-0.283974		Q9WVJ2	Psmd13	0.0012831	0.0726452
Q9CPW2	Fdx2	0.00049063	-0.189435		Q8VCM8	Ncln	0.000182443	0.135948
O88487	Dync1i2	0.0099781	0.125801		Q99L85	Elp5	0.00671647	-0.0866809
Q924C1	Xpo5	0.00126748	-0.0767889		P32211	Chrm4	0.00443992	-0.185432
Q9WV91	Ptgfrn	3.52884e-06	0.484154		A3KGB4	Tbc1d8b	0.000867382	-0.129236
P61202	Cops2	0.0155173	-0.0696692		O70572	Smpd2	0.0316939	0.072417
Q9JL62	Gltp	0.0498042	0.259544		P32233	Drg1	0.0099946	-0.0873179
Q9DB30	Phkg2	0.0408927	-0.107539		Q9QXT0	Cnpy2	0.0145889	-0.111307
Q91VR8	Brk1	1.20468e-07	-0.513957		Q9CQM9	Glrx3	4.83472e-05	-0.2095
Q5F2E8	Taok1	2.49744e-05	-0.127754		Q6NZL0	Soga3	2.88776e-09	-0.264938
Q9JHJ3	Glmp	0.00508544	0.109092		P26048	Gabra2	6.76101e-06	-0.165515
O55022	Pgrmc1	0.00978318	-0.146292		Q8CBC4	Cnst	0.00138809	-0.10891
Q0VGU4	Vgf	2.00825e-09	1.37174		O08739	Ampd3	2.83345e-07	0.508687
P54830	Ptpn5	0.00635006	0.290338		Q91VK1	Bzw2	0.0111314	-0.0730894
Q9ET30	Tm9sf3	1.91809e-07	0.264575		Q8BGE6	Atg4b	1.43697e-07	-0.119401
E9Q401	Ryr2	2.59594e-05	-0.255672		O35657	Neu1	0.00102235	0.137435
Q60605	Myl6	0.000626904	0.384132		P21661	Pcsk2	9.09006e-08	0.434551
Q8VDI7	Ubac1	0.0117621	-0.13495		P0C7M9	Clec2l	1.32261e-05	-0.292788
Q8BFY6	Pef1	1.74206e-07	-0.214456		Q8VHY0	Cspg4	8.92047e-05	0.0879016
Q8CHI8	Ep400	0.0480387	-0.170932		P28661	Septin4	8.35217e-08	-0.368303
Q9JLQ0	Cd2ap	0.0410207	0.129917		Q8CIF6	Sidt2	7.35202e-05	0.200999
Q2NL51	Gsk3a	2.72699e-05	-0.149905		P98156	Vldlr	0.0116502	-0.0889931
Q8BIZ1	Anks1b	9.39773e-07	-0.618807		O88456	Capns1	5.59919e-06	0.28082
P49443	Ppm1a	0.00155056	-0.104105		Q8VHK5	Mlc1	3.13469e-09	0.701631
Q6IRU2	Tpm4	2.31609e-06	0.40523		P19324	Serpinh1	0.00915698	0.341495
Q9Z1M0	P2rx7	0.000513103	0.282123		Q61334	Bcap29	0.000247369	-0.135204
Q8K3R3	Plcd4	0.0172891	0.231699		Q6PE01	Snrnp40	0.000470591	-0.072717
Q8K209	Adgrg1	5.34479e-05	0.182192		Q91WT9	Cbs	0.00406687	0.103123
P51830	Adcy9	0.00291655	-0.194531		Q6SKR2	N6amt1	0.0344241	-0.0737829
A2AJA9	Ajm1	1.35448e-07	-0.321904		O35526	Stx1a	1.64024e-05	-0.328135
Q9CQE7	Ergic3	0.0162663	0.0862925		Q8CBE3	Wdr37	0.00562841	-0.092576
Q925T6	Grip1	0.00479375	-0.115607		Q80U95	Ube3c	0.0068726	-0.061162
P10126	Eef1a1	0.000149063	0.321268		Q9CR62	Slc25a11	0.0033915	-0.0764291
Q64455	Ptprj	0.000160876	0.247674		Q8BXR9	Osbpl6	0.000272912	-0.10619
P55194	Sh3bp1	0.000260075	0.167501		Q9DBR3	Armc8	0.00113526	-0.0768447
O35435	Dhodh	0.00862623	-0.115295		Q9CZW4	Acsl3	0.000139501	0.198155
Q3V3V9	Carmil2	0.00140445	-0.607516		A2AQ25	Skt	0.000101128	-0.114866
Q8VHK9	Dhx36	0.00170266	-0.0739846		Q61234	Snta1	1.3849e-10	0.259335
Q7TSK3	Pcdh8	0.000143145	0.671671		Q60963	Pla2g7	5.31902e-09	0.711079
Q8BH24	Tm9sf4	4.91798e-05	0.172959		Q8BVF2	Pdcl3	0.0150074	0.0905147
P61750	Arf4	3.93153e-07	0.202575		P17426	Ap2a1	3.59742e-05	-0.186859
Q9CQ80	Vps25	0.0051922	-0.179592		P58501	Paxbp1	0.000120453	-0.130434
Q91W43	Gldc	0.0182827	-0.166477		Q9R0K7	Atp2b2	0.0011858	-0.100912
Q9CXT8	Pmpcb	1.26913e-05	-0.13537		P36371	Tap2	0.00653062	0.206409
Q8K135	Kiaa0319l	0.0373374	0.10248		Q61233	Lcp1	9.21909e-06	0.444543
Q8CIQ7	Dock3	0.00213769	-0.0966542		Q91WK0	Lrrfip2	2.51337e-06	-0.175941
Q8BL06	Usp54	0.00703469	-0.240038		Q80VP9	Asphd2	0.000155746	-0.258344
P28028	Braf	0.00738371	-0.230904		O89023	Tpp1	9.97162e-05	0.161572
Q8BUN9	Slc24a2	0.000685582	-0.223432		P62274	Rps29	0.0129468	0.104906
Q14C51	Ptcd3	0.00366918	0.0518844		Q9JIH2	Nup50	0.00848877	0.0955281
Q62192	Cd180	0.0477206	0.487267		Q9JK42	Pdk2	0.0132419	0.127124
Q8BP92	Rcn2	0.00180017	0.260721		Q8VE22	Mrps23	0.000680959	0.110199
Q9D898	Arpc5l	8.38067e-05	-0.263829		Q8CAB8	Castor2	0.00506222	-0.12556
O54916	Reps1	0.000266565	-0.194314		Q8BH15	Cnot10	0.0228804	-0.0641701
Q62036	Cep131	0.00123937	0.154536		Q68FL6	Mars1	0.0123947	-0.045584
Q9WUN2	Tbk1	0.00622205	-0.0765619		Q5SYH2	Tmem199	0.0139267	-0.134422
Q8R409	Hexim1	0.0125337	-0.105839		Q80TL0	Ppm1e	0.0265726	-0.132862
Q9D0A3	Arpin	0.00731097	-0.0928171		Q61411	Hras	0.00947906	-0.187228
Q9DBP5	Cmpk1	0.0296884	0.0661197		O08529	Capn2	8.24361e-06	0.295354
Q69ZZ9	Macf1	0.0122288	0.123514		Q8BRJ3	Rell2	0.00497351	-0.112309
Q68FH0	Pkp4	5.03085e-07	-0.242733		P62743	Ap2s1	0.0411031	-0.0799675
Q8BHG2	Czib	0.000361344	-0.0958154		Q4KMM3	Oxr1	2.57548e-06	-0.215132
Q03157	Aplp1	3.62224e-05	0.245896		O89026	Robo1	4.35016e-07	-0.381397
Q9JJV2	Pfn2	0.00104261	-0.259174		Q8K1S1	Lgi4	0.0110927	0.0798776
P31648	Slc6a1	3.68528e-05	-0.256115		Q8CGQ8	Slc24a4	3.47834e-10	0.811617
O88413	Tulp3	0.00025496	0.158877		Q8BH57	Wdr48	1.70089e-06	-0.194832
Q6DID7	Wls	0.0219219	0.137631		O70493	Snx12	0.035542	-0.0972583
Q5M8N0	Cnrip1	0.0106526	-0.23903		Q91V14	Slc12a5	5.46549e-07	-0.353857
P70290	Mpp1	2.56479e-06	-0.255938		Q9DBS2	Tprg1l	0.0491652	-0.0947485
Q60673	Ptprn	1.04272e-05	0.613147		P25785	Timp2	3.9996e-10	0.71663
P15388	Kcnc1	0.000164006	-0.201734		Q9R0U0	Srsf10	0.00188062	-0.108058
Q6PF93	Pik3c3	0.00909511	-0.0517495		Q9JKN1	Slc30a7	0.00157631	0.20164
Q924X6	Lrp8	0.0497989	0.179903		Q8R570	Snap47	0.0148689	-0.0648799
Q99MB7	Rnf141	2.18099e-08	-0.213065		Q8BGV8	Mief1	0.00334602	-0.0979033
Q63932	Map2k2	0.0118412	0.0708411		Q0GNC1	Inf2	3.69488e-06	0.379473
Q8C996	Tmem163	0.00990956	-0.286518		P59017	Bcl2l13	0.044893	0.228783
Q99L43	Cds2	2.1863e-05	-0.202834		Q8CI71	Vps50	3.77863e-07	-0.114218
P15508	Sptb	1.77663e-06	-0.356213		P19246	Nefh	8.46308e-07	0.377114
Q60987	Foxg1	0.00084361	-0.200041		P26039	Tln1	0.00203346	0.206452
Q80Z24	Negr1	7.35795e-08	-0.301201		Q7TMC8	Fcsk	0.000294678	-0.104726
Q9WV32	Arpc1b	0.000488615	0.701928		Q91X78	Erlin1	0.0120313	0.0790932
P60824	Cirbp	1.3403e-06	-0.411301		Q99PL6	Ubxn6	1.45659e-07	-0.312712
Q3TIU4	Pde12	0.0236983	0.0444577		Q9CY64	Blvra	0.0178291	0.0568027
Q60738	Slc30a1	0.0318626	0.0949745		Q9Z0P5	Twf2	0.00378088	-0.159415
P70296	Pebp1	0.00872379	-0.182533		Q8R010	Aimp2	0.0366641	-0.0739198
A2AT37	Upf2	1.45167e-05	-0.156794		P47708	Rph3a	0.0129745	-0.10798
Q91WC9	Daglb	0.000254957	0.179443		P49070	Camlg	1.18552e-07	-0.148221
Q9JI46	Nudt3	7.01789e-05	-0.218296		Q80XL6	Acad11	0.000897659	0.0916338
P51791	Clcn3	0.0146548	-0.0843675		Q99N87	Mrps5	0.0152785	0.0567729
Q91W50	Csde1	0.0104507	0.0955822		P97821	Ctsc	0.000322126	0.436576
Q99K51	Pls3	0.0214743	0.109331		Q8VHV1	Baalc	0.0315925	0.131167
Q9D2G2	Dlst	0.011823	-0.0820231		Q9D1G5	Lrrc57	9.60564e-05	-0.180377
Q924Z4	Cers2	0.000883833	0.264708		Q5U4E0	Lhfpl4	0.000850514	-0.215331
Q8CBF3	Ephb1	0.0268284	-0.0882716		Q9QZ73	Dcun1d1	0.000982838	-0.149139
Q3UBX0	Tmem109	0.000499186	-0.187996		Q8BWG9	Orai1	0.0102487	0.185247
O88967	Yme1l1	0.0214022	0.0849094		Q62433	Ndrg1	0.000638857	-0.15174
P48320	Gad2	0.00279502	0.283991		Q80ZI6	Lrsam1	6.23618e-05	0.269281
Q8VE09	Ttc39c	0.00947247	-0.114283		Q3TDD9	Ppp1r21	3.48994e-06	-0.156114
Q00PI9	Hnrnpul2	0.0234955	-0.0828025		P38060	Hmgcl	5.7966e-05	-0.110155
P84091	Ap2m1	0.000392616	-0.203386		Q9QWI6	Srcin1	2.95326e-07	-0.27825
Q60996	Ppp2r5c	0.0407997	-0.116393		Q925N0	Sfxn5	0.000931684	0.252726
P17047	Lamp2	5.76195e-06	0.624115		F6SEU4	Syngap1	2.99968e-09	-0.674456
[truncated: 1,751 more rows]
