# Supplementary material for: Seizure evolution in a mouse model of West syndrome involves complex and time-dependent synapse remodeling, gliosis and alterations in lipid metabolism
Source: PLoS Biol. 2025 Oct 9;23(10):e3003192. doi: 10.1371/journal.pbio.3003192 (PMC12520403; doi:10.1371/journal.pbio.3003192)
Supplement: S7 Table — (XLSX) [file pbio.3003192.s027.xlsx]

## Sheet: Sheet1
S7_Table. List of DEPs clustered into four groups for proteomics of Cyfip2+/R87C hippocampus
Group A		Group B		Group C		Group D
Uniprot	Gene name	Uniprot	Gene name	Uniprot	Gene name	Uniprot	Gene name
Q8BXA5	Clptm1l	Q8C1M2	Znf428	Q8K2B3	Sdha	Q9DCT2	Ndufs3
Q99LJ6	Gpx7	Q6PGG6	Gnl3l	O88697	Stk16	Q9DCS9	Ndufb10
Q91VU7	Pus7	Q3UUD2	Spry3	Q62559	Ift52	P50518	Atp6v1e1
Q80XN0	Bdh1	Q3UVR3	Ttbk2	Q8BG67	Efr3a	Q3U276	Sdhaf1
Q8VHI3	Pofut2	Q8R480	Nup85	Q80V94	Ap4e1	P56382	Atp5f1e
Q9WV95	Phlda3	Q80XR2	Atp2c1	Q8BJ03	Cox15	P61215	Ca10
Q62018	Ctr9	P58158	B3gat3	Q9ESK9	Rb1cc1	Q925N1	Sfxn4
Q924T3	Xrcc4	Q9EPE9	Atp13a1	Q6DFW0	C9orf72	Q91V24	Abca7
P51880	Fabp7	Q9D6J1	Cers4	Q8R5A6	Tbc1d22a	O89086	Rbm3
P70232	Chl1	Q8BU11	Tox4	Q8CA95	Pde10a	Q8CIV8	Tbce
Q9CY66	Gar1	Q99J95	Cdk9	Q8R1S0	Coq6	P99028	Uqcrh
Q8R3Q0	Saraf	P55144	Tyro3	Q8BMS4	Coq3	P62774	Mtpn
Q61164	Ctcf	Q01147	Creb1	Q9R1Q9	Atp6ap1	Q91WK5	Gcsh
Q9CZX7	Pip4p2	Q3UHG7	Dennd11	Q641K1	Agtpbp1	P03987
Q9D9E0	Slc22a17	Q8K284	Gtf3c1	Q5DQR4	Stxbp5l	Q91YT7	Ythdf2
Q8R143	Pttg1ip	Q9Z2X8	Keap1	Q3UH66	Wnk2	Q8BGR9	Ublcp1
Q9WTI7	Myo1c	Q62432	Smad2	Q3ULF4	Spg7	Q9CY27	Tecr
Q8BTM8	Flna	Q9D2X5	Mau2	P47802	Mtx1	Q9D3D9	Atp5f1d
Q9Z247	Fkbp9	Q8BGZ4	Cdc23	Q9DCS3	Mecr	P17665	Cox7c
P11087	Col1a1	Q9QXA5	Lsm4	Q8BFP9	Pdk1	Q02788	Col6a2
Q08093	Cnn2	Q9JLI6	Scly	Q8CI78	Rmnd1	P48771	Cox7a2
Q01149	Col1a2	Q8VE37	Rcc1	P40630	Tfam	Q04857	Col6a1
P98078	Dab2	Q9WTQ5	Akap12	Q91WS0	Cisd1	Q3UTJ2	Sorbs2
Q64676	Ugt8	Q9QUI0	Rhoa	Q99LC3	Ndufa10	Q6P8M1	Tatdn1
P15920	Atp6v0a2	Q3TIR3	Ric8a	Q3UV70	Pdp1	Q9CPQ3	Tomm22
Q9R0N3	Syt11	Q8K003	Tma7	Q8R404	Micos13	Q8QZR5	Gpt
P28184	Mt3	Q9QY81	Nup210	Q80YD1	Supv3l1	Q99JW2	Acy1
Q9D0J4	Arl2	Q6PDC0	Rundc3b	P08249	Mdh2	Q9CW07	Ppp1r3g
Q64310	Surf4	Q8BJ71	Nup93	Q8BWY4	Mblac1	P32848	Pvalb
Q3UDE2	Ttll12	Q9Z1Q9	Vars1	A2APY7	Ndufaf5	Q9CRC9	Gnpda2
Q3UPL0	Sec31a	Q9R1C7	Prpf40a	Q9CR61	Ndufb7	Q9CPS6	Hint3
Q8BRF7	Scfd1	Q91VR5	Ddx1	Q9D273	Mmab	Q8BZN6	Dock10
Q9JLR1	Sec61a2	Q9EQQ2	Yipf5	Q80W47	Wipi2	Q9QYS2	Grm3
Q91XD7	Creld1	O88271	Cfdp1	O70172	Pip4k2a	Q3UHE1	Pitpnm3
Q62422	Ostf1	Q8BKC5	Ipo5	Q8R5M8	Cadm1	Q923T9	Camk2g
P47753	Capza1	Q9WUQ2	Preb	Q8CIQ7	Dock3	Q8C8T7	Elfn1
Q9D071	Mms19	P23780	Glb1	Q810J8	Zfyve1	Q60610	Tiam1
P07742	Rrm1	Q60870	Reep5	Q6IR34	Gpsm1	Q6NXK7	Dpp10
Q9CQU3	Rer1	Q8C5L6	Inpp5k	Q4QQM5	Miga1	Q8R3T5	Stxbp6
O35648	Cetn3	P63154	Crnkl1	Q6I6G8	Hecw2	Q9WV34	Mpp2
Q61210	Arhgef1	Q8BGE6	Atg4b	Q62283	Tspan7	P15105	Glul
Q8BXN9	Tmem87a	Q9CW03	Smc3	Q811P8	Arhgap32	B9EKR1	Ptprz1
Q9R0L6	Pcm1	Q6PB44	Ptpn23	Q9EP53	Tsc1	Q8VHQ3	Ppp1r16b
Q8BGS7	Cept1	Q8BFQ4	Wdr82	Q91VN4	Chchd6	Q9QZB1	Rgs20
P25799	Nfkb1	Q8BP27	Sfr1	Q99JP7	Ggt7	Q9WU79	Prodh
P02802	Mt1	P70288	Hdac2	O55003	Bnip3	Q8R4N0	Clybl
P02798	Mt2	Q8C7K6	Pcyox1l	P52795	Efnb1	Q9R013	Ctsf
Q9Z2X1	Hnrnpf	Q9CYI4	Luc7l	Q9CZP5	Bcs1l	P16460	Ass1
P30681	Hmgb2	Q8C525	Mb21d2	Q3UMB5	Smcr8	P46737	Brcc3
Q8K3C3	Lzic	Q9CWL8	Ctnnbl1	Q6IEE6	Tmem132e	Q9WU84	Ccs
Q3U9G9	Lbr	P28667	Marcksl1	P50172	Hsd11b1	Q99MR8	Mccc1
D3Z6Q9	Bin2	Q99J31	Ophn1	P97441	Slc30a3	Q60714	Slc27a1
Q8BJ64	Chdh	Q9JJF3	Riox1	A2A5R2	Arfgef2	Q9DBX3	Susd2
P51807	Dynlt1	Q8R0F6	Ilkap	Q8BS40	Cptp	Q8R3E3	Wipi1
Q922W5	Pycr1	Q91W39	Ncoa5	F6W8I0	Yjefn3	Q8BGY2	Eif5a2
Q9CXI5	Manf	Q64213	Sf1	Q4VA61	Dscaml1	Q9CY97	Ssu72
Q60865	Caprin1	A0A1W2P872	Nova2	Q99LY9	Ndufs5	Q91ZV7	Plxdc1
Q80UM3	Naa15	Q9CSU0	Rprd1b	Q9DCJ5	Ndufa8	Q8BMD8	Slc25a24
Q6PGB6	Naa50	Q8BXV2	Bri3bp	Q9CPQ8	Atp5mg	Q8R1B5	Cplx3
P08030	Aprt	Q9Z1N5	Ddx39b	P97807	Fh	Q6Q477	Atp2b4
P35278	Rab5c	P62307	Snrpf	Q9DCZ4	Apoo	Q8R1G2	Cmbl
P10639	Txn	Q61136	Prpf4b	Q8BKY8	Mterf2	P21447	Abcb1a
Q8R1B4	Eif3c	P45878	Fkbp2	Q91WD5	Ndufs2	Q640M6	Gdpd5
P63242	Eif5a	Q8R010	Aimp2	Q7TMF3	Ndufa12	Q91XC9	Pex16
P62274	Rps29	P28656	Nap1l1	P52503	Ndufs6	O35450	Fkbpl
Q9D3B1	Hacd2	Q8K297	Colgalt1	Q3TC72	Fahd2	Q9CZJ2	Hspa12b
O55142	Rpl35a	Q8CCF0	Prpf31	Q9CQX8	Mrps36	P54818	Galc
Q9CZM2	Rpl15	Q4VBE8	Wdr18	Q9D0F9	Pgm1	Q60575	Kif1b
P62830	Rpl23	Q8C7R4	Uba6	Q8BWF0	Aldh5a1	Q80XL6	Acad11
Q9DBZ5	Eif3k	B1AZI6	Thoc2	P09671	Sod2	Q9CWH5	Trmt11
P62717	Rpl18a	Q9DCC4	Pycr3	Q9D8B4	Ndufa11	Q01279	Egfr
Q9CRD2	Emc2	Q8BH69	Sephs1	Q06185	Atp5me	P63115	Slc7a10
Q3TDQ1	Stt3b	Q61686	Cbx5	Q80U63	Mfn2	Q8QZV4	Stk32c
Q9QYM9	Tmeff2	Q69ZN7	Myof	Q9EP89	Lactb	Q8CFV9	Rfk
Q9JKZ2	Slc5a3	Q9DB34	Chmp2a	Q5U458	Dnajc11	Q9JKB3	Ybx3
Q4KWH5	Plch1	Q9JMD0	Znf207	Q9JKL4	Ndufaf3	Q8BGF9	Slc25a44
Q91VU0	Fam3c	Q8R3N6	Thoc1	Q91YT0	Ndufv1	Q9D0D3	Mtpap
P10126	Eef1a1	Q9DD02	Hikeshi	P56135	Atp5mf	Q9Z2I9	Sucla2
Q9CY50	Ssr1	Q60751	Igf1r	Q9Z1P6	Ndufa7	Q9WUM5	Suclg1
Q9DBG6	Rpn2	Q8CEC0	Nup88	Q9CXZ1	Ndufs4	P19783	Cox4i1
O88587	Comt	Q9ERF3	Skic8	Q9D0M3	Cyc1	Q9Z2I0	Letm1
O35166	Gosr2	O35345	Kpna6	P53810	Pitpna	Q9CZU6	Cs
Q6P5E4	Uggt1	O08583	Alyref	Q3UIU2	Ndufb6	Q9D358	Acp1
Q9R0P6	Sec11a	P62315	Snrpd1	Q9DC69	Ndufa9	Q9CQA3	Sdhb
Q9D024	Ccdc47	Q6PGF3	Med16	Q9DCX2	Atp5pd	O09111	Ndufb11
P47964	Rpl36	P62071	Rras2	Q8CAQ8	Immt	Q9CQQ7	Atp5pb
P62751	Rpl23a	D3YZG8	Mthfd2l	Q9DB77	Uqcrc2	Q8K3J1	Ndufs8
P47911	Rpl6	Q921K9	Bcl7b	Q8BGH2	Samm50	Q9JLB0	Pals2
P58252	Eef2	Q9JKY0	Cnot9	Q9CZW5	Tomm70	Q9DCC8	Tomm20
P62267	Rps23	Q11136	Pepd	Q91VD9	Ndufs1	O35143	Atp5if1
Q9D1R9	Rpl34	P28740	Kif2a	P56480	Atp5f1b	Q99JR1	Sfxn1
P97351	Rps3a	O88693	Ugcg	Q03265	Atp5f1a	Q9CRB9	Chchd3
Q99K01	Pdxdc1	Q80TV8	Clasp1	Q9CQ69	Uqcrq	A2A6T1	Cdr2l
P63276	Rps17	Q9JHU4	Dync1h1	Q9Z1Q2	Abhd16a	P32037	Slc2a3
Q99L45	Eif2s2	Q8R1Q8	Dync1li1	P17710	Hk1	Q9WUP7	Uchl5
Q99KI3	Emc3	Q3U1J4	Ddb1	Q8VEK0	Tmem30a	Q923X4	Glrx2
Q9DCI3	Stard3nl	P35282	Rab21	Q8K386	Rab15	Q80V03	Adck5
Q9CR67	Tmem33	O35381	Anp32a	Q60931	Vdac3	P99029	Prdx5
Q8BTV1	Tusc3	Q7TN33	Celf6	Q8BVE3	Atp6v1h	P00405	Mtco2
Q9CQU5	Zwint	Q3TIV5	Zc3h15	Q9CPP6	Ndufa5	Q8VEM1	Rnf130
Q9JJI8	Rpl38	Q80TI0	Gramd1b	P50516	Atp6v1a	Q9D1K7	Adissp
P61211	Arl1	Q6A051	Atrnl1	Q9JKD3	Scamp5	Q8BH55	Thnsl1
Q9D2R0	Aacs	Q9CPT5	Nop16	Q148V7	Relch	P59017	Bcl2l13
O54692	Zw10	Q3UL36	Arglu1	Q91X97	Ncald	Q9CQX2	Cyb5b
E9Q137	Tex264	P11103	Parp1	Q3TLS3	Gdpgp1	Q9D6J5	Ndufb8
Q9CQE7	Ergic3	Q9CR16	Ppid	O70433	Fhl2	Q8BK03	Miga2
P14869	Rplp0	Q6PDG5	Smarcc2	Q8CAA7	Pgm2l1	Q7TT45	Rragd
P35979	Rpl12	Q9CQX0	Otub2	Q9ERS2	Ndufa13	Q9JJC6	Rilpl1
Q99JX4	Eif3m	Q9ERK4	Cse1l	O35551	Rabep1	Q9R0C8	Vav3
P47758	Srprb	Q6QD59	Bnip1	Q8QZT2	Ccsap	P97318	Dab1
P97855	G3bp1	Q6P8I4	Pcnp	Q6IRU5	Cltb	Q64519	Sdc3
P35980	Rpl18	Q9D1J3	Sarnp	Q62179	Sema4b	Q8BIF0	Cd99l2
P62858	Rps28	Q9Z0H4	Celf2	P59016	Vps33b	Q8K199	Cmc2
Q8BMP6	Acbd3	Q8BP48	Metap1	Q80TL1	Adcy2	P43024	Cox6a1
P61804	Dad1	Q8K2V6	Ipo11	Q9D404	Oxsm	Q8BLV3	Slc9a7
P24668	M6pr	Q8K4J6	Mrtfa	Q80X71	Tmem106b	Q9QXJ1	Apbb1
P18608	Hmgn1	Q9D3A8	Nos1ap	P00520	Abl1	Q99P47	Cntnap4
Q8BMK4	Ckap4	Q6P4S6	Sik3	Q923S9	Rab30	Q6RHR9	Magi1
Q9Z2N8	Actl6a	P07903	Ercc1	Q5NCE8	Mrs2	Q60841	Reln
Q9CQW2	Arl8b	Q8K2T1	Nmral1	Q9DAZ9	Zfyve19	Q9WTR1	Trpv2
P28658	Atxn10	Q91YI0	Asl	P41216	Acsl1	Q9DAT5	Trmu
Q99KD5	Unc45a	O08992	Sdcbp	Q924M7	Mpi	Q8BWU8	Etnppl
P62855	Rps26	Q6P9N1	Hycc1	P62823	Rab3c	Q920N2	Hlcs
Q8K3X4	Irf2bpl	Q3UBX0	Tmem109	Q9CXI0	Coq5	P17809	Slc2a1
P62983	Rps27a	Q9ET01	Pygl	Q80U56	Avl9	Q61809	Lrrn1
Q9D1Q6	Erp44	Q9JHI5	Ivd	Q9CZC8	Scrn1	P53668	Limk1
Q9QZD9	Eif3i	Q8BYC6	Taok3	Q8JZQ2	Afg3l2	A2AWP8	Arhgef10l
Q9Z0N1	Eif2s3x	Q91YL3	Uckl1	B9EJ86	Osbpl8	Q9CR24	Nudt8
Q99KK1	Reep3	Q63844	Mapk3	Q9D5J6	Shpk	Q61851	Fgfr3
Q924Z6	Xpo6	P47740	Aldh3a2	Q8BGN8	Synpr	Q8VE11	Mtmr6
P63323	Rps12	Q8CGA4	Mturn	Q8BGG7	Ubash3b	Q8K3I9	Glcci1
Q91WK2	Eif3h	Q9DCM0	Ethe1	Q6ZPQ6	Pitpnm2	Q9JM96	Cdc42ep4
Q05D44	Eif5b	P10711	Tcea1	O35963	Rab33b	Q8CG76	Akr7a2
Q9CY58	Serbp1	Q5SUR0	Pfas	Q9Z2D1	Mtmr2	Q3UHB1	Nt5dc3
Q9CXW4	Rpl11	Q9CZ44	Nsfl1c	Q9D3D0	Ttpal	E9Q4P1	Wdfy1
Q8QZY1	Eif3l	Q8R146	Apeh	Q80U12	Sgsm2	Q9D0L7	Armc10
Q9CR57	Rpl14	Q61016	Gng7	P35283	Rab12	P15532	Nme1
P62264	Rps14	P10518	Alad	Q8R1I1	Uqcr10	P28665	Mug1
O35153	Bet1l	Q9QZQ8	Macroh2a1	O55100	Syngr1	P12787	Cox5a
Q9D1G2	Pmvk	Q9CQD4	Chmp1b2	Q920M7	Syt17	Q9DBP5	Cmpk1
P58021	Tm9sf2	P50247	Ahcy	Q8C1Y8	Ccz1	P58802	Tbc1d10a
P61358	Rpl27	P97930	Dtymk	Q8CCM6	Timm21	Q9WU78	Pdcd6ip
Q8BM55	Tmem214	Q9JLI8	Sart3	Q9JKC6	Cend1	Q5FWK3	Arhgap1
Q8BMA6	Srp68	Q9QXL8	Nme7	Q8C1W1	Vash1	P19536	Cox5b
Q8BHN3	Ganab	Q9CZX0	Elp3	O08585	Clta	Q8R0A7	Kiaa0513
Q9ER72	Cars1	A2A432	Cul4b	Q9DCL8	Ppp1r2	Q3TC33	Ccdc127
P62270	Rps18	P53996	Cnbp	P56213	Gfer	Q6P5F6	Slc39a10
Q8CGC7	Eprs1	P46638	Rab11b	Q80XA6	Reps2	P62897	Cycs
P62918	Rpl8	Q91YN9	Bag2	Q80TA9	Epg5	Q9JKB1	Uchl3
P62301	Rps13	Q80XU3	Nucks1	E9Q4S1	Pde8b	P03921	Mtnd5
P23116	Eif3a	P32883	Kras	Q3U3Q1	Ulk3	Q99KR7	Ppif
Q9CQR2	Rps21	Q3U1V6	Uevld	Q91Z61	Diras1	Q62425	Ndufa4
Q9CZX8	Rps19	Q9DC61	Pmpca	Q6P9J5	Kank4	P10852	Slc3a2
P12970	Rpl7a	Q9EQH3	Vps35	Q0VE29	Samd12	Q60597	Ogdh
O09167	Rpl21	Q6PFE7	Tmeff1	P63143	Kcnab1	P56391	Cox6b1
P25444	Rps2	Q91YN5	Uap1	Q7TSE6	Stk38l	Q9D3A9	Ttyh1
P68040	Rack1	Q8BVG8	Nat14	Q8VEB6	Elac1	Q9D6J6	Ndufv2
P61255	Rpl26	Q9Z2B2	Slc25a14	P60879	Snap25	Q9JK42	Pdk2
P14576	Srp54	Q810U5	Ccdc50	P61329	Fgf12	P22315	Fech
Q922Q8	Lrrc59	Q9DAR7	Dcps	Q9D7I5	Lhpp	P48962	Slc25a4
P84099	Rpl19	Q7TSH4	Ccp110	P63054	Pcp4	P97494	Gclc
P57759	Erp29	Q7TNV0	Dek	Q8K1Z0	Coq9	Q91ZP9	Necab2
Q921L3	Tmco1	Q9Z277	Baz1b	Q9DB75	Cdip1	Q8BFR5	Tufm
P62900	Rpl31	O08784	Tcof1	P97819	Pla2g6	Q9JKF6	Nectin1
P14211	Calr	P46735	Myo1b	D3YXJ0	Dgkh	Q9DAM7	Tmem263
P27659	Rpl3	Q9EST5	Anp32b	Q3UU96	Cdc42bpa	Q9QUP5	Hapln1
P41105	Rpl28	Q8BG81	Poldip3	Q66T02	Plekhg5	Q99J08	Sec14l2
Q9Z0H3	Smarcb1	Q8CCK0	Macroh2a2	Q8C0L9	Gpcpd1	P49813	Tmod1
P50580	Pa2g4	Q6A028	Swap70	Q9CXJ4	Abcb8	P70689	Gjb6
P62281	Rps11	P08752	Gnai2	Q8BGY9	Slc5a7	P17156	Hspa2
P53026	Rpl10a	P29387	Gnb4	Q8BHW2	Oscp1	O88829	St3gal5
Q8JZQ9	Eif3b	Q99P88	Nup155	Q9R1Z7	Pts	Q8K4R4	Pitpnc1
P62082	Rps7	O08582	Gtpbp1	Q8C3W1	0	P12658	Calb1
P62889	Rpl30	Q9CQ10	Chmp3	Q8VCQ3	Nrbf2	Q6P5E8	Dgkq
P67984	Rpl22	Q80YF9	Arhgap33	P01872	Ighm	Q9D0L4	Adck1
P62702	Rps4x	Q62188	Dpysl3	Q8CAK1	Iba57	Q8C0K5	Slc25a16
P14148	Rpl7	Q7TT37	Elp1	Q03173	Enah	O89106	Fhit
Q99MD9	Nasp	Q60900	Elavl3	Q8BPE4	Tmem177	Q3UUG6	Tbc1d24
P51410	Rpl9	Q812E0	Cpeb2	Q9R257	Hebp1	Q9JL26	Fmnl1
P62852	Rps25	P63280	Ube2i	Q8BFY6	Pef1	Q9D6M3	Slc25a22
Q6ZWN5	Rps9	Q9D6N5	Drap1	Q922H2	Pdk3	Q9WUM4	Coro1c
P14131	Rps16	Q9CQ56	Use1	Q9Z2H5	Epb41l1	E9Q3L2	Pi4ka
Q9D8E6	Rpl4	Q3TQI7		Q8VDC0	Lars2	E9Q6P5	Ttc7b
P60229	Eif3e	Q9WVM3	Anapc7	Q8VBY2	Camkk1	Q922S4	Pde2a
Q8BP67	Rpl24	Q8R016	Blmh	Q91VF2	Hnmt	Q7TPR4	Actn1
P62908	Rps3	Q8VCT3	Rnpep	P24472	Gsta4	Q6PAK3	Prmt8
Q9CPR4	Rpl17	Q8BHS3	Rbm22	Q8JZS0	Lin7a	P84309	Adcy5
P19253	Rpl13a	Q9QUR6	Prep	Q9DB20	Atp5po	Q8BMF3	Me3
P14206	Rpsa	Q8BSZ2	Ap3s2	Q9QUH0	Glrx	P06151	Ldha
P62960	Ybx1	Q9ESZ8	Gtf2i	Q8K3F6	Kcnq3	Q91YM4	Tbrg4
P70698	Ctps1	Q60987	Foxg1	Q8R3V5	Sh3glb2	Q91YJ2	Snx4
P62242	Rps8	P49070	Camlg	O55126	Nipsnap2	Q60932	Vdac1
Q6ZWV7	Rpl35	Q9QYY8	Spast	Q61361	Bcan	Q99P58	Rab27b
Q0VGB7	Ppp4r2	Q8BGC0	Htatsf1	Q810U3	Nfasc	Q8K3A0	Hscb
Q60715	P4ha1	Q9JIF0	Prmt1	Q9D2G2	Dlst	Q8VCC9	Spon1
Q5XJY5	Arcn1	Q8K4B0	Mta1	P60824	Cirbp	Q9D387	Lamp5
Q922R8	Pdia6	P60335	Pcbp1	Q9CRA7	Dmac2l	Q6PGE7	Slc6a7
P47963	Rpl13	Q6ZQ08	Cnot1	Q8VE85	Prelid3a	Q8CH72	Trim32
Q9ESP1	Sdf2l1	Q923D5	Wbp11	Q61423	Kcna4	Q8BG50	Tmem169
Q3TWW8	Srsf6	Q9CQM9	Glrx3	P51863	Atp6v0d1	Q6PAM0	Prkab2
P47962	Rpl5	Q6IE26	Ephx4	P11404	Fabp3	Q3UFF7	Lyplal1
Q9Z1D1	Eif3g	P11031	Sub1	Q9JJK2	Lancl2	Q99M80	Ptprt
P11688	Itga5	O88532	Zfr	Q8BHE3	Atcay	Q8BRK8	Prkaa2
P50543	S100a11	A2RSX7	Tyw5	O35099	Map3k5	Q811Q9	Pcyt1b
Q8R1V4	Tmed4	P56959	Fus	Q9CYR6	Pgm3	Q8BGY3	Luzp2
P17047	Lamp2	Q91YR5	Mettl13	B2RUJ5	Apba1	Q8VHJ5	Mark1
Q924Z4	Cers2	P70318	Tial1	P31648	Slc6a1	Q60829	Ppp1r1b
Q9ET30	Tm9sf3	Q9ERD7	Tubb3	Q8BHG2	Czib	Q6W8Q3	Pcp4l1
P07091	S100a4	Q3THK7	Gmps	Q8BG73	Sh3bgrl2	P19246	Nefh
Q8BFR4	Gns	Q8K1A6	Cc2d1a	Q9QZB9	Dctn5	Q8BGT6	Micall1
P18654	Rps6ka3	Q9Z103	Adnp	Q04690	Nf1	Q60675	Lama2
P09581	Csf1r	P70206	Plxna1	P30275	Ckmt1	P08551	Nefl
P97821	Ctsc	Q99LE6	Abcf2	Q9DB60	Prxl2b	Q9WVD4	Clcn5
P17225	Ptbp1	P97471	Smad4	Q9JKV5	Scamp4	P97370	Atp1b3
P12265	Gusb	Q5XG69	Fam169a	Q9DD18	Dtd1	Q9ESM3	Hapln2
Q91WP6	Serpina3n	Q8BLY2	Tars3	P48774	Gstm5	Q63912	Omg
Q8R0X7	Sgpl1	Q9R226	Khdrbs3	D3YWQ0	Dgki	Q9WVB4	Slit3
Q99PL5	Rrbp1	P53995	Anapc1	Q5SUC9	Sco1	Q3USB7	Plcl1
E9Q634	Myo1e	Q9QUQ5	Trpc4	Q9JI46	Nudt3	Q62059	Vcan
Q91V04	Tram1	Q99KK2	Cmas	Q3UNH4	Gprin1	Q9QYE9	Plekhb1
Q9DAW9	Cnn3	Q3UMY5	Eml4	Q4KMM3	Oxr1	P46660	Ina
Q9JKF1	Iqgap1	Q922Q4	Pycr2	Q9R0K7	Atp2b2	Q9QXE0	Hacl1
E9PVA8	Gcn1	P56546	Ctbp2	P17426	Ap2a1	Q8BRN9	Cc2d1b
Q80SY5	Prpf38b	O35089	Cnih2	Q9Z2W9	Gria3	Q7TNG5	Eml2
Q80YT7	Pde4dip	P63001	Rac1	Q8BL65	Ablim2	P26443	Glud1
Q8BH24	Tm9sf4	Q9Z140	Cpne6	O88602	Cacng2	P56695	Wfs1
Q8BU14	Sec62	Q91Z31	Ptbp2	Q8CGU1	Calcoco1	Q62036	Cep131
P70677	Casp3	Q11011	Npepps	Q9R111	Gda	Q8CBX0	Tmem63c
Q9QZE5	Copg1	Q9D1E6	Tbcb	Q8BNW9	Kbtbd11	Q8BFS6	Cpped1
P14115	Rpl27a	Q8R1N4	Nudcd3	Q91WM6	Eva1a	Q61609	Slc20a1
Q91YQ5	Rpn1	Q9Z0V2	Kcnd2	Q5SP85	Ccdc85a	Q9DCB4	Arpp21
Q9DBU0	Tm9sf1	Q924C1	Xpo5	Q3TY86	Aifm3	P54797	Tango2
P60867	Rps20	Q8K093	Trhde	O88444	Adcy1	P97467	Pam
Q8VDJ3	Hdlbp	Q6NZL0	Soga3	A2AQ25	Skt	O70340	Nptx2
P97461	Rps5	Q8CH77	Nav1	Q9R1V6	Adam22	P11214	Plat
P24369	Ppib	P54763	Ephb2	Q8C078	Camkk2	Q69ZS6	Sv2c
Q61543	Glg1	P13439	Umps	Q3UGX3	Nat8l	Q62178	Sema4a
Q9CYA0	Creld2	P97390	Vps45	Q68EF4	Grm4	Q60571	Crhbp
Q8CIE6	Copa	Q6PAR5	Gapvd1	Q9WUD8	Faim	P47867	Scg3
P08003	Pdia4	Q810S1	Mcub	Q3U214	Mast3	P21237	Bdnf
P27773	Pdia3	P68254	Ywhaq	Q99MB7	Rnf141	Q60673	Ptprn
P19324	Serpinh1	Q9DC51	Gnai3	E9PUQ8	Dgkd	Q0VGU4	Vgf
O08795	Prkcsh	A2AGT5	Ckap5	Q8BU31	Rap2c	Q8R4H2	Arhgef12
P08113	Hsp90b1	Q8BYH7	Tbc1d17	Q9D061	Acbd6	Q03517	Scg2
O55029	Copb2	P51859	Hdgf	P63318	Prkcg	P25785	Timp2
Q9CQS8	Sec61b	Q9QZC2	Plxnc1	Q9ES34	Ube3b	Q8CGQ8	Slc24a4
Q9JIF7	Copb1	Q19LI2	A1bg	Q5SSM3	Arhgap44	A2A8L5	Ptprf
Q9DCF9	Ssr3	Q3UHD6	Snx27	A2AHG0	Lzts3	Q8K1T6	Ly6g6e
Q62186	Ssr4	Q4V9Z5	Sez6l2	O55125	Nipsnap1	Q5SVL6	Rap1gap2
Q9ERE7	Mesd	Q8R366	Igsf8	O35609	Scamp3	E9Q7X7	Nrxn2
Q5DTL9	Slc4a10	O08917	Flot1	Q8BH50	ARK2N	P63239	Pcsk1
Q6PB93	Galnt2	F6ZDS4	Tpr	Q8BGN5	Nipal3	Q8R2H9	Phospho1
O54734	Ddost	Q8CH09	Sugp2	Q61290	Cacna1e	Q64378	Fkbp5
Q8BML9	Qars1	P56371	Rab4a	Q6PE13	Prrt3	O70405	Ulk1
O35887	Calu	Q99MK8	Grk2	P60904	Dnajc5	Q9D8S4	Rexo2
P61750	Arf4	Q91V14	Slc12a5	O70293	Grk6	A2ADY9	Ddi2
P61620	Sec61a1	Q8BYR5	Cadps2	O88910	Mpp3	Q8K348	Acvr1c
Q9CZN7	Shmt2	P70236	Map2k6	Q924N4	Slc12a6	P13707	Gpd1
Q99KF1	Tmed9	Q8VDP4	Ccar2	Q8K1S4	Unc5a	Q8C1A5	Thop1
Q91YW3	Dnajc3	O35954	Pitpnm1	Q6NVF0	Ocrl	Q8BYY4	Ttc39b
Q9R0Q3	Tmed2	Q8CJ40	Crocc	Q8CEC5	Nkiras1	Q9CQS4	Slc25a46
Q9CZX9	Emc4	B2RSH2	Gnai1	P05202	Got2	P55194	Sh3bp1
P46978	Stt3a	Q8BH04	Pck2	Q8R0S2	Iqsec1	Q80WM4	Hapln4
Q60967	Papss1	A2ARS0	Ankrd63	Q6P5F7	Ttyh3	Q9ERS5	Plekha2
P35564	Canx	P11627	L1cam	P47708	Rph3a	Q3UYC0	Ppm1h
P09103	P4hb	Q9R0N7	Syt7	O08532	Cacna2d1	Q8R0Y8	Slc25a42
O70503	Hsd17b12	Q60634	Flot2	D3YVF0	Akap5	Q0VBU9	Plpp4
Q922B2	Dars1	Q8BTF8	Ralyl	Q5IRJ6	Slc30a9	Q9QZS8	Sh2d3c
Q5SW19	Cluh	Q9CXS4	Cenpv	Q91VZ6	Smap1	P21661	Pcsk2
P46471	Psmc2	P35285	Rab22a	Q9JIS5	Sv2a	O08756	Hsd17b10
Q9D8N0	Eef1g	Q9D0M1	Prpsap1	Q8CC35	Synpo	Q3TCN2	Plbd2
Q9EP72	Emc7	P11881	Itpr1	Q68FD5	Cltc	Q60738	Slc30a1
Q8C7X2	Emc1	Q6PHS6	Snx13	Q8VIM9	Irgq	Q80UP8	Slc20a2
Q6ZWX6	Eif2s1	E9Q4N7	Arid1b	Q8C8R3	Ank2	O35657	Neu1
Q99LR1	Abhd12	Q8VDH1	Fbxo21	P49443	Ppm1a	Q60847	Col12a1
Q9WVJ2	Psmd13	P70697	Urod	Q9QUR7	Pin1	Q8R502	Lrrc8c
Q99JI4	Psmd6	P08556	Nras	O08749	Dld	O70400	Pdlim1
Q9D0I9	Rars1	P43247	Msh2	Q9DBS2	Tprg1l	P97799	Nrsn1
Q9CX56	Psmd8	Q8R4R6	Nup35	Q8BIJ6	Iars2	Q99K67	Aass
Q8BM72	Hspa13	Q6NV83	U2surp	P16858	Gapdh	Q9Z2H2	Rgs6
P80315	Cct4	Q3UKJ7	Smu1	P35486	Pdha1	Q9D1G3	Hhatl
P80317	Cct6a	Q91W34	Rusf1	Q5U3K5	Rabl6	Q9WUR2	Eci2
P80313	Cct7	O35855	Bcat2	Q8R191	Syngr3	Q9R087	Gpc6
Q80XS6	Samd4b	Q4VA53	Pds5b	O54988	Slk	A2ASQ1	Agrn
Q9D2U5	Naa38	Q9JHU9	Isyna1	Q3TMH2	Scrn3	O88958	Gnpda1
O88653	Lamtor3	Q9ERU9	Ranbp2	A2ALU4	Shroom2	Q9QZD8	Slc25a10
Q9Z0L0	Tpbg	Q61655	Ddx19a	Q6DFV3	Arhgap21	Q4QQM4	Trp53i11
Q5SSH8	Cyb5d2	Q8VDM6	Hnrnpul1	Q8R1X6	Spart	Q9D1E8	Agpat5
Q9D1M4	Eef1e1	Q9D115	Znf706	Q9D0I4	Stx17	Q91VH6	Memo1
Q80W00	Ppp1r10	Q91X20	Ash2l	Q78J03	Msrb2	Q3UH68	Limch1
Q8BXJ9	Tmem62	Q6ZPZ3	Zc3h4	P01864		B9EJ80	Pdzd8
P31230	Aimp1	O35900	Lsm2	P70188	Kifap3	P56389	Cda
Q8BK63	Csnk1a1	Q8BIQ5	Cstf2	Q6PEE3	Rrm2b	Q9ESN4	C1ql3
Q8BKT7	Thoc5	Q8VIJ6	Sfpq	Q8R3F5	Mcat	P14824	Anxa6
Q1HFZ0	Nsun2	Q8K4Z5	Sf3a1	P59913	Pcmtd1	Q9QXS1	Plec
Q0P678	Zc3h18	P62320	Snrpd3	Q6ZWR6	Syne1	O35459	Ech1
Q9Z2M6	Ubl3	Q8VEK3	Hnrnpu	P61957	Sumo2	Q8JZU2	Slc25a1
Q99MJ9	Ddx50	Q9CQV7	Dnajc19	Q4PJX1	Odr4	Q8VC30	Tkfc
O35218	Cpsf2	Q91ZW3	Smarca5	Q6PE15	Abhd10	P52760	Rida
Q4FK66	Prpf38a	Q8C2Q3	Rbm14	Q8R0F8	Fahd1	Q9DCP2	Slc38a3
P97376	Frg1	P58501	Paxbp1	Q9D172	Gatd3	P51432	Plcb3
Q91WC0	Setd3	A2AQ19	Rtf1	P56375	Acyp2	Q761V0	Slc6a5
P49962	Srp9	P28352	Apex1	Q9ES07	Slc15a2	Q64133	Maoa
Q9D0D4	Dimt1	Q8CGZ0	Cherp	Q3UN04	Usp30	Q9D8U8	Snx5
Q8BGH4	Reep1	Q99L47	St13	Q99J83	Atg5	Q6PIE5	Atp1a2
P49312	Hnrnpa1	Q8R4X3	Rbm12	Q0KK59	Unc79	P55088	Aqp4
P63073	Eif4e	Q9Z1X4	Ilf3	Q8BVL9	Jakmip1	Q91Y63	Slc13a3
P84089	Erh	Q8K4X7	Agpat4	Q8BYL4	Yars2	Q8BPQ7	Sgsm1
Q3TKT4	Smarca4	Q8BI84	Mia3	Q80WM5	Hapln3	Q8CJH3	Plxnb1
P29341	Pabpc1	P07901	Hsp90aa1	Q91XY4	Pcdhga4	Q99L13	Hibadh
Q7TMK9	Syncrip	Q9WUL7	Arl3	P97789	Xrn1	Q9CYN9	Atp6ap2
Q9R1P1	Psmb3	P35293	Rab18	Q62245	Sos1	P43406	Itgav
Q8CIN4	Pak2	O55201	Supt5h	Q8CDJ3	Atg14	Q8BGV0	Nars2
Q61656	Ddx5	Q924L1	Letmd1	Q99JT1	Gatb	Q8BP92	Rcn2
Q9R1T2	Sae1	Q9CQ49	Ncbp2	Q5ND34	Wdr81	Q8CC86	Naprt
Q91VC3	Eif4a3	O54984	Get3	Q14AI6	Rpusd3	Q9JI39	Abcb10
Q08943	Ssrp1	Q9QYI3	Dnajc7	Q61733	Mrps31	Q9QUR8	Sema7a
Q9D0I8	Mrto4	Q569Z6	Thrap3	Q80ZS3	Mrps26	Q61282	Acan
Q99NB9	Sf3b1	Q9D883	U2af1	Q9D6F4	Gabra4	Q3UHK1	Slc2a13
P17918	Pcna	P24788	Cdk11b	Q9Z2V5	Hdac6	A3KFX0	Nt5c1a
Q8VI75	Ipo4	Q9DC16	Ergic1	Q8BXR1	Slc7a14	Q9JHR9	Nrip2
O35286	Dhx15	Q62093	Srsf2	Q3B7Z2	Osbp	Q8CA71	Shisa4
Q7TPV4	Mybbp1a	Q924A2	Cic			Q9JM63	Kcnj10
P24547	Impdh2	Q921M3	Sf3b3			P05063	Aldoc
Q04750	Top1	O35841	Api5			Q9JKY5	Hip1r
P57784	Snrpa1	P70372	Elavl1			O35136	Ncam2
P30416	Fkbp4	Q8C0C7	Farsa			P18581	Slc7a2
Q99MR6	Srrt	Q9DAW6	Prpf4			Q811I0	Atpaf1
P35550	Fbl	Q8R081	Hnrnpl			P62748	Hpcal1
Q91YR7	Prpf6	E9Q5K9	Ythdc1			P98200	Atp8a2
P25976	Ubtf	Q99KP6	Prpf19			Q6ZPF3	Tiam2
Q99ME9	Gtpbp4	Q60668	Hnrnpd			O08842	Gfra2
Q64012	Raly	P26369	U2af2			Q8BG18	Necab1
Q9D554	Sf3a3	Q6P4T2	Snrnp200			Q8JZW4	Cpne5
P09405	Ncl	Q61937	Npm1			P61922	Abat
Q920B9	Supt16h	Q921F2	Tardbp			P34914	Ephx2
Q501J6	Ddx17	Q9JHS9	Cwc15			O35231	Kifc3
Q9D0E1	Hnrnpm	Q9DCD2	Xab2			O54750	Cyp2j6
Q9CW46	Raver1	Q8CCS6	Pabpn1			Q8C0M9	Asrgl1
Q6NZB0	Dnajc8	Q91V81	Rbm42			Q5U4D9	Thoc6
Q7TNC4	Luc7l2	Q8R0A0	Gtf2f2			Q9JMD3	Stard10
P59708	Sf3b6	Q3UMU9	Hdgfl2			P43006	Slc1a2
P32067	Ssb	P81122	Irs2			Q8VIJ8	Nprl3
O55128	Sap18	Q8BG05	Hnrnpa3			P70663	Sparcl1
Q91VX2	Ubap2	Q7M6Y3	Picalm			Q8BR86	Kirrel3
Q99MN1	Kars1	Q9D0T1	Snu13			Q78TU8	Fam107a
Q922H1	Prmt3	Q9JIX8	Acin1			O88343	Slc4a4
Q78PY7	Snd1	Q00PI9	Hnrnpul2			P51655	Gpc4
Q68FL6	Mars1	P83870	Phf5a			Q7TSQ8	Pdpr
Q9QXK3	Copg2	Q9CSN1	Snw1			Q0VBD0	Itgb8
Q9JK23	Psmg1	Q921F4	Hnrnpll			Q9QYG0	Ndrg2
P16254	Srp14	Q8CGF7	Tcerg1			Q8VHQ9	Acot11
Q9WTM5	Ruvbl2	Q8R3G1	Ppp1r8			Q9D2N4	Dtna
Q9JMG1	Edf1	Q61191	Hcfc1			Q922Q1	Mtarc2
Q9DCH4	Eif3f	Q6DFW4	Nop58			Q921G7	Etfdh
Q61990	Pcbp2	P83917	Cbx1			P53702	Hccs
Q8K2F8	Lsm14a	Q9ESX5	Dkc1			P36993	Ppm1b
Q6P5F9	Xpo1	O88569	Hnrnpa2b1			P21300	Akr1b7
P11499	Hsp90ab1	Q9JII5	Dazap1			Q8VEE1	Lmcd1
Q3UEB3	Puf60	E9QAT4	Sec16a			P16390	Kcna3
Q9EPU0	Upf1	Q99PV0	Prpf8			B1AR13	Cisd3
Q9Z204	Hnrnpc	Q99LS3	Psph			Q8BP40	Acp6
		Q99020	Hnrnpab			P51881	Slc25a5
		Q9EQU5	Set			P20108	Prdx3
		P63158	Hmgb1			Q99JB2	Stoml2
		Q9CQI7	Snrpb2			Q8QZS1	Hibch
		Q9CU62	Smc1a			P55066	Ncan
		Q8R0G9	Nup133			Q80WG5	Lrrc8a
		A2RSY6	Trmt1l			P21836	Ache
		P62311	Lsm3			Q9WUA3	Pfkp
		O35691	Pnn			Q99KK9	Hars2
		Q80YV3	Trrap			Q8R127	Sccpdh
		Q922P9	Glyr1			P48320	Gad2
		Q8JZM7	Cdc73			Q9Z2G9	Htatip2
		P17095	Hmga1			P48318	Gad1
		Q99J36	Thumpd1			Q8JZP2	Syn3
		D3YXK2	Safb			Q9CYW4	Hdhd3
		Q9EPR5	Sorcs2			O35633	Slc32a1
		Q91XU0	Wrnip1			Q8BWG8	Arrb1
		Q9CXY6	Ilf2			Q8CFE4	Scyl2
		Q62203	Sf3a2			Q925I1	Atad3
		Q8K1E0	Stx5			Q9CZW4	Acsl3
		Q8BMJ2	Lars1			Q8CGK3	Lonp1
		Q8BU30	Iars1			Q9CYH2	Prxl2a
		E9Q5C9	Nolc1			Q9CY18	Snx7
		Q9CWZ3	Rbm8a			P47857	Pfkm
		Q9WUA2	Farsb			Q8VEM8	Slc25a3
		Q8K019	Bclaf1			Q8VE33	Gdap1l1
		Q6PDM2	Srsf1
		P62313	Lsm6
		Q62189	Snrpa
		Q8R326	Pspc1
		P61979	Hnrnpk
		P84104	Srsf3
		P54823	Ddx6
		Q9R0U0	Srsf10
		Q8VE97	Srsf4
		Q9D824	Fip1l1
		O08810	Eftud2
		P23198	Cbx3
		P62996	Tra2b
		Q8BL97	Srsf7
		Q99K48	Nono
		P62317	Snrpd2
		Q9D6Z1	Nop56
		Q6ZWM4	Lsm8
		Q8C854	Myef2
		Q8K310	Matr3
		Q62318	Trim28
		Q9EP69	Sacm1l
		Q9CY57	Chtop
		O70133	Dhx9
		Q91WJ8	Fubp1
		Q9CQF3	Nudt21
		Q6PE01	Snrnp40
		Q8VH51	Rbm39
		O88291	Znf326
		Q91WE2	Psme3ip1
		Q922P8	Tmem132a
		O54990	Prom1
		Q8VDQ8	Sirt2
		Q9D7S7	Rpl22l1
		P20917	Mag
		Q9D1Q4	Dpm3
		Q05BC3	Eml1
		P43276	H1-5
		P62806	H4c1
		Q52KI8	Srrm1
		Q9DB50	Ap1s2
		P14733	Lmnb1
		P34928	Apoc1
		Q8BR63	Fam177a1
		P52430	Pon1
		O89020	Afm
		Q00623	Apoa1
		P21614	Gc
		Q60590	Orm1
		Q06770	Serpina6
		Q6P9J9	Ano6
		Q00897	Serpina1d
		Q921I1	Tf
		P32261	Serpinc1
		P22599	Serpina1b
		P19221	F2
		P23953	Ces1c
		Q9EQF6	Dpysl5
		Q9WV27	Atp1a4
		Q8VEH3	Arl8a
		P02463	Col4a1
		O70152	Dpm1
		P08122	Col4a2
		P57722	Pcbp3
		Q9D938	Tmem160
		Q9QXT0	Cnpy2
		Q62288	Spock1
		Q9D1L9	Lamtor5
		Q8VDD8	Washc1
		Q99PP7	Trim33
		Q99JH8	Kdelr1
		Q9EST3	Eif4enif1
		Q61545	Ewsr1
		Q07113	Igf2r
		P97792	Cxadr
		Q8BG21	Cacfd1
		Q8C0L8	Cog5
		O70281	Tpst1
		P70460	Vasp
		P70671	Irf3
		Q8BHD7	Ptbp3
		Q99KQ4	Nampt
