# Supplementary material for: Seizure evolution in a mouse model of West syndrome involves complex and time-dependent synapse remodeling, gliosis and alterations in lipid metabolism
Source: PLoS Biol. 2025 Oct 9;23(10):e3003192. doi: 10.1371/journal.pbio.3003192 (PMC12520403; doi:10.1371/journal.pbio.3003192)
Supplement: S8 Table — (XLSX) [file pbio.3003192.s028.xlsx]

## Sheet: Sheet1
S8_Table. List of alternative splicing event changes in the cortex and hippocampus of Cyfip2+/R87C mice
Region	Age	GeneSymbol	AS_Type	chr	1stExonStart_0base	1stExonEnd	2ndExonStart_0base	2ndExonEnd	upstreamES	upstreamEE	downstreamES	downstreamEE	SJC_SAMPLE_1	SJC_SAMPLE_2	IJC_SAMPLE_1	IJC_SAMPLE_2	IncLevel1	IncLevel2	PValue	FDR	IncLevelDifference
Cortex	PWK 1	Cfap69	SE	chr5	5618947	5619069			5617168	5617385	5619166	5619215	0,2,0,2	3,7,10,4	26,40,17,38	39,20,32,24	1.0,0.909,1.0,0.905	0.867,0.588,0.615,0.75	1.92536e-06	0.00424107	0.248
	PWK 1	Scyl3	A3SS	chr1	163934631	163934817			163934692	163934817	163933478	163933693	2,1,1,5	8,10,6,12	53,25,32,32	35,22,28,22	0.943,0.939,0.952,0.799	0.731,0.577,0.743,0.532	2.86146e-06	0.00267318	0.262
	PWK 14	Tmem44	SE	chr16	30518299	30518332			30511854	30514822	30529411	30529570	13,28,34,45	107,71,58,81	29,45,54,82	61,47,67,64	0.626,0.547,0.544,0.578	0.3,0.332,0.465,0.373	3.2732e-06	0.0031275	0.206
	PWK 14	Nrxn2	SE	chr19	6488783	6488810			6481671	6481875	6490066	6490186	19,18,26,29	45,37,40,38	143,104,92,61	88,61,47,60	0.856,0.82,0.736,0.624	0.606,0.565,0.481,0.554	6.20955e-06	0.00481369	0.208
	PWK 14	Rbm7	SE	chr9	48494282	48494387			48494018	48494181	48495154	48495294	41,25,27,29	41,36,39,39	52,35,38,52	14,20,26,26	0.388,0.412,0.413,0.473	0.146,0.217,0.25,0.25	4.52907e-07	0.000809049	0.206
	PWK 28	U2af1	SE	chr17	31652501	31652568			31648844	31648894	31658652	31658755	50,31,69,44	32,36,24,31	19,17,12,28	38,38,40,27	0.185,0.247,0.094,0.276	0.416,0.387,0.5,0.343	1.84803e-06	0.000905658	-0.211
	PWK 28	Tmem44	SE	chr16	30518299	30518332			30511854	30514822	30529411	30529570	16,29,15,17	69,66,65,72	43,50,58,49	66,52,67,57	0.669,0.565,0.744,0.684	0.418,0.372,0.437,0.373	1.53566e-08	2.36152e-05	0.265
	PWK 28	Unc79	SE	chr12	103125608	103125725			103122335	103122443	103128228	103128312	55,45,50,66	28,36,27,31	45,57,77,68	112,134,87,85	0.29,0.388,0.435,0.34	0.667,0.65,0.617,0.578	6.5128e-11	2.64041e-07	-0.265
	PWK 28	Prkx	SE	chrX	77764572	77764650			77764105	77764254	77765348	77765406	5,6,5,6	2,1,1,0	21,26,36,30	26,25,26,20	0.702,0.709,0.802,0.737	0.88,0.934,0.936,1.0	1.4601e-05	0.00394634	-0.2
	PWK 28	Smox	SE	chr2	131520411	131520646			131520094	131520268	131522058	131522219	3,6,2,5	23,14,11,7	88,90,71,90	91,56,68,49	0.936,0.882,0.947,0.9	0.664,0.667,0.756,0.778	6.42879e-08	6.23257e-05	0.2
	PWK 28	Gm11549	SE	chr3	36520352	36520467			36515056	36517120	36532111	36532384	43,32,34,31	4,4,8,3	182,97,141,101	143117128123	0.679,0.602,0.675,0.62	0.947,0.936,0.889,0.953	0	0	-0.287
	PWK 28	Gprasp1	SE	chrX	135743562	135743614			135742732	135742978	135744498	135744575	35,49,43,57	56,67,39,59	82,45,87,59	41,28,30,30	0.607,0.377,0.571,0.405	0.325,0.216,0.336,0.251	5.24468e-05	0.00974322	0.208
	PWK 28	1500004A13Rik	SE	chr3	88825131	88825414			88800687	88801192	88832263	88832377	20,3,18,17	9,3,3,3	41,58,36,80	73,77,65,70	0.506,0.906,0.5,0.702	0.802,0.928,0.915,0.921	0.000107282	0.0160548	-0.238
	PWK 28	Nrxn3	SE	chr12	90199146	90199236			90168919	90169091	90204510	90204818	203113186182	78,106,107,95	119132135173	200168248232	0.236,0.381,0.276,0.333	0.574,0.455,0.55,0.562	5.30676e-12	3.38086e-08	-0.229
	PWK 28	Miat	SE	chr5	112228308	112228356			112224207	112224356	112228608	112228929	15,24,26,41	13,13,6,13	43,61,68,86	101,87,85,69	0.66,0.632,0.639,0.586	0.84,0.819,0.905,0.782	2.5749e-08	3.29728e-05	-0.207
	PWK 28	Ppip5k2	SE	chr1	97717441	97717561			97716541	97716604	97719833	97719906	4,7,2,5	0,1,0,0	12,26,28,29	37,27,25,32	0.6,0.65,0.875,0.744	1.0,0.931,1.0,1.0	4.47238e-09	1.24657e-05	-0.266
	PWK 28	Zfp526	SE	chr7	25224114	25224207			25221424	25221504	25224300	25227507	2,3,1,4	9,9,16,6	25,28,14,33	22,22,29,20	0.866,0.829,0.879,0.81	0.559,0.559,0.484,0.633	1.06065e-05	0.00319764	0.287
	PWK 28	Pstk	SE	chr7	131373535	131373830			131371140	131371389	131374064	131374263	4,15,9,9	14,22,14,22	76,47,65,89	36,50,61,47	0.905,0.61,0.783,0.832	0.563,0.532,0.685,0.516	0.000375863	0.0389814	0.208
	PWK 28	Grip1	SE	chr10	120050231	120050276			120050004	120050116	120054832	120055066	7,8,7,6	10,12,23,15	38,34,28,41	22,18,22,18	0.789,0.746,0.734,0.825	0.603,0.508,0.397,0.453	3.01239e-06	0.00129174	0.283
	PWK 28	Ktn1	SE	chr14	47725928	47726000			47724877	47724970	47726225	47726309	36,78,28,80	114,86,100,123	223158229198	136152148139	0.783,0.541,0.826,0.59	0.41,0.507,0.462,0.397	3.75893e-06	0.00148348	0.241
	PWK 28	Mettl3	SE	chr14	52298639	52298815			52297868	52298085	52299700	52299819	10,18,15,18	14,3,10,5	60,43,50,69	78,83,98,75	0.75,0.544,0.625,0.657	0.736,0.933,0.831,0.882	8.20052e-05	0.0132025	-0.202
	PWK 28	Dgkh	SE	chr14	78575886	78576012			78570070	78570157	78577448	78577557	33,49,44,50	28,30,33,23	17,16,15,8	33,26,42,20	0.205,0.14,0.146,0.074	0.371,0.302,0.389,0.303	2.3157e-08	3.12942e-05	-0.2
	PWK 28	Zfp266	SE	chr9	20506727	20506882			20505976	20506065	20508018	20508185	7,6,8,9	1,1,0,2	19,35,15,19	42,39,37,55	0.576,0.745,0.484,0.514	0.955,0.951,1.0,0.932	1.54468e-11	8.61079e-08	-0.38
	PWK 28	Flna	SE	chrX	74240815	74240872			74240412	74240550	74241102	74241303	21,12,19,12	20,19,24,15	69,33,72,44	28,21,28,31	0.677,0.637,0.707,0.7	0.471,0.413,0.426,0.568	7.69496e-05	0.0125701	0.211
	PWK 28	Csmd1	SE	chr8	15909129	15909174			15906004	15906166	15910419	15910599	9,28,9,25	22,29,30,38	36,55,53,51	41,28,31,37	0.734,0.575,0.802,0.585	0.562,0.4,0.416,0.402	0.000377899	0.0391016	0.229
	PWK 28	Rnf112	MXE	chr11	61452627	61452913	61453427	61453496	61452012	61452141	61453618	61453659	112109138145	131132119116	56,178,70,124	219273197226	0.372,0.659,0.375,0.503	0.664,0.71,0.662,0.697	5.16156e-05	0.00945661	-0.206
	PWK 28	Tmem161b	A5SS	chr13	84283984	84284185			84283984	84284125	84286684	84286798	48,23,37,33	20,22,17,37	25,21,23,26	34,37,48,38	0.246,0.363,0.28,0.33	0.515,0.512,0.638,0.391	0.000148598	0.0227107	-0.209
	PWK 28	Psd2	A5SS	chr18	35988179	35988241			35988179	35988238	36002923	36003013	36,25,25,44	43,50,39,37	52,32,43,47	25,20,17,15	0.584,0.554,0.625,0.509	0.361,0.28,0.297,0.282	1.88287e-08	5.17977e-05	0.263
	PWK 28	Catsperz	RI	chr19	6923300	6923599			6923300	6923367	6923522	6923599	23,14,13,12	11,15,7,9	30,24,27,50	64,61,47,47	0.395,0.462,0.509,0.676	0.744,0.67,0.77,0.723	0.000921929	0.0348017	-0.216
	PWK 28	Glt8d1	RI	chr14	31009734	31010165			31009734	31009852	31010080	31010165	28,39,22,35	18,14,31,26	28,39,35,29	66,42,51,61	0.333,0.333,0.443,0.293	0.647,0.6,0.451,0.54	0.000138675	0.0103885	-0.209
	PWK 28	Prkcd	RI	chr14	30605439	30605901			30605439	30605569	30605815	30605901	22,14,15,22	12,7,15,10	9,8,7,14	20,20,22,9	0.17,0.222,0.189,0.241	0.455,0.588,0.423,0.31	0.000249315	0.0150726	-0.239
Hippocampus	PWK 1	Zfp12	A5SS	chr5	143239953	143240150			143239953	143240080	143240319	143240415	17,10,17,12	24,34,19,29	21,11,22,10	7,17,7,11	0.421,0.393,0.432,0.329	0.146,0.227,0.178,0.182	5.0799e-05	0.014022	0.211
	PWK 14	Scrib	SE	chr15	76047921	76047996			76047620	76047672	76048114	76048152	22,13,7,12	8,8,9,3	21,32,17,35	43,42,53,22	0.353,0.584,0.581,0.625	0.754,0.75,0.771,0.807	0.000400056	0.0460711	-0.235
	PWK 14	Ccdc88c	SE	chr12	100925211	100925650			100923179	100923368	100928826	100929065	35,33,31,34	34,32,25,25	38,49,50,40	7,16,13,17	0.352,0.426,0.446,0.37	0.093,0.2,0.206,0.254	9.37725e-07	0.000910552	0.21
	PWK 14	Hecw1	SE	chr13	14311688	14311790			14306782	14306933	14316016	14317360	3,7,6,9	1,1,2,3	22,48,17,59	42,47,57,48	0.786,0.774,0.586,0.766	0.955,0.959,0.934,0.889	2.48243e-05	0.00779866	-0.206
	PWK 14	Gtpbp3	SE	chr8	71491065	71491209			71490334	71490537	71491424	71491590	8,4,0,1	13,13,9,11	40,47,32,46	46,46,27,32	0.714,0.855,1.0,0.958	0.639,0.639,0.6,0.593	2.12954e-05	0.00684095	0.264
	PWK 14	Nrxn2	SE	chr19	6488783	6488810			6481671	6481875	6490066	6490186	61,38,46,40	48,28,38,42	133152140165	38,68,27,52	0.632,0.759,0.706,0.765	0.384,0.657,0.359,0.494	2.79891e-05	0.00830439	0.242
	PWK 14	Kat6b	SE	chr14	21624832	21625761			21621954	21622087	21626718	21626840	0,1,0,5	5,1,5,6	27,40,41,43	16,25,22,23	1.0,0.952,1.0,0.811	0.615,0.926,0.688,0.657	0.000181719	0.0274345	0.219
	PWK 14	Sh3kbp1	SE	chrX	159824474	159824549			159816576	159816706	159828373	159828579	19,14,10,19	9,5,9,12	13,16,18,17	32,30,35,22	0.281,0.395,0.507,0.338	0.67,0.774,0.69,0.512	0.000150876	0.0240469	-0.281
	PWK 14	Nfasc	SE	chr1	132593350	132593365			132576285	132576417	132595483	132595657	124,38,44,59	10,24,31,16	68,93,36,96	77,69,65,89	0.323,0.68,0.416,0.586	0.87,0.714,0.646,0.829	6.20982e-05	0.013676	-0.264
	PWK 14	Itpr1	SE	chr6	108431460	108431496			108417888	108418000	108432645	108432696	6,1,9,10	0,1,9,2	11,33,18,27	36,61,57,37	0.574,0.96,0.595,0.665	1.0,0.978,0.823,0.932	0.000212555	0.0299701	-0.235
	PWK 14	Gm1043	SE	chr5	37153708	37153957			37149100	37151249	37154316	37154713	1,1,1,3	6,7,5,6	28,34,18,38	35,35,25,23	0.933,0.944,0.9,0.864	0.745,0.714,0.714,0.657	0.000129311	0.0217512	0.203
	PWK 14	Zfp426	SE	chr9	20486329	20486437			20478132	20478254	20492385	20492451	5,1,1,2	7,9,8,11	42,29,19,33	20,32,19,16	0.808,0.935,0.905,0.892	0.588,0.64,0.543,0.421	1.17758e-06	0.00104817	0.337
	PWK 14	Apbb1	SE	chr7	105568618	105568631			105567577	105567753	105569239	105569297	16,25,21,37	33,34,16,25	27,32,16,29	11,12,7,7	0.599,0.531,0.403,0.41	0.228,0.238,0.279,0.199	1.46061e-05	0.00537282	0.25
	PWK 14	Cspp1	SE	chr1	10085746	10085952			10083500	10083558	10088050	10088184	3,7,6,10	19,15,24,15	27,21,19,26	25,21,16,21	0.818,0.6,0.613,0.565	0.397,0.412,0.25,0.412	0.000233829	0.0313581	0.281
	PWK 14	Gtpbp3	RI	chr8	71490334	71491590			71490334	71490537	71491424	71491590	8,4,0,1	13,13,9,11	34,37,28,56	34,37,31,34	0.68,0.822,1.0,0.966	0.567,0.587,0.633,0.607	3.01561e-05	0.00506979	0.268
	PWK 14	Jmjd6	RI	chr11	116839837	116840545			116839837	116839931	116840409	116840545	7,4,7,3	2,1,0,2	22,30,21,35	32,39,38,20	0.611,0.789,0.6,0.854	0.889,0.951,1.0,0.833	4.39449e-05	0.00660893	-0.205
	PWK 28	U2af1	SE	chr17	31652501	31652568			31648844	31648894	31658652	31658755	39,29,42,29	37,32,26,22	30,28,14,28	43,48,56,54	0.315,0.366,0.166,0.366	0.41,0.473,0.563,0.595	0.000246119	0.0378301	-0.207
	PWK 28	Tia1	SE	chr6	86419100	86419133			86418877	86418932	86420323	86420411	19,12,13,11	32,47,23,38	48,41,29,54	57,48,34,35	0.655,0.72,0.626,0.787	0.573,0.434,0.526,0.409	7.441e-05	0.0170799	0.211
	PWK 28	Nr2c2	SE	chr6	92105281	92105365			92091389	92091742	92138986	92139026	18,15,17,15	8,8,13,7	13,20,11,21	22,33,24,28	0.282,0.42,0.26,0.432	0.599,0.692,0.501,0.685	0.000216269	0.0341985	-0.271
	PWK 28	4933431E20Rik	SE	chr3	107894588	107894656			107894050	107894228	107894860	107894992	14,24,32,31	37,40,33,25	35,25,33,30	19,12,11,13	0.598,0.383,0.38,0.365	0.234,0.152,0.166,0.236	1.29063e-05	0.00550836	0.234
	PWK 28	Smox	SE	chr2	131520411	131520646			131520094	131520268	131522058	131522219	2,8,1,13	17,21,18,23	84,92,70,114	65,83,80,64	0.955,0.852,0.972,0.814	0.657,0.664,0.69,0.582	1.04583e-08	3.06499e-05	0.25
	PWK 28	1500004A13Rik	SE	chr3	88825131	88825414			88800687	88801192	88832263	88832377	23,6,9,15	5,2,2,1	39,64,36,77	83,112,64,72	0.459,0.842,0.667,0.72	0.892,0.966,0.941,0.973	6.56271e-09	2.71408e-05	-0.271
	PWK 28	1500004A13Rik	SE	chr3	88825131	88825414			88807018	88808272	88832263	88832377	25,18,16,15	12,3,11,3	39,66,35,78	84,113,65,72	0.438,0.647,0.522,0.722	0.778,0.95,0.747,0.923	4.55931e-06	0.00292187	-0.267
	PWK 28	Josd2	SE	chr7	44468305	44468417			44468075	44468159	44468806	44468969	15,12,18,13	9,7,8,8	18,14,19,18	26,16,28,31	0.375,0.368,0.345,0.409	0.591,0.533,0.636,0.66	0.000322818	0.0454842	-0.231
	PWK 28	Wiz	SE	chr17	32360037	32360427			32358942	32359494	32361460	32361964	15,24,11,23	37,38,31,40	53,41,46,35	41,36,32,29	0.639,0.461,0.676,0.432	0.357,0.321,0.34,0.266	0.000152424	0.0271745	0.231
	PWK 28	Pstk	SE	chr7	131373535	131373830			131371140	131371389	131374064	131374263	10,11,6,14	15,20,22,11	89,62,53,74	36,46,46,33	0.817,0.738,0.815,0.725	0.545,0.535,0.511,0.6	4.07099e-06	0.00271153	0.226
	PWK 28	Rsrp1	SE	chr4	134925776	134925821			134925292	134925432	134926025	134926818	17,15,18,20	25,25,28,17	23,10,18,10	5,3,9,2	0.483,0.315,0.408,0.256	0.121,0.076,0.181,0.075	2.6e-06	0.00200937	0.252
	PWK 28	Cep164	SE	chr9	45781951	45782248			45779689	45779836	45784882	45785029	2,4,1,0	7,6,9,5	23,36,33,36	28,35,27,26	0.852,0.818,0.943,1.0	0.667,0.745,0.6,0.722	6.28032e-05	0.0152463	0.22
	PWK 28	Cep164	MXE	chr9	45781951	45782248	45784882	45785029	45779689	45779836	45785777	45785921	15,26,22,24	15,21,17,13	12,11,12,6	16,25,27,21	0.444,0.297,0.353,0.2	0.516,0.543,0.614,0.618	0.000179863	0.0412717	-0.249
	PWK 28	Brdt	A3SS	chr5	107370154	107370329			107370157	107370329	107369302	107369364	9,16,17,19	2,8,4,4	25,24,28,31	24,24,19,28	0.73,0.593,0.615,0.613	0.921,0.744,0.822,0.872	0.000184049	0.0346307	-0.202
	PWK 28	Echdc2	A5SS	chr4	108169860	108170226			108169860	108169948	108172088	108172175	13,18,12,17	7,11,11,9	36,72,53,80	99143128101	0.581,0.667,0.688,0.702	0.876,0.867,0.853,0.849	1.12901e-06	0.000784377	-0.202
	PWK 28	Adpgk	A5SS	chr9	59310227	59313236			59310227	59310348	59313752	59313851	19,17,6,12	8,2,3,7	55,35,39,41	50,57,45,49	0.591,0.507,0.765,0.631	0.758,0.934,0.882,0.778	0.000197667	0.0383918	-0.215
	PWK 28	Adck5	RI	chr15	76594528	76594752			76594528	76594610	76594673	76594752	32,19,22,33	15,22,13,16	18,25,18,15	30,47,33,35	0.257,0.447,0.334,0.218	0.551,0.567,0.609,0.573	7.32192e-06	0.00119835	-0.261
	PWK 28	Plpp5	RI	chr8	25721661	25722600			25721661	25721786	25722429	25722600	31,27,16,22	14,9,15,19	25,42,38,34	60,50,42,63	0.287,0.438,0.543,0.436	0.682,0.735,0.583,0.624	0.000168415	0.0113498	-0.23
	PWK 28	Snhg5	RI	chr9	88521051	88521716			88521051	88521448	88521649	88521716	42,24,31,26	15,21,26,18	20,29,28,51	53,52,51,36	0.192,0.377,0.311,0.495	0.639,0.553,0.495,0.5	0.00104888	0.0367856	-0.203
	PWK 28	Zfp672	RI	chr11	58319323	58319954			58319323	58319590	58319866	58319954	16,9,9,11	2,2,6,9	36,28,32,47	36,37,40,57	0.529,0.609,0.64,0.681	0.9,0.902,0.769,0.76	0.000408675	0.0206561	-0.218
	PWK 28	Lig3	RI	chr11	82795364	82795786			82795364	82795452	82795708	82795786	29,24,24,24	13,13,20,23	17,25,23,22	29,37,38,35	0.227,0.342,0.324,0.314	0.527,0.587,0.487,0.432	0.000192371	0.012715	-0.206
