# Supplementary material for: Seizure evolution in a mouse model of West syndrome involves complex and time-dependent synapse remodeling, gliosis and alterations in lipid metabolism
Source: PLoS Biol. 2025 Oct 9;23(10):e3003192. doi: 10.1371/journal.pbio.3003192 (PMC12520403; doi:10.1371/journal.pbio.3003192)
Supplement: S9 Table — (XLSX) [file pbio.3003192.s029.xlsx]

## Sheet: Sheet1
S9_Table. List of lipid species clustered into six groups for lipidomics of Cyfip2+/R87C hippocampus
		PWK 14_WT											PWK 14_KI													PWT 28_WT														PWK 28_KI
Fin_Name	Group	14w_WT_9	14w_WT_10	14w_WT_11	14w_WT_3	14w_WT_4	14w_WT_2	14w_WT_5	14w_WT_1	14w_WT_6	14w_WT_8	14w_WT_7	14w_KI_6	14w_KI_4	14w_KI_3	14w_KI_7	14w_KI_1	14w_KI_5	14w_KI_10	14w_KI_11	14w_KI_14	14w_KI_12	14w_KI_8	14w_KI_13	14w_KI_9	28w_WT_15	28w_WT_12	28w_WT_07	28w_WT_01	28w_WT_10	28w_WT_13	28w_WT_11	28w_WT_06	28w_WT_03	28w_WT_14	28w_WT_05	28w_WT_04	28w_WT_09	28w_WT_08	28w_KI_03	28w_KI_10	28w_KI_05	28w_KI_06	28w_KI_02	28w_KI_08	28w_KI_01	28w_KI_11	28w_KI_07
LPC 22:1	1	0.436022	-0.122908	0.465724	-0.700746	-0.0730828	-0.465176	-0.541578	-0.059733	1.02468	0.68997	-0.920906	1.80706	0.701309	0.173955	0.125655	-0.778311	1.42361	0.0883016	0.517101	1.71225	0.948747	1.19532	1.45242	0.0664677	-1.54865	-0.0394398	-1.6285	-0.178924	0.118923	-1.09454	-0.522053	-0.489351	-0.259878	0.340281	-1.16995	-0.187143	-0.82719	0.161247	-1.22634	-1.34444	-1.04603	-0.311681	0.388192	-0.890219	3.55112	-0.972906	0.0113464
LPE 36:1	1	-0.968195	-1.55626	-0.596634	-1.12722	-1.39576	-0.94683	-1.05851	-0.539677	0.409619	-0.637516	-0.662161	0.339109	1.31543	0.581509	1.9005	-0.947742	1.80312	0.599908	1.05516	1.31905	0.771123	0.663814	0.957402	2.87535	-1.3412	-1.02174	-1.02383	1.56836	-0.85742	0.0287926	-0.326361	-0.110986	-0.547375	0.622947	-0.816015	-0.912017	-0.888864	0.223629	0.0436722	0.627584	0.716697	0.902845	-0.456321	-0.333679	0.0562851	-0.011174	-0.298422
LPE-N 34:0	1	-0.311992	-1.78271	1.03742	-1.01563	-0.864069	0.175727	0.756241	1.76976	0.295974	-0.840276	0.613688	-0.441145	1.48315	-0.946684	1.11241	0.330375	0.745693	1.74843	-0.0473502	0.1929	-1.13467	0.237275	1.06544	2.412	-1.01667	0.0826587	-1.51897	0.0113743	-0.878053	-0.577342	-1.48603	0.390265	0.86941	0.226522	-0.143031	-0.63364	0.881969	1.73642	-0.906893	-0.337098	-1.23633	0.213881	-1.27417	0.570418	0.244384	-1.34423	-0.466835
LPE-N 34:4	1	-0.0328488	-0.975267	-0.526343	-0.972822	-1.22201	-0.0283085	-0.742375	0.868603	-0.741812	-0.0181881	0.108529	-0.299183	-0.231294	-0.150327	-1.047	-0.211983	1.64622	2.55632	2.7152	0.709415	1.24678	-0.127065	1.53284	0.414605	-1.12592	-0.658077	-0.620031	-0.467258	-0.469419	-0.670164	1.1538	0.856479	0.403902	-0.258691	-0.684488	0.633937	1.00881	-0.27964	-0.569234	-0.446437	-1.31124	-0.912716	0.199973	0.572954	1.88974	-1.36383	-1.35413
LPE-N 35:1	1	0.507358	-0.408805	-0.328456	-0.418226	-0.792714	-0.51153	-0.231691	-0.195173	0.293924	-1.07691	-0.310856	1.11989	1.14858	0.259415	1.75521	-1.28292	2.35016	1.42913	0.909221	1.83469	0.362416	1.57401	1.84172	1.5894	-1.68671	-0.755377	-0.323637	-1.15997	-0.991744	-0.41234	-1.47291	-1.64296	-0.7635	-0.557456	-0.866358	-0.718546	-0.447021	-0.735629	0.125445	0.315921	0.168875	-0.332775	-0.347468	0.539238	0.872987	0.0763025	-0.302202
PC 36:2 (2)	1	0.299123	0.541071	0.501563	0.641925	0.22532	0.317912	0.507936	0.742987	0.380984	0.545212	0.651535	0.429964	0.289354	0.267739	0.288497	-2.82329	0.320178	0.242189	0.446827	0.477189	-2.82327	0.0660742	0.555809	0.203906	0.175805	0.0174573	-2.8233	0.27908	0.118182	0.116523	0.283825	-2.82331	0.143112	0.532151	0.202761	0.249844	0.663194	-2.8233	0.327542	0.297454	0.251796	0.127179	0.323234	0.105109	0.13007	0.624278	0.204567
PC 38:0	1	1.80847	0.270305	1.35851	0.0313703	0.798146	1.19946	-0.0793046	-0.0622649	1.0064	-0.285517	-0.489324	1.66868	1.8345	0.255532	2.86441	-0.0149398	2.76638	0.456809	0.0491681	-0.209673	-1.01502	0.306594	-0.413119	0.100175	-0.951788	0.0549966	-1.02557	0.449193	-0.559439	-0.644863	0.266385	-0.477798	0.00310041	-0.133941	-1.31604	-0.878291	-0.885546	-0.815426	-0.933006	-0.794732	-0.347818	-0.464964	-0.86398	-0.566845	-1.08579	-1.20514	-1.02845
PC 38:2 (2)	1	-0.0662953	-0.424632	-0.882983	-0.0307145	-0.889593	-0.401564	-0.00578733	0.835519	1.95087	1.35064	0.547467	-0.924955	-0.664105	-0.367678	1.54398	-0.45221	0.845677	-1.2377	3.07914	0.0646309	-0.692165	1.31749	0.128217	1.72229	-1.05178	0.0560051	-0.57714	0.824098	-0.388664	-0.686673	-0.907083	-0.449686	0.158162	1.33022	0.118166	0.157234	0.158495	0.939391	-0.756763	-1.56763	-0.310106	-0.151709	-1.60597	-1.22854	0.548234	-1.47711	0.523303
PC 40:0	1	1.41595	0.573053	1.39432	0.504648	0.605486	0.735285	0.0810561	0.438604	1.10518	0.110938	-0.703079	1.07648	1.96947	0.548714	2.19817	0.205863	2.84168	0.460521	1.04718	0.231863	-0.598335	0.597558	0.0848093	0.457585	-1.32358	0.0127743	-1.12327	0.3586	-0.466731	-0.677835	-0.184701	-0.498841	-0.349489	-0.425182	-1.52368	-1.06634	-1.16789	-0.961138	-1.1816	-1.1742	-0.504494	-1.03611	-0.890577	-0.412059	-0.621473	-1.30978	-0.85541
PC 40:1	1	0.43181	-0.596887	0.519316	-0.71541	-0.289322	0.304865	-0.0939259	-0.618296	0.823814	-0.190315	-0.313464	1.193	1.84307	0.437093	1.6328	-0.847328	2.21995	0.861847	0.992912	1.4485	0.321632	2.10778	1.63353	1.10303	-1.44473	-1.08576	-1.23903	-0.294935	-0.694107	-0.799337	-0.920897	-0.583442	-0.668847	-0.921761	-2.01642	-0.956315	-1.03417	-0.937662	-0.620213	-0.613149	-0.000238116	-0.615892	0.125345	0.66616	0.505428	-0.495322	0.435302
PC 40:2	1	0.137417	-1.06849	0.658124	-1.51286	-1.10148	-0.301192	-0.342877	-0.455266	1.17531	-0.171883	-0.189667	0.0156258	0.56335	-0.456127	1.01882	-1.59089	2.42681	0.407768	1.74328	1.52551	-0.377916	0.733084	0.730197	2.23233	-1.26049	-0.0389513	-0.402354	0.830468	-0.412145	-0.645952	0.733565	0.178272	0.445625	0.754996	-1.47284	-0.0522767	-0.514167	0.299231	-2.03591	-1.40553	0.379566	-1.36454	-0.433636	0.645951	0.721398	-1.04634	0.297104
PC 42:0	1	0.689305	0.540578	1.25514	-0.197767	-0.581194	0.0288339	0.440396	0.986495	-0.0788412	-0.519415	-1.24276	1.01834	1.59443	0.0673606	2.95136	0.136008	3.22696	-0.554733	-0.97563	0.193426	-0.521129	0.534383	-0.768275	-0.165636	-0.445772	0.191958	-0.241112	0.611452	0.317205	-0.351322	-0.410201	-0.241867	-0.747962	-0.49729	-1.69369	-1.37658	-0.977431	-1.93023	-0.172379	-0.759969	0.0366926	-0.481574	-0.156223	1.63559	0.174469	-0.330678	-0.21072
PC 42:1	1	0.0500048	-0.499737	0.410548	-0.378757	-0.320784	0.0250442	0.0307363	-0.128956	0.96194	0.372071	0.195827	1.09394	1.78198	0.80903	1.23189	-0.498775	2.21871	0.948425	1.1388	1.9746	0.339768	2.01632	1.72343	1.18302	-1.3599	-1.07425	-1.04289	-0.807065	-1.05009	-1.15236	-0.970604	-0.853985	-0.770555	-0.960846	-1.73992	-1.00446	-0.999824	-0.74446	-0.649001	-0.574067	-0.430991	-0.689494	0.0188522	0.155793	0.502427	-0.457967	-0.0234139
PC 42:2	1	-0.0837509	-0.890886	0.460269	-0.931258	-0.367235	-0.0574476	-0.0125762	-0.389077	0.886086	0.267319	-0.0190983	0.815896	1.48968	0.442553	1.1484	-1.15117	2.70116	0.265756	1.22793	1.98381	-0.201496	1.99754	1.26008	1.2397	-1.52953	-0.817055	-0.823402	-0.728905	-1.00124	-1.11877	-0.471206	-0.58632	-0.206688	-0.558112	-1.97958	-0.744363	-0.661553	-0.51513	-1.03011	-0.756441	0.0455762	-0.859225	0.517319	0.883843	0.372768	-0.477248	0.963181
PC 42:3	1	-0.472482	-1.26062	-0.282567	0.131203	-0.0349622	1.23289	0.0546174	-0.752616	0.534658	1.26397	-1.04999	1.04315	2.16311	-0.00839833	0.71131	-0.957451	1.51018	0.657468	1.14566	0.955032	-0.177977	1.65667	1.44296	1.14544	-1.42373	-0.822856	-1.25941	-0.618641	-0.443405	-1.36228	-1.33169	-0.663844	-0.820125	-1.11659	-1.93027	-0.71273	-0.475692	0.513515	-1.02696	-0.101345	0.134486	-0.206689	-0.175904	1.22905	1.41467	0.6708	-0.121619
PC 42:9	1	-0.563232	0.199641	-0.0485342	-0.385304	1.46973	-0.413252	0.397906	-0.339007	-0.0307416	0.60817	-0.643291	1.33886	-0.474637	0.449624	1.09246	-0.779924	-1.30907	0.140807	-2.16515	0.481616	0.382167	0.61375	-0.0264946	3.77278	0.647093	0.0160626	-0.992067	-1.18295	-0.695317	-0.214973	-0.510359	-0.888027	-0.468096	-0.194327	0.867123	-0.380203	-1.1943	-0.131912	-0.0523363	0.666358	-0.793711	-1.44393	0.332826	1.99119	0.382174	-0.813019	1.28383
PC 44:1	1	0.549455	-0.271946	0.330423	-0.0293361	0.181069	0.462667	0.171028	0.465115	0.831378	1.05341	0.840664	0.550907	1.54721	0.489791	2.41197	-0.102262	2.58006	0.611749	1.04034	1.76301	-0.0840179	1.38659	0.872361	0.90934	-1.58479	-1.05576	-1.05746	-0.643184	-1.10799	-1.2126	-0.827967	-0.705836	-0.675185	-0.957911	-1.56225	-1.10247	-0.938039	-0.953672	-0.923033	-0.805462	-0.679744	-0.835893	-0.2117	-0.000930661	0.146189	-0.588923	-0.276368
PC 44:2	1	0.280064	-0.198444	0.634701	-0.209388	0.226199	0.209383	0.0951814	0.242728	0.98658	0.827678	0.541959	0.356965	1.31233	0.28939	2.24221	-0.669818	2.95708	0.594341	1.05719	1.75655	-0.154118	1.63817	1.09414	1.46498	-1.35781	-0.707139	-0.933207	-0.643432	-0.970111	-0.948161	-0.980845	-0.658952	-0.667045	-0.652741	-1.59782	-0.891558	-0.943761	-0.512189	-1.11732	-1.17976	-0.488322	-0.838442	-0.235317	-0.213069	-0.38719	-0.698644	0.0467939
PC 46:2	1	-0.248883	0.00579652	0.602112	-0.782169	0.703603	0.43228	-0.271729	0.077695	0.312622	0.675282	2.09344	0.388156	1.25736	-0.151156	2.22364	-0.939527	2.55114	0.198717	0.822668	2.39357	-0.212595	0.597934	1.0425	1.27703	-1.80066	-0.89656	-0.402056	-0.595768	-0.321735	-0.348047	-0.883783	-0.357263	0.158422	-0.571399	-1.6572	-1.11749	-0.636147	0.102293	-1.13681	-0.995143	-0.745959	-0.172998	-0.680721	-0.250227	-0.559627	-1.20134	0.0207261
PC-O 18:1	1	0.125557	-0.155034	0.15834	-0.246801	-0.128434	0.265346	0.796742	0.349172	0.410269	0.185219	0.125755	0.372605	0.727157	0.211613	-0.200344	-0.902886	0.506282	0.29635	-0.296055	0.966316	0.69456	0.613407	0.942767	0.270857	0.198082	0.214706	0.00635467	2.24473	0.24165	0.143723	0.196139	0.308872	0.184212	0.373183	-0.089371	0.233892	0.0414734	0.542349	-3.35897	-0.162563	0.0272899	-0.335807	0.185871	-0.338101	-3.35898	-3.35897	-0.228516
PC-O 20:1	1	1.26765	-0.29964	1.03722	0.458288	0.551012	0.389276	0.374161	1.00834	0.457378	0.302302	0.56908	0.236397	0.0369282	-0.471248	1.51099	-0.653595	1.71592	-0.396097	0.776403	1.56691	-0.704132	0.454934	0.654376	0.735625	-0.86652	1.28453	-0.786143	0.864594	0.114245	-0.105607	0.197732	0.293614	-0.546656	0.541592	-0.498516	-0.0926214	-0.630954	0.832786	-1.43742	-0.543099	-0.411257	-1.26451	-1.69685	-1.08373	-3.72547	-1.05662	-0.961602
PC-O 24:0	1	0.420658	-0.514822	0.0467628	-0.360266	-0.704384	-0.264824	-0.135848	0.0918327	0.747338	-0.133183	-0.947141	1.76929	2.04251	0.708454	0.593655	-0.740968	1.8752	0.628471	1.01514	1.73132	0.852365	1.59756	1.50165	0.52941	-1.4363	-0.80448	-1.33309	-0.37594	-1.08968	-1.15647	-0.806532	-0.972926	-0.800692	-0.693607	-1.49489	-0.958954	-1.33427	-0.753238	-0.562189	-0.330866	-0.291184	-0.134572	0.925665	0.617266	1.90742	-0.162336	-0.308328
PC-O 36:2	1	-0.610533	-1.36809	-0.309792	-0.925431	-1.08003	-0.360331	-0.968699	-0.47994	0.619915	-0.427927	-0.346384	0.451979	1.04864	0.0792088	1.28657	-0.623085	1.56687	1.17934	2.0117	1.68109	0.303105	1.35605	1.22114	3.44342	-1.64969	0.45498	-0.919596	0.562754	-1.07305	-0.791864	-0.647872	-0.648283	-0.119491	0.310063	-0.597525	-0.896518	-0.805019	0.0277573	0.155845	-0.714955	0.421374	-0.675129	-0.468383	-0.253009	0.12235	-0.106169	-0.437365
PE 21:1	1	0.780466	1.62345	0.740179	-0.11378	0.286865	-0.669597	0.978276	-1.22493	2.41245	0.0655479	-1.2253	-0.58102	0.575362	1.52355	0.896759	1.22317	2.00177	-0.184985	-0.518606	0.613242	-1.22495	-0.784263	-1.22548	1.71308	-1.22548	0.581914	-0.550048	-0.19334	0.270237	-0.136409	-0.57693	1.39974	-1.22563	-1.22548	0.427791	0.706052	0.112815	-0.253094	-0.403591	-1.22548	-1.22548	-0.540495	-0.477163	-1.22548	-0.0483637	-1.22533	0.577983
PE 38:2 (1)	1	1.08823	-1.16304	0.842094	-0.218599	-1.30763	0.266301	0.124196	0.0460277	0.661801	0.161368	0.299814	-0.292252	-0.806832	0.268879	2.04087	-0.516313	0.830993	0.648155	2.50757	0.229889	-1.06564	0.186208	-0.0334756	2.87263	0.376839	0.807888	-0.907595	1.14604	-0.675304	-0.199568	0.149089	0.283053	0.560684	0.993503	-1.2517	-0.759876	-0.0887947	0.54497	-1.29813	-1.0376	-0.0396276	-0.997908	-1.47628	-0.90605	-0.926195	-1.82192	-0.146731
PE 38:2 (2)	1	0.431511	-0.262789	0.00353207	-0.574947	-0.377341	-0.0396703	0.378764	1.09985	1.23095	0.547613	0.745188	-0.621941	-0.575857	-0.943485	1.81728	-0.886875	0.978687	-0.376948	2.92057	0.0648791	-1.15577	-0.023458	-0.314421	2.86375	-0.596059	0.354356	-0.361944	0.863925	-0.329826	0.062925	0.0501327	-0.00650429	0.359713	1.37737	0.204995	0.105371	0.140472	0.868995	-1.62371	-1.18603	-0.684207	-0.822981	-1.53205	-1.07123	-0.84553	-1.51913	-0.738142
PE 40:1	1	0.133711	-0.475945	0.971611	0.221222	-0.10262	0.29716	-0.644541	0.283599	2.18786	-0.747693	0.924832	-0.115959	-0.135075	0.198089	1.49036	-0.0319212	2.27707	0.596131	1.88507	0.843441	0.0674549	0.355348	0.327855	2.54508	-1.0453	-0.437493	-1.3395	0.36265	-0.730091	-0.356774	-0.367679	-0.930203	-1.10237	0.893838	-1.47616	-1.60692	-0.769207	0.866766	-1.13445	-1.39243	0.276008	-1.0036	-0.727966	-0.463824	0.390986	-0.91616	-0.342282
PE 40:5	1	-0.281726	-0.428637	-0.889787	-0.111818	-1.01167	-0.796031	-1.36813	-1.43128	-0.143172	-0.772581	0.143175	0.699717	0.880034	1.17275	1.20657	0.487496	1.0479	0.708453	1.84892	0.538219	0.798842	1.08799	0.239939	4.07421	-1.19113	-0.165376	-0.265133	-1.06439	-0.537218	-0.85676	-0.549188	-1.62053	0.237032	0.404467	-0.738571	-0.199248	-1.18054	0.100244	-0.281833	-0.443966	-0.0405581	0.40341	-0.157367	0.261701	0.899473	-0.666137	-0.0477776
PE 42:1	1	-0.156789	-0.427722	-0.134349	-0.934416	-0.173156	-0.182933	0.154193	-0.339609	0.367486	0.688586	0.0422934	0.674745	2.22818	0.403772	2.23207	0.221162	2.20613	0.650809	1.01949	0.931679	0.395408	1.65677	1.49638	1.59107	-1.69567	-0.910969	-1.38381	-0.807451	-1.24205	-0.778933	-0.803947	-0.962861	-0.582814	-0.812164	-2.01133	-1.41767	-0.521401	-0.797558	-0.39836	0.253115	0.104163	-0.200503	-0.252042	0.102278	0.544716	-0.0428047	0.00680545
PE 42:2	1	0.5441	-0.998546	0.116417	-0.759122	-0.0866187	0.613078	-0.57195	0.653947	1.31767	0.989387	-0.275922	0.920828	0.154095	-0.242922	2.99258	-1.07217	1.36343	0.218107	2.59919	1.22419	-0.165203	1.14453	0.443446	1.93235	-1.19147	-0.406245	0.0473488	-0.158521	-0.122531	-1.0114	-0.916413	-0.043772	0.425885	-1.07779	-1.39223	-0.880987	-0.504313	-0.489475	-1.05609	-0.891969	-0.555461	-0.346658	-0.0619711	0.125099	-0.754696	-1.65293	-0.138296
PE 42:5 (1)	1	-0.318443	-0.708288	-0.611765	0.359038	-1.17992	0.888173	-0.912083	-0.780373	0.316861	0.728678	0.973621	-0.588047	-1.73269	0.854086	1.78261	0.500335	-0.45347	1.28615	0.176386	0.16039	1.62896	-0.450666	-0.0269696	3.07448	-0.0750352	0.825005	0.230048	1.14616	-0.203446	-0.49306	0.853959	-0.172039	0.72644	0.137879	-0.0645998	-0.223226	0.212406	0.578486	-1.25302	0.231942	-1.63159	-0.142435	-1.88521	0.375098	-1.39642	-1.0831	-1.66129
PE 42:5 (2)	1	0.384444	0.370434	0.394409	0.167901	0.181079	0.655267	0.505885	-2.07598	0.701283	0.377986	0.774616	-2.07603	0.194388	-0.101758	0.646536	-2.07599	0.319458	0.083805	1.0268	0.282572	0.0703287	-0.187989	0.406008	1.07189	0.297446	0.317432	0.371428	0.169581	0.811031	0.212746	0.771551	-2.07606	0.856597	1.03685	-2.07602	0.653299	0.551867	0.988642	0.068187	-2.07602	0.520909	0.0922847	-2.07602	0.748332	-0.0559015	-2.076	-0.129515
PE 44:9	1	-1.01697	-0.353853	-0.861562	-3.97881	-0.138544	0.362649	-0.831605	-0.649742	-0.741183	-0.108046	0.105561	-0.0244545	-0.209791	0.725445	1.77807	0.11441	1.04488	1.68141	0.463782	0.367506	1.04269	0.795466	-0.0452253	3.14425	0.199654	0.109239	-0.89448	-0.0169794	-0.517331	0.00772131	0.290898	0.647147	-0.149598	0.107112	0.109566	-0.0271879	0.0877084	0.61863	-0.552394	-0.535481	-0.599358	-0.305809	-0.244297	1.17797	-0.569012	-1.36882	-0.241235
PE-O 32:2 (2)	1	0.0207455	-0.559528	-0.386306	-0.426361	-1.06616	-0.0148744	0.239278	0.239893	0.569394	0.0646799	0.817684	1.09415	0.78018	0.78238	0.776502	-0.217628	2.16383	0.553354	1.43101	1.26406	1.22735	0.756441	2.22874	0.892037	-1.09726	-1.17309	-1.24848	-0.442844	-0.984315	-1.17904	-0.998981	-0.628731	-0.162027	-0.00746149	-1.62814	-0.190204	-1.11461	-0.886009	-1.16793	-0.963665	-1.13139	-0.454855	0.0473893	0.32578	2.56416	-0.456137	-0.253008
PE-O 34:2 (1)	1	-0.391787	-0.998587	-0.327768	-0.936359	-0.880528	-0.286703	-0.671357	0.180302	0.658581	0.201555	-0.275593	0.896051	1.70162	0.39366	1.19939	-1.33595	2.56795	0.884292	0.952767	2.13297	0.548273	1.54134	1.68983	1.8877	-1.54471	-0.641331	-0.940519	-0.165372	-0.892686	-1.1506	-0.698082	-0.831191	-0.555934	-0.0963904	-1.44574	-0.924036	-1.01022	-0.540694	-0.302911	-0.239831	0.127714	-0.312235	0.0116516	0.307414	0.911315	-0.441274	0.0440152
PE-O 34:2 (2)	1	0.264553	-0.361402	-0.179919	-0.737744	-0.820078	-0.145185	-0.456461	0.23716	0.662674	-0.0718021	-0.112478	1.44363	1.66607	0.644481	1.11057	-0.854617	2.16178	0.60641	1.35464	1.74073	1.20894	1.44238	1.96308	1.65158	-1.5563	-1.00742	-1.01629	-0.485266	-1.24543	-0.846378	-0.929388	-1.02722	-0.890319	-0.278827	-1.44597	-1.08075	-1.27625	-0.727505	0.0095459	-0.256105	0.0582108	-0.45498	-0.226765	-0.0774952	0.893211	-0.471425	-0.0798785
PE-O 34:3 (2)	1	-0.063222	-1.04311	-0.00661588	-1.24587	-0.703266	-1.01359	-0.322797	-0.716403	0.933666	-0.0869557	0.0735005	1.06149	1.41217	-0.101547	-0.237166	-1.319	2.64154	0.0953428	1.76061	2.08584	1.08671	0.194343	1.26552	1.00319	-1.27066	-0.683262	-0.622206	-0.373817	-0.264153	-0.128386	-0.951096	-0.623941	0.633339	-0.405603	0.218089	-0.701717	-0.576249	0.780039	-1.6621	-0.529207	-0.598518	-0.755545	0.276063	0.718791	2.31183	-0.746015	-0.800036
PE-O 36:2 (1)	1	-0.0266101	-1.34242	0.165741	-1.43934	-0.749535	-0.225653	-0.429731	-0.383686	0.954381	0.768702	-0.464888	0.688117	1.83063	-0.022621	1.04946	-1.90208	2.96029	0.0200321	1.30368	1.66939	-0.546597	1.0923	0.879312	1.59225	-1.48755	0.152019	-0.629642	0.81816	-0.178787	-0.64291	-0.00269512	-0.30055	0.031756	0.288444	-1.35607	-0.827836	-0.979546	0.137294	-1.10042	-0.825169	0.0103662	-0.754683	-0.123732	0.0325201	1.21116	-1.18279	0.269543
PE-O 36:2 (2)	1	0.21356	-1.12933	-0.103291	-1.34636	-0.764392	-0.00742768	0.0189006	-0.0766084	0.654683	0.42958	0.0113093	1.20383	1.97267	0.344397	0.959227	-1.15943	2.51563	0.0739332	1.52483	1.52487	-0.281399	1.57475	1.28463	1.7985	-1.7291	-0.56786	-1.12036	-0.363608	-0.768078	-0.823414	-0.733566	-0.795783	-0.11724	-0.0464968	-1.76488	-0.511954	-1.0061	-0.268277	-0.699545	-0.680823	0.34057	-0.485348	0.0289865	0.389918	1.39345	-0.645111	-0.262436
PE-O 36:4 (1)	1	-0.569137	-1.01875	-0.0668324	-0.487791	-0.831725	-0.0475868	-0.697592	-0.00844188	-0.0625275	-0.114809	-0.397188	-0.0612538	1.04885	0.366158	2.16949	-0.44718	1.20229	0.963514	0.80957	1.65463	1.69776	1.50489	0.35801	3.62927	-0.870363	-0.0461263	-1.24432	-0.550351	-1.16693	-0.681162	-0.924936	-0.41422	-0.545149	-0.823137	-1.88685	-1.05641	-0.944119	-0.350535	0.0865258	0.087317	-0.0898542	-0.0726275	-0.0895526	0.619666	0.290764	-0.110343	0.1891
PE-O 36:4 (2)	1	0.670197	0.530313	-0.415775	-0.815802	-1.12578	0.332923	-0.631657	-0.739084	1.20202	-0.0657761	0.81133	-0.349065	0.833305	0.659358	0.717696	0.989413	0.621438	-0.394234	2.01692	1.16784	-0.458304	1.96996	-1.18651	2.38931	0.591621	-1.25618	0.0389859	-0.772048	-0.166506	0.418933	0.962943	-0.357557	-1.70593	-1.11704	0.562263	0.421183	0.168908	0.340023	0.158967	-1.05942	-0.0245481	-0.820613	0.301972	-1.48825	-0.210486	-1.40371	-2.31354
PE-O 36:4 (3)	1	-0.173446	-0.408399	-0.559396	-0.699391	-0.863478	-0.193627	-0.000565281	-0.616318	0.0371602	-0.0856722	-0.417436	0.38204	1.54113	0.141149	0.671091	0.0267457	2.19051	0.740802	1.43665	1.53963	0.97404	1.44672	2.606	2.25063	-1.03655	-1.10709	-1.28437	-0.360134	-0.999915	-1.2881	-0.291169	-1.13805	-0.561453	-0.610169	-1.706	-0.436079	-0.705357	-0.454267	0.0936332	-0.239762	-0.550017	0.536237	-0.439971	0.0131807	1.17944	0.40367	-0.984262
PE-O 38:1	1	0.931403	0.509306	0.563615	0.768167	0.556442	0.513061	-0.167994	0.0768657	0.273339	-0.53216	-0.818237	0.841782	1.34311	0.503222	4.30192	0.82749	1.86547	0.00551063	0.281636	-0.367213	-0.611816	-0.238933	-0.200296	1.11589	-0.101484	-0.0533382	-0.508159	0.156322	-0.322186	-0.197321	-0.189708	-0.648826	-0.649826	-1.06595	-1.27198	-1.12275	-1.3226	-1.38588	0.421071	0.243821	0.813076	-0.395813	-0.628342	-1.26527	-0.644736	-0.912675	-1.28904
PE-O 38:2 (2)	1	-0.273132	0.625362	0.655167	-0.902296	-1.4424	0.612359	-0.1758	1.19966	1.0767	0.374956	1.21129	-0.318996	0.787468	-0.12702	1.8266	-1.49663	0.890679	-0.0282965	0.389647	1.52141	1.69812	0.85173	0.416979	1.81536	-0.713961	-0.664334	0.0904663	0.146855	-0.906564	-0.463838	-0.292775	-1.42306	0.136652	1.22228	-0.485331	-0.682346	0.461578	1.30114	-1.77783	-2.10555	0.0578146	-0.432484	-1.42041	-0.774908	-0.446564	-1.18516	-0.830584
PE-O 38:4 (1)	1	0.37418	-0.830261	0.740263	-1.02446	-0.0615881	0.229967	0.31775	0.439243	1.13088	0.799701	0.09536	0.101678	0.9012	-0.264428	1.26542	-1.62958	1.43563	0.795859	1.91814	1.39653	0.399307	1.15789	0.981489	2.90029	-0.830974	-0.0211391	-0.408995	0.541476	-0.510873	-0.954493	-0.666278	-0.563343	0.151162	0.0222443	-2.18485	-0.201431	-0.887459	-0.514555	-1.26343	-1.58927	-0.751985	-0.499131	-1.03394	-0.298023	0.583497	-1.08023	-0.608441
PE-O 38:4 (2)	1	-0.905555	-0.475631	-0.82647	-0.63604	1.00934	-0.867084	-0.854119	1.1067	-1.25992	1.85925	1.82269	-1.06578	1.74441	1.08948	-0.530957	-0.0657057	1.26674	-0.274063	-0.221049	-0.927268	0.0220707	1.33214	1.73889	0.137938	1.06646	-0.690773	-0.512239	-0.994407	-0.71239	-0.833424	1.06563	-0.49368	1.28579	-0.365614	1.04757	1.15034	-0.625403	-0.876858	-0.548574	-0.686317	-0.730824	-0.828745	1.15725	-0.980414	-1.37685	1.04771	-0.784248
PE-O 38:4 (3)	1	-0.805238	-1.93526	-0.987127	0.460451	-1.8085	1.42481	-0.746273	0.340782	0.477033	1.52089	1.0879	-0.652924	1.17123	-0.105393	0.440773	-0.858697	0.739973	0.274897	1.09474	2.28281	0.350413	0.521074	1.36981	2.55878	-0.106883	-0.203809	-0.299362	-0.340711	-0.627298	-0.402712	-1.11063	0.151157	0.0731136	0.686985	-1.72467	-0.505637	0.203568	0.981443	-0.595674	-0.678116	-0.999617	-1.3465	-0.607748	-0.683566	-0.387044	-0.432701	0.739455
PE-O 38:5 (3)	1	-0.573863	0.0681016	-1.0104	-1.11257	-0.416207	-0.09175	0.480436	0.0131871	-0.130741	1.78523	2.60119	-0.569231	0.528696	-0.257857	-2.41343	-1.44592	-0.537274	-0.299281	0.301829	1.63864	1.77175	1.4261	1.74259	-0.604186	0.0762843	-0.125219	-0.530336	-0.593582	-0.460268	-0.690618	-0.442851	-0.748879	0.277798	0.762335	-0.46172	-0.000788633	0.537737	1.19146	-0.732067	-1.18039	-1.27933	-1.46703	0.651882	0.307612	1.14051	0.201765	0.670662
PE-O 39:8	1	0.0958129	0.641024	0.0156307	-2.14285	2.10659	1.44424	0.368278	-0.87965	1.19332	0.330904	-0.0721452	0.241767	0.0615124	-1.43618	-1.15225	-0.639221	-0.0252126	-0.306871	0.647447	1.30919	1.71218	-0.960522	0.417824	1.19512	1.30004	0.509153	-0.86312	-0.412635	-1.39261	0.346301	-0.384318	-0.569259	0.746603	-0.49608	2.38388	-0.461054	-1.75047	-1.15685	-0.489045	-0.693392	-0.965336	-0.0104572	1.09741	0.0343419	-0.143725	-1.02162	0.226307
PE-O 40:1	1	1.58575	0.916723	1.50047	0.410621	0.878809	0.708679	0.485884	0.00369798	0.760732	-0.398253	-0.561844	1.33755	1.56198	0.906059	3.09248	0.618964	2.01376	0.202742	0.320428	-0.422076	-0.501915	0.133763	0.0619631	0.262765	-0.899335	-0.26089	-0.749797	-0.669986	-0.555743	-0.302695	-0.268166	-0.915686	-0.663043	-1.15219	-1.7127	-1.05263	-1.34666	-1.25888	0.582678	0.112082	0.394767	-0.355951	-0.859695	-1.179	-0.58737	-0.920297	-1.25855
PE-O 40:2 (1)	1	0.296986	-0.952875	0.30421	-0.575216	-0.358406	0.462353	-0.567947	-0.745047	0.748518	0.400762	-0.50809	0.88198	1.81514	0.264856	2.46371	-1.06915	3.03534	0.156088	0.912009	1.12081	-1.2301	1.14558	0.58421	1.46278	-1.46872	0.0435456	-0.660695	1.15735	-0.271251	-0.542286	-0.464901	-0.0759148	0.138794	-0.0903445	-1.63012	-1.14773	-0.880836	-0.474913	-1.2415	-0.792993	0.483879	-0.829102	-0.40901	0.30108	0.178818	-1.20705	-0.164614
PE-O 40:2 (2)	1	0.858742	-0.740335	0.030034	-0.55014	-0.52005	0.136891	-0.533869	-0.438921	1.48	-0.102733	-0.527782	0.454148	1.21716	-0.0778377	2.98224	-0.984629	2.84042	-0.110434	1.63433	0.553746	-0.997706	0.96847	0.3174	2.25875	-1.0086	0.427296	-0.712765	0.687667	-0.671438	-0.410069	-0.134723	-0.0426371	0.0643334	0.0156935	-1.47655	-0.954083	-0.946364	-0.433778	-1.04577	-0.872028	-0.0176298	-0.742452	-0.843206	-0.213797	0.398802	-1.02908	-0.186714
PE-O 41:5	1	1.05641	-0.0726496	0.734565	-2.29895	0.686711	0.677523	-0.0439107	-2.29884	1.50916	0.801175	0.120347	0.642047	1.09675	-0.357702	1.07332	0.238044	1.04139	0.451624	0.777998	0.533403	-0.354562	0.00441163	0.441561	0.572763	0.0380957	0.591958	-2.29896	0.453816	0.364211	-2.29896	0.406551	0.21146	0.257869	0.252152	-2.29893	0.714551	0.410227	-2.29894	-0.673497	-0.476342	-0.298053	0.286092	-0.184	0.0010047	-0.0427265	-0.508632	0.358446
PE-O 42:2 (1)	1	0.648317	-0.7774	1.1656	-0.143724	-0.381273	-0.0340776	0.640269	-0.19806	0.316289	0.347035	-0.276685	1.33746	1.73652	0.58453	3.4936	-0.581516	2.53457	-0.715445	0.697191	0.594615	-0.967323	0.560759	-0.687834	1.27626	-0.363012	-0.00411873	-0.654333	0.169835	-0.677873	-0.00621271	-1.05906	0.356574	0.239233	-0.642706	-1.93767	-1.31704	-0.829587	-0.4858	-0.686922	-0.182569	0.600854	-1.14753	-1.10535	-0.47019	0.00875014	-1.03712	0.0621615
PE-O 42:2 (2)	1	0.935394	-0.164271	0.524807	0.499309	0.111123	0.679729	-0.208214	-0.021751	0.771476	0.30396	-0.699492	1.72357	1.4131	0.516593	3.26715	-0.271388	2.63033	0.258659	0.625182	1.2329	-0.792379	0.607147	0.100121	0.946278	-1.27934	-0.424007	-0.949498	-0.0137547	-0.8578	-0.989538	-0.676551	-0.40918	0.342252	-0.84807	-1.93251	-1.47134	-0.74862	-1.19913	-0.471834	-0.551361	0.305748	-0.354774	-0.558049	-0.270406	-0.446647	-0.961914	-0.223005
PE-O 42:3 (1)	1	0.238986	-0.953497	0.376072	-1.05567	-0.235874	0.176565	-0.691949	-0.00464802	1.17994	1.00094	-0.01774	0.224469	0.709236	-0.0452812	2.26883	-1.18108	2.3759	0.124682	1.19838	2.10685	-0.454593	1.0406	1.0372	2.22192	-1.23383	-0.193046	-0.689304	0.0371521	-0.705367	-1.19334	-0.508044	0.228882	0.0547383	0.13243	-1.52056	-1.22445	-0.815681	0.0625025	-1.22333	-1.34913	-0.581429	-0.946382	-0.0504824	0.243823	0.242845	-1.02817	0.619912
PE-O 42:3 (2)	1	0.216116	-0.833408	-0.0287833	-0.819643	-0.272451	0.351416	-0.245097	-0.0550406	1.4821	0.626104	0.13846	0.318242	0.908718	-0.367263	1.79521	-1.23625	2.00927	-0.137447	1.95682	1.65695	-0.516346	1.71835	1.62815	1.81961	-1.34312	-0.125034	-0.944276	0.112618	-1.03086	-0.549499	-0.257794	0.0163198	0.115226	0.0153087	-1.847	-0.95514	-0.37314	-0.167728	-1.3718	-1.36014	-0.515502	-1.24201	-0.188043	0.406885	0.65457	-1.12318	-0.0404493
PE-O 42:4	1	0.502942	0.0125213	0.527827	-0.667208	0.190311	0.118468	0.154704	0.346517	0.689928	0.490779	0.676911	0.237389	0.165193	0.263687	0.358378	0.205687	0.572213	0.143942	1.00727	0.71706	1.79828	0.540281	0.739222	1.00784	-0.556904	0.593257	-2.04382	1.84902	0.346138	-2.04382	-0.863596	0.499671	-0.242815	0.783738	-2.04381	0.222247	0.393391	0.692067	-2.04381	-2.04381	-0.0252102	-2.04382	-0.312358	0.190123	0.435842	-2.04379	-0.498077
PMeOH 32:0	1	0.331708	-0.513062	0.482289	0.221841	0.506084	0.297615	1.61904	-0.166921	0.289676	0.0348908	0.230072	0.00203055	0.362471	0.509225	2.46308	0.472074	0.975939	1.3158	0.672985	1.24733	2.4908	1.40019	1.72382	1.71063	-0.730008	-0.767323	-0.905933	-1.20952	-0.741173	-0.91979	-0.149532	-0.93505	-0.27809	-1.0179	-1.00003	-0.924333	-1.00906	-1.2244	-0.415175	-0.606192	-0.51449	-0.817512	-0.819662	-1.01955	-0.819001	-0.833148	-1.02272
PMeOH 34:1	1	-0.0106056	-0.631566	0.0331668	-0.237763	0.0952727	-0.0599382	1.06081	-0.155885	0.234645	0.0832669	0.336021	0.321255	0.462935	0.991542	1.44184	-0.0702842	1.33886	1.52009	0.511627	1.8448	2.28107	2.02185	2.25081	1.95196	-0.859729	-0.887609	-0.9105	-1.16874	-0.89531	-0.899612	-0.633125	-1.03157	-0.482227	-1.03576	-0.973155	-0.952951	-1.04736	-1.02643	-0.330698	-0.38423	-0.531985	-0.540652	-0.462471	-0.641011	-0.554973	-0.483399	-0.882278
PMeOH 36:1	1	0.122882	-0.444778	0.240508	-0.0241103	0.0778668	0.0201401	1.44758	0.027862	0.82559	0.264902	0.519256	0.101311	0.242836	0.678133	1.46606	0.0509996	1.26878	1.11627	0.948786	1.55737	1.89771	1.58048	1.81577	2.48087	-0.804427	-0.700031	-0.729705	-1.40616	-1.40615	-0.795556	-0.451367	-1.40615	-0.366586	-0.827559	-0.79157	-1.40612	-1.40612	-1.40613	-0.256776	-0.285179	-0.400348	-0.670009	-0.370855	-0.492642	-0.52451	-0.60905	-0.770067
PMeOH 36:4	1	-0.0317966	-0.715516	0.0414067	-0.0191467	0.266141	0.0476725	1.16383	0.0242919	0.404919	0.218693	0.408427	0.133336	0.389328	0.888719	1.3646	-0.145894	1.05142	1.6328	0.171248	1.86711	2.50616	1.73251	2.25118	2.13796	-0.847017	-0.780578	-0.937948	-1.18903	-0.750278	-0.921669	-0.381204	-0.970218	-0.424206	-0.932548	-0.942894	-0.874721	-0.869401	-0.990128	-0.460906	-0.577129	-0.660566	-0.670031	-0.718263	-0.646762	-0.659969	-0.710566	-0.873361
PMeOH 38:5	1	-0.108493	-0.643873	0.267765	-0.168264	0.242648	0.459739	0.902916	0.279587	0.430099	0.509443	0.175469	0.204174	0.0352619	0.793028	1.95579	-0.162789	0.734257	1.05912	0.179897	1.73609	2.07845	1.81275	2.1829	2.77063	-0.852872	-0.770694	-1.06876	-1.08127	-0.559498	-0.873815	-0.788349	-0.884406	-0.472336	-0.929841	-0.864496	-0.931487	-0.982539	-0.914434	-0.252941	-0.608753	-0.545455	-0.780484	-0.637332	-0.621559	-0.694729	-0.691558	-0.91899
PMeOH 38:6	1	-0.185538	-0.68703	0.163894	-0.36725	0.0997625	-0.182192	0.974406	-0.275531	0.290206	0.149196	0.529948	0.172971	0.0719562	0.971778	1.61964	0.39613	1.17703	2.01244	0.343686	1.72394	2.19948	2.05705	2.24129	1.8748	-0.921666	-0.792297	-0.764636	-1.15516	-0.741831	-0.948113	-0.514026	-0.827032	-0.501204	-0.93296	-0.882888	-0.979027	-0.97358	-0.922582	-0.359884	-0.44979	-0.562229	-0.669251	-0.617758	-0.675542	-0.722695	-0.650102	-0.807796
PMeOH 40:7	1	-0.0487036	-1.11428	0.485749	-0.196398	0.15711	-0.206356	0.828647	0.548076	0.400636	0.231234	1.18351	0.0618351	0.128315	0.999283	1.77836	0.526737	0.981364	1.54687	0.0964815	1.46178	1.6875	1.30703	1.67091	2.60022	-0.984986	-0.774251	-0.647008	-1.47117	-1.47112	-0.877323	-0.413873	-0.900287	-0.131094	-1.47088	-0.544316	-1.47069	-0.889254	-1.47082	-0.102768	-0.690221	-0.353126	-0.849921	-0.348597	-0.462449	-0.174913	-0.000175329	-0.61666
PS 38:2	1	0.311135	-0.398429	0.206773	-0.217287	-0.251209	0.578848	-3.09003	0.43612	0.357537	0.424537	-0.0768203	0.654243	0.282903	0.313906	0.969051	-0.515694	1.57931	0.046425	1.86243	0.934907	-0.826571	0.718737	1.16367	1.09086	-3.09023	0.33758	0.242735	0.914308	-3.09033	0.280024	0.175343	0.245799	0.439937	0.502412	0.0482581	-0.273077	-0.464649	-0.332414	-0.613468	-0.690631	0.523642	-0.234374	-0.46301	-0.117399	-0.252927	-0.339989	-0.302901
PS 44:10 (1)	1	0.261898	0.0741234	0.583987	0.33976	1.36223	1.36438	-0.673472	0.0324635	-0.290493	1.36498	0.382971	-0.697978	-0.506282	-0.725788	3.31142	-0.91635	-1.04169	-0.127983	0.639177	-0.070074	-0.374925	0.567048	-0.452513	3.26236	0.924223	-0.121124	0.32758	-0.166142	0.425783	-0.467047	0.0884231	1.00638	0.157661	-0.345669	-0.0698708	-0.409023	0.071117	-0.701881	-1.45767	-0.486748	-0.322057	-1.23622	-1.48742	-1.09984	0.00179077	-1.13028	-1.17123
HexCer 44:1;2O	1	1.1101	-0.341368	1.09468	0.0728687	-0.0494891	0.435826	-0.0720536	0.027367	0.952011	-0.834444	-1.19969	1.52816	1.89138	0.771986	2.40406	-0.103221	3.11068	-0.0200281	0.809887	0.708546	-0.433317	0.564759	-0.305686	0.30955	-1.12351	-0.10413	-0.528616	1.35327	-0.668754	-0.378896	-0.607785	-0.0584743	0.287383	-0.144253	-2.03211	-1.10015	-1.27857	-0.691097	-0.12531	-0.766618	-0.247283	-1.08061	-0.454507	-0.915079	-0.20843	-1.1917	-0.367338
SHexCer 34:1;2O	1	1.50004	0.688366	0.237066	0.442983	-0.0437907	0.0576442	0.327938	-0.62588	0.0178118	-0.0142636	-0.363348	2.24833	1.37326	1.12145	2.0263	-0.252137	2.52828	0.56741	0.843425	0.771498	-0.850708	0.791621	1.64692	0.977612	-1.53096	-0.978951	-0.363973	-0.485596	-0.598367	-0.655305	-0.649599	-0.636383	-0.0390262	-0.842863	-0.932507	-1.52478	-1.54283	-1.25539	-0.709562	0.157603	-0.30469	-0.743922	-0.229916	0.422493	-0.486888	-1.12133	-0.965087
SHexCer 36:1;2O	1	1.43668	0.60691	1.59235	0.281835	0.809244	1.43983	-0.479157	-0.210719	0.111934	0.0829177	-0.503318	1.8937	1.80049	0.929657	2.04196	0.255347	2.33054	0.505972	0.767459	0.468007	-0.974999	0.601628	0.422958	0.740292	-1.21724	-0.385098	-0.617034	0.188118	-0.27096	-0.601909	-0.824152	-0.354417	-0.815533	-1.03771	-1.34511	-1.31762	-1.45978	-1.44584	-0.608106	-0.169102	0.00173214	-0.633573	-0.611616	-0.531077	-0.826408	-1.30016	-0.768929
SHexCer 36:2;2O	1	1.04657	0.171607	1.38925	1.44493	0.889779	0.610519	-0.29482	0.919633	0.516147	0.531794	0.128944	1.10516	0.888283	0.618465	1.78243	0.420774	1.20031	0.267142	0.69859	1.77812	-0.125032	1.04525	1.24194	0.37032	-1.22736	-0.399059	-0.390812	-1.08538	-0.930461	-0.419271	-1.07189	-1.00476	-0.706958	-1.2213	-3.27583	-1.03268	-1.16923	-0.838893	-0.35671	0.327778	-0.493998	-0.736009	-0.418734	-0.462418	-0.662426	-0.431991	-0.637721
SHexCer 42:2;2O	1	0.0895622	0.245794	0.449568	0.102524	1.10737	0.650745	-0.0445041	-0.527173	1.73455	0.877621	-0.569264	0.137498	1.42063	1.17	0.0891668	-1.18548	0.685472	0.319031	-0.41519	1.00951	-1.45264	0.799601	0.330468	0.367803	-1.09062	0.441718	-0.384753	1.24722	1.1138	0.199622	-0.348894	0.558646	1.65335	-0.749252	-3.08174	0.231324	-0.957773	-1.05522	-0.933852	0.135442	1.25731	-0.7927	-0.0379331	-0.363749	-2.02115	-1.52322	-0.890255
FFA 14:0	1	1.15626	0.207255	0.786856	0.621993	1.47951	1.30539	2.33214	1.04181	0.919637	-0.308318	1.45996	0.012875	-0.224532	-0.908562	-1.64988	1.7006	-1.33667	0.513012	0.784685	0.638466	1.11808	0.696073	-0.277954	0.647894	0.0427366	0.581402	-1.91964	-0.643363	-1.53431	-0.0860661	-1.08707	-1.49076	0.0521558	-0.637408	-0.34133	0.467943	-0.606423	0.15663	0.0567263	-0.602505	-0.169534	-0.796774	-0.947367	-1.24132	0.542756	-1.07247	-1.4406
FFA 16:0	1	1.00545	0.425276	0.660699	1.40671	0.842124	0.976893	2.62707	1.80386	1.82032	0.0218643	0.321523	-1.05562	0.225376	-0.539416	-1.15498	0.890628	-1.3441	-0.735125	0.307307	-0.477287	1.5689	0.283645	0.952185	0.932573	-0.635085	-1.18993	-1.025	0.863434	-0.0660801	-0.0168203	-0.574989	-0.801301	-0.903683	-0.907288	-0.538128	0.820867	-0.179717	-1.34868	-0.241922	-0.894191	-1.5246	-1.18861	-0.461014	-1.33456	0.232096	0.739718	-0.590395
FFA 18:1	1	-0.268984	-3.92514	-0.0991576	0.738258	-0.174692	0.341938	1.5099	0.144005	0.845843	-0.0450174	1.63507	-0.619507	-0.35548	1.32817	0.207794	0.0126664	0.298026	1.13502	0.171996	1.04524	0.308598	-0.0660022	0.612135	0.309541	-0.242419	-0.310311	-0.260345	0.0822405	0.642024	0.114454	-0.659947	0.122147	0.00098218	-3.92541	-0.371255	-0.413678	0.7591	0.358241	0.333028	-0.700054	0.0701973	0.0858145	-0.569837	-0.48436	0.0706457	0.185784	0.0227481
FFA 20:0	1	0.614484	-0.0216266	1.44817	0.829808	0.55185	-0.595495	1.06868	1.83462	1.66479	-0.248103	-0.504837	-0.962579	2.81268	-0.989342	-1.09518	0.443082	-1.34271	-0.394947	-0.586536	-1.59658	1.44369	0.494102	-0.637241	0.563878	-0.721639	-1.2358	-0.305841	0.65787	-0.326843	0.536939	-0.861557	0.218336	-1.30791	-1.06538	-0.300586	0.838604	-0.485315	-1.81036	0.0715694	-0.106858	-1.07837	1.0374	0.26937	-0.724398	1.0115	0.819277	0.0753199
FFA 22:1	1	0.876579	0.414376	1.76725	0.916039	0.836634	1.98415	1.31779	0.744812	0.428732	0.194853	1.64846	-0.530056	-0.200191	-1.13216	-0.0645428	2.31819	-0.954622	-0.197797	-0.151233	-0.279604	2.0212	1.20653	-0.317993	0.128465	0.178299	0.254932	0.0528604	-1.39999	-1.01805	-1.40344	0.104441	-1.19108	0.192924	-0.925622	-0.644394	-0.491592	-0.0742548	0.458741	-0.0911951	-0.267037	-1.68786	-1.42769	-1.50754	-1.01163	-0.0470804	-0.0238398	-1.00576
FFA 24:0	1	-0.934737	-0.125839	5.56364	0.386552	0.217125	-0.428711	1.33215	0.0167932	0.322821	-0.228314	-0.303415	-0.205347	0.373	0.399146	-0.479257	-0.134171	-0.24738	0.137623	-0.0381769	0.073504	1.23986	0.0024089	-0.127302	0.0976318	-0.396024	-0.395093	-0.475091	0.815616	-0.411235	-1.32699	-1.1307	-0.436448	-0.903661	-0.518244	-0.83806	-1.14531	0.462617	-0.265385	-0.0914038	-0.0683273	-1.01338	-0.0654602	0.211258	0.0574945	0.215453	0.580713	0.228063
DG 36:0	1	0.247443	0.440136	0.754815	2.0105	1.44347	1.40294	0.636423	0.863522	-0.32784	-0.69002	0.245595	-0.403339	0.0380262	2.7256	0.891236	1.05782	0.366798	0.138447	-0.392142	-0.584723	-0.385113	0.208925	-0.938389	-0.31369	0.215921	-0.547278	-0.432575	2.7865	0.837758	-0.283666	-0.277375	-0.361507	0.204906	-1.2911	-1.21078	-0.764259	-0.556347	-0.361632	-0.96046	-0.536454	0.877939	-0.824682	-0.541087	-1.20724	-1.06237	-1.54609	-1.59456
DG 36:1	1	0.80258	-0.318912	0.497497	0.2655	1.91251	1.80313	2.28614	1.05714	0.700512	1.24753	1.43398	-0.954585	0.571023	0.880966	0.338677	-0.578176	1.56614	-0.342848	0.474063	0.816315	-1.26467	0.48312	0.609635	-0.11483	-0.803738	0.0455304	-0.0960699	0.590068	0.012727	-0.611431	-0.557698	-0.252821	0.0880421	-0.505555	-0.546083	-1.26303	0.264535	-0.0909535	-1.39067	-1.56248	-0.158284	-1.49335	-1.58298	-0.728229	-0.523187	-2.20632	-0.800459
DG 37:1	1	-0.383991	-0.806827	-0.025161	0.095364	0.752603	0.474815	1.46512	0.862737	1.19051	1.14552	0.549246	-0.262296	0.367223	0.581092	0.0802832	-0.879081	1.33385	-1.52278	0.800169	3.74778	-0.39954	1.51546	1.75212	-0.634777	-1.61971	-0.418891	-0.558849	0.0188694	-0.177264	-1.33313	-0.215029	-0.401383	-0.183766	-0.951875	-0.13727	-0.917051	-0.653988	0.126909	-1.02318	-0.850678	-0.36709	-0.532441	-0.754443	-0.0731169	0.922549	-0.938742	-0.759869
DG 38:1	1	0.393571	-0.0853716	0.867203	1.40968	1.32372	1.02584	2.02946	2.03893	1.30381	1.54174	1.40058	-1.1606	-0.367007	0.389422	0.57249	-0.534373	0.865432	-1.03334	0.167284	0.443381	-1.23271	0.156195	-0.0145132	0.912726	-0.842722	-0.196026	-0.414557	1.26083	0.539394	-0.689531	-0.0795336	-0.165451	-0.34367	-0.146656	-0.236544	-0.851772	0.188287	0.221158	-1.44712	-1.38162	-0.0475153	-1.55214	-1.47384	-0.931789	-0.761564	-1.90367	-1.15751
DG 39:1	1	-0.47422	-0.538947	1.42794	0.363641	1.83338	0.056386	-0.235856	0.643391	0.922749	0.936312	0.596435	-0.4234	0.365715	1.01751	-0.0729234	-0.354547	1.63523	0.900725	-0.528549	2.46275	0.334327	1.35149	2.05759	-0.30211	-1.46946	-0.0815254	-0.966075	-0.196659	0.13704	-0.731072	-0.619864	0.0872368	0.558762	-0.878652	-0.586892	-1.06584	0.59675	-0.633636	-0.316455	-0.88335	-0.628537	-2.63425	0.0511837	-0.442659	-0.936258	-1.61582	-0.718987
DG 40:1	1	-0.788941	-0.539276	0.940011	0.492985	0.611877	0.565964	1.33023	0.824417	1.12101	0.75436	0.92573	-0.420812	0.260434	2.18453	0.311274	-0.832848	2.11768	1.0496	-0.251832	2.3963	0.380002	0.63282	1.26772	1.06533	-1.44452	-0.996745	-0.915863	0.194473	-0.446886	-1.15537	-0.667712	-0.50307	-0.223678	-1.35801	-1.46149	-1.42186	-0.0973645	-0.680492	-0.231431	-0.943032	-0.173108	-1.1136	-0.82617	-0.79496	0.281556	-1.1087	-0.310529
DG 40:2	1	-0.070174	-0.79587	0.258534	0.205841	0.453156	0.677694	2.06054	1.64829	1.24158	1.24007	1.15385	-0.982545	0.133795	1.08062	1.10738	-0.723074	1.57112	-0.220678	0.087812	2.10116	-0.47479	0.177293	0.556011	1.54098	-1.7348	-1.06065	-0.667705	1.16511	0.216446	-0.855174	-0.0860033	-0.0910734	0.0481189	-0.460487	-0.169674	-0.616433	-0.172596	-0.381094	-1.53759	-1.62374	-0.461241	-1.48765	-1.45224	-0.570615	-0.12895	-1.28218	-0.618381
DG 40:3	1	-0.665946	-1.06125	-0.212203	-0.0347727	-0.308508	-1.60752	0.12003	1.12322	-0.0883112	-0.245274	0.0171273	-0.545706	1.44264	0.464314	0.835252	0.0381537	1.99137	-0.123584	1.71272	1.86926	0.324508	1.02686	1.58147	3.37569	-1.02265	-0.313331	-0.9422	0.993113	0.00641831	-0.521661	-0.226641	-0.731339	-0.573262	-0.148611	-0.692837	-1.46114	-0.210691	-0.171575	-1.12815	-0.69335	-0.155667	-0.809377	-0.874314	0.180802	-0.00594488	-1.1447	-0.38241
DG 40:4	1	-0.330064	-1.15677	0.0475657	-0.00441517	0.036746	0.383069	0.758336	0.804639	-0.272339	0.859587	0.565057	-0.642464	0.49512	0.994895	0.925689	0.3701	2.32658	0.356368	2.03953	1.6777	-0.423759	1.05859	1.56861	2.14666	-1.38427	-0.182425	-0.855158	0.963035	-0.0182429	-1.10633	-0.412932	-0.665033	-0.428713	-0.378314	-1.12751	-1.21308	-0.411093	0.0441427	-0.775203	-1.40189	-0.00387821	-1.09711	-1.33449	-0.358017	0.277261	-1.80139	-0.914388
DG 41:1	1	-0.464004	-0.626491	-0.201397	-0.132161	0.353821	0.277525	0.918617	0.283106	0.939451	0.254082	0.638135	0.535398	1.37209	1.87998	0.243419	-1.16328	1.4144	0.993354	-0.667158	2.61387	0.752384	1.16131	2.75903	-0.152205	-0.901464	-1.44628	-0.906715	-0.252158	0.506355	-1.19622	-0.634643	-0.657457	-0.458672	-1.55522	-1.6541	-1.4026	-0.0996447	-0.700869	-0.321627	-0.550576	-0.149209	-0.910603	-0.292436	-0.103528	0.355879	-0.530199	-0.121287
DG 42:1	1	-0.154057	-0.487214	0.352874	0.280439	0.387824	-0.322969	1.38536	0.213025	1.48298	0.767179	1.56771	0.250375	0.672631	1.66146	0.767314	-0.557484	1.66845	0.815476	-0.744042	2.39276	1.0495	0.626919	1.60767	1.11775	-1.46827	-1.57461	-1.18016	-0.330893	-0.573067	-1.21619	-0.887883	-0.406559	-0.28032	-1.41374	-1.66813	-1.31194	-0.286518	-0.671703	-0.447535	-0.302547	-0.334523	-0.751091	-0.00480444	-0.427863	0.171973	-1.27264	-0.162934
DG 42:2	1	-0.959445	-0.768524	0.540583	-0.0227337	1.12953	0.334682	1.2479	0.402501	1.08239	1.10758	1.31395	-0.443117	0.937833	1.86746	0.628745	-1.07149	2.13175	0.816539	-0.503265	2.60898	-0.134226	0.49201	1.72362	0.256916	-1.32493	-0.945611	-0.869454	-0.0189165	-0.136606	-1.10818	-0.499369	-0.658238	-0.373525	-1.00455	-1.13578	-1.01639	-0.682203	-0.554677	-0.85545	-0.897364	-0.215949	-1.44324	-0.332591	-0.206691	0.0420027	-1.18229	0.699831
DG 42:4	1	-0.221843	-0.489158	0.0641765	0.926751	1.26252	0.868292	1.03706	1.31247	-0.192393	0.772776	1.02492	-0.975482	0.56459	-0.162428	0.702275	0.162972	1.1051	0.532639	1.92753	1.6627	0.177987	0.933782	0.670431	1.75355	-0.772852	-0.341205	-1.18616	1.79532	-0.835485	-0.833905	-0.587179	-0.391592	-1.10696	0.00712954	-0.195759	-1.18977	-0.823681	-0.307119	-0.748913	-1.52124	-0.15025	-1.40782	-1.21686	-0.0486745	0.0114423	-2.2131	-1.35661
DG-O 38:5	1	-1.24125	-1.26857	-1.24169	0.205094	-0.731046	0.165498	0.694107	0.385218	0.814624	0.282539	0.355822	-1.15075	-0.0768202	0.541189	-1.5957	1.16282	3.1327	0.528407	-0.2365	1.25918	-0.158302	0.714298	0.654913	0.833013	-0.907871	-0.817496	-0.315631	2.09654	0.279407	0.227762	0.138085	0.847134	0.824152	-0.00838729	0.994146	-0.662125	0.0842664	1.24001	-1.49438	-1.47874	-0.405902	-1.00378	-1.68833	-0.389689	-0.217035	-1.00465	-0.3663
DG-O 42:6	1	1.24677	0.696122	0.898877	0.789596	0.920801	1.01852	1.242	1.22541	1.14294	1.28832	1.25148	0.723785	1.20531	-0.0550248	0.738043	1.10125	0.706939	0.944192	0.335134	0.399535	1.33851	0.747874	1.12558	1.38674	-1.00285	-0.941064	-1.15019	-0.946334	-0.836563	-0.740485	-1.04476	-1.03455	-1.11853	-0.870172	-0.905002	-0.948122	-0.907923	-1.02271	-1.07205	-1.00363	-0.976364	-1.14777	-1.14893	-0.969637	-0.777643	-0.943198	-0.910209
MGDG 36:0	1	0.7902	-0.0409874	0.0693756	-0.20676	-0.559902	0.304588	-0.583299	0.0849895	-0.367079	-0.703343	-1.17231	1.41169	1.92787	0.692758	3.40168	-0.126488	3.51054	0.199964	0.0441183	0.204194	-0.981568	0.530824	0.0927146	0.212798	-1.16163	-0.956824	-0.187418	0.131772	-0.534951	-0.303882	-0.679688	-0.147793	-0.0727289	-0.825485	-1.91342	-1.03671	-1.10891	-0.324992	0.715176	0.308436	0.181654	0.0867892	-0.253508	-0.542477	0.231904	-0.293026	-0.0488537
MGDG 36:1	1	-0.0480124	-0.781133	-0.9451	-0.583395	-1.20437	-0.515021	0.15705	-0.104975	0.155003	-0.578971	-0.288298	0.524602	1.90805	0.264011	2.22643	-1.25536	2.59427	0.644368	1.19073	1.61892	-0.396748	0.775057	1.23888	2.33947	-1.27598	-0.468514	-0.572966	-0.555472	-0.708197	-0.737097	-0.633311	-0.771673	-0.197667	1.06333	-1.7831	-0.580013	-0.454911	0.630574	-0.716867	-0.716929	0.423031	-0.44379	-0.0358006	-0.361982	0.837248	-0.603809	-0.271557
MGDG 40:0	1	0.880022	-0.590159	0.182479	-0.29962	0.321553	-0.0635474	-0.792942	-0.134619	0.0734341	0.141286	-0.781212	2.40412	1.54576	-0.181189	2.97905	0.238437	3.25974	-0.37556	0.293584	0.159203	-1.39712	0.769489	-0.472549	0.309266	-1.12404	-0.360343	-0.566769	1.15736	-0.424652	-0.0269347	0.174257	0.295878	-0.250364	-0.960582	-1.32907	-0.880927	-1.75381	-0.660525	0.247053	-0.255316	-0.0318732	0.275834	-0.340976	0.0230116	0.0884694	-0.557203	-1.20738
MGDG 40:1	1	0.236967	-0.997294	0.0284308	-0.829651	-0.407029	0.275727	0.0507365	-0.367529	0.371147	-0.574566	-0.290685	1.41519	1.1472	0.375383	2.93788	-0.673445	3.90943	0.0765072	1.00769	1.14034	-0.301059	1.01388	0.185823	0.985481	-1.01475	-0.775813	-0.400022	0.0135717	-0.122219	-0.0986173	-0.263421	-0.0712235	0.0134632	-0.352003	-1.42992	-1.49479	-0.881859	-0.749059	-1.25959	-0.16083	-0.539685	-0.422743	-0.14055	0.457749	0.307119	-0.919867	-0.411502
TG 50:2	1	-0.490845	-0.83499	-0.546974	-0.550358	-0.354038	-1.0504	-0.586357	-0.802159	3.47258	-0.218443	-0.628874	1.26308	0.0442941	0.609399	-0.255305	0.611737	0.717924	2.27277	0.756534	0.362153	1.12006	2.73595	1.33498	-0.134287	-0.459603	-0.555364	-0.573824	-0.817229	-0.659618	-1.00351	1.29909	-1.06503	-0.328898	-0.722142	-0.432089	-0.910051	-0.474255	-1.00614	-0.36771	-0.420515	-0.535341	-0.0492271	0.733912	-0.289155	0.231167	0.209647	-0.65256
TG 50:3	1	-0.317637	-0.547843	-0.290087	-0.586321	-0.129849	-0.666693	-0.343215	-0.543925	4.97295	-0.0452849	-0.449444	0.489317	-0.556477	0.272769	-0.0839265	-0.0615094	-0.0142671	1.62947	-0.0390029	-0.292449	0.191446	2.69914	0.898176	-0.0120292	-0.22808	-0.331742	-0.215239	-0.0899222	-0.116133	-0.705978	1.84821	-0.537282	-0.105932	-0.534471	0.0808599	-0.622503	-0.0135903	-0.628779	-0.513625	-0.605246	-0.602342	-0.511521	0.259131	-0.589134	-0.522758	-0.421643	-0.465601
TG 50:4	1	-0.267076	-0.534139	-0.137344	-0.425541	-0.016783	-0.676672	-0.17054	-0.473479	5.09608	0.0619985	-0.270068	-0.161147	-0.593589	0.444898	-0.0247115	-0.053429	-0.177162	1.08283	-0.0877648	-0.146539	0.159546	2.57802	1.03964	-0.0164086	-0.0864096	-0.30034	-0.160729	-0.0233592	0.0786071	-0.575282	2.05566	-0.616974	0.0555594	-0.494002	0.113403	-0.530736	0.121474	-0.651045	-0.63124	-0.640123	-0.525148	-0.575554	-0.409962	-0.67437	-0.612943	-0.566478	-0.580616
TG 52:3	1	-0.0210007	-0.487019	0.00370715	-0.0555102	0.104244	-0.588641	-0.0567633	-0.156262	4.01706	0.416403	-0.0989752	0.147677	-0.0920117	0.514073	0.11171	0.863859	0.377853	2.69299	0.482147	0.183226	0.511212	2.66359	0.943528	0.423173	-0.240554	-0.616006	-0.492914	-0.552792	-0.488943	-0.956713	1.30055	-0.980008	-0.422837	-0.729381	-0.394373	-0.888074	-0.428009	-1.00954	-0.777812	-0.80318	-0.569456	-0.573252	-0.416884	-0.746758	-0.965654	-0.43297	-0.714716
TG 52:4 (1)	1	0.260643	0.114971	0.347758	0.329716	0.303965	-0.0873041	0.32639	0.297367	3.44896	0.483979	0.420206	0.405088	0.212224	0.657297	0.349696	0.502533	0.501127	2.54229	0.374604	0.57529	0.813035	2.49444	1.13181	0.767073	-0.298406	-0.781489	-0.639664	-0.628125	-0.584163	-0.987372	0.464183	-1.01232	-0.697733	-0.929575	-0.621622	-1.00135	-0.550718	-1.00784	-0.85331	-1.05151	-0.85284	-0.921822	-0.845571	-0.730168	-1.41695	-0.93081	-0.693986
TG 53:4	1	0.188167	-0.427671	0.153096	0.0280983	-0.0346647	-0.401557	0.0154051	-0.287824	4.40329	0.588716	0.244645	0.786358	-0.0626468	0.225982	0.283489	0.329788	-0.197994	1.4562	0.543055	0.0389179	0.250845	2.41255	0.765112	0.475239	0.109892	-0.607714	-0.493878	-0.242827	-0.453827	-0.678824	0.861876	-0.938506	-0.46855	-0.804861	-0.122549	-0.71486	-0.576298	-0.940725	-0.575229	-0.937185	-1.79947	-0.680557	1.57699	-0.722436	-0.894984	-0.840473	-0.831602
TG 54:3	1	0.0611883	-0.518622	0.0243228	-0.191703	0.175113	-0.353903	0.0224166	0.249491	4.25893	0.20678	-0.112336	0.253753	-0.273086	0.321415	-0.119597	0.691932	-0.414809	2.22566	0.631825	0.139778	0.438011	2.34965	0.587574	0.580386	-0.728792	-0.419838	-0.644864	-0.936531	-0.943904	-1.2823	1.32626	-1.55782	-0.355223	-0.898294	-0.722932	-1.11619	-0.724471	-1.11539	0.276318	-0.528218	-0.746881	-0.00988837	0.171496	-0.177065	-0.12668	0.472043	-0.444999
TG 54:4	1	0.214772	-0.104134	0.312989	0.169985	0.279775	-0.237031	0.303129	0.122134	4.23936	0.552922	0.254162	0.125498	-0.00840591	0.509789	0.355616	0.70255	0.270741	2.25778	0.39493	0.257303	0.473812	2.29437	0.868604	0.710544	-0.23588	-0.751575	-0.55083	-0.552974	-0.612096	-1.03193	1.00958	-1.05891	-0.486433	-0.923575	-0.498589	-0.973258	-0.482149	-1.07921	-0.890161	-0.918995	-0.654914	-0.800861	-0.715021	-0.807936	-0.966665	-0.643035	-0.695785
TG 54:5 (1)	1	0.38084	0.188864	0.512388	0.54505	0.497378	0.119884	0.456999	0.429576	2.81197	0.604662	0.544194	0.391124	0.268529	0.831291	0.419008	0.676595	0.76258	2.11984	0.407773	0.713327	0.925539	2.06994	1.22638	1.00507	-1.26174	-1.28339	-1.28339	-0.617485	-0.413885	-1.28339	0.268268	-0.96162	-1.28339	-1.28339	-1.28339	-0.954714	-0.443722	-0.42176	-0.823051	-0.248739	-0.844197	-1.28339	-1.28339	-0.0744612	-1.28339	0.0465271	-0.607715
TG 54:6 (1)	1	0.682336	0.542672	0.821116	0.84032	0.69559	0.568996	0.896172	0.743807	1.68276	0.901737	0.879921	0.639056	0.569675	0.820103	0.731883	0.858612	0.898089	1.65977	0.829474	0.987332	1.06428	1.52085	1.25362	1.25919	-0.750777	-1.00655	-0.945788	-1.02871	-0.968139	-1.06313	-0.568753	-1.09265	-1.02749	-1.11852	-0.998499	-1.12769	-0.987396	-1.12038	-0.823188	-1.12119	-1.08401	-1.10124	-1.02158	-0.423683	-1.4166	-0.993754	-0.557628
TG 54:7 (1)	1	0.699696	0.639687	0.774687	0.846781	0.82561	0.697442	0.889629	0.865813	1.27402	0.830822	1.00032	0.567882	0.629932	0.921028	0.748168	0.827272	0.856422	1.4448	1.00844	0.932654	1.16295	1.49498	1.17815	1.41297	-0.835118	-0.95943	-1.00339	-1.03227	-0.973448	-1.05655	-0.638158	-1.07371	-1.06931	-1.10996	-0.989691	-1.13813	-1.01649	-1.10852	-0.773265	-1.12392	-1.13483	-1.27762	-1.13363	-0.321965	-1.27763	-1.00672	-0.476403
TG 54:8	1	0.623148	0.53421	1.17003	1.1657	0.645552	0.740918	0.968531	0.74221	1.22263	1.05432	0.676052	0.704336	0.636143	0.991634	1.12412	0.78361	0.864908	1.47839	0.618345	1.30442	1.07598	1.08288	0.969418	1.3457	-1.06585	-1.06595	-1.06585	-1.06583	-1.06585	-1.06583	-1.06586	-1.06596	-1.06597	-1.06585	-1.06585	-1.0658	-1.06582	-1.06584	-0.491038	-1.06585	-1.06585	-1.06586	-1.06586	-0.326106	-1.06602	-1.06575	-0.388754
TG-O 38:3	1	-0.176159	0.0801554	-0.260418	0.194918	0.0122194	-0.0941549	0.423991	0.10091	-0.948137	0.285643	0.391715	-0.220851	-0.383148	1.75251	1.27355	1.59726	0.744387	2.00581	1.69819	1.06408	2.42672	0.190677	1.33344	2.09762	-0.770614	-0.880749	-1.16912	-1.23579	-0.971106	-1.05033	-1.10812	-1.28042	-1.34315	-0.888428	-0.581325	-1.11542	-0.678655	-0.709387	0.300631	-0.348014	-0.891704	-0.201036	-0.236204	0.0930364	0.564017	-0.699009	-0.390036
BMP 44:12	2	-1.01645	-1.1979	-1.09818	-0.385939	-0.978095	0.232246	-0.906367	-0.670068	-1.49315	-0.205448	0.420174	-0.139947	0.0878504	0.152788	-1.2827	-2.34366	-1.02908	0.729055	-3.58232	0.994522	0.476984	0.297277	0.826739	-0.0113153	1.00587	0.799174	0.304181	-0.515055	0.498564	-0.309461	0.129208	0.678376	0.389493	1.01871	0.100818	0.0167671	0.577589	0.385283	1.78822	0.0944596	-0.203355	1.62188	1.16392	0.760072	0.0995193	0.996061	0.722691
LPE-N 36:5	2	-0.160105	-0.366521	-1.33336	-0.874362	-0.577639	0.206864	1.08968	-0.273715	-0.782902	-0.583985	-0.303457	-1.64061	-0.979399	-2.24465	-1.18341	-0.95031	-1.23724	-1.10663	-0.44489	-1.56137	0.232293	0.203644	-0.224153	1.91355	0.306455	0.830561	0.55701	0.622162	1.55172	0.799318	-0.127785	-0.744847	-0.00283781	0.688932	1.22482	1.52371	-0.422848	-0.271149	-0.0952436	1.30596	-0.221685	0.0157449	1.2756	0.702799	1.10778	2.37224	0.184252
PC 34:1 (1)	2	-0.700781	-0.656929	0.35212	0.0900465	0.562806	0.463193	-0.270138	0.106814	0.307985	-0.058538	0.644328	-0.296597	-1.72578	0.0959279	-1.5967	-1.71716	-1.58072	-1.86578	-0.381675	0.269723	-0.474347	-1.43744	-1.5839	0.540023	0.754819	0.357289	1.02945	0.73349	0.704092	1.07108	-0.332617	-2.71882	-1.48575	0.451237	0.814208	0.769667	0.555013	0.899853	0.803545	1.11605	0.769438	1.0503	0.834086	0.508871	-0.146685	1.60286	0.772042
PC 36:1 (2)	2	-0.0329368	-0.120852	-0.369794	-1.29042	-0.737813	-0.674033	0.991836	0.0478829	-0.383815	1.78877	0.661164	-0.382698	-0.461357	-1.54224	-1.18741	-1.97459	-2.2767	-1.33979	-0.761435	-0.619121	0.129526	0.167819	0.669383	2.06136	-0.773596	-0.655981	-0.189016	-0.123083	0.184134	0.358255	-0.337397	-1.21496	0.376349	1.11712	-0.568796	0.664141	1.60861	1.68317	-0.148643	0.500619	0.85985	0.130406	2.07621	0.392047	0.177547	0.214381	1.30591
PC 40:6 (1)	2	-0.556998	-0.870148	-0.529829	-0.137312	-0.377126	-0.00877511	-0.294262	-0.615315	-1.40274	0.221889	0.374431	-1.14395	-0.104244	-0.231279	-0.249541	-0.930003	-1.81651	-1.15627	-1.33575	-0.724166	-2.23859	-0.332557	-1.70185	0.323767	0.231352	0.315099	0.695562	-0.405086	1.10288	-0.605006	0.0299498	-0.205428	0.186867	0.521991	0.644724	-0.000732119	1.06442	0.0572576	1.51386	0.518535	1.49055	1.17495	1.94489	1.43487	0.17847	1.53298	2.41417
PC 40:6 (2)	2	-0.576446	0.241224	0.0164381	0.230264	-0.443791	0.165876	0.208139	0.141457	-0.822985	0.4713	0.433005	-0.360426	0.136508	0.369825	-1.74185	0.655555	-1.67842	-1.2023	-0.721456	-1.19991	-1.17985	-0.323088	-2.73043	0.536542	-0.0478897	-1.00606	0.132562	-1.01653	-0.0405404	0.233132	-0.532101	-0.831136	0.0777191	-0.112506	0.0719811	1.04739	0.176306	0.52015	1.67417	0.732793	-0.570243	1.59669	2.38243	0.63388	0.2653	2.2584	1.72892
PC 40:7 (1)	2	-1.04187	-1.0692	-0.878348	-0.520623	-0.0727492	0.54048	-0.191378	-0.617329	-1.41737	0.0741965	0.592152	-0.596796	-0.413325	-0.613569	-0.4188	-1.75137	-2.48698	-1.44116	-1.66835	-0.389335	-2.01635	0.0552971	-0.810313	0.66648	0.829195	0.656839	0.640562	-0.529652	0.850898	-0.133874	0.430629	0.5969	0.653453	0.320047	0.719263	0.10728	0.795489	0.0741768	0.687799	0.837322	0.714456	0.813927	1.98324	1.46292	0.907102	1.09035	1.97827
PC 40:7 (2)	2	-0.202751	-0.546779	-0.812904	0.398535	-0.295491	-0.337063	-0.853433	-0.0995628	-0.770735	1.03045	1.45823	-0.100313	-1.17045	-0.409085	-0.727435	-0.505085	-2.68082	-2.41688	-0.721118	0.114245	-2.21173	0.201874	-0.592409	1.36794	0.00940629	0.0963467	0.616528	-0.39994	0.323968	-0.227239	-0.490179	0.0135282	1.13876	0.403335	1.22246	-0.062254	1.02336	0.357079	0.719165	-0.511344	0.429823	0.829981	1.66171	0.122669	-0.249907	2.11302	1.74252
PC 41:6	2	-0.048678	-0.273406	-0.624317	-0.629794	-0.804524	-0.687943	-2.79295	-0.253471	0.418355	-0.352389	1.57968	-0.221889	0.441962	-0.331006	-0.339871	-0.672457	-0.050898	-0.847965	-1.30875	0.875833	-1.72553	0.992165	-0.967424	-1.38478	-0.0976584	-0.096287	1.08468	1.93212	0.223099	0.491675	0.0649597	0.810371	2.26007	-0.751399	0.518094	-1.06579	0.654769	-0.424048	0.169183	0.238752	0.999575	0.175156	1.24681	1.19987	-0.233073	-1.19578	1.8049
PC 41:7	2	-0.188346	-0.393043	-0.116476	-0.0886792	-0.238945	-0.181721	-0.0290133	-2.02111	-0.462257	-0.619224	0.973634	-1.15446	-0.185711	-0.295332	-0.356405	-1.16358	-0.547924	-0.995359	-1.26801	0.330647	0.00583669	1.96093	-1.10966	-0.192391	0.357467	-0.0414633	0.537414	-0.832889	1.1873	-1.38263	-0.372585	1.27713	-0.611025	-0.826409	2.78122	-0.308405	0.571506	0.655277	-0.513669	-1.01631	1.1792	-0.243241	1.49868	-0.350592	1.99228	1.11222	1.68614
PC 42:10	2	-0.379859	-0.559525	-0.145653	-0.0699577	0.0622996	0.331067	0.637179	0.235356	-0.659582	0.0602274	0.346391	-0.32021	-0.0703101	-1.18763	-1.31596	-2.823	-2.31505	-0.993082	-3.33774	0.3423	-0.445105	-0.266888	-0.224137	0.351109	0.95516	0.69564	0.680338	-0.75532	0.270299	-0.352811	0.408586	0.70968	0.623397	0.393178	0.354079	0.525586	0.7397	0.485959	0.68482	0.127112	0.403306	-0.438452	2.20133	0.655962	1.13866	0.831891	1.40966
PC 42:6	2	0.0321244	-0.243229	-1.07045	0.0391136	-0.771532	-0.143016	-1.3827	-0.993742	-0.836858	-0.360271	0.354662	-0.4575	-1.37797	-0.593393	0.562421	0.191917	-2.18296	0.921838	-0.403585	-0.775692	-1.83241	-1.0207	-1.79539	2.08442	-0.0659407	0.641224	0.276865	-0.185023	0.181631	-0.368789	-0.304606	-0.0293713	-0.0556376	0.435163	0.0572997	-0.314914	-0.113429	0.768934	0.757893	0.253058	1.62703	2.27248	1.62236	1.80642	0.622606	0.645488	1.52417
PC 54:7	2	-1.27584	-0.353468	-0.319492	0.473996	0.330364	0.544024	-1.48257	-0.832294	-1.70706	-0.50718	-0.18368	-0.69293	-0.861825	-0.998088	-0.608942	-0.885076	-1.77593	-0.107605	-0.360112	0.39543	-1.69663	-0.0595322	-1.07543	0.212419	-0.173574	-0.254118	0.846314	-0.328415	0.764738	0.212539	1.98679	0.529294	-0.0988155	0.138111	-0.670363	-0.401631	1.36591	-0.102111	1.62353	0.202169	1.27853	1.00412	2.55927	0.335488	-0.432915	1.47229	1.97029
PC 56:10	2	-0.627215	-0.360968	0.525009	0.659788	-0.113511	0.0963877	-1.05236	-1.12595	-2.03463	-0.568764	0.484565	-0.468132	-0.867561	-0.635871	0.410091	-0.86298	-1.88851	0.413404	-1.77311	-0.390266	-1.90395	-0.391292	-0.69677	0.417288	0.63415	0.606801	0.841088	0.458173	0.128134	-0.36094	1.50243	1.09053	1.22617	0.411377	0.255011	-0.15251	1.17927	0.699306	0.937947	-0.18731	1.13585	2.42373	1.51905	-0.488298	-1.92862	0.801476	0.022499
PC 58:11	2	-1.28766	-1.44496	-0.203093	-0.591579	0.144724	0.708128	-0.993855	-1.84285	-2.5138	1.1429	1.28687	-0.0909658	-0.529533	0.0309184	0.376704	-0.0871925	-1.29902	1.34054	-0.769069	-1.31821	-0.448453	0.0652094	-0.0681819	2.43081	-0.115924	0.372101	0.576069	-0.511894	-0.710037	-0.112955	-0.66127	0.195298	0.317103	1.27353	-0.183792	-0.118457	-0.503075	-0.0119886	1.58964	-0.808071	-0.0292819	1.84116	1.2151	0.596547	-0.590883	1.32229	1.02042
PC 58:12	2	-0.730406	-1.28356	-0.205134	0.357771	-0.142765	0.103028	-1.49856	-1.32923	-2.36051	-0.181747	-0.0234268	-0.16135	-0.160672	-0.159505	0.39498	-0.339478	-1.27972	0.478142	-0.599524	0.113374	-2.45769	0.0768657	-0.978119	-0.231418	-0.356672	0.708555	0.260991	0.458659	0.511673	0.17584	1.18703	0.335161	0.339961	0.447122	0.459127	-1.43962	0.299051	0.137336	1.99851	0.132204	1.12381	2.53154	1.97284	0.185061	-0.987436	1.28256	0.83537
PC 60:12	2	-0.790212	-0.171845	0.260394	-0.494258	0.367316	1.58607	-0.892469	-0.885016	-1.59699	0.614848	0.169943	-0.972181	-1.02427	-0.228579	-1.0193	0.60887	-1.94386	-1.14211	-0.824798	-0.682632	-2.5544	-0.901249	-1.18676	-0.871366	0.202076	0.926843	0.831375	0.74246	0.407974	-0.294478	0.60738	0.491347	1.09737	0.0853797	0.10684	-0.35146	1.18082	0.918889	1.13792	0.354566	1.65849	1.45911	1.55054	0.658835	-1.06459	1.09185	0.775313
PC-O 38:0	2	0.176436	-0.665749	-0.514634	-0.436829	0.214351	-0.560351	-0.929462	-1.04675	-1.38121	-0.631849	-2.28747	1.23194	2.15494	1.46937	0.866119	-0.0281555	0.90013	0.18507	-0.57605	-0.309079	-1.45992	0.142101	-1.04146	-1.42873	-0.533125	0.424107	-0.448936	1.02574	0.39108	-0.562989	0.590364	0.752304	0.159403	0.155131	-1.40765	-0.495513	-1.20288	-0.890485	1.42338	2.39975	0.257314	0.972196	0.453452	0.467127	-0.152281	1.50988	0.669853
PE 34:1	2	-1.09265	-1.72235	-0.416934	-1.2433	-1.19503	-0.281758	-0.984589	-0.920812	-0.697797	-1.00038	-0.480666	0.191515	-0.0767956	0.052245	0.134505	-2.0559	0.346211	0.301805	-0.936721	0.241625	-1.47644	-0.320261	-0.875238	1.6329	-0.566065	0.81384	-0.0158655	0.783423	0.713349	-0.403885	0.129225	1.25185	0.673668	0.744193	-0.601886	-0.105549	-0.514897	0.180305	1.20384	1.5793	1.47695	2.56663	0.696156	1.04442	-1.13951	1.23413	1.13319
PE 38:7 (1)	2	-1.17177	-1.91368	0.0953669	-0.771014	-0.650862	0.294287	0.795936	-1.17884	-1.9152	-0.0668713	-0.736288	0.381268	-0.728204	-0.759327	1.27845	-0.831308	-1.13479	-0.822817	-1.4302	-1.95693	-0.767796	0.575055	-0.143469	1.32112	-0.310385	1.21125	0.757279	1.40847e-05	-0.25176	-0.142923	0.169755	0.936073	0.842795	0.668284	-0.638076	0.518012	0.883964	0.660297	0.692586	0.397475	0.413219	0.985313	2.02255	1.90461	-1.35929	0.601122	1.27573
PE 40:7 (1)	2	-1.42434	-0.550198	-0.931207	-1.43286	-0.57942	-0.349923	-0.056004	-0.857053	-0.817618	-0.176869	0.525173	0.15004	0.820721	-0.106165	-1.30435	-1.86006	-0.952335	-0.456578	-0.624562	1.13774	1.21493	0.596633	0.0189778	1.16607	1.35019	0.0880513	-0.795085	-0.990037	-0.817943	0.258122	0.687516	1.11218	0.906572	0.169156	-1.41741	0.10155	0.188092	-0.00779229	-0.136975	0.12811	0.634794	2.89312	0.725256	-0.344563	1.04261	2.38161	-1.30787
PE-O 40:3	2	0.720741	-0.264846	-0.98989	-0.765189	0.0593979	-1.81232	0.21286	0.343197	-0.740675	-1.25229	-1.02151	1.75547	1.99018	0.0945906	-0.941176	-1.2161	0.211067	0.268719	-0.547924	-0.147389	0.899771	-0.270138	-0.0607734	-0.989132	0.480098	0.308929	0.644229	-0.753933	2.75612	0.606541	-0.365107	-0.193416	1.074	-0.80725	-0.9526	-0.313264	0.73658	0.818362	-2.60747	0.749756	-0.768516	-0.210206	0.908437	1.2755	-0.262611	1.2323	0.106883
PE-O 40:9 (2)	2	0.263722	-0.522579	0.104385	0.886644	-0.843465	0.419789	0.128047	0.446237	-0.273114	0.384546	0.977449	-1.76925	-0.575835	-2.03472	-0.667518	0.849612	-2.30969	-0.822153	-0.949842	-0.805718	-1.69828	-1.00099	-1.17106	0.746461	0.235299	-0.493907	1.2098	-0.224852	-0.0198909	-0.810452	-0.954236	0.645967	0.38438	-0.551691	0.798245	-0.525086	0.621546	-0.236218	1.498	0.954304	0.341093	0.324346	1.45086	0.490634	1.16952	1.87358	2.05608
PE-O 44:6	2	0.531252	-0.974301	-0.762729	-1.76674	-0.824909	-0.992726	-0.735379	-0.809085	-0.441622	-0.369143	1.06268	0.0118809	-0.299279	-0.533102	-1.33488	-1.49485	-1.07132	-1.42883	-0.105016	0.00374118	-0.905671	-0.13639	0.711758	1.29815	0.187373	1.91293	1.1525	0.38562	-0.759118	0.477624	-0.466567	0.0242287	1.75018	0.96376	-1.42676	-0.619868	1.12502	-0.159135	-0.447443	1.18472	-0.144775	0.896313	0.915902	1.34874	1.40363	-0.545499	2.20713
PG 44:12	2	-1.09158	-1.43821	-0.649216	-0.269031	-0.512326	0.783188	-0.300204	-0.888824	-1.08729	-0.0542696	0.668504	-0.366838	-0.105879	-0.591865	-1.49303	-2.40654	-1.32558	0.592586	-3.35964	0.739996	0.436292	0.556375	0.88803	0.0783435	0.929481	0.713995	-0.267728	-0.249619	1.14235	-0.696943	-0.279843	0.180343	0.0124439	0.316405	0.256768	0.30437	0.884534	0.843156	2.31465	0.224674	0.0265271	1.17262	0.710925	0.244538	0.228398	1.37009	0.814877
PS 34:1	2	-0.520139	-0.167887	-0.568292	0.461283	0.250127	1.01918	-1.09221	-1.51988	-2.05756	-0.688512	-0.539752	1.37969	1.83686	1.0807	0.1039	-1.85879	0.244826	0.685306	-2.08373	0.368934	-0.442928	0.348067	0.36656	0.099351	0.169947	-0.354672	-0.154185	-0.19187	0.105745	0.0171147	-0.491934	-0.278927	-0.904048	-1.05304	0.267494	-0.882172	-0.65667	-1.82759	1.75069	1.46417	1.16316	0.637679	1.53846	0.912041	0.124144	1.68556	0.253815
PS 35:1	2	0.0560428	0.0978662	0.444655	0.295066	0.0519067	0.549741	-0.278774	-0.173436	-1.86732	0.236927	-1.86732	1.19621	1.37651	-1.86732	0.662507	-1.86732	-1.86732	0.546156	-1.86732	1.02436	0.793278	1.47301	1.12276	0.359909	0.293128	0.151609	0.24752	0.559857	0.0776559	-0.228765	0.0220247	0.164693	0.0260688	-1.86732	0.977855	-1.86732	-0.0655223	-1.86732	0.543307	0.228603	0.789812	0.533342	0.457174	0.852457	0.810068	0.139678	0.390593
AHexCer 57:1;3O	2	-0.428106	-0.80427	-0.582023	-1.07503	-0.842877	-1.03253	-1.14169	-0.960644	-0.929852	-1.28338	-1.46604	-0.482225	-0.43223	-0.46478	-0.21332	-1.10051	0.0923749	-0.776752	-1.08286	-0.976105	-1.31235	-0.742406	-1.19047	-1.27477	0.910274	1.59707	1.47015	1.9897	1.68205	1.2546	1.46437	1.44005	1.20231	0.395054	0.374969	0.30478	0.173834	0.198315	0.939114	1.06519	0.487096	1.02367	0.496557	0.75825	0.893704	0.342967	0.038766
AHexCer 59:1;3O	2	-0.64726	-1.08402	-0.823419	-0.965358	-0.513529	-0.781055	-0.846372	-1.00254	-0.809942	-2.09023	-1.10495	-0.436658	-0.842311	-0.0980128	-0.165048	-0.994711	-0.124226	-1.02188	-0.818785	-0.81442	-1.21156	-0.929682	-1.15263	-0.983613	1.4139	1.64284	1.05189	1.3659	1.17914	1.10824	1.40633	1.22988	1.21442	0.769997	0.27159	0.477517	0.0830635	0.202751	1.64109	1.04921	1.45602	0.906088	0.555686	0.00829548	1.32334	-0.120038	0.0250448
AHexCer 60:1;3O	2	0.181098	-0.556098	-0.00796486	-1.17261	-0.393242	-0.68548	-0.878908	-0.902039	-0.29011	-1.66141	-1.60508	1.63495	1.07291	0.389276	-1.15259	-1.00838	1.19473	0.0322734	-1.29802	-1.45084	-0.347107	-1.24628	-0.404866	-1.25157	0.0964148	1.74796	1.07068	1.62722	0.583463	0.993402	-0.749734	0.902647	0.515491	-0.398182	-0.0285785	-0.202846	-0.440385	0.199157	1.88582	0.398717	0.670258	-0.0923533	1.07089	0.919933	2.11278	-0.193376	-0.882019
Cer 42:0;2O (1)	2	-0.599434	-0.452115	-0.361822	-0.529935	-0.1946	-0.148553	-0.881844	-1.06603	-1.3274	-0.703479	-1.01481	1.13554	0.766303	-0.665369	-0.875132	-0.37486	-0.858533	-0.25096	-1.9877	-0.658807	-1.06321	-0.581644	-0.413034	-1.49108	1.1074	1.40162	1.13389	0.726357	1.34391	0.149539	2.06587	0.11896	0.890863	-0.189803	0.61873	0.0708022	-0.0849609	-0.172113	1.2943	1.58983	1.25229	0.688754	1.9974	0.711041	-2.00613	-0.47346	0.363431
SHexCer 41:1;2O	2	0.521058	-0.67734	-0.899535	-1.4895	-0.744533	-0.904612	-1.50576	-1.03641	-0.839381	-0.655733	-1.7142	0.921552	1.04957	0.360848	0.53216	-1.21662	0.442927	-1.07349	-0.845337	-0.435346	-1.35057	-0.706279	-0.452367	-0.797041	0.463479	0.347704	0.609439	0.805619	1.5581	0.465356	-0.320751	0.288771	-0.103939	-0.229956	0.0680027	-0.358536	-0.71918	-0.439395	1.18376	2.41613	1.88503	1.77276	1.38169	0.626241	1.67438	-0.0896201	0.230854
SHexCer 43:1;2O	2	0.524625	-0.0431391	0.538917	-0.849563	-0.134933	0.408349	-0.624924	-0.760819	0.0561683	-1.44017	-0.426417	1.65772	1.04167	0.627015	1.12447	-1.63233	-0.0337421	-1.41731	-0.25283	-0.823331	-1.89074	-0.611333	-0.507219	-1.39923	-0.293229	1.43401	1.00011	2.56799	0.131248	-0.0953987	0.526479	-0.982412	0.212739	-0.487937	-0.905018	-1.60243	-1.0922	-0.943449	0.839125	0.703297	0.518407	1.77673	1.13986	0.804554	0.56757	0.635223	0.413818
SM 33:1;2O	2	0.00251309	-0.196086	0.0141877	0.417287	-0.995452	-0.187991	-1.78577	-0.55688	-0.0163616	-1.74261	-1.53616	0.363459	-0.834637	-1.59116	-0.806712	0.28988	0.634415	0.642472	-0.782376	-0.924611	0.308272	-1.29052	0.505596	-1.42915	-0.700953	0.830917	-0.755582	0.425225	-0.532891	0.0424531	0.441677	-0.680108	0.0816745	0.62266	0.350976	-0.460716	-0.252733	0.4042	1.51864	0.31361	1.19697	1.10546	1.92709	2.0691	2.88282	0.274808	0.393106
SM 34:0;3O	2	-1.0118	-0.957502	-0.668204	-0.363222	-0.473393	-0.388257	-0.285379	-0.489083	-1.17517	-1.34177	-1.52582	0.195591	-0.307853	-0.122974	0.642209	0.98412	0.212901	-0.249681	-0.234635	-1.27043	-1.02666	-0.627152	-1.60106	-1.20725	0.64752	0.0697299	-0.0314087	0.637596	0.782547	0.665857	0.401304	0.7668	-0.062059	-1.3309	0.58678	0.205726	-0.37061	-0.71012	1.72669	0.687013	1.54264	2.28429	1.02682	-0.000788988	0.171166	3.29163	0.304245
SM 34:1;3O	2	-1.03574	-0.168668	-0.673844	0.0478827	-1.15074	-0.180377	-0.980083	-0.799253	-1.81079	-1.94307	-1.30309	0.474034	-0.199606	0.154567	1.71309	-0.175588	0.402205	0.948658	-1.74643	-0.964945	-0.7872	-1.1327	-0.63139	-0.438235	0.653787	1.13831	-0.456911	1.76659	0.187089	1.14052	1.4957	0.146182	-0.206929	-0.684444	1.21938	-0.681531	-0.614075	-1.13283	1.61758	0.710065	0.852759	0.776869	1.06186	0.773274	0.953564	1.4247	0.23979
SM 35:1;2O	2	-0.193414	-0.332537	-0.490019	-0.104701	0.0138811	0.310604	-1.23378	-1.02995	-1.02757	-0.939914	-1.28855	-0.0769495	-0.345754	-0.498316	-0.43254	-0.830368	-0.786264	-0.983833	-1.8136	-0.795568	-1.47899	-1.05247	-1.0357	-1.08473	0.724321	0.801901	0.442586	0.546962	1.18477	0.524509	0.981726	0.985115	0.302243	0.233275	3.69969	-0.186009	0.146668	-0.306517	1.08991	1.39046	0.451511	0.707888	1.17221	1.3046	0.0250411	0.636574	0.671603
SM 36:0;2O	2	-0.0470267	0.161385	0.190784	-0.00691651	-0.0381537	-0.0876686	-1.0505	-0.408888	-1.44737	-1.52935	-1.64514	-0.0570024	0.185842	-0.407056	3.29212	0.423463	-0.554081	-0.0555997	-1.45802	-1.30255	-1.45172	-1.29669	-1.50506	0.843019	1.02841	1.01701	0.747677	1.00852	1.07537	1.29754	0.870537	1.03912	0.393801	-0.410433	0.156558	-0.0896819	-0.307046	-0.999957	1.18519	0.929897	0.943561	0.583888	-0.162064	0.102209	-1.40492	-0.048704	0.295712
SM 38:0;3O	2	-0.31876	-0.722224	0.0292721	-0.246013	-0.195288	-0.565233	-1.25807	-0.386729	-1.02507	-0.897003	-1.60478	0.738366	-0.402611	-0.205609	-0.161059	-0.871922	-0.518885	-0.515524	-2.01746	-1.60788	-1.83137	-0.767735	-1.39746	-0.992585	1.39161	1.67866	0.313885	1.37682	1.39997	1.41113	0.654195	1.0686	0.75894	-0.339143	0.595498	0.506898	0.187464	0.0596205	1.77599	0.820773	1.33068	1.65466	0.222221	0.663024	-0.305387	-0.254405	0.769923
SM 40:0;3O	2	-0.396136	0.209606	-0.190151	-0.0137066	0.0315931	0.0809533	-0.346948	-0.897326	-1.24277	-0.855442	-1.30662	0.442705	-0.0658611	-0.0938832	-0.579229	-0.253479	-0.737778	-1.33175	-2.09689	-1.46008	-1.36268	-1.27959	-1.06586	-1.73589	1.65686	0.812962	0.69515	0.710223	1.04165	1.02346	1.63735	0.613511	0.200377	-0.565628	1.3761	0.022568	-0.201314	-0.839144	1.64772	1.38656	1.21423	1.83402	0.594692	0.796744	-0.239247	0.506413	0.621971
SM 42:1;3O	2	-0.887639	0.0121173	-0.918784	-4.0381	0.471471	-0.600894	-0.296963	-0.0274356	-1.18132	-0.208347	-0.703176	0.20777	-0.910654	-0.138484	-0.358426	0.262754	-0.263629	0.926052	-0.627495	-0.809836	-0.464657	-0.594309	-0.476637	-0.944549	0.381935	0.432763	0.0724871	0.282559	0.465385	-0.342034	0.1387	-0.0705063	0.251514	-0.9677	0.819402	-0.0160253	-0.244066	-0.618552	1.32386	1.62194	1.74408	0.94549	1.28337	0.890304	0.870174	2.29761	1.00847
SPB 18:0;3O	2	-0.681054	-0.447055	0.477344	-1.27227	0.137736	-1.28281	-1.31145	-3.80465	-0.327959	-0.68378	-0.951376	0.284986	1.04098	0.00530892	-0.853842	1.59748	-0.331269	-0.294083	-0.184603	-0.0121915	0.0188497	0.405386	-0.191763	-0.0175265	-0.297785	-0.713588	-0.642848	0.649831	0.618047	0.846994	0.0424393	0.260096	-0.703353	-0.305166	-0.490248	0.217826	-0.236007	-0.789297	0.408129	2.10152	1.38933	1.99727	1.60203	0.806018	0.71803	0.316795	0.883548
FFA 20:5	2	-0.0291195	-1.0914	-0.786244	-0.70942	-1.46649	0.330226	0.207815	-0.831266	-0.271796	-0.237087	0.078502	-1.76705	-0.988761	-2.36716	-0.643847	-0.933112	-1.33501	-1.00574	-0.833718	-0.917829	0.820547	0.481938	0.397506	-0.777898	0.897123	0.373681	0.622378	-0.495932	0.72144	0.999996	1.15976	0.387393	0.393883	0.684838	1.11502	1.41658	0.783145	0.579662	0.148093	0.789985	-0.921132	-0.386876	1.28889	0.350906	1.24418	2.9924	-0.468998
TG 38:0	2	-0.625906	0.62292	0.696368	-0.836034	-0.423794	-0.0347405	0.599	0.103551	0.132303	0.976988	-1.3864	0.787698	0.105546	-1.1086	-0.556289	0.266766	-0.375132	-0.502417	-0.879488	0.611744	0.0832628	-1.32585	-0.555698	-0.710478	-0.250464	0.469285	0.618322	-0.231797	-0.597812	-0.80342	-0.987919	0.392611	-0.76879	0.746707	-0.99734	-0.708127	0.644878	-0.769462	4.20657	-0.443899	-0.322392	-0.454711	1.87363	-1.01586	1.44092	0.776503	1.51726
TG 40:0	2	-0.320793	0.0285637	0.139116	-0.375009	-0.652852	-0.0461869	0.431326	-0.0596118	0.849777	-1.63994	0.66528	2.95448	-0.584093	-0.441427	-0.0398372	-0.638605	-1.44188	0.685835	-0.665556	-0.266958	-0.411988	-0.600504	-0.758867	-0.539961	-1.17912	-0.190303	-1.14807	-0.912435	-0.146339	0.419171	0.593946	0.301278	1.08178	0.859386	-0.0289736	-0.3138	0.897807	-0.853187	0.618504	0.332951	-0.0272687	0.31093	4.25633	-0.61744	-0.497338	0.113182	-0.141309
TG 40:1	2	-0.358682	0.497139	-0.622997	1.37764	0.321769	-1.17002	-0.441973	-0.0669807	0.882535	-0.439268	-0.651557	3.20136	-1.22487	-0.0384872	-0.707499	0.474133	0.403303	0.161946	0.652005	-0.277529	0.945205	-0.971496	-0.538237	0.165901	-0.865238	0.452397	-0.186138	-0.0757653	-1.23716	-0.413401	-0.64722	-2.01626	0.312097	0.667475	-0.861616	0.14583	-0.351238	-1.73578	0.544277	-0.0823797	0.368222	-0.573949	3.20344	0.872354	-0.496271	1.09166	0.311324
TG 42:0	2	-0.389905	0.616766	-0.111601	-0.497993	0.149553	0.164362	0.328776	-1.04942	-0.0815064	-0.861638	-0.502871	3.89464	-0.00970399	0.116101	-0.405234	-1.18989	-1.46298	-0.474022	-0.265465	-0.834535	-0.617305	-0.440734	-0.785175	-0.569446	-0.154458	0.027657	-0.402658	-0.880439	-0.117143	0.0293276	-0.230643	0.520011	0.730334	0.0654675	-0.212571	0.19976	-0.507704	0.0187425	1.12588	0.31911	-0.335595	0.607999	4.06068	-0.520719	-0.144933	0.277745	0.803367
TG 42:1	2	-0.362266	0.5393	0.000867708	-0.444521	-0.193508	-0.330067	0.107729	-0.150823	-0.203846	-0.41802	-0.404772	4.38546	-0.0464011	0.0110887	-0.435685	-0.464915	-0.12635	-0.708802	-0.610458	-0.329031	-0.329746	-0.638727	-0.392207	-0.541973	-0.213625	-0.919869	0.0290124	-0.375654	-0.228368	-0.277802	-0.279573	0.355062	0.411629	-0.479295	-0.453677	0.0366148	-0.268229	-0.0484255	-0.0529213	-0.152938	-0.328863	0.052566	4.53598	-0.0802944	0.094182	0.0729342	0.659222
TG 43:1	2	-0.486379	0.127915	-0.370122	0.25979	-0.380172	-0.377897	0.0314895	-0.381376	-0.505826	-0.482336	-0.591401	3.64985	-0.573593	0.37826	-0.643498	-0.432011	-0.657214	-0.429923	-0.682976	-0.291551	-0.430165	-0.676456	-0.376531	-0.328299	-0.467413	-0.408013	-0.0555996	-0.327095	0.0970877	-0.399496	-0.17318	-0.08451	0.908591	0.11767	-0.413505	0.25395	-0.367358	0.137403	0.513282	-0.0188775	-0.162913	0.38097	5.03895	-0.132397	0.169979	-0.0565833	0.0994773
TG 43:2	2	-0.250656	0.0681285	-0.232038	-0.0732966	-0.441998	-0.356088	-0.258183	0.0648821	-0.459274	-0.154042	-0.562151	3.25544	-0.124139	0.174775	-0.501488	-0.41175	-0.521459	-0.899795	-0.525049	-0.26118	-0.320001	-0.415502	0.196728	-0.603826	-1.03052	-0.498039	0.0703941	-0.267349	0.53247	-0.334534	-0.251166	0.154609	0.870853	-0.290747	-0.342246	0.0570195	-0.155222	-0.0721811	0.00808374	0.112185	-0.209262	-0.1049	5.30971	-0.513513	-0.213575	0.276941	0.502956
TG 44:0	2	-0.450357	0.190329	-0.125542	-0.304021	-0.640762	-0.327438	-0.257444	-0.483156	-0.130006	-0.621222	-0.841859	4.34657	-0.194029	0.467795	-0.744156	-0.150517	-0.24814	-0.12106	-0.475471	-0.328373	-0.412053	-0.333235	0.0200813	-0.731742	-0.379176	-0.263697	-0.0482083	-0.608164	0.0412403	-0.319827	-0.279111	0.10675	0.536355	-0.418101	-0.524532	0.374454	-0.507771	-0.0201649	0.479146	0.0266726	-0.561245	0.14706	4.44833	-0.317643	0.468643	0.413736	0.101062
TG 44:1	2	-0.267705	0.249764	-0.106703	-0.00661638	-0.322698	-0.338156	0.0291125	-0.492753	-0.191249	-0.356746	-0.477401	4.2431	-0.645571	0.222749	-0.494134	-0.658552	-0.704804	-0.541397	-0.550202	-0.431547	-0.573456	-0.582996	-0.346141	-0.416349	-0.31531	-0.351462	-0.0132563	-0.421723	0.022131	-0.24866	-0.330627	0.119982	0.708172	-0.305211	-0.424881	0.101554	-0.143926	0.125994	0.404423	0.117834	-0.28768	0.13234	4.62967	-0.439757	-0.0224364	0.193669	0.509606
TG 44:2	2	-0.428293	0.151182	-0.461151	0.0308314	-0.371971	-0.36946	-0.25774	-0.233125	-0.115735	-0.312155	-0.344831	3.41546	-0.197956	0.201557	-0.45155	-0.544329	-0.418749	-0.53566	-0.688804	-0.424883	-0.465724	-0.663291	-0.263869	-0.296921	-0.441677	-0.389267	-0.190485	-0.262151	0.179717	-0.312549	-0.0984181	0.161847	1.196	-0.503509	-0.441799	-0.0996663	-0.368849	0.0514522	0.0730667	0.0421225	-0.245413	0.113614	5.26669	-0.225171	-0.146164	0.292309	0.395459
TG 45:0	2	-0.307673	0.193712	-0.0199007	0.0070688	-0.260296	-0.394766	-0.280437	-0.343664	-0.457587	-0.428334	-0.534003	3.95803	-0.506902	0.389593	-0.731615	-0.530755	-0.619145	-0.528893	-0.761004	-0.58697	-0.434477	-0.641156	-0.256193	-0.581014	-0.311545	-0.447648	0.0788671	-0.428041	0.165439	-0.183948	-0.433829	0.381902	0.85244	-0.480563	-0.542605	0.384904	-0.374171	0.0272429	0.338761	0.0347649	-0.325384	0.267598	4.69414	-0.214365	0.244949	0.467952	0.459525
TG 45:1	2	-0.226772	0.085824	-0.0816834	0.0405161	-0.0928269	-0.218856	0.130267	-0.616709	-0.162182	-0.633668	-0.575402	3.56993	-0.399678	0.288216	-0.617423	-0.922584	-0.926829	-0.502367	-0.500212	-0.731947	-0.577227	-0.541831	-0.480579	-0.417514	-0.292869	-0.191006	0.168442	-0.672589	0.170621	-0.123265	-0.288849	0.195029	1.08182	-0.328248	-0.355923	0.192868	-0.0712163	0.12634	0.436105	0.286315	-0.310638	0.326889	4.95643	-0.469218	0.0372883	-0.0362343	0.27344
TG 45:2	2	-0.430854	-0.157191	-0.314924	0.00246712	-0.264432	-0.23959	-0.240545	-0.345255	-0.396665	-0.120789	-0.262307	3.13333	-0.240582	0.104112	-0.674451	-0.283482	-0.482105	-0.754359	-0.535258	-0.64863	-0.460189	-0.631146	-0.322817	-0.352385	-0.353212	-0.314594	0.269428	-0.440038	0.30542	-0.209346	-0.378549	0.282735	0.88891	-0.414084	-0.436009	0.0720168	-0.285428	0.111959	0.337417	-0.0318472	-0.246799	0.00369623	5.42067	-0.49511	-0.0535274	0.246277	0.638066
TG 45:3	2	-0.660987	0.143404	-0.0387849	0.479485	-0.259024	-0.796503	-0.372724	-0.613613	-0.348523	-0.527561	-0.677314	1.89127	0.18691	0.250861	-0.764179	-0.41042	-0.3119	-0.625688	-0.475358	-0.207575	-0.612473	-0.521209	0.0406267	-0.492574	-0.348676	-0.302862	-0.215423	-0.103329	0.330874	0.0661774	-0.439342	0.311335	1.22626	-0.594748	-0.599074	0.132249	-0.080265	0.259436	-0.111853	0.0126174	-0.524935	0.421038	5.77447	-0.21162	0.0153988	0.544776	0.161351
TG 46:1	2	-0.199231	0.381348	-0.0613433	-0.29594	-0.294762	-0.255905	0.12127	-0.843047	-0.142182	-0.772431	-0.590702	4.15484	-0.46488	0.612631	-0.420825	-0.757258	-0.746166	-0.420072	-0.39457	-0.655395	-0.452699	-0.335463	-0.255017	-0.608064	-0.293776	-0.0758628	-0.0938743	-0.798853	0.159102	-0.0303529	-0.558724	0.00856507	0.832005	-0.682141	-0.402332	0.106135	-0.112316	0.090675	0.542973	0.208884	-0.449852	0.574164	4.38671	-0.581716	0.493668	0.114707	0.258076
TG 46:2	2	-0.379827	0.0553553	-0.220874	0.0514045	-0.268874	-0.559641	-0.277549	-0.321657	-0.35981	-0.339468	-0.525713	3.76794	-0.459389	0.331674	-0.581876	-0.362854	-0.490474	-0.599668	-0.639207	-0.367872	-0.532131	-0.528436	-0.228484	-0.43295	-0.50931	-0.498451	-0.215206	-0.376663	0.332885	-0.399063	-0.262698	0.23304	1.08638	-0.373656	-0.533508	0.0456759	-0.284254	0.0932005	0.232674	-0.052005	-0.153604	0.19532	4.9232	-0.255211	0.0153061	0.362426	0.663913
TG 46:3	2	-0.387198	-0.0955786	-0.205869	0.0385839	-0.0806552	-0.488847	-0.282331	-0.362633	-0.422688	-0.436434	-0.492979	3.24161	-0.463183	0.2666	-0.66522	-0.332443	-0.529606	-0.454336	-0.576708	-0.414378	-0.660277	-0.701581	-0.179884	-0.256267	-0.556821	-0.370505	-0.0257577	-0.188489	0.395667	-0.183576	-0.225635	0.116336	1.03021	-0.259048	-0.596748	0.138743	-0.0445148	-0.132005	0.241246	-0.387554	-0.317705	0.181966	5.29368	-0.156632	-0.0802799	0.275985	0.793734
TG 47:0	2	-0.40311	0.246257	0.0605863	-0.112242	-0.384184	-0.603822	-0.351182	-0.581418	-0.630898	-0.400147	-0.826771	3.86105	-0.0440927	0.475508	-1.04547	-0.521056	-0.123187	-0.542254	-0.862881	-0.46918	-0.23124	-0.678836	-0.160335	-0.692904	-0.387594	-0.548024	-0.259496	-0.310218	0.0919341	-0.320829	-0.147982	0.598261	0.848234	-0.320522	-0.322909	0.0990661	-0.264537	0.0238648	0.643508	-0.0843936	-0.362801	0.0320908	4.58744	-0.179319	0.254954	0.799081	0.551998
TG 47:1	2	-0.233597	0.124905	-0.0928429	-0.145135	-0.164522	-0.273145	-0.0498936	-0.672729	-0.173988	-0.597991	-0.545782	3.71626	-0.52792	0.457724	-0.345085	-0.860903	-0.664974	-0.449457	-0.565414	-0.692075	-0.629659	-0.496157	-0.357766	-0.411063	-0.335346	-0.202669	0.00585504	-0.627259	0.213646	-0.00260379	-0.376195	0.12742	0.882259	-0.577739	-0.536642	0.19926	-0.317802	0.113165	0.355723	0.246702	-0.305354	0.578406	4.87308	-0.447169	0.158138	0.19312	0.43321
TG 47:2	2	-0.426502	-0.117374	-0.276487	0.0167704	-0.277479	-0.472901	-0.0783741	-0.354982	-0.363863	-0.484679	-0.537668	3.12623	-0.381847	0.430584	-0.676839	-0.602968	-0.548033	-0.570724	-0.745638	-0.467252	-0.4777	-0.69763	-0.303245	-0.31346	-0.491871	-0.466287	-0.0615831	-0.442154	0.481064	-0.181775	-0.28717	0.225559	1.20413	-0.341036	-0.497919	0.185501	-0.117155	0.137534	0.296509	-0.0166424	-0.193725	0.246201	5.27191	-0.25515	0.0328534	0.291378	0.581892
TG 48:0	2	-0.671057	-0.274013	-0.544413	-0.363528	-0.44809	-1.00153	-1.84719	-1.62288	-1.75031	-1.41756	-1.75454	1.34316	0.520576	0.867736	-0.201426	-0.0544688	1.21578	0.380233	-0.629038	-0.471992	0.675974	-0.551883	-0.0530893	-1.18141	0.317515	0.599376	0.207091	-1.11753	0.659026	0.155745	0.413581	0.304814	0.263691	-0.530243	-0.430232	-0.78975	-0.522682	-0.829841	2.65322	1.41219	0.901134	1.5733	1.73983	0.987466	0.593518	1.01738	0.256383
TG 48:2	2	-0.395512	0.282953	-0.043352	-0.146053	-0.247809	-0.52022	-0.0763283	-0.702307	3.43544	-0.488951	-0.594246	2.92782	-0.895354	0.363358	-0.683951	-0.458026	-0.462652	0.540976	0.0106395	-0.948519	-0.179571	1.65344	0.154109	-0.690444	-0.497046	-0.47907	-0.15889	-0.531192	0.175623	-0.555357	1.07733	0.390798	0.707584	-0.64197	-0.611297	0.146271	-0.321837	-0.129358	-0.258576	-0.736837	-0.569837	-0.186754	3.39869	-0.796885	-0.488843	-0.612195	-0.155784
TG 48:3	2	-0.385164	0.0838747	-0.201511	0.192887	-0.0715531	-0.501779	-0.232516	-0.281409	-0.26832	-0.366991	-0.381964	3.32167	-0.362543	0.314099	-0.549447	-0.305723	-0.364737	-0.485977	-0.500685	-0.477833	-0.42349	-2.03342	-0.0649772	-0.284412	-0.510596	-0.400265	-0.0488339	-0.307526	0.403944	-0.342993	-0.282848	0.107765	0.964288	-0.259831	-0.449012	0.26492	-0.0788311	0.104185	0.0925603	-0.0558022	-0.251547	0.140931	5.03727	-0.160837	-0.200002	0.305523	0.559461
TG 49:1	2	-0.40544	0.210458	-0.0801988	-0.182998	-0.336123	-0.59744	-0.311495	-0.628272	-0.428393	-0.447741	-0.621047	4.53764	-0.295151	0.423295	-0.758447	-0.427753	-0.27328	-0.437261	-0.567748	-0.421636	-0.0930454	-0.270856	0.0406898	-0.542781	-0.45753	-0.32349	-0.112499	-0.55918	0.0371472	-0.407594	-0.219323	0.038223	0.685561	-0.380097	-0.401392	0.0702266	-0.198322	-0.152058	0.377379	-0.0731459	-0.362194	0.113882	4.33732	-0.130781	0.197257	0.579606	0.256032
TG 49:3	2	-0.401792	0.0307586	-0.114284	0.215185	-0.323639	-0.400067	-0.194277	-0.288261	-0.333048	-0.297086	-0.578916	3.60005	-0.368636	0.152484	-0.520175	-0.469785	-0.44647	-0.57998	-0.657964	-0.582915	-0.432038	-0.527136	-0.39876	-0.520171	-0.327147	-0.388809	-0.0970218	-0.434522	0.0750749	-0.260651	-0.378639	0.306259	0.965188	-0.205022	-0.592842	0.142508	0.02882	0.124518	-0.0356933	-0.0429675	-0.245301	-0.0308838	5.12759	-0.296396	0.0349768	0.451144	0.516734
TG 50:0	2	0.020985	0.492791	0.0205985	0.315057	0.0995393	-0.459207	-1.63729	-1.35971	-1.85182	-1.31658	-1.7008	0.339021	-0.00925491	-0.11076	0.361568	0.511972	-0.600807	-0.544423	-0.965034	-1.43553	-1.07251	-1.42495	-1.3938	-1.30733	1.11488	1.3481	1.03198	-0.750876	1.46525	0.543768	1.39355	1.11688	1.03392	-0.0596942	0.129886	-0.174211	-0.0423089	-0.593817	1.81686	1.14357	1.5367	1.3395	1.05682	0.323604	-0.0365397	0.255681	0.0347883
TG 51:0	2	-0.564143	0.62589	0.150869	0.270448	0.0944284	-0.84738	-1.14725	-0.911086	-1.27343	-1.24674	-1.48321	1.6868	0.168016	-0.540908	-0.449303	-0.133301	-0.742497	-0.717467	-1.4718	-0.900663	-1.03497	-1.277	-1.24157	-1.35355	-0.0274372	0.864827	0.865815	-0.640854	1.24215	0.250672	0.066894	1.02489	0.939795	-0.260453	0.863084	-0.286109	-0.167422	-0.0930487	1.25347	1.27939	1.25903	1.06734	3.13488	0.0213974	0.436018	1.02896	0.216509
TG 51:2	2	-0.456812	0.273039	-0.273535	-0.611137	-0.344396	-0.403135	-0.257131	-0.814548	0.523105	-0.602596	-0.756952	4.65572	-0.292978	0.384608	-0.574687	-0.801128	-0.734647	0.220426	-0.544962	-0.589935	0.0655433	0.456208	0.0155706	-0.775376	-0.217257	-0.0300509	-0.0488288	-0.857212	-0.103962	-0.292482	0.0754231	-0.351688	0.459969	-0.638056	-0.113038	-0.205133	-0.411252	-0.164179	0.572771	0.393794	-0.540187	0.487062	3.78701	-0.561326	0.555771	0.506861	-0.0642728
TG 52:0	2	0.200939	0.572057	0.29687	0.493045	0.230907	-0.154282	-1.1432	-0.913363	-1.49837	-1.08193	-1.23302	-0.165487	-0.34061	-0.383683	0.121082	0.962839	-1.03285	-0.732395	-0.981734	-1.54607	-1.55558	-1.49561	-1.61865	-1.19268	0.894037	1.82014	1.43681	-0.339745	2.07377	0.567107	1.41294	1.16767	0.994084	0.163603	0.139297	-0.108988	0.0685158	-0.233529	1.65752	0.708118	1.73896	0.729032	0.696629	-0.262762	-0.554746	-0.136939	-0.43977
TG 52:1	2	-0.554988	-0.82516	-0.590912	-0.146177	-0.702407	-0.953866	-2.31239	-1.69823	-2.01938	-0.911816	-1.49201	0.716477	0.104007	0.0307624	-0.869854	-0.0198841	-0.552047	-0.371979	-0.0398278	-0.565568	0.0955984	-0.337102	-0.155227	-0.663104	0.669789	1.47844	0.663271	-1.82942	0.700932	-0.332456	1.41023	0.71318	1.07266	1.10862	-0.0440151	-0.026611	0.058632	-0.252202	1.57622	0.565811	0.485521	2.08022	1.29394	1.044	1.15516	1.3388	-0.0956223
TG 53:0	2	-0.39687	0.523238	-0.0860412	0.0278386	-0.546362	-0.59974	-0.402324	-0.780596	-1.41292	-0.89231	-1.18954	2.13961	-0.0509798	0.277423	-1.13008	-0.362503	-0.512067	-0.446188	-1.1815	-0.599792	-0.753304	-1.39744	-0.467379	-0.839348	0.15225	0.241084	0.37301	-0.556473	1.12281	-0.306991	0.227478	0.153427	1.63869	-0.536092	0.265427	0.0280605	-0.105998	0.0088793	1.034	0.771434	0.726232	0.13415	4.32844	-0.160778	0.23946	1.45892	-0.158234
TG 53:1	2	-0.577021	-0.284241	-0.0564469	-0.0784673	-0.841171	-0.563302	-1.31697	-0.529612	-0.98521	-0.689188	-0.643941	3.83662	0.199557	-0.289675	-1.34813	-0.348583	-0.431902	-0.556212	-0.681596	-0.386883	-0.53241	-0.289899	0.504311	-0.672441	-0.170056	-0.471758	-0.0668632	-0.599005	0.170028	-0.624477	0.803896	0.0618427	0.959115	0.18162	0.0231054	-0.0800322	0.00104299	-0.0611153	0.722141	0.0899514	0.125805	0.241988	3.96889	-0.0368288	1.25011	1.06904	0.00438474
TG 54:0	2	-0.0510962	0.160704	-0.0154762	-0.0878965	-0.244319	-0.738611	-1.08264	-0.909771	-1.53427	-1.1072	-1.34045	1.53506	-0.269752	-0.502726	-0.679914	1.07512	-0.412646	-0.275998	-0.896284	-1.40462	-0.952035	-1.33331	-1.2256	-1.48434	0.139651	0.425219	0.435898	0.607632	1.13329	-0.0578122	0.522301	0.761708	0.812722	0.0416695	-0.61219	-0.212491	-0.48377	-0.301337	1.66707	1.70391	1.77399	0.582577	3.04042	0.0147312	0.68147	1.03968	0.0617372
TG 54:1	2	-0.463616	-0.580028	-0.497854	-0.307588	-1.1434	-0.786445	-2.15962	-1.14165	-1.70151	-1.05578	-1.78031	0.90987	0.239322	-0.3652	-0.945936	1.27543	-0.343901	-0.0640721	0.00858038	-0.929415	-0.717356	-0.676093	-0.713965	-0.682908	-0.184465	1.38402	0.657253	-0.561152	0.659237	-0.173723	1.17904	0.724983	0.950381	1.08629	-0.827399	-0.226386	-0.261479	0.0819018	1.91857	0.378538	1.62034	1.74971	1.89515	0.285034	1.29425	0.84022	0.153135
TG 55:0	2	-0.223872	0.911404	0.0251576	-0.43351	-0.84482	-1.07348	-0.310928	0.134846	-1.00731	-0.278544	-0.933135	2.93327	-0.265475	-0.260115	-0.737264	-0.399765	-0.440257	-0.454067	-1.12701	-0.49132	-0.522694	-0.660116	-0.558107	-0.862128	-0.488393	-0.097207	0.167919	-0.268619	0.0456447	0.172695	-0.233283	0.354237	0.746207	0.229156	-0.55705	0.615731	-0.473837	-0.469233	0.81104	0.25496	-0.0986687	0.631469	4.73825	0.165198	-0.128712	1.31917	0.44256
TG 55:1	2	-0.639429	0.19869	0.0600012	-0.0626378	-0.471874	-0.655737	-0.589743	-0.702021	-0.686793	-0.366988	-0.430033	3.75424	-0.0121783	-0.0495686	-0.631646	-0.0992472	-0.154245	-0.321659	-0.917946	-0.16183	-0.390855	-0.311273	0.0394267	-0.550145	-0.409028	-0.601134	-0.372306	-0.375825	0.0697277	-0.148551	-0.368933	0.0388325	0.895922	-0.226329	-0.673852	0.435259	-0.288183	0.0900042	0.694101	-0.200306	-0.534559	-0.119141	4.78977	-0.133538	0.455131	0.630505	0.505923
TG 56:0	2	-0.173162	-0.0768934	-0.162511	0.25272	-0.51967	-0.910602	-0.379003	-0.201317	-0.954876	-0.430916	-0.590994	3.21003	-0.39444	0.169598	-0.184913	-0.256248	-0.165689	-0.874457	-1.2659	-0.982571	-1.01966	-0.601321	-0.546235	-1.02402	-0.800956	0.0637379	-0.0904528	-0.139242	0.477726	-0.0112191	-0.201131	0.389754	0.562162	-0.37633	-0.709891	0.636685	-0.818564	0.447724	0.849788	0.268081	0.348792	0.152302	4.29518	-0.141873	0.433802	1.73626	0.710707
TG 56:1	2	-0.110488	0.248998	-0.00921779	-0.485086	-0.955194	-0.443113	-1.26209	-0.765211	-0.681119	-0.709737	-1.40293	4.11561	0.207868	0.0914421	-0.326366	0.255539	0.235167	0.202887	-0.621312	-0.270616	-0.213951	-0.355067	0.0231311	-0.749674	-0.546949	-0.220612	-0.217982	-0.114827	-0.25472	-0.695919	-0.0819124	-0.216926	0.458069	0.198112	-1.41922	-0.346347	-0.507574	-0.0469136	0.939968	0.202291	-0.0690445	0.607406	3.7315	0.151875	1.11853	0.60928	0.702447
TG 56:6 (2)	2	-1.13512	-1.30287	-0.914165	-0.710712	-0.703956	-0.892431	-2.03728	-1.93547	-2.12093	-0.66856	-0.996739	0.417422	0.641995	0.137297	-0.364581	0.801223	-0.34821	0.181919	-2.04946	0.396472	0.758925	0.555535	0.672208	0.395543	0.524636	0.636983	0.670264	-1.80815	0.385357	-0.707124	0.496256	0.294909	0.618922	1.09552	-0.0396047	-0.190806	0.25531	-0.148196	1.54359	0.467912	0.433596	1.5174	1.81259	0.675957	0.399334	1.62395	0.663349
TG 57:0	2	-0.391356	0.936887	0.92859	0.385369	-0.823201	-0.314939	0.00891389	-0.239464	-0.0264411	-0.421807	-0.806449	3.88196	-0.419936	0.00511717	-1.20253	-0.254118	-0.755515	-0.62338	-1.09804	-0.778464	-0.195033	-0.552386	-0.556066	-0.614525	-0.348182	-0.361474	0.303448	-0.281544	0.072679	-0.711686	0.0299881	0.89537	0.210786	-0.303618	-0.799595	0.138057	-0.0654637	-0.486035	0.464272	-0.238116	-0.368457	0.452467	4.10245	-0.0769404	-0.144899	1.19745	0.24586
TG 57:1	2	-0.193963	0.282239	0.0653897	-0.406276	-0.699009	-0.740692	-0.460316	-0.0263174	-0.516174	-0.247579	-0.675675	4.33262	-0.140023	0.236343	-0.778672	-0.347682	-0.27722	-0.331527	-0.717468	-0.0233306	-0.130782	-0.151035	0.125069	-0.817077	-0.533256	-0.276585	-0.580825	-0.58052	-0.170072	-0.459504	-0.215178	-0.202937	0.528703	-0.410166	-0.612956	0.0258105	-0.245492	-0.257557	0.519868	-0.196138	-0.12358	0.0717833	4.26601	-0.0756594	0.321834	0.808999	1.03658
TG 57:2	2	-0.953231	0.0304377	0.0398522	-0.486785	-0.679365	-0.34709	-0.679621	-0.440951	-0.499058	-0.256095	-0.635047	4.43869	-0.0816628	0.510099	-0.86313	-0.573294	-0.177741	-0.0628851	-0.627406	-0.00943088	0.0228644	0.514525	0.881505	-1.02696	-0.47233	-0.203544	-0.488133	-0.534254	-0.108468	-0.255153	-0.0677662	-0.0748726	0.745523	0.0402596	-0.69027	-0.184314	-0.602957	-0.0863368	-0.115477	-0.102651	-0.412394	-0.0595254	4.00714	0.213701	0.496502	0.308007	0.609086
TG 58:1	2	-0.173066	0.310017	0.231657	0.09221	-0.528936	-0.78405	-0.715889	-0.581907	-0.811149	-0.365396	-0.73238	4.66203	0.209216	0.147305	-0.328414	-0.351846	0.120435	0.00956754	-0.753897	-0.190876	-0.294512	0.0636162	0.188229	-0.679772	-0.543311	-0.784674	-0.0168027	-0.778755	-0.637556	-0.725888	-0.211829	-0.268322	-0.0365514	-0.288261	-1.18521	-0.40636	-0.373368	-0.083953	0.728861	0.280213	0.160909	0.537739	3.5289	0.167965	0.711747	0.497301	0.985016
TG 58:10	2	-0.953453	-1.51964	-1.22321	-1.10284	-1.08279	-0.835634	-1.86217	-2.02832	-1.68572	-0.628161	-0.873092	-0.187878	-0.10861	-0.0715372	-0.671482	1.35458	-0.539359	0.15235	-0.899254	0.00147623	0.969103	0.483581	0.780294	0.220198	0.600615	0.20772	0.127448	-1.07109	0.175516	-0.65996	0.547215	0.135286	0.413312	0.666632	0.264207	0.122382	-0.00381262	-0.0203633	1.28553	0.934814	-0.398035	1.46209	1.69847	1.49283	0.887241	2.6226	0.820938
TG 60:10 (2)	2	-0.426861	-0.821308	-0.889429	-0.235773	-0.705322	-0.233181	-1.84435	-1.94961	-1.39078	-0.618039	-0.193499	-0.330839	-0.508994	-0.631666	-0.773637	1.30298	-1.76535	-0.367611	-2.59147	-0.375371	-0.169927	0.242052	-0.304396	0.0703029	1.13554	1.0479	0.780752	-0.891339	0.473865	-0.467437	0.718247	0.596418	1.01631	1.69057	0.332939	0.356475	0.522488	0.726253	1.30495	0.139033	-0.32985	1.86895	1.10252	1.06437	0.26759	1.71303	0.342482
TG-O 50:0	2	-0.676045	-0.480622	-0.70868	-0.61308	-0.388997	-0.859144	-1.51716	-1.51401	-1.68318	-1.15348	-1.63205	0.51734	0.0641419	0.289039	0.507443	0.764283	0.282206	0.527749	-0.555446	-1.13548	-0.636398	-0.801263	-0.743927	-0.669777	0.788378	0.627747	0.31327	-0.0409118	0.717845	-0.0853571	0.567615	0.183929	0.127618	-0.423962	-0.274775	-0.782717	-0.584757	-0.603397	3.11833	1.74989	1.32162	2.14832	1.01213	0.541526	0.421777	1.59784	0.374584
TG-O 52:0	2	-0.329359	-0.198105	-0.468415	-0.199662	-0.30933	-0.313728	-1.39199	-1.45197	-1.42502	-1.37864	-1.62051	0.377004	-0.433472	0.0963364	0.661996	0.660884	-0.0563864	-0.0109	-1.16776	-1.00096	-1.19638	-1.22376	-1.18407	-0.75763	0.962463	0.416837	0.866623	0.107859	1.27678	0.268992	0.738709	0.798034	0.886181	-0.224379	-0.0651801	-0.394008	-0.224966	-0.666488	3.0627	1.4246	1.45463	2.24305	0.626169	0.199585	-0.452271	0.932391	0.0835264
BMP 38:5	3	-0.993026	-0.781363	-0.7419	-0.556769	-0.825618	-0.907366	-0.898566	-1.29498	-0.958436	-0.560999	-0.582502	0.609224	0.566972	0.967923	-0.741998	0.065122	2.57096	2.49932	-0.255164	1.19764	1.78081	1.4791	1.72148	-0.373078	-0.471969	-0.546588	-0.731716	-0.969561	-0.989103	-0.514992	-0.696998	-0.267486	-0.265637	-0.652011	-0.540694	-0.49926	-0.613437	-0.681	2.10349	0.472841	-0.463388	0.547067	0.201401	0.240961	0.893426	1.0307	0.427163
BMP 40:7	3	-0.887198	-0.899961	-0.708845	-1.02907	-0.483431	-0.408507	-1.01144	-0.537086	-1.27098	-0.391965	-0.290134	0.00552935	-0.169634	0.824208	-0.286107	0.715954	2.2256	3.79046	0.138279	0.555565	2.20835	1.65521	1.38228	0.673289	-0.439284	-0.914389	-0.518788	-0.929429	-0.178628	-0.24133	-0.716481	-0.825254	-0.593432	-0.568436	-0.815896	-0.62296	-0.969849	-0.71643	0.576465	0.476446	-0.0714887	0.494653	-0.0592502	0.461148	0.474805	0.624101	0.273334
BMP 40:8	3	-0.916854	-0.741135	-0.772102	-0.92766	-0.676146	-0.735412	-0.708545	-0.763346	-0.691237	-0.597411	-0.80768	0.886405	1.04088	0.706904	-1.14544	-0.0220724	1.86327	1.86014	-0.452088	1.01361	2.97659	1.3609	1.80253	-0.92881	-0.587418	-0.5263	-0.623304	-0.808782	-0.597241	-0.371268	-0.717734	-0.404989	-0.572179	-0.936761	-0.269758	-0.966555	-0.790504	-0.513659	0.948373	1.45197	-0.107469	0.449487	0.395006	0.25509	0.88886	1.65126	0.128584
BMP 42:10	3	-0.896762	-0.865316	-1.01904	0.0045806	-0.490515	0.159594	0.131377	0.433811	-1.20247	0.381501	-0.220635	0.136076	0.161055	0.599115	-1.3746	-0.895224	0.71403	2.60786	-2.96664	1.04896	3.2332	0.751531	1.58419	-0.563976	0.681585	-0.958625	0.0480668	-0.658119	0.967462	-0.692625	0.433733	0.3714	-0.599099	-0.0681015	-0.263474	-0.865715	0.298662	0.246848	0.544712	0.636089	-0.71764	-0.212401	-0.0451415	-0.25061	-0.868449	0.393159	0.126579
BMP 44:11	3	-0.417895	-0.62622	-0.627805	-0.110583	-0.137108	-0.871151	-1.34616	-1.10229	-0.19236	-0.386411	0.193382	0.601921	-0.275529	1.24853	1.46138	0.926262	0.960198	2.82627	-1.17232	-0.26252	3.06097	0.814264	0.828725	1.46426	-0.312752	-0.0395766	-1.1629	-0.182684	-0.709132	-0.620381	-0.56183	-0.217313	-0.609221	-0.944535	0.302659	-1.29647	-0.610218	-0.155491	0.0310264	1.90485	-1.51245	0.355167	-0.304538	-0.0454338	-0.533823	0.44137	-0.0741326
LPC 14:0	3	-1.25143	-0.898324	-1.16024	-0.939858	-0.57024	-0.89273	0.317678	0.229066	-0.282573	0.060927	-0.864896	1.35087	0.489496	-0.207862	-0.328698	1.33194	2.29201	2.51514	0.85058	0.252785	1.22296	1.09078	2.66243	0.301675	-0.967687	-0.915159	-0.241116	1.30454	-0.879049	-0.506822	-0.326991	-0.678395	-0.963976	-1.24184	-1.20708	-0.274659	-0.989827	-0.223205	0.839211	-0.286538	-1.0272	0.0582764	0.417793	0.0943587	0.880568	-0.165037	-0.271645
LPC 16:0	3	-0.630656	-0.983132	-0.757319	-0.842665	-0.808592	-0.461376	-0.768336	-0.450361	-1.15168	-1.07958	-1.35165	1.45641	1.16433	0.785253	-0.0333657	-0.361693	1.01953	1.43852	-1.71511	1.16006	2.05864	0.959909	1.2944	0.193328	-0.777537	-0.627116	-0.796568	-0.482	-0.767344	-0.1864	-0.82366	-0.567713	-0.448748	-0.847575	-1.0946	-0.67715	-0.719437	-0.854704	1.38419	1.38244	0.449196	0.685909	1.63579	0.814236	1.52209	0.707558	0.954278
LPC 17:0	3	-0.662332	-0.764066	-0.788521	-0.256815	-1.0958	-0.244786	-0.786461	-0.0228259	-0.211716	-0.558475	-0.638758	1.13718	1.41803	-0.109865	-0.525037	-0.523369	0.971913	0.777689	-1.79014	0.882828	2.25825	1.29106	1.91155	-0.807462	-1.23731	-0.391585	-1.08182	-0.23856	-0.501302	-0.367718	0.196228	-0.662777	-0.295793	-0.521342	1.11489	-1.09351	-1.11206	-0.565714	0.282559	0.524996	0.0324332	0.238986	0.859194	0.591645	3.38215	-0.233878	0.218204
LPC 18:0	3	-0.363708	-0.760657	-0.90256	-0.727702	-0.804247	-0.437957	-1.18029	-0.324314	-0.260105	-1.25402	-1.82995	1.01864	1.19941	0.106109	-0.484318	-0.613854	0.0197133	0.503815	-2.59406	0.586237	1.48753	0.595121	0.992544	-0.392883	-0.763106	0.722055	-0.919863	0.73549	-0.987786	-0.336222	-0.123711	-0.418519	0.046491	0.201797	-0.523953	-0.666724	-1.26909	-0.257866	1.03929	0.896321	0.820808	0.745796	1.7508	1.09586	2.46357	0.59802	1.57204
LPC 18:1	3	-0.414366	-0.68565	-0.470576	-0.896494	-0.72555	-0.615208	-4.43736	-0.342357	-0.531834	-0.505017	-0.604553	0.58796	1.13348	0.212673	0.540526	-1.34765	0.605507	0.357247	-1.72768	1.62725	0.988678	0.79648	1.36185	1.36526	-0.416791	-0.0408792	-0.66837	0.101421	-0.575503	-0.132318	-0.290179	-0.115045	-0.179299	0.0353718	-0.162788	-0.185616	-0.495781	0.0306636	0.735137	0.587054	0.371314	0.617605	0.963048	0.589846	1.5235	0.60387	0.831118
LPC 19:0	3	0.867847	0.185542	-0.465534	0.234098	-0.340185	-0.0202954	-2.18017	-0.249502	0.879066	-2.18059	-0.124459	0.749387	0.784276	0.274412	-0.559448	-2.18092	-0.205698	-0.209247	-2.18093	0.789616	1.37656	0.556056	1.47365	-2.18101	-0.627615	0.0993822	0.112119	0.948392	-0.133879	-0.0369609	0.0985363	0.713536	-0.0186375	0.087069	-0.632969	0.255176	0.273043	-0.16957	-0.50364	0.176027	0.0522798	-0.0976455	0.754797	0.483483	3.16066	0.0601757	-0.146281
LPC 20:1	3	-0.475632	-1.15515	-0.70861	-1.07123	-1.28962	-0.563437	-0.843077	0.196095	0.369202	-0.397015	-0.456908	0.471557	0.765363	-0.158878	1.57343	-1.66979	1.65577	0.543036	-2.19779	1.2014	0.869926	1.21112	0.359595	2.00391	-1.18516	0.392964	-0.787961	0.785242	-0.420148	-0.13637	-0.0823255	-0.659423	-0.196849	0.686378	-0.49789	-0.454699	-0.446956	0.945979	-0.0669208	-0.447511	-0.30393	-0.520823	0.238642	-0.18518	3.40362	-0.120255	-0.17367
LPC 20:2	3	-0.931355	-0.981661	-0.588594	-0.684933	-1.26429	-0.332234	-1.59901	-0.797183	-0.821741	-0.291508	-0.262812	-0.159582	0.85966	0.512926	1.92327	0.677635	-0.51874	0.116325	0.0933105	0.328608	0.791907	-0.0223283	0.624599	1.92235	-0.755701	-0.878043	-0.882248	-0.289305	-0.845618	-0.538196	-0.460465	-0.288227	-1.24188	-0.981563	-0.708214	-1.12269	-0.554119	-0.160286	1.89585	1.37493	0.767194	0.860859	0.260291	1.01052	1.36083	3.02599	0.555472
LPE 16:0	3	-0.486444	-0.837281	-0.658455	-0.624649	-1.0997	-0.584794	-0.844722	-1.20767	-1.21188	-0.65938	-0.743332	1.59021	1.06934	1.04336	0.0567547	-0.554839	0.508671	1.0055	-1.33737	0.943634	0.591477	0.828964	0.843097	-0.0592348	-0.466732	-0.4035	-0.181679	-0.543836	-0.467399	-0.500356	-1.00846	-0.846274	-0.948019	-0.854996	-1.03871	-1.08963	-0.61419	-0.97518	1.55598	1.33487	0.991243	1.42679	1.3587	0.816732	2.61323	1.05898	1.21116
LPE 18:0	3	-0.637547	-0.941685	-0.849362	-0.668078	-0.541902	-0.408918	-0.850712	-0.950058	-1.54351	-1.13594	-1.31547	1.57939	1.17696	0.361053	-0.116504	0.66834	0.511845	0.790044	-2.02858	0.550429	0.490402	0.348782	-0.102368	0.0926174	-0.384538	-0.337041	-0.403651	-0.19477	-0.431881	-0.173029	-0.620821	-0.535618	-0.508296	-0.596804	-0.612868	-0.722252	-0.950106	-1.00648	1.98764	2.15515	1.30811	1.34552	1.33049	0.644321	2.15724	0.949317	1.12115
LPE 18:1	3	-1.0298	-0.714638	-0.812829	-2.70771	-0.857053	-0.626295	-0.614561	-0.781936	-0.5154	-0.413785	-0.713986	0.6562	1.18413	1.16496	0.0796842	-0.810073	0.285606	0.661868	-0.450809	0.944693	1.16389	0.430664	0.941083	0.0952973	-0.524096	-0.00906419	-0.886856	-0.182284	-0.557683	-0.649592	-0.974478	-0.604363	-0.244586	-0.698951	-0.416451	-0.528969	-0.208172	-0.521347	1.22564	0.527262	0.295569	0.861673	1.17327	1.0271	3.84555	0.932835	0.558787
LPE-N 32:0	3	-0.750703	-0.694098	-0.775911	-0.628356	-0.7061	-0.690275	-0.71543	-0.747993	-0.777103	-0.830894	-0.76701	1.4438	0.65797	0.832281	-0.59174	0.216843	1.91751	2.7739	-0.682943	0.648798	1.457	1.05114	0.971448	-0.713363	-0.681489	-0.666994	-0.703211	-0.706983	-0.713655	-0.653708	-0.700214	-0.727175	-0.711177	-0.788743	-0.729631	-0.744154	-0.740449	-0.711685	2.27842	1.64327	0.14232	1.29098	0.440587	0.141404	1.01823	1.23041	-0.105123
LPE-N 42:4	3	1.66997	0.820618	-0.330062	0.3229	-1.16846	-0.399418	-1.40817	-1.26112	0.181451	-1.16852	-0.382025	1.35157	-0.120143	0.608947	0.746417	-0.397341	0.491145	2.05302	-1.19507	-1.14819	1.42606	-0.475567	-0.641966	-1.1989	-0.989611	0.414017	-1.02041	0.10182	-0.48902	0.218409	-0.23026	-0.745999	-0.809309	0.278863	-1.13126	-1.19473	-1.10205	-0.304911	1.35876	0.40042	1.30342	2.43316	0.525287	1.28977	1.39455	0.165952	-0.244039
LPE-O 16:1	3	-0.842316	-0.109388	-0.14992	-0.953365	-0.906099	-0.209415	-0.60012	0.212941	-1.24277	-0.276583	-0.64531	1.24905	1.24378	0.790992	-0.70794	1.01585	1.83327	2.14595	-0.579041	1.87478	1.44957	0.975843	0.958058	0.298925	-0.438405	-0.760178	-1.23666	-0.354592	-0.175704	-0.218869	-0.674332	-0.769909	-1.17675	-0.647607	-3.16759	-0.301815	-0.519211	-0.477395	0.443753	0.291078	-0.153619	-0.0470229	1.2368	0.502964	1.29519	0.176614	0.346515
LPE-O 18:1	3	-0.568606	-0.871629	-1.115	-0.883683	-0.821836	-0.485878	-0.16722	-0.426056	-0.270423	-0.541163	-1.08412	1.24528	1.46582	0.828145	-0.0984509	0.539456	2.39603	1.65588	-1.60976	1.05361	1.7198	1.84689	2.4088	-0.826042	-0.604941	-0.696166	-1.19626	-0.298503	-0.446244	0.162143	-0.918622	-0.484521	-0.504731	-0.47997	-0.814774	-0.738429	-0.855519	-0.645055	0.507904	0.253359	-0.134964	-0.0280901	0.522828	-0.0718708	1.79095	0.390955	-0.0993354
LPE-O 18:2	3	-1.12053	-1.35992	-0.70481	-1.09751	-0.887979	-0.642145	-0.00442737	-0.753932	0.235468	-0.307793	-0.357159	0.51993	1.25247	0.172009	-0.188493	-1.16497	1.81012	1.55415	-0.6366	2.56605	1.70208	1.05636	2.15382	-0.0684077	-1.1882	-0.117161	-0.826794	-0.444662	-0.664953	-0.440485	-0.272044	-0.874187	-0.282189	0.151998	-0.999626	-0.451302	-0.457594	0.168395	0.0271013	-0.264505	-0.334102	-0.313096	0.429265	0.383717	2.89449	-0.258693	0.406807
PC 29:0	3	-0.711247	-1.05682	-0.68011	-0.636221	-1.01587	0.229193	-0.749273	-0.963286	-0.815435	-0.418315	-1.33659	0.732622	0.00770521	0.928143	0.56901	1.16437	2.96633	2.48956	1.00559	0.620745	2.25657	0.0946366	0.910289	-0.235872	-0.284678	-0.501948	-0.800544	-0.523738	-0.764662	-0.898721	-0.712198	-0.480958	0.333873	-0.690673	1.38235	-1.12325	-1.17431	-1.20563	-0.329661	-0.0432872	-0.159373	0.185683	0.355083	0.446268	1.37853	0.603169	-0.347039
PC 32:1 (1)	3	-1.70396	-1.50258	-0.540952	-0.560523	-0.789451	-0.682655	-0.82218	-0.873026	-1.31235	-0.260201	-0.77832	-0.21737	-0.750078	0.263932	0.855402	0.0599907	1.03208	2.63551	0.137932	0.0985037	2.84311	0.710913	0.831284	0.822142	0.133126	0.30368	-0.898022	-0.0670321	-0.418721	0.295603	-0.0876032	0.079823	-0.80637	-0.558611	-1.06181	-0.50673	-0.0792579	-0.667773	-0.137175	0.931205	-0.975285	-0.524935	0.339186	2.25473	2.04293	0.43035	0.481519
PC 32:1 (2)	3	-0.943891	-1.0576	-0.887413	-0.161493	-0.550236	-0.864434	-0.964804	-0.833944	-0.932276	0.0170438	-0.444368	-0.138828	-1.01605	0.624934	0.696674	0.6843	1.76699	2.59195	1.06224	0.455064	3.53885	0.590559	1.01508	1.0212	-0.387733	-0.560812	-1.05658	-0.552297	-0.454335	-0.0309302	-0.640877	-0.644669	-0.33357	-0.58936	-0.844935	-0.624031	-0.539415	-0.670978	-0.124948	0.632333	-1.00075	-0.500388	0.157232	1.27097	1.3739	0.166491	0.686137
PC 33:1 (1)	3	-1.44459	-1.74173	-0.888856	-0.557678	0.176838	0.0111148	-0.730894	-0.864791	-0.723276	-0.650719	-0.270159	0.00333739	0.446247	-0.527877	-0.453771	-1.07223	0.686699	1.11687	-0.790688	0.99187	0.786777	0.596576	1.06923	-0.0236246	-0.00607281	-0.54231	-0.479083	-0.975556	0.24952	-0.50277	0.262015	0.210249	-0.820412	-0.10147	4.53717	-0.602088	-0.222778	-0.0828991	-0.474444	-0.149076	-0.354835	-0.115302	0.80982	1.14386	1.72367	1.08837	0.259734
PC 34:2 (1)	3	-1.6253	-1.51616	-1.16605	-0.647953	-0.716776	-0.333314	-0.776717	-1.0537	-1.7362	-0.147081	-0.538161	-0.420624	-0.68351	0.681666	0.0449889	-1.58751	-0.511928	0.518427	-1.03896	0.438757	1.24254	0.602372	0.533674	1.00154	0.319857	-0.270907	-0.658851	-0.71054	-0.139404	-0.574547	-0.158996	0.0920198	0.0278502	-0.123691	-0.328754	-0.203534	-0.0203139	-0.0188724	-0.0394646	1.98909	0.63075	0.523217	1.11188	2.63722	2.55884	1.23221	1.56094
PC 34:3 (2)	3	-0.877945	-0.421777	-0.632104	-0.655785	-0.692562	-0.813892	-0.568334	-0.574097	-0.80488	-0.838809	-0.746472	1.7003	1.12008	0.774334	-0.501824	-0.848215	1.36772	1.8164	-0.87265	1.24169	1.86094	0.904453	1.26379	-0.398571	-0.549069	-0.426569	-0.659261	-0.938586	-0.603676	-0.621937	-0.816116	-0.974515	-0.786853	-0.618984	-0.663193	-0.662428	-0.498435	-0.609095	0.585439	0.442866	-0.156667	0.182111	2.53261	1.05278	2.47431	-0.0983017	0.61179
PC 36:5 (3)	3	-0.641906	-0.382651	-0.821766	-0.756439	-0.914751	-0.668212	-0.73291	-0.118757	-1.01548	-0.644921	-0.384087	1.65722	0.564185	0.726868	-0.739895	-0.269927	1.66515	3.58448	0.10883	0.909535	2.43565	0.137962	1.09713	-0.397414	-0.345164	-0.0576438	-0.781824	-1.02274	-0.494239	-0.519374	-0.763395	-0.897415	-0.462636	-0.397053	-0.540837	-0.65302	-0.747687	-0.210919	0.0359483	-0.369196	-0.350086	0.0106056	1.41046	1.34608	1.75887	-0.479006	0.132386
PC 38:3 (1)	3	-1.14963	-1.04252	-0.974266	-1.28549	-1.00551	-0.381842	-1.34284	-1.01505	-0.842562	-0.675398	-0.952914	-0.0263938	-0.427935	-0.0894598	1.94732	-0.32504	0.91131	2.2522	1.03949	0.694793	1.50304	0.936302	0.956792	3.7183	-0.347207	0.235661	-0.995075	0.495121	-0.359592	-0.62878	0.0820508	-0.533418	-0.0744525	0.0504187	-0.491633	-0.354396	-0.306692	0.130391	-0.292903	-0.389564	-0.550264	-0.136439	0.0709661	1.27186	0.533671	-0.302441	0.470022
PC 39:1	3	-0.406791	-1.35713	-0.366351	-1.07922	-1.23347	-0.32601	-1.0945	-0.895639	0.0215196	-0.591335	-1.15004	0.962784	1.88794	0.177123	-0.419878	-1.68514	2.75278	0.55079	0.228825	1.81554	0.102661	0.949848	1.58513	0.375583	-1.50839	0.109406	-0.423309	0.102494	-0.189854	-0.989252	-0.320653	0.389779	0.292841	-0.0804177	-1.3961	-0.44949	-0.623529	-0.442662	-0.5547	-0.185901	0.609504	0.224316	0.840305	1.85834	1.7565	-0.391545	0.567294
PC 41:1	3	-0.47288	-0.837929	-0.119713	-1.01965	-0.575033	-0.312099	-0.393635	-0.420021	0.0872814	-0.183326	-0.296673	1.25208	2.0304	0.684938	-0.165046	-1.20117	1.82755	0.567502	0.299104	1.99976	0.855809	2.01735	2.03546	-0.134024	-1.30742	-0.83231	-1.02476	-0.725421	-0.697249	-1.05143	-0.826566	-0.672634	-0.517099	-0.888966	-1.82189	-0.771658	-0.68909	-0.479331	-0.251675	-0.173327	0.269381	-0.102495	1.07242	1.10592	1.72177	0.219352	0.918425
PC 43:1	3	-0.285965	-0.635576	0.185368	-0.645191	-0.400121	-0.0871615	-0.0566047	-0.256728	0.21853	0.294556	-0.0568646	1.0704	2.2907	0.430343	0.451073	-1.11464	2.08372	0.380409	0.842392	1.61645	0.147182	2.08672	1.55653	0.110646	-1.27519	-0.872084	-0.686893	-0.906743	-1.34341	-1.06445	-0.657991	-0.742856	-0.752766	-0.610419	-2.15237	-0.881274	-0.727475	-0.495107	-0.578922	-0.702919	-0.109986	-0.503806	1.8876	0.937203	1.19467	0.311235	0.507787
PC 43:2	3	-0.129541	-1.25241	-0.586637	-1.21084	-0.983855	-0.0697015	-0.960577	0.0493539	0.261008	-0.166421	-0.305693	0.869274	2.01009	0.383152	0.218679	-1.78518	2.10551	0.254111	-0.330643	2.11283	0.00534154	2.04816	2.41982	-0.32172	-1.35617	-0.443348	-0.607699	-0.355421	-0.6409	-1.13033	-0.542551	-0.0786681	-0.182278	-0.418784	-1.64119	-0.850581	-0.421072	0.0243105	0.0535292	-0.425113	0.34698	-0.356649	1.08138	1.14907	1.12275	0.332554	0.706084
PC 44:11	3	-1.22064	-0.906939	-0.0943799	-0.977881	-0.151078	-0.35151	-0.277488	-0.914037	-0.134697	0.0873168	0.251601	1.90608	-0.743824	0.468848	1.06606	-0.430392	0.0311876	0.514885	-1.77439	0.522467	0.0614486	2.23966	0.849468	2.32937	-0.211877	-1.23758	-1.0201	-0.937119	-1.17097	-0.737098	-0.782518	-1.23721	-1.03377	-0.23881	0.880548	-0.40249	-0.647471	-0.694399	1.43055	0.304295	-0.28597	-0.293214	0.807727	0.950182	0.717398	1.82107	1.66769
PC-O 24:1	3	-0.397176	-1.04597	-0.0244337	-0.462002	-0.671415	-0.284235	-0.41983	-0.362334	-0.157702	-0.352448	-0.337568	1.42278	1.18892	0.243877	0.0804483	-1.02689	1.8615	0.999891	-0.28248	1.47576	1.31212	1.65815	1.95348	0.152216	-0.816385	-0.528711	-0.85993	-0.396766	-0.629595	-0.874714	-0.839826	-0.234162	-0.419437	-0.612798	-1.26776	-0.583789	-1.10151	-0.258664	-0.575543	-0.380137	-0.238666	-0.50072	0.414204	0.431605	3.88944	-0.163853	0.0230505
PC-O 30:0	3	-0.941443	-0.982362	0.0205292	-0.0799238	-1.29803	-0.0366109	-0.398832	-0.343692	-0.924594	-0.172306	-2.17608	0.214762	0.393367	-0.342231	0.506232	1.82828	1.84706	2.68496	0.416909	0.218389	1.45986	0.406886	1.45636	0.49878	-0.875822	-0.385524	-0.459642	-0.554154	-0.371917	0.156844	-0.0195188	-0.992882	-0.122718	-1.16319	-0.901752	-0.532677	-0.788127	-1.08097	0.651335	0.467359	1.68662	-1.014	1.11947	0.0594473	-1.16406	1.75921	0.270419
PC-O 32:2	3	-0.870302	-0.628807	-0.866279	-1.65056	-0.505855	-3.43113	-0.290696	-0.045145	-0.473127	-0.834283	-0.413039	0.579449	1.74282	0.786402	0.678198	-0.0191715	1.75043	0.87082	1.20954	1.82874	0.470766	1.04986	1.27536	0.120035	-0.29159	1.19955	-1.86328	-0.524638	0.495667	-0.776071	-0.782695	-0.654963	-0.500362	0.00625457	0.551422	-0.74034	-0.922093	-0.0254702	0.655177	-0.0930728	0.364534	-0.178232	0.116376	-0.152748	1.10603	1.01459	-0.338075
PC-O 34:4	3	0.354025	-1.20247	-0.836026	0.00792487	-1.1409	-0.0767153	-1.74277	-0.927223	-0.249841	-0.850781	0.280228	0.318218	1.24085	-0.181301	0.0683796	-0.0209845	1.38582	4.15433	-0.723218	0.40094	1.55148	0.978921	0.576413	-0.239759	-0.760631	-0.629067	0.1388	0.411243	-1.11876	-0.621416	-0.832374	-0.69608	-0.409564	-0.479293	-0.426424	-0.778083	-0.822165	-0.278577	0.148973	0.0370732	0.675863	0.180232	-0.412305	2.03422	0.915817	0.85062	-0.253649
PC-O 36:4	3	-0.783127	-0.703318	-0.740701	-0.489987	-0.703519	-0.539287	-0.768636	-0.632867	-0.900167	-0.635282	-0.62394	0.283095	0.198572	0.356678	-0.284901	0.0753075	2.79613	4.14533	-0.342418	0.869002	2.51032	1.00783	1.19666	0.395657	-0.569542	-0.498764	-0.599004	-0.540988	-0.632712	-0.505462	-0.408986	-0.583587	-0.499931	-0.577387	-0.483963	-0.668085	-0.483557	-0.544178	0.871161	0.0744559	-9.19592e-05	0.00361632	0.119858	0.086084	-0.140756	0.77928	0.116105
PC-O 38:4	3	-0.754649	-0.571965	-0.694726	-0.222018	-0.794245	-0.112574	-0.853703	-0.421208	-0.912785	-0.482304	-0.493395	0.109557	-0.165821	0.0536296	-0.359613	0.680933	2.74111	4.77589	-0.230382	0.754496	2.19586	0.822654	1.1273	0.112693	-0.255745	-0.306559	-0.33662	-0.410845	-0.490097	-0.639047	-0.168796	-0.327688	-0.19096	-0.174343	-0.390686	-0.503833	-0.331997	-0.100739	0.45982	-0.220454	-0.318632	-0.00890026	-0.310998	-0.76391	-0.401661	0.344369	-0.456424
PC-O 38:5	3	-0.736431	-0.773699	-0.790435	-0.484316	-0.745341	-0.576899	-0.785275	-0.497972	-0.766444	-0.57816	-0.467557	0.420774	0.0561276	0.280029	-0.37148	0.376046	2.73709	4.23645	-0.238111	0.637423	2.53166	0.960867	1.07093	0.000195398	-0.596874	-0.518927	-0.693926	-0.497092	-0.677679	-0.688549	-0.498227	-0.594393	-0.632408	-0.556933	-0.432593	-0.714902	-0.537525	-0.45414	0.483216	0.107352	0.213535	0.253456	0.25839	-0.0563474	0.439005	0.881084	0.0190029
PC-O 38:6	3	-1.32809	-1.03611	-1.09748	-0.574516	-0.900635	-0.497411	-0.988707	-0.892833	-1.46158	-0.884075	-0.957412	0.0550805	0.200293	-0.0510774	-0.113621	0.0730711	1.5989	3.55164	-0.684717	0.711495	1.39659	0.777853	0.995203	1.24325	-0.614272	-0.263858	-0.504056	-0.957841	-0.638886	-0.569857	-0.202831	-0.571401	-0.55936	-0.626446	0.0826909	-0.720079	-0.469507	-0.594067	1.34438	0.776082	0.806074	0.190955	1.01915	0.80934	0.206738	1.59311	1.32882
PC-O 40:7	3	-0.323215	-0.806403	-1.08097	-0.550823	-0.912193	-0.687257	-1.0624	-0.530826	-1.0552	-1.29865	-0.74304	0.463981	-0.293037	-0.195809	-0.216411	0.662073	2.3252	4.03258	-1.10548	0.542945	1.37703	0.438314	0.619984	0.439914	-0.603856	-0.185551	-0.464374	-0.891534	-0.514913	-0.549462	-0.48767	-0.423878	-0.465652	-0.814709	0.00947594	-0.426657	-0.36215	-0.414708	0.668767	0.66185	0.703736	0.255077	1.29315	-0.146313	0.663989	1.8092	0.645865
PE 32:1 (1)	3	-1.05316	-1.23374	-1.03191	-0.717902	-0.704917	-1.03384	-0.730646	-0.947471	-0.68115	-0.765011	-0.784808	1.0617	0.425856	0.495713	-0.0122301	0.450104	1.34467	1.18145	1.02399	0.510456	1.18743	0.160638	0.701115	0.497613	-0.784732	-0.635154	-0.94575	-0.00636554	-0.536607	-0.632479	-0.415453	-0.833118	-0.91615	-0.465675	-0.58672	-0.829011	-0.614549	-0.828323	0.398655	0.766302	-0.0426906	0.55025	1.22361	1.76792	3.97653	0.403928	0.641635
PE 32:1 (2)	3	-0.94889	-0.789395	-0.951927	-0.783943	-0.781808	-0.926334	-0.866034	-0.619129	-0.57539	-0.962117	-0.349728	2.42036	0.991617	0.663035	0.270291	0.270851	1.55351	1.10526	0.687743	0.596095	1.08091	0.370941	2.04249	0.383415	-1.08387	-0.326166	-1.35533	-0.787752	-0.653251	-1.00738	-0.303853	-0.673963	-0.658262	-0.691771	-0.370088	-0.59981	-0.689375	-1.4365	0.584508	0.0731199	0.237512	0.799195	0.335512	0.828409	3.10246	0.431633	0.36319
PE 34:2 (1)	3	-0.678569	-0.960444	-0.582151	-0.234234	-1.1943	-0.149021	-1.37885	-0.455817	-0.627802	-0.964836	-0.223611	0.937206	1.13392	0.168129	0.254041	0.740646	-0.20037	1.83851	1.36317	-0.0820635	0.0421542	-0.307384	-0.0926779	0.174792	-0.46473	-0.533839	-0.769785	-0.70019	-0.936285	-0.331943	-0.834187	-0.862451	-0.883084	-0.983114	-1.10816	-1.26013	-0.780766	-0.313695	0.123617	0.738312	2.54865	1.46832	2.07688	0.883826	1.81356	1.94154	0.64723
PE 34:4	3	-0.758333	-1.60053	-0.291186	-1.3782	0.410285	-1.60024	-0.535238	-0.205215	-0.496038	-0.0460144	-0.518391	0.775771	-0.665874	1.07475	-0.430412	0.0615874	2.29078	2.59153	0.297439	0.702974	2.59238	1.10281	0.763774	-0.349045	-1.82428	-0.562917	-0.121082	0.182737	0.231535	1.01374	-0.514476	-1.35345	0.437608	0.106164	1.4312	-1.01991	-0.419431	-0.466259	-0.544678	-0.0446184	0.332801	-0.695005	0.454115	-0.561357	1.08021	-0.18614	-0.745871
PE 36:3 (1)	3	-1.02356	-0.864297	-0.933113	-0.614321	-1.02436	-0.597059	-1.01591	-0.547276	-1.0349	-0.845837	-0.445606	0.661191	1.09824	-0.066206	-0.191842	0.559389	-0.255258	0.0200905	1.51295	0.3425	-0.466848	-0.267801	-0.647145	0.67857	-0.559122	-0.824781	-0.560915	-0.37762	-0.400159	-0.506395	-0.817322	-0.443971	-0.689836	-0.801289	-0.195275	-0.658867	-0.339218	-0.588855	0.139823	1.21471	2.22282	1.55599	2.00547	0.526696	3.00609	2.21458	0.845868
PE 36:3 (2)	3	-0.878094	-0.764024	-1.02644	-0.71507	-1.20466	-0.709551	-0.745936	-1.06699	-0.861925	-0.833601	-0.12098	0.941773	1.03209	0.261673	-0.0705058	0.696365	-0.168227	0.431886	2.28801	0.0597149	-0.28636	-0.141046	-0.59154	0.115237	-0.748889	-0.717809	-0.355372	-0.223597	-0.678828	-0.470591	-0.712841	-0.610635	-0.746441	-0.58932	-0.251994	-0.772443	-0.244574	-0.520246	-0.182607	0.763707	2.2979	1.94142	1.2675	0.53149	2.74737	2.38142	0.253591
PE 36:4	3	-1.14295	-1.84602	-0.97556	-0.710316	-1.04995	-0.410659	-0.960948	-0.959916	-1.45523	-0.592327	-0.506308	0.738623	0.70353	0.746415	-0.650722	-1.48468	0.0327182	-0.105626	-1.4905	0.952956	1.04841	0.748797	0.753368	0.825614	-0.277332	-0.490098	-0.558213	-0.527818	-0.52843	-0.543625	-0.527796	-0.28265	-0.135814	-0.309229	-0.05606	-0.470103	-0.414002	-0.367698	1.25813	1.73878	0.8431	0.851825	1.97753	1.76831	1.95013	1.72997	1.16238
PE 36:5	3	-1.05403	-1.0428	-1.16594	-1.16934	-0.856523	-0.861065	-0.69033	-0.71303	-1.20702	-0.896202	-0.839954	1.53803	1.03054	1.40239	0.365319	-0.540915	0.986884	1.27694	-1.24109	1.26191	1.68175	1.1858	1.38417	0.0418268	-0.722718	-0.529161	-0.860494	-0.0825729	-0.752144	-0.482228	-0.758309	-0.983294	-0.67058	-0.848284	-0.322533	-0.464845	-0.479404	-0.874044	1.00854	1.47799	0.0551413	0.841494	1.32696	1.06558	1.34577	1.71238	0.119451
PE 37:5	3	-0.141537	-1.1507	-0.911114	-1.18234	-0.537785	-0.400364	-0.867098	-1.20546	-1.30235	-0.457105	-1.04785	0.502802	1.16667	0.216329	-0.533715	-1.89722	0.0455491	0.241084	-1.93689	1.6934	0.72287	1.14373	1.67801	0.299672	-0.952951	-0.8557	-0.464079	-0.32135	0.191987	-0.0643146	-0.799328	1.04371	-0.500378	-0.0304252	1.14334	-0.714361	-0.855263	0.315605	0.85833	0.773142	-0.405875	0.981626	1.98097	1.54042	1.56933	1.3993	0.0276674
PE 40:6 (1)	3	-0.960275	-4.3958	-0.753073	-0.865233	-0.501589	-0.542322	-0.65462	-1.1103	-1.12938	-0.227894	-0.658769	0.944707	-0.0265317	1.24871	-0.0688011	-0.924602	0.785593	1.38694	-0.88055	0.855028	1.44014	0.713828	1.19579	0.1328	-0.0600471	-0.117242	-0.281228	-0.562064	-0.24126	-0.244617	0.032113	0.119608	0.0667265	-0.185056	-0.619287	-0.254835	-0.190091	-0.0908881	1.21073	1.1227	0.609594	0.805786	1.50655	0.529202	1.21849	0.191725	0.429594
PE 41:1	3	-0.452552	-1.09799	-0.201237	-1.58114	-0.772134	-0.248877	-1.12524	-0.949733	-0.639829	0.601667	-0.480021	1.18875	1.78198	0.365403	0.229012	-1.66146	1.93665	2.04833	0.0300599	1.93668	0.636059	1.7229	1.14555	0.153332	-1.081	-0.632016	0.386544	-0.637512	-0.614622	-0.645163	-0.284465	-0.732908	-0.0028622	-0.88932	-1.75237	-0.966181	-0.891557	-0.646689	0.0954206	0.698823	0.642956	0.0976978	0.580899	0.915727	1.32538	-0.388214	0.855268
PE 44:12 (1)	3	-1.30211	-1.66917	-1.10434	-0.60949	-0.610345	-0.57268	-0.535774	-1.453	-0.973493	-0.220503	-0.241728	-0.299582	-0.0681162	-0.268877	1.10557	-1.35794	-0.243615	0.0654878	-1.88836	1.50878	-0.0681061	1.13934	0.699086	2.98326	0.0940242	-0.548323	0.281449	-1.09376	-0.238725	-0.32527	-0.544235	0.267085	-0.165749	-0.540759	-0.32341	-0.256698	0.279675	-0.376854	0.780899	0.272943	1.15756	0.274732	2.04881	0.644895	1.71703	1.03816	1.54222
PE 44:4	3	-0.647363	-0.799838	-0.395739	-1.1975	-0.651372	-0.106723	-0.262369	-0.570485	0.00447915	-0.396951	-0.221484	1.21784	0.631367	-0.229704	0.722646	1.81974	1.29745	1.53543	-0.134894	1.7276	1.68967	2.25366	2.16336	-0.320846	-1.07621	-0.685413	-1.59428	-0.795538	-0.861542	-0.356067	-1.18056	-0.0227734	-1.60679	-0.681596	-1.14735	-1.11987	-0.604565	-0.345444	-0.110791	-0.401043	-0.196868	0.677588	0.0623781	0.420721	1.10883	0.160267	1.22894
PE-O 32:2 (1)	3	-0.780827	-0.986589	-0.966938	-1.40834	-0.455059	-1.1962	-1.12237	-0.635391	-0.310127	-0.526708	-0.756961	1.32246	0.900048	0.636898	-0.20255	0.0423862	2.11368	0.672239	-0.0413219	1.47882	2.01544	2.18806	2.10084	0.471242	-0.910769	-0.713435	-0.686149	-0.128968	-1.10522	-0.803189	-0.468032	-0.863207	-0.0896116	-0.900389	-0.481582	-0.707531	-1.01577	-0.655704	0.846487	0.285776	-0.373492	-0.157829	0.272081	0.675874	1.73938	0.977473	0.711066
PE-O 34:3 (1)	3	-0.562832	-1.82184	0.251259	-1.478	-1.57668	-0.313259	-1.14353	0.687913	0.915108	-0.662379	0.11562	-0.0512176	0.408347	1.14434	0.0682002	-1.65624	1.22548	-0.107818	1.59082	1.81676	0.714951	0.402731	1.42021	0.430901	-1.63474	-0.492929	0.410801	1.11333	-1.19905	-0.427214	-1.24183	0.146765	-0.461114	1.05689	0.0725688	0.0570601	-0.839947	-0.634327	-0.904983	-1.23204	-0.952175	0.0840987	1.63122	1.68249	0.544732	0.842028	0.559499
PE-O 35:2 (1)	3	-0.612321	-1.49546	-0.343662	-1.80211	-1.00678	-0.334648	-0.743317	-0.468601	0.641611	-0.0899461	-1.01842	0.931726	1.52863	-0.234152	-0.227927	-2.33045	1.63331	0.426021	1.19422	1.95399	-0.183466	1.58962	1.30268	0.587994	-1.5102	0.0877006	-1.22804	0.607807	-0.497925	-0.640601	-0.373288	-0.592515	0.340541	0.065926	0.0567803	-0.363763	-0.714978	0.08703	-0.738494	-0.245257	0.399672	-0.155779	1.01453	1.05193	2.41135	-0.427183	0.466204
PE-O 35:2 (2)	3	-0.220915	-1.59287	-0.925868	-1.57335	-0.738567	-0.618384	-0.7885	-1.03606	0.389056	-0.424539	-0.553111	0.747434	1.83539	-0.227218	-0.449069	-0.664201	1.78135	0.188134	0.60593	1.48462	0.496077	1.31318	2.44699	0.0675512	-0.872106	0.0716797	-0.744499	-0.373144	-0.516614	-1.42486	-0.631923	-0.555152	-0.717465	-0.116594	0.152119	-0.883152	-0.74517	-0.597895	-0.0508829	-0.021209	0.797038	0.185938	0.629808	0.96557	3.00576	0.0580999	0.841589
PE-O 35:3	3	-0.277342	-0.799607	-0.174528	-1.73062	-1.68443	-0.439361	-0.771946	-0.628842	0.806081	0.213909	-0.503651	0.45449	1.85835	-0.758444	-1.4405	-1.71515	1.53237	0.903948	1.7177	2.04381	0.836347	1.19543	1.87494	1.08937	-0.782251	-0.47888	-0.270659	0.740076	0.106768	-0.951067	-0.625342	-1.02994	-0.853672	0.650255	0.355915	-0.3549	-0.547117	0.0363017	-0.812678	-0.369822	-0.475021	-0.650171	0.0862414	0.929121	1.64805	-0.391154	0.437619
PE-O 36:5 (1)	3	-1.01285	-1.10599	-0.709	-0.0833315	-1.14242	-0.190883	-1.6262	-0.604999	-2.0956	0.452892	1.12298	0.229688	-0.281628	0.860706	-1.44504	-0.599184	0.383661	1.60297	-1.82054	0.299717	1.79217	1.20339	0.332232	0.444078	-0.300029	0.089235	-0.69172	-0.905341	-0.591828	-0.698441	-0.372613	-0.854142	-0.43635	-0.550053	0.129569	-1.02396	-0.0553974	-0.152044	0.885485	0.43749	1.45325	1.13183	1.54804	0.840036	1.49378	1.94508	0.67132
PE-O 36:5 (2)	3	-0.16862	-0.95867	-1.01352	-0.719614	-1.53977	-0.499079	-0.945319	-0.0551596	-0.768776	0.453066	0.874719	1.0311	0.256908	0.980886	-1.12622	-0.713049	0.254786	1.9108	-0.610637	1.67426	2.63602	0.746316	1.49747	0.711655	-0.84117	-1.17372	-1.12013	-1.34443	-0.96197	-0.276527	-1.10265	-0.964081	-0.733384	-0.356257	-0.604718	-0.685121	-0.749259	0.0818426	0.624299	0.423091	0.513006	0.301988	1.19486	0.801397	1.58651	1.21365	0.263218
PE-O 37:5	3	-1.25041	-0.451528	-1.25562	-1.27317	-1.35419	-0.481166	-0.6866	0.18399	-0.0853153	-0.273594	0.0817894	0.673857	0.44678	1.17676	-1.06893	-2.19802	0.612661	0.0258485	-0.325519	0.852028	0.423433	1.44343	2.31979	-0.275256	-0.501211	0.155728	0.0163169	0.367149	-0.35765	-1.52158	-0.475702	1.73188	0.542335	1.16836	3.13623	-0.61658	-0.133027	-0.282896	-0.49125	-0.703566	-0.896879	0.0137125	1.12032	0.085821	0.682752	0.0337652	-0.335075
PE-O 38:3 (3)	3	-2.25783	0.078274	-2.25783	-0.125309	0.114883	0.540469	0.357961	-2.25782	-2.25783	0.808737	-2.25782	0.481167	0.548633	0.415783	0.436597	-0.177556	0.636953	0.568194	0.809171	1.04971	0.790261	0.739296	0.742473	1.07301	0.160191	0.267908	-2.25783	0.354346	0.228876	0.222362	-0.0956313	0.187841	0.594503	0.651618	-2.25783	0.527588	0.208916	0.59038	-0.146404	0.116339	0.162929	-0.0315483	0.0167615	0.440608	0.782154	0.290653	0.38569
PE-O 38:7 (2)	3	1.02428	-0.189813	-0.0711447	0.14346	-0.449116	0.600142	0.238987	0.1103	0.707385	0.919488	2.12362	-0.967362	0.301486	-1.29876	-0.874183	-2.23969	-0.145167	-0.627707	-0.681857	1.05763	0.243731	0.333358	-0.112737	0.596498	-0.562313	-1.27795	-0.886696	-0.915059	-0.352445	-0.758831	-1.35023	-1.37454	-0.336826	-0.153484	-0.797184	-1.11201	-0.252835	-0.358923	0.423588	0.838804	0.644346	-0.12178	1.30341	1.22729	3.18457	1.09924	1.14703
PE-O 38:8 (2)	3	-1.20719	-0.872057	-1.32526	-1.09718	-0.877421	-1.23492	0.743348	-0.815571	0.317213	-0.372292	-0.0389108	-0.367621	-0.114512	0.0999003	-0.342152	-0.43854	0.69728	0.957033	0.717247	-0.179619	0.196017	0.0175198	1.22517	2.98663	-0.222008	0.00314698	-0.287166	-0.383211	1.32156	-1.31445	-0.518312	-0.243536	-0.0836491	-0.829047	-0.165641	0.596064	-0.848547	-0.912209	-0.730968	1.65607	0.530202	-1.45867	0.904797	0.723586	3.20968	-0.0121189	0.39033
PE-O 40:7 (2)	3	-0.988988	-1.51388	-0.923347	-1.59674	-1.3879	-1.31912	-0.135984	-1.16861	0.187015	0.557233	0.0803857	0.132649	-0.40282	0.459335	0.882896	-2.20693	0.704243	-0.233078	1.20968	1.23963	-0.600313	0.403395	-0.432281	2.91421	-1.43748	0.685181	-0.904333	0.885171	-0.633176	-0.942898	-0.63436	-0.518087	-0.240469	0.024868	-0.497183	-0.312392	0.400995	0.299659	0.29026	0.710934	0.935427	1.41639	0.631409	0.94848	0.74661	1.61352	0.670794
PG 34:1 (1)	3	-0.943573	-0.965213	-0.898065	-0.156836	-0.801966	-0.471028	-0.485479	-0.771909	-1.08548	-0.760746	-0.786032	1.15061	0.481942	1.50533	0.64302	1.002	0.57959	0.858166	0.236038	0.558284	0.383979	0.825313	0.677995	0.979894	-0.58347	-1.19714	-0.896896	-0.414869	-0.754016	-0.723369	-0.986117	-0.682745	-1.2496	-1.19413	-0.51647	-1.33541	-0.936831	-1.25001	1.65863	2.15794	0.892721	1.90302	1.28656	0.85744	-0.0430993	1.77222	0.479798
PG 34:1 (2)	3	-0.817782	-0.807534	-0.975408	-0.0427793	-0.646654	0.0989622	-0.914955	-1.12876	-1.11928	-0.799025	-0.705178	0.91468	0.866089	0.96478	0.795827	0.319228	0.11732	0.17117	-0.294949	0.608348	-0.0723603	0.742325	0.203706	1.47946	-0.696659	-0.421584	-0.981978	-0.603556	-0.290469	-0.8281	-1.17122	-0.587811	-1.21515	-0.880542	-0.822234	-1.02881	-0.949058	-1.31386	1.53206	1.78199	1.53894	1.8958	1.5156	1.6088	-0.0462891	1.87293	1.13396
PG 34:2	3	-0.876345	-1.34543	-0.543766	-1.29904	-0.764071	-0.489865	-0.80911	-0.861281	-0.0099402	0.0514031	-0.000346171	0.202525	0.13018	1.2641	0.181612	0.568519	1.14651	1.97364	1.46622	1.51997	1.68089	1.94559	2.35822	-0.60231	-1.11241	-0.756966	-0.994625	-0.762371	-0.596946	-0.440261	-1.22027	-1.08905	-0.482905	-0.752031	-0.646633	-0.791505	-1.20833	-0.562056	0.23046	-0.0335633	0.0557086	0.562007	0.746341	-0.0103999	1.68592	0.934241	0.357781
PG 36:2	3	-1.03025	-1.13383	-0.436347	-0.777481	-0.828566	-0.527761	-0.552383	-0.656959	-0.567414	-0.391688	-0.409007	0.687657	0.630392	0.777844	-0.402506	0.0263379	2.54278	2.65039	0.783071	1.38546	1.14697	1.76377	2.15852	0.870144	-1.18069	-0.901649	-0.906745	-0.72011	-0.957832	-0.879527	-0.716349	-0.933858	-1.11742	-0.546145	-0.128896	-1.03121	-0.56059	-0.659604	1.20628	-0.0473391	-0.144591	0.358492	0.15172	0.198369	0.833796	0.779109	0.195651
PG 38:7	3	-0.631165	-1.87471	-0.462568	0.434465	-0.941847	-0.0627512	-0.209042	-0.330827	-1.87538	-0.0828396	-0.886055	0.568959	-0.202734	0.250244	-0.424692	0.251307	1.4302	3.38783	1.14965	0.420969	1.41802	0.681485	1.52328	1.513	-1.07538	-0.40861	-0.918043	-0.722739	-0.00933171	-0.254492	-1.01137	-0.845423	-0.926845	0.358446	-0.183374	-0.1511	-1.8755	-0.787344	0.189942	0.899674	0.223244	0.299966	0.0847054	0.581662	1.51369	0.346501	-0.373077
PG 40:7	3	-0.639083	-1.01377	-0.483766	-0.759215	-0.510392	-0.651113	-0.731705	-0.252187	-1.12377	-0.647435	-0.597438	0.0693527	-0.241792	0.500051	-0.102184	1.26832	2.06457	3.56363	0.109509	1.05919	2.77002	1.38955	1.47791	-0.121517	-0.472601	-1.21026	-0.720867	-0.468556	-0.445643	-0.49724	-0.929159	-0.373102	-0.604507	-0.521249	-1.0157	-0.666965	-0.442582	-0.466267	0.706983	0.108553	-0.103385	0.269167	-0.233151	0.0967841	0.525456	1.12241	-0.054859
PG 40:8	3	-0.934032	-0.924036	-0.792283	-0.713706	-0.76562	-0.728985	-0.698457	-0.7721	-0.600701	-0.544419	-0.475436	0.708373	0.375674	1.22295	-1.1706	-0.207822	1.22745	1.64252	-0.731734	1.5034	2.38428	1.90103	2.47628	-0.855989	-0.255227	-0.952962	-0.916942	-0.673445	-0.585331	-0.799136	-0.60797	-0.744501	-0.629152	-0.481833	-0.535828	-0.609356	-0.924476	-0.641719	1.1767	0.631572	-0.0279101	1.16931	0.50028	0.477316	0.976592	1.25438	0.673598
PG 42:10	3	-1.00136	-0.107121	-0.869475	-0.0481676	-0.308606	0.328115	-0.283641	-0.87641	-1.07736	0.373507	0.0814259	0.176345	0.285563	-0.304758	-1.10963	-1.67807	1.17912	2.7406	-2.15526	0.758868	3.48934	1.70258	1.84085	-0.379124	0.792971	0.0748388	-0.121896	-0.760237	-0.483753	-0.614562	-0.557481	-0.0432226	-0.436832	-0.0131307	-0.114074	-0.11107	0.619508	-0.445748	0.496412	0.25976	-0.37075	-0.114723	-0.630569	-0.00190177	-0.872517	0.538862	0.152797
PG 42:8	3	-0.788875	-0.950193	-0.788524	-0.730136	-0.775041	-0.579175	-0.72767	-1.09089	-0.768231	-0.612062	-0.796556	1.15275	0.216882	0.560095	-0.98099	0.532985	2.40393	2.10447	0.0946095	0.917403	2.67086	1.40894	1.82308	-0.582158	-0.849806	-0.728723	-0.657421	-0.453772	-0.797737	-0.544949	-0.814035	-0.631007	-0.680478	-0.630881	-0.499427	-0.909669	-0.914732	-0.191436	1.27978	0.506308	-0.198047	0.320622	0.904117	0.44377	0.579255	1.45543	0.297347
PG 44:10	3	-1.64091	-0.777915	-0.467502	-0.517375	-0.997715	-0.885421	-0.649326	-0.529275	-1.29242	-0.665766	-0.349405	0.931055	-0.162354	0.695747	-0.423404	0.937141	1.13355	3.46908	-0.0462753	0.340122	3.04199	1.35568	1.09997	0.273	-0.60259	-0.802573	-0.45512	-0.333933	-0.230048	-1.1418	-0.933843	-0.221169	-0.200487	0.566387	-0.613945	-0.0926301	-0.667978	0.278312	1.55707	-0.543335	0.76001	0.344912	0.09661	-0.65749	-0.411809	0.574495	-0.141301
PI 36:4 (1)	3	-0.315502	-0.101231	-0.0479059	0.270601	0.218989	0.704835	-1.39521	-1.57741	-1.37778	0.352205	-0.443464	0.887318	0.845224	1.79546	1.47916	0.263788	1.55946	1.48422	0.474065	0.716487	-0.994288	1.77334	0.719573	1.52553	-0.568923	-1.20606	-0.329992	0.0392865	-0.00669393	-1.01245	-1.01669	-0.532067	-1.30062	-1.06234	-0.920776	-1.77709	-1.3633	-1.52968	0.840653	0.793854	0.742042	0.999589	0.391328	0.378272	-0.841017	0.113716	0.351505
PI 36:4 (2)	3	-0.4819	-0.662289	-0.0758502	0.225751	0.128975	1.16231	-1.22239	-1.3007	-1.29641	0.245498	-0.365355	0.962002	1.02264	1.23881	1.31745	0.0392433	1.45888	1.3893	0.643286	0.18035	-1.01675	1.71311	1.37603	1.67318	-0.58453	-1.11144	-0.895977	-0.00652299	-0.114616	-0.864135	-1.30669	-0.527777	-1.34794	-1.44812	-0.861001	-1.46038	-1.18069	-1.4888	0.642945	1.17497	0.917954	0.691558	0.65756	0.60246	-0.601539	-0.0405565	0.7981
PS 36:2	3	-0.219221	-1.07466	-0.715211	-0.594481	-0.228444	0.2085	-0.673744	-1.31273	-0.949783	0.471783	-0.244564	0.580242	0.837461	0.423312	0.449626	-2.62109	0.570853	-0.539627	-0.437578	0.765784	-1.80337	1.62716	0.452852	0.995821	-0.434802	-0.361724	-0.474443	-0.47368	-0.0171301	-0.538722	-0.814146	-0.389655	-0.568756	-0.750215	-0.279587	-0.980202	-1.06228	-1.13576	1.47832	1.59689	1.77138	1.05247	0.923644	1.34033	1.51808	1.11653	1.51456
PS 36:3	3	-0.445703	-0.429101	-0.473492	0.01139	-0.189839	-0.2907	-0.878153	-0.816472	-0.694089	-0.46148	-0.262725	0.478181	0.305388	0.839017	0.504654	-0.226085	0.675863	0.730401	-0.277415	0.320507	0.381356	0.266614	0.963199	0.488424	0.226763	-0.770748	-0.80309	-0.636548	0.611275	-0.354854	0.164589	0.334553	-1.23276	-0.258277	-0.309205	-0.388211	-0.622056	-1.09525	0.169409	0.496152	-4.00615	2.20559	0.595011	1.96241	1.63459	2.21989	-0.662825
PS 38:3	3	0.0811683	-0.570747	0.109202	-0.712098	-0.273442	0.405284	-0.716956	-4.33808	-0.301511	-0.466571	-0.539394	0.635075	0.200966	0.0825194	2.62798	-0.607161	1.3828	1.33661	1.57084	0.364529	-0.151775	1.91365	0.709584	1.04031	-0.768984	0.130782	-0.449666	-0.235531	-0.381411	-0.324432	-0.291919	-0.34919	-0.908765	-0.490269	-0.995014	-0.667174	-0.103646	-0.0617519	0.167756	0.818455	0.148867	0.301105	0.133582	0.822151	0.362864	-0.306737	-0.333853
PS 38:4 (2)	3	1.10749	-0.317361	-0.315645	-0.089642	-0.23704	0.872675	-1.39586	-1.21449	-0.982133	-0.0222151	-1.08977	2.06218	1.75437	0.676478	-0.28392	-1.47175	2.18618	1.0592	-0.336459	1.02115	-0.0854195	2.16695	2.05757	-0.0293904	-1.06961	0.290072	-0.674015	0.491724	-0.190291	-0.333929	-0.736995	0.0405626	-0.64726	0.0379029	-1.15081	-1.52568	-1.33809	-1.07474	-0.286142	-0.298806	0.663493	0.131835	-0.117452	0.589447	1.0203	-0.287427	-0.627253
PS 38:5	3	-0.149269	-0.509997	-0.353544	-0.32185	-0.024368	-2.88585	-2.88576	-0.488661	-0.716191	0.138629	-0.325796	1.02904	0.941707	0.319712	-0.15642	-2.88579	0.306802	0.0473062	-0.597603	0.993392	-0.216317	0.941858	0.928794	0.262979	-0.274751	-0.246487	-0.206458	-0.549985	-0.175874	-0.0939465	-0.31894	0.158836	-0.401829	0.0978565	0.0915651	-0.250661	-0.626545	-0.597838	1.08733	0.870819	0.857037	0.757709	0.646361	0.936628	2.01108	1.43933	1.39595
Cer 35:1;2O	3	-1.60499	-1.2212	-1.19762	0.150129	-0.235709	-0.209373	-1.80008	-1.80018	-1.26133	-0.0661658	-1.80046	0.365763	0.585624	0.65043	0.319257	1.2883	2.44728	1.86735	-1.80054	0.737576	0.787491	0.560716	0.320407	0.0508603	0.0932313	0.0878913	0.0470303	-0.121777	-0.376591	0.497059	0.155817	0.462402	0.101017	-1.80059	1.11637	-1.80054	-0.110897	-0.0637823	1.26339	1.06303	0.159567	0.303528	0.0639317	0.573481	0.195157	0.525457	0.43228
Cer 38:1;2O (2)	3	-0.753434	-0.810105	-0.84085	-0.645835	-0.71143	-0.765253	-0.817347	-0.754622	-0.739812	-0.808836	-0.819384	1.62218	1.17047	0.72228	-0.758222	-0.417523	2.32801	1.31015	-0.884152	1.05588	1.50507	1.21955	1.68809	-0.835622	-0.629636	-0.717162	-0.711026	-0.588336	-0.490076	-0.528825	-0.745333	-0.705657	-0.662962	-0.708484	-0.694628	-0.744413	-0.850391	-0.68552	1.7515	1.31548	0.31196	0.750944	1.12571	0.406026	1.97285	0.72696	-0.158237
Cer 40:1;2O	3	-0.21862	-0.393649	-0.292397	-0.495885	-0.942661	-0.75012	-1.34312	-1.36928	-1.21257	-1.3299	-1.17198	0.613487	0.440205	1.1075	0.658716	1.86561	2.59442	3.3553	-0.615259	-0.302819	0.200902	-0.191602	0.0369256	-1.0098	-0.336746	-0.066541	-0.486036	0.163606	0.373803	-0.203751	-0.0965763	-0.154401	-0.402533	-0.342711	-0.671091	-0.864001	-0.833386	-0.683791	1.66633	0.372509	0.634157	1.82939	0.494401	0.446713	0.186445	0.0194332	-0.278625
Cer 40:2;2O	3	-0.160021	-0.946718	-0.566934	-0.418629	-0.460767	-0.551405	-3.08937	-0.421344	-0.664347	-0.348084	-0.465398	0.79027	0.479249	-0.060412	1.30396	0.638595	2.58806	2.46071	0.496736	0.849949	0.960195	0.870221	0.832339	0.0195007	-0.498572	-0.46981	-0.784023	-0.206795	-0.373334	-1.06355	-0.113425	0.576396	-0.182568	0.356567	0.114056	-3.08967	-0.288086	-0.664259	0.844287	0.460513	0.0324338	-0.00240276	0.208601	-0.0788338	0.561086	0.47352	0.051517
Cer 41:2;2O	3	-0.834544	-0.544793	-0.445058	-0.611497	-0.501344	-0.669098	-1.26144	-1.27695	-1.37492	-1.26385	-1.66182	1.15336	1.00458	0.805848	-0.385268	0.433821	3.20946	2.38576	-1.54776	0.611667	0.625599	0.658324	0.532205	-1.76943	-0.302695	-0.249568	-0.158532	0.38921	0.247378	-0.0583355	0.124071	0.136079	0.199508	-0.792321	-0.314363	-0.625867	-0.701906	-0.611331	1.48127	0.704294	0.461852	1.1872	0.745358	0.16484	0.645995	0.318967	-0.263967
Cer 42:1;2O	3	0.07752	-0.115168	0.23107	0.0593267	0.0944263	-0.0181927	-1.81398	-0.265677	0.316319	-0.216209	-0.307292	-1.81398	1.61079	0.530095	1.00287	0.107396	0.776786	0.0415608	0.6702	0.733625	0.365905	1.34032	0.00288425	0.765033	-1.81398	0.724144	0.270288	-1.81398	0.292765	1.02827	0.10493	-1.81398	-1.81398	0.207828	-1.81398	-0.0234979	-0.21133	-1.81398	0.168268	-1.81398	1.16351	0.265678	0.635028	0.582737	1.53886	0.952658	0.822118
Cer 42:2;2O	3	-0.989724	-1.06351	-0.918945	-0.871416	-0.87324	-0.836187	-0.821533	-0.747837	-1.00291	-1.07572	-1.09271	0.880946	0.713637	0.60474	0.14411	0.664499	3.26158	2.72389	-0.665359	0.79442	1.46174	0.98714	1.01813	-0.343199	-0.946682	-0.51068	-0.576914	-0.180931	-0.422869	-0.800868	-0.211899	-0.464748	-0.480832	-0.729413	-0.491192	-0.814831	-0.630039	-0.794016	1.36501	0.598174	0.344333	0.973247	0.479945	0.386876	1.08503	0.75133	0.119418
Cer 42:3;2O	3	-1.21299	-1.10689	-0.645858	-0.411639	-0.699319	-0.627866	-0.91226	-0.535559	-1.1147	-0.799734	-0.388899	0.12753	-0.0109306	0.506528	-0.0304658	1.5098	2.86687	3.92304	-0.180046	1.08528	1.92648	1.16175	0.732486	-0.23265	-0.285757	-0.617458	-0.578541	-0.653641	-0.382153	-0.710236	-0.230224	-0.406091	-0.449385	-0.575889	-0.673597	-0.783435	-0.4905	-0.207287	0.894215	-0.104336	0.172991	0.65505	-0.200361	0.293145	0.118462	0.480616	-0.195547
HexCer 36:1;2O	3	-0.132433	-0.667982	0.185628	-1.21656	-0.523977	-0.403478	-0.696192	-1.18636	-0.441247	-1.39325	-1.60258	1.58182	1.46082	0.788696	1.37179	-0.806603	3.25391	1.00901	0.173823	0.572102	0.324846	0.721176	0.873978	-0.102319	-1.11389	0.10178	-0.48524	0.246153	-0.557418	-0.523518	-0.997971	-0.509194	0.0449924	-0.66434	-1.58158	-1.01086	-1.14048	-0.923774	0.815469	0.954893	1.21741	0.602676	0.612605	0.591739	1.4431	0.0403976	-0.307558
SM 32:1;2O	3	-0.815782	-1.59293	-0.837046	-0.628354	-1.3331	-1.03968	-1.48323	-0.759304	-1.37782	-1.40912	-2.14838	1.38724	0.397316	-0.148107	1.09718	-0.0510458	0.266824	0.107376	0.0531928	0.116784	0.311771	0.0137083	0.310757	0.929589	-0.915761	1.01519	-0.964335	1.02112	-0.860983	0.0835553	-0.206437	0.2662	0.128446	0.0047353	-0.0845523	-0.63504	-1.04406	-0.653299	1.46237	0.641761	0.44054	1.0346	1.72602	1.51431	1.48625	1.83752	1.33399
SM 34:1;2O	3	-0.169383	-0.576088	-0.951574	-0.445251	-1.13534	-0.761467	-1.41624	-0.922874	-1.20024	-1.57812	-1.51377	1.37134	0.245299	0.359958	-0.251771	0.428067	0.375984	1.07265	-1.06651	-0.609173	0.488216	-0.0525123	0.169788	-0.970703	-0.496645	0.139843	-0.742895	0.19572	-0.245684	0.197197	-0.229933	-0.256975	-0.478589	-0.615903	-0.22533	-0.865166	-0.709434	-0.652503	2.23035	1.65256	1.33479	1.98105	1.643	1.37034	1.90821	1.3512	0.624525
SM 34:2;2O	3	0.541042	-0.14919	-0.388786	0.379581	-1.28209	0.257409	-0.849155	-0.554453	0.198625	-0.604215	-0.30197	0.541742	-1.08787	0.0346489	-0.27007	0.594726	-0.2141	1.87514	0.353666	-0.527308	1.96581	-0.655273	-0.190247	-0.0870183	-1.49388	1.37237	-1.18787	0.640112	-0.897668	-0.480473	-0.352313	-0.575631	-0.431651	0.870785	-2.793	-0.903518	-0.455528	0.560529	-0.410055	-0.279093	0.734389	1.00916	1.64152	1.62129	2.67453	-0.0525463	-0.392105
SM 40:1;2O	3	1.53701	0.912093	-0.144879	0.198492	-1.03101	-0.142722	-0.976402	-0.912621	0.288485	-1.3053	-0.337387	1.10862	0.00818937	1.0056	0.317682	-0.404414	0.610354	1.69661	-1.18791	-0.80264	1.13274	-0.569085	-0.723139	-0.751275	-0.831171	0.493578	-0.649592	0.386712	-0.402232	0.695692	-0.519312	-0.538964	-3.33263	0.180492	-0.785998	-1.05176	-0.702952	-0.293228	0.816055	0.341073	1.45827	2.18673	0.950384	1.05874	1.10465	0.387245	-0.478876
SM 42:2;2O	3	-1.07305	-1.51535	-1.30569	-1.35097	-1.75574	-0.616451	-0.763419	-0.52008	-0.580761	-1.32586	-1.32236	1.20255	0.646967	-0.341441	2.35385	-0.447323	2.64593	1.24465	0.0249224	-0.020456	0.549042	0.870457	-0.46683	0.730299	-1.69756	-0.710291	0.164712	0.812883	0.215774	-0.406621	0.545257	0.218645	-0.183305	-0.493444	-0.334758	-0.671752	-0.569638	-0.647005	0.519343	0.391997	0.196826	0.64306	1.23081	1.20373	0.923457	0.518997	1.26602
25-hydroxycholecalciferol	3	-0.70912	-1.27761	-0.172479	-0.166359	-0.272208	0.28678	-1.27761	-1.27761	0.472943	-0.692689	0.00486053	0.513945	-0.0244441	0.787391	1.52758	0.811869	0.104069	2.25	0.470004	0.673719	1.42792	0.253263	0.976223	1.98208	-0.945941	-0.474214	0.0330373	-1.27761	-0.194015	0.099913	-1.27761	-0.451274	-0.551913	-1.27761	0.203409	-1.27761	-1.27761	-1.27761	0.983565	1.15273	1.71913	1.24269	-1.27761	-0.652068	0.935226	0.448077	-1.27761
CE 14:0	3	-0.655638	-0.655668	-0.671608	-0.632569	-0.632769	-0.664028	-0.66969	-0.657805	-0.673253	-0.660297	-0.680759	1.4868	1.3948	1.49961	-0.64127	-0.517468	1.99895	1.54769	-0.62983	1.62572	2.88329	1.56137	2.37197	-0.646666	-0.666197	-0.639682	-0.628282	-0.667501	-0.657498	-0.634628	-0.637085	-0.624961	-0.642504	-0.630106	-0.65849	-0.664151	-0.635964	-0.656451	0.285679	0.386991	-0.595253	0.400519	0.276683	0.216663	0.69696	0.82796	-0.133594
CE 16:1	3	-0.700438	-0.702203	-0.673714	-0.679941	-0.654329	-0.703756	-0.682161	-0.659995	-0.680357	-0.669102	-0.703582	1.50143	1.19861	1.47051	-0.691741	-0.508179	1.97108	1.3253	-0.662203	1.46118	2.8315	1.50156	2.32107	-0.645278	-0.642775	-0.676897	-0.684133	-0.707039	-0.690845	-0.646412	-0.621325	-0.682839	-0.670877	-0.655449	-0.67081	-0.65668	-0.700968	-0.659302	0.811113	0.508052	-0.577646	0.439785	0.45767	0.2826	0.923619	1.05802	-0.102138
CE 16:3	3	-0.674289	-0.674151	-0.674289	-0.674284	-0.674281	-0.674289	-0.674084	-0.674124	-0.674213	-0.674185	-0.674235	1.73024	1.7228	1.34751	-0.674297	-0.451958	1.48866	1.29356	-0.674268	1.54178	3.05585	1.39581	1.62736	-0.674289	-0.674289	-0.67433	-0.674289	-0.674281	-0.674289	-0.674281	-0.67429	-0.674334	-0.674336	-0.674289	-0.674289	-0.674266	-0.674275	-0.674284	0.534234	0.459391	-0.674289	0.632474	0.548452	0.323565	1.21533	1.33835	-0.249714
CE 18:0	3	-0.64984	-0.663658	-0.657824	-0.620787	-0.657101	-0.642564	-0.667841	-0.651422	-0.673818	-0.661447	-0.64282	1.20178	1.61073	1.41836	-0.655682	-0.0244149	2.14002	1.9742	-0.589528	1.45162	3.22906	1.34242	1.9492	-0.610926	-0.652196	-0.666821	-0.646593	-0.649566	-0.627439	-0.637216	-0.608006	-0.659987	-0.641085	-0.640844	-0.654324	-0.658699	-0.627711	-0.630766	0.211031	0.13407	-0.609897	0.144714	0.144224	0.423971	0.574842	0.834864	-0.104298
CE 18:2	3	-0.895857	-0.685876	-0.794399	-0.319116	-0.310181	-1.15233	-0.446847	0.134946	-0.697926	-0.678258	-0.735122	1.08124	1.95955	1.18805	-0.937736	-0.129706	1.27944	1.12269	-0.664119	1.40401	3.05809	1.48428	1.86407	-0.486468	-0.82591	-0.850448	-0.518057	-1.10254	-0.764789	-0.527432	-0.0992086	-1.07456	-0.348905	-0.616903	-0.812494	-0.777148	-0.404992	-0.366769	0.581156	0.0157201	-1.11839	0.715436	0.614526	0.609506	0.295407	1.74723	-0.0128602
CE 18:3	3	-0.675963	-0.632786	-0.660107	-0.63677	-0.616916	-0.685727	-0.640729	-0.426281	-0.651401	-0.70203	-0.589934	1.35834	2.43258	1.09586	-0.717827	-0.886929	0.983489	0.514041	-0.646847	1.79876	2.39904	1.68576	2.15778	-0.646292	-0.886943	-0.595829	-0.699567	-0.709302	-0.635423	-0.886938	-0.496377	-0.886972	-0.532943	-0.662829	-0.631784	-0.554186	-0.595881	-0.544153	0.678697	0.443238	-0.563589	0.190645	0.556026	0.576701	1.09663	1.86038	-0.128704
CE 20:1	3	-0.676721	-0.709312	-0.673457	-0.636028	-0.682555	-0.696225	-0.740968	-0.644591	-0.722448	-0.701756	-0.737166	1.55519	1.67653	1.1478	-0.694403	-0.360696	1.4037	1.41965	-0.660892	1.20099	3.18282	1.15024	1.79598	-0.651979	-0.704141	-0.636238	-0.632975	-0.63955	-0.677162	-0.614505	-0.628596	-0.70207	-0.685796	-0.617068	-0.667038	-0.681996	-0.612401	-0.582152	0.531409	0.257075	-0.620735	0.366977	0.561675	0.599041	1.25862	1.86177	-0.277837
CE 20:3	3	-0.687955	-0.66771	-0.691042	-0.663746	-0.658141	-0.692626	-0.659855	-0.652534	-0.68779	-0.655482	-0.685057	1.39166	2.03761	1.27648	-0.658707	-0.385272	1.30012	1.00441	-0.636482	1.74062	2.99115	1.22148	1.90514	-0.64994	-0.664073	-0.652742	-0.664607	-0.699172	-0.682672	-0.652353	-0.644175	-0.670291	-0.639956	-0.667783	-0.668673	-0.638492	-0.652016	-0.652052	0.414158	0.477057	-0.61617	0.463489	0.458877	0.369575	1.06777	1.83541	-0.357432
CE 20:4	3	-0.950282	-0.524311	-0.935205	-0.753663	-0.583252	-0.864796	-0.708446	-0.161233	-0.858716	-0.764711	-0.822773	1.97159	1.16652	0.870579	-0.955138	-0.454337	1.72979	1.55936	-0.882893	1.5961	2.68614	1.1585	1.78218	-0.684047	-0.7452	-0.691324	-0.548122	-0.853842	-0.44237	-0.756965	-0.473166	-0.783872	-0.212798	-0.829914	-0.644029	-0.594179	-0.571044	-0.627906	1.34947	1.13936	-0.565232	0.677982	0.474935	0.2538	0.495067	1.1532	0.179172
CE 20:5	3	-0.592582	-0.570824	-0.594656	-0.594778	-0.568888	-0.607436	-0.574247	-0.532975	-0.592227	-0.588115	-0.589329	1.42744	1.69861	1.33619	-0.579105	-0.528074	1.77104	1.06814	-0.549983	1.88018	3.31752	1.59465	2.74968	-0.559983	-0.605967	-0.558195	-0.597896	-0.603289	-0.594727	-0.570806	-0.542622	-0.613951	-0.555924	-0.55968	-0.542647	-0.560821	-0.578659	-0.583733	0.0306385	-0.0290401	-0.598032	0.0460234	-0.0155799	0.0164783	0.146573	0.532837	-0.281233
CE 22:3	3	-0.634385	-0.722604	-0.650505	-0.592557	-0.722703	-0.692094	-0.722553	-0.59397	-0.722651	-0.72263	-0.66429	1.28316	1.96114	1.03405	-0.722715	-0.249051	1.61864	1.616	-0.722693	1.38327	2.85177	1.00435	1.67278	-0.722709	-0.722709	-0.72274	-0.606595	-0.654021	-0.722709	-0.63099	-0.72271	-0.722744	-0.722745	-0.600899	-0.722709	-0.722691	-0.579556	-0.722705	0.590951	0.287149	-0.560851	0.782599	0.658426	0.348227	1.32804	1.82549	-0.250562
CE 22:4	3	-0.694848	-0.695707	-0.712823	-0.668429	-0.680018	-0.672803	-0.69577	-0.685888	-0.681727	-0.683001	-0.698208	1.06822	1.57286	0.769233	-0.670171	0.873545	1.73754	2.27729	-0.616926	1.16575	3.27616	0.939762	1.6737	-0.66035	-0.695976	-0.647759	-0.673641	-0.660551	-0.67871	-0.654788	-0.668236	-0.689493	-0.700214	-0.680606	-0.689255	-0.668305	-0.652304	-0.662164	0.409913	0.269645	-0.58117	0.489534	0.43649	0.359772	0.990503	1.43469	-0.224747
CE 22:5	3	-0.630247	-0.601143	-0.630247	-0.630246	-0.583102	-0.60838	-0.604577	-0.607684	-0.608615	-0.630238	-0.630242	1.9109	1.89646	1.34482	-0.584189	-0.510135	1.82357	1.2263	-0.610318	1.84101	3.11393	1.38701	2.19156	-0.597491	-0.630247	-0.616057	-0.62102	-0.630246	-0.610672	-0.601568	-0.611776	-0.630251	-0.60224	-0.630247	-0.630247	-0.630245	-0.597224	-0.630246	0.207722	0.0710397	-0.630247	0.306342	0.0926372	0.0240691	0.483016	0.749466	-0.300456
CE 22:6	3	-0.654614	-0.623166	-0.648919	-0.636326	-0.635769	-0.629385	-0.64928	-0.600295	-0.657917	-0.647754	-0.641574	1.50885	1.6235	1.33934	-0.657128	-0.498507	1.84101	1.76205	-0.664802	1.53407	3.31095	1.20421	2.16871	-0.625969	-0.634894	-0.634583	-0.633804	-0.653966	-0.620972	-0.651628	-0.624034	-0.638272	-0.628814	-0.634417	-0.63467	-0.629607	-0.620942	-0.616839	0.3655	0.247192	-0.559276	0.198423	0.394544	0.127435	0.597744	0.79321	-0.128618
CE 24:4	3	-0.578467	-0.578416	-0.578467	-0.578465	-0.578465	-0.578467	-0.578391	-0.578406	-0.578439	-0.578429	-0.578447	0.507071	0.630522	0.413746	-0.578471	1.75019	2.06216	3.3931	-0.379633	0.489811	3.71112	0.658705	1.20942	-0.578467	-0.578467	-0.578483	-0.578467	-0.578465	-0.578467	-0.501447	-0.578468	-0.578484	-0.578485	-0.578467	-0.578467	-0.578459	-0.578462	-0.578466	0.275643	-0.0310324	-0.578467	0.332094	0.163685	0.0435867	0.490153	0.684631	-0.285166
CE 24:6	3	-0.667012	-0.666981	-0.667012	-0.667011	-0.66701	-0.630251	-0.666965	-0.666974	-0.666995	-0.666988	-0.667	1.68881	1.875	1.34623	-0.667014	-0.565017	1.6997	1.65506	-0.667007	1.61449	2.59399	1.58726	2.08247	-0.667012	-0.667012	-0.667022	-0.648227	-0.66701	-0.667012	-0.66701	-0.667013	-0.667023	-0.667023	-0.656433	-0.667012	-0.667007	-0.667009	-0.615831	0.415346	0.276453	-0.615216	0.387022	0.255241	0.289495	0.839859	1.30897	-0.176278
DG 30:0	3	-1.13095	0.269918	-0.0562737	-0.725606	-0.937928	-0.950454	-0.237014	-1.09893	-2.12973	-0.720417	-0.835118	1.2418	0.158373	0.772275	1.72855	1.83412	2.55345	2.70896	0.633428	-0.569188	0.287345	0.126982	0.524072	-0.0999598	-0.757666	-0.764096	-0.495827	-0.109235	-0.843477	0.0162132	-0.293228	-0.159733	-0.276567	-0.702834	0.351716	-0.758413	0.0958201	-1.04696	-0.191799	0.185145	-0.679415	0.111023	-0.268896	0.0690768	2.42985	0.830164	-0.0885624
DG 36:4	3	-0.178022	-0.714011	-0.181604	-0.768165	-0.0789705	-0.147084	-0.790258	-1.02792	-1.99999	0.308645	0.174772	1.10834	1.48643	0.871343	0.537995	0.14129	0.927913	1.26966	-0.063244	0.948083	1.25458	1.12057	1.93175	0.268807	-0.734653	-0.368793	-0.516454	-1.53195	0.158374	-1.0873	-1.38	-0.889449	-1.3078	-0.561568	-0.873543	-1.31756	-1.22493	-1.20394	1.9202	0.818569	0.122834	0.244841	0.946157	0.446567	2.06517	0.0323143	-0.157992
DG 38:4	3	0.902416	0.768831	0.51921	-0.248082	0.697093	0.230717	-1.02809	-0.73901	-2.07785	-0.370337	-0.528736	0.766588	1.75782	1.73703	0.485586	0.425594	0.399686	1.18492	-0.576306	1.18377	0.102223	0.140448	0.905712	0.899395	-0.407042	1.24433	-0.531809	-2.55268	1.03768	-1.24095	-1.00031	0.0335104	-1.62052	-0.985523	-0.575572	-1.18206	-1.06234	-1.35241	1.26511	0.835724	0.882203	-0.106849	0.0699254	0.0592799	0.962841	-0.555715	-0.755465
MGDG 32:0	3	0.0382944	-0.603082	-0.405716	-0.414696	-1.40885	-0.442425	-0.730006	-0.324868	-0.104425	-1.35172	-1.2488	2.00596	1.67652	0.897276	1.46524	-0.787586	2.87418	0.956333	0.404863	0.94854	-0.109826	0.653692	0.555395	0.406752	-1.31849	-0.560817	-0.837444	0.0101656	-0.58208	-0.50354	-0.176993	-0.375534	-0.566766	-0.632938	-1.28346	-1.25191	-1.51862	-1.2861	1.35975	0.71186	0.151895	1.17544	0.652179	0.0071938	1.30888	0.437007	0.129266
MGDG 34:1	3	-1.83998	-0.0645005	-1.83998	0.110816	0.198337	0.308416	-1.04857	-1.83996	0.367473	-1.83996	0.217182	1.52031	1.16864	0.517687	0.844431	0.334725	-1.83999	0.409336	1.03279	1.48829	0.760365	0.988723	0.958166	-1.83998	-0.0700654	-1.84	-1.10325	0.603408	-1.25472	0.304717	-1.83998	0.0612065	0.543207	0.534762	-0.00910496	-0.0236736	0.0211202	0.260171	0.64777	0.237168	0.304408	0.317174	0.719818	0.418845	0.627644	0.573537	0.893074
MGDG-O 32:0	3	-0.152995	-1.0709	-0.726136	-1.00353	-1.04452	-0.895977	-1.13853	-0.773109	-0.406974	-1.57947	-1.51779	1.98324	1.86973	0.396096	0.133154	-1.02408	1.5289	0.38523	-0.473663	0.573024	0.310091	0.592783	0.647834	-0.234376	-0.849818	-0.347429	-0.731961	-0.0518428	-0.213256	-0.0669214	-0.749629	-0.324535	-0.30339	-0.517108	-1.1556	-0.817629	-0.948141	-0.568806	2.02368	1.43992	0.989701	0.714062	0.96284	1.36773	2.08559	0.946291	0.73823
MGDG-O 34:0	3	-0.244906	-1.07024	-0.438918	-1.08527	-1.07383	-0.804452	-1.27415	-1.20887	-0.764031	-1.46491	-1.64678	1.59194	1.92825	0.362635	1.78349	-1.36877	2.14806	0.030235	-0.519165	0.521817	-0.861101	0.170605	-0.193691	0.118438	-0.908455	-0.099561	-0.3065	1.04379	-0.127582	0.215077	0.253261	-0.0590709	0.215999	-0.0734471	-1.48462	-0.785498	-0.894566	-0.511748	1.28401	1.1623	0.918746	1.07175	0.639665	0.871828	1.57162	0.559537	0.807088
MGDG-O 34:1	3	-0.464889	-1.28585	-0.952237	-1.43854	-1.46797	-0.914825	-1.05136	-0.62339	-0.338654	-0.802139	-0.514946	1.16192	1.59399	0.1677	0.364051	-1.6655	2.03102	0.74804	0.511292	1.81364	0.396235	1.26417	1.61514	1.41092	-1.50957	-0.700905	-0.805667	0.249784	-0.628356	-0.25544	-0.367991	-0.832768	0.00879558	0.367296	-1.65948	-0.63657	-0.817516	0.667156	0.681059	0.743963	0.400628	0.219386	0.530349	0.254817	1.78443	0.287009	0.461769
MGDG-O 36:0	3	-0.302072	-1.25334	-0.523744	-1.01198	-0.925513	-0.867556	-1.32549	-1.03661	-0.835915	-1.42396	-1.56002	1.27286	1.83647	0.176333	1.49806	-1.20143	2.02877	-0.00432384	-0.849694	0.126015	-0.77336	0.317981	-0.0957115	-0.292548	-0.874017	0.0321523	-0.393386	1.02685	0.100258	0.0875176	0.252541	0.210377	0.0358065	-0.332681	-1.52571	-0.701175	-0.781765	-0.566433	1.49763	1.4126	1.15536	1.0342	0.741083	0.89971	1.7973	0.810872	1.1077
MGDG-O 38:0	3	-0.507131	-0.858449	-0.109045	-1.12274	-0.749058	-0.459921	-1.12966	-0.687134	-0.986466	-1.41862	-1.427	1.60019	2.3149	0.625795	1.57247	-0.930746	2.1558	-0.130917	-1.02038	0.555421	-1.12538	0.190236	0.184469	-0.219392	-0.906274	-0.722126	-0.158612	0.603561	-0.0588332	0.164525	-0.0554565	-0.168464	0.415653	-0.504138	-1.56609	-0.687124	-1.15526	-0.528944	1.19736	0.696116	0.961311	1.32978	0.680628	0.899052	1.89146	0.721218	0.633415
MGDG-O 38:1	3	-0.416085	-1.21389	-1.22305	-1.30069	-1.73173	-1.18657	-1.17092	-0.651267	-0.492616	-1.38309	-0.928384	1.29869	1.22642	-0.444	0.625299	-1.88394	1.54039	0.0448273	0.0529409	0.286743	-0.877808	1.56539	1.18993	1.17639	-0.925573	-0.67076	-0.551932	0.926868	-0.58598	0.233429	-0.10968	-0.194353	0.701347	0.680662	-1.47348	-0.310752	-0.438677	0.77375	0.984708	0.470442	0.811361	0.604195	0.681376	0.866438	1.51324	0.0437703	1.86664
MGDG-O 40:0	3	-0.143511	-0.442133	0.176763	-0.929171	-0.601581	-0.237974	-0.703005	-0.606893	-0.392451	-0.392826	-0.819713	1.4873	1.54277	1.16033	2.1524	-0.647067	2.43313	-0.170051	-0.870579	0.500249	-0.380513	0.592467	0.0246333	-1.07772	-1.26571	-0.49238	-1.05347	0.16811	-0.632708	0.524322	-0.52255	-0.513615	-0.162177	-1.56931	-2.02536	-1.60906	-0.489343	-0.20439	0.0586128	1.10847	0.181117	1.31691	1.52623	1.10778	0.993444	0.853412	1.0468
MGDG-O 40:1	3	-0.430244	-1.32404	-0.489874	-1.03278	-0.945835	-0.616769	-1.37205	-0.519915	-0.88228	-0.972049	-1.43535	1.65211	1.89014	0.512042	2.06265	-1.38686	1.99236	0.00377772	-0.696113	-0.0321341	-0.784302	1.00615	0.00721184	0.503174	-1.44485	0.0300669	-0.71465	0.523263	-0.0711273	-0.111692	0.0258294	-0.14425	-0.0684	-0.564896	-1.1695	-1.08003	-0.523412	0.108051	0.715497	1.22117	0.650567	0.320362	1.13301	1.77518	1.6967	0.695958	0.288141
TG 48:1	3	-0.867171	-0.76552	-0.765945	-0.932702	-0.741184	-1.02395	-0.929681	-1.03578	0.52648	-0.636198	-1.177	3.21362	0.392507	0.962147	-0.67111	0.28295	1.33569	0.968596	0.678573	0.327062	1.71725	1.55251	1.42393	-0.63652	-0.84695	-0.386278	-0.547288	-1.01488	-0.55637	-0.675378	0.0852798	-0.580672	-0.0929339	-0.647465	-0.582113	-0.578648	-0.603009	-0.75932	0.361237	0.1259	-0.558301	0.147304	2.4909	0.138041	1.30727	0.861261	-0.286162
TG 50:1	3	-1.0937	-1.23268	-0.955431	-0.863473	-0.793048	-1.15745	-1.75445	-1.54096	-1.04676	-0.791359	-1.35436	1.33695	1.04519	0.842231	-0.618885	-0.20067	1.03616	0.500981	0.00282836	0.6086	1.9599	1.08249	1.55959	-0.47939	-0.153881	0.126087	-0.135605	-1.66591	-0.284257	-0.726475	0.510112	-0.397961	0.185353	-0.00497587	-0.475924	-0.706537	-0.429357	-0.678198	1.41909	0.566282	-0.238992	1.13677	1.4586	0.860835	1.68475	1.59391	0.264002
TG 52:2	3	-0.922052	-1.41043	-0.988303	-0.902776	-0.884942	-1.26479	-1.34289	-1.14928	1.39978	-0.729359	-1.19585	0.849658	-0.0230916	0.423898	-0.992039	0.154155	0.298868	1.33016	0.323433	0.453493	0.927756	1.67567	1.58164	-0.10775	-0.519604	0.16034	-0.334936	-1.38908	-0.609499	-1.07423	0.828773	-1.07173	0.0155998	-0.122615	-0.398012	-0.846789	-0.464495	-0.740271	1.47584	0.573197	-0.692378	1.06462	1.36001	1.39056	1.6613	1.88271	0.34574
TG 52:4 (2)	3	-1.07728	-1.32313	-1.17475	-0.883731	-1.0416	-1.1866	-1.92375	-1.79276	-1.73389	-0.590413	-0.926932	0.650252	0.415241	0.834546	-0.916095	0.352362	0.302804	0.237312	0.648124	0.47619	1.90816	0.715326	1.26591	-0.274798	-0.176654	0.161775	-0.134192	-1.59603	-0.0708795	-0.721908	0.337047	-0.0343056	0.264905	0.585251	-0.383171	-0.209904	-0.140918	-0.163926	1.2449	0.794941	-0.232883	1.25103	1.72669	2.11857	0.2072	1.71877	0.493186
TG 52:6	3	-0.691357	-0.807139	-0.793468	-0.777762	-0.856481	-0.775624	-0.982162	-1.03656	-0.764429	-0.744028	-0.863957	1.4722	1.14871	1.09936	-0.707185	-0.00695448	2.19587	0.526074	-0.358955	1.32782	3.20875	1.40468	2.48258	-0.596541	-0.411226	-0.243727	-0.676299	-0.74085	-0.632271	-0.546627	-0.532674	-0.547034	-0.466664	-0.224453	-0.522079	-0.493025	-0.52276	-0.423894	0.284939	0.0262245	-0.424975	0.31254	0.79354	0.198992	1.44109	0.630345	-0.382559
TG 54:2	3	0.0649964	0.0682335	-0.0179498	-0.263679	-0.829499	-0.879893	-1.35272	-0.372476	1.73573	0.802328	-1.25048	0.76738	0.492537	-0.602779	-1.20392	0.0734194	-1.00423	0.476568	1.01705	0.279117	-0.349027	0.751379	0.0801086	0.436101	-1.8232	-0.108755	-0.934255	-0.302783	-0.671167	-1.56345	1.46646	-1.15001	-1.22412	-0.288834	-0.992118	-0.618248	0.168811	0.176236	3.4746	-0.131281	0.424931	1.07413	1.56399	0.800852	0.246882	0.860723	0.632316
TG 54:5 (2)	3	-0.983145	-1.4913	-1.18898	-1.00343	-1.14657	-1.12558	-1.73648	-1.70798	-1.36876	-0.812373	-1.19486	0.60234	0.496455	0.656818	-1.06612	1.15071	0.572701	0.241758	0.768109	0.623028	2.06328	0.973938	1.83079	-0.163316	-0.187692	0.110153	-0.183404	-0.940973	-0.261257	-0.766737	0.358957	-0.241327	-0.0273388	0.255704	-0.166872	-0.266358	-0.319586	-0.19405	1.03884	0.568497	-0.48099	1.17363	0.948882	1.97662	0.148946	2.08983	0.37551
TG 54:6 (3)	3	-0.834723	-1.15674	-0.963652	-0.863831	-0.830037	-0.882948	-1.54289	-1.47014	-1.49896	-0.71041	-0.871985	1.07592	0.827648	0.836807	-0.578056	-0.374487	1.33368	0.55437	-1.14385	1.2832	2.753	1.28778	1.948	-0.161578	-0.109157	-0.120894	-0.248729	-1.32574	-0.34645	-0.554448	-0.264526	-0.375241	-0.150269	-0.0995409	-0.428043	-0.470301	-0.385198	-0.470522	0.987912	0.415288	-0.0904672	1.0301	1.56823	0.73739	0.897435	1.50087	0.286168
TG 54:7 (2)	3	-0.884726	-1.04365	-0.872664	-0.978269	-0.791387	-0.947644	-1.14337	-1.02516	-0.720896	-0.838628	-0.865845	1.27892	0.939247	0.80609	-0.605095	0.728691	1.91268	0.615137	-0.201196	1.10568	2.87795	1.26169	2.11872	-0.59202	-0.424862	-0.333207	-0.459848	-0.8438	-0.627752	-0.656337	-0.318016	-0.574355	-0.327997	-0.277034	-0.212911	-0.53457	-0.471944	-0.60793	-0.170482	0.187833	-0.35021	0.440214	0.781349	0.525235	2.60858	0.84572	-0.331939
TG 56:6 (1)	3	-0.804812	-1.20331	-0.91553	-0.895438	-0.985629	-1.07562	-1.42116	-1.21343	-0.391787	-0.898605	-0.97793	1.09664	1.39598	1.27802	-0.729431	1.44828	1.25319	0.182846	0.844167	1.70736	2.06868	1.33264	2.66464	-0.394778	-0.949105	-0.101442	-0.512587	-0.492578	-0.640862	-1.08856	-0.109805	-0.635849	-0.658789	-0.444015	-0.356979	-0.527514	-0.601616	-0.201391	0.793097	0.00372021	-0.482596	0.722713	0.397144	0.957261	0.32047	1.15413	0.090155
TG 56:7	3	-1.00481	-1.35477	-1.09897	-0.98523	-0.955651	-1.04036	-1.70854	-1.67058	-1.66942	-0.781969	-0.926178	1.32713	0.532715	0.247722	-0.661158	0.366614	0.649873	0.0111124	-1.24041	0.840367	1.82639	1.15395	1.38061	-0.189974	0.170234	0.0671949	0.0275596	-1.28207	-0.298351	-0.482121	-0.073232	-0.239571	-0.196328	0.201281	-0.101389	-0.31344	-0.180543	-0.295587	1.03959	0.550985	-0.0887972	1.43086	1.76738	1.10776	1.54674	2.05325	0.540122
TG 58:12	3	-0.309111	-1.17676	-0.986217	-0.72842	-0.865808	-0.801729	-0.875807	-1.40262	-1.0064	-1.1246	-0.854113	0.893204	0.448016	1.14241	-1.22125	0.529411	1.59048	-0.172178	-1.15376	1.03472	2.35881	1.20038	2.95915	-1.44792	0.294289	0.322238	0.0997673	-0.818896	-0.556335	-0.147703	-0.153304	-0.0145629	-0.342624	0.20367	-0.102159	-0.367291	-0.0693317	-0.0540849	-0.24752	-0.612338	-0.483478	0.324063	1.13003	0.357521	2.06644	0.988276	0.153447
TG 58:2	3	-0.033995	-0.275615	0.743708	-0.811705	-0.617749	-0.236901	-0.254769	-0.180213	0.469018	-0.585415	-0.455792	3.81448	0.626119	0.534441	-0.893038	-0.91464	0.626859	0.686094	0.0147115	1.00081	0.372348	1.29585	1.16552	0.0837063	-1.27958	-0.717192	-0.622018	-0.915879	-0.785582	-1.36992	-0.972166	-0.48814	0.137272	-0.351381	-1.7248	-1.16961	-1.04179	-0.610569	-0.241889	-0.168707	-0.2478	0.370986	1.92724	0.919797	1.47252	0.970498	0.734888
TG 58:9	3	-1.25401	-1.30197	-1.25282	-0.989834	-1.1521	-1.46779	-1.54026	-1.59077	-1.46425	-0.981794	-1.18399	1.07498	1.02166	0.843073	-0.309256	2.3004	0.767779	0.46448	0.881569	0.950598	1.87583	0.839296	0.739318	0.441252	0.0735139	-0.161609	-0.421762	-0.554864	-0.580294	-0.709736	-0.0925613	-0.455439	-0.0500739	-0.0979005	-0.56241	-0.362069	-0.65458	-0.590011	0.47058	0.234157	0.443128	1.50772	1.56379	0.479701	0.873631	1.54772	0.387965
TG 60:12	3	-0.958209	-1.33383	-1.20258	-0.819594	-0.876903	-0.915238	-1.49973	-1.67132	-1.57112	-0.800406	-0.916335	0.513581	0.263041	0.228047	-0.691181	1.44881	0.623119	0.384752	-1.53296	0.482888	1.19739	0.696508	1.11587	-0.615035	0.18394	0.184203	0.160106	-1.11066	-0.376097	-0.795328	-0.0433748	0.0955796	0.207798	0.286091	0.0812582	-0.124987	-0.148077	-0.166104	1.07945	0.306165	-0.232149	0.827347	2.04724	0.865753	2.56697	2.24266	0.312654
TG 60:13	3	-1.04467	-1.72763	-0.468251	-0.183419	-0.828292	-1.15003	-1.11299	-1.75696	-1.85743	-0.752782	-1.33524	0.900771	-0.669993	0.530582	-1.31362	2.05148	0.916978	0.476282	-1.24962	0.416236	1.21456	0.699298	0.687233	-0.53461	0.146989	0.868646	0.33973	-0.178643	-0.381679	-0.358588	1.02678	0.812574	0.229018	0.354758	0.979696	-0.0731278	0.0197777	0.464984	-1.25203	-0.511636	-0.1313	0.974092	0.918673	0.365407	2.86371	0.0817052	0.532581
TG-O 48:0	3	-0.907141	-0.795743	-0.845905	-0.794405	-0.723812	-0.817621	-1.29895	-1.45858	-1.64512	-1.3075	-1.61269	1.11425	0.191914	0.956377	0.0382758	0.448121	1.08289	0.430231	-0.0543774	-0.0672139	0.2397	0.136659	0.00280423	-0.551853	-0.0468595	-0.0199371	-0.251747	-0.483348	-0.25995	-0.190224	-0.0948985	-0.157941	-0.306906	-0.606589	-0.666607	-0.57096	-0.723587	-0.7288	2.82181	1.88292	0.856269	1.92193	1.53531	1.08115	0.721744	2.01612	0.510793
TG-O 50:1	3	-1.13245	-1.09316	-1.02584	-0.89704	-1.03867	-1.06855	-1.37948	-1.43732	-1.49543	-1.10051	-1.30971	0.907717	0.387585	0.250175	-0.312714	0.572614	0.460107	0.55494	0.72458	0.410032	0.839991	0.6046	0.863462	0.237165	-0.456664	-0.204581	-0.403376	-0.802987	-0.499504	-0.610874	-0.377414	-0.427017	-0.285323	-0.223964	-0.669554	-0.580972	-0.615228	-0.481312	1.99837	1.22679	0.623888	1.91473	1.42743	1.26347	1.52063	2.51881	0.622555
TG-O 52:1	3	-0.932731	-1.17285	-0.949133	-0.871674	-0.918728	-1.03098	-1.67556	-1.57486	-1.50305	-0.843436	-1.39115	0.154642	-0.325243	0.111839	-0.428759	1.04593	-0.0930147	0.545169	0.455606	-0.215645	-0.273041	0.317117	0.241026	0.459951	-0.0874602	0.194076	-0.144097	-0.55821	-0.304797	-0.677977	-0.100311	-0.204636	0.383428	0.380418	-0.603819	-0.433425	-0.360314	-0.467602	2.56827	1.42793	0.812019	2.35772	1.38151	1.15521	1.07802	2.37737	0.695266
TG-O 52:2	3	-1.05971	-1.09328	-1.0422	-0.766647	-1.0452	-0.93686	-1.40224	-1.27378	-1.38705	-0.892658	-1.19753	0.297681	0.059739	-0.0670051	-0.561921	1.19228	-0.204056	0.103653	0.910246	0.120916	0.305901	0.667641	0.603216	0.433525	-0.656977	-0.107777	-0.382586	-0.397006	-0.701543	-0.441343	-0.302852	-0.562339	-0.198307	-0.109193	-0.607139	-0.587846	-0.426079	-0.226877	2.27889	1.27412	0.54232	2.09684	1.31066	1.24419	1.92024	2.58831	0.687608
TG-O 52:4	3	-1.08336	-1.16126	-0.952434	-0.996038	-0.858353	-0.743199	-1.02325	-1.18195	-1.33727	-0.890826	-0.729029	-2.41443	0.439237	0.646148	-0.498102	1.47002	0.754116	1.55939	1.32194	0.799581	0.44294	0.513991	1.05246	0.541861	-0.394662	-0.32061	-0.611736	-0.868757	-0.43064	-0.405244	-0.243876	-0.509159	-0.287573	-0.100242	-0.256681	-0.669067	-0.680111	-0.41418	2.01792	0.832911	0.343848	1.0451	0.998907	1.29139	1.02228	2.27349	0.694501
TG-O 54:1	3	-0.725488	-1.13673	-0.827494	-0.955297	-1.25721	-0.796858	-1.96564	-1.52603	-1.45831	-1.00928	-1.48578	0.579845	0.0939998	0.330341	-0.693667	0.305811	0.0590083	0.390154	0.57198	0.418631	-0.335392	-0.0139372	0.038479	0.324571	-0.291105	0.153632	-0.35545	0.0610881	-0.0329319	-0.405584	0.363122	-0.266523	-0.457876	0.293298	-0.269285	-0.690832	-0.629455	0.0792495	2.22535	1.48314	1.04499	2.67289	1.08954	0.541257	1.71377	2.23328	0.518749
TG-O 54:2	3	-0.878656	-1.48015	-0.932049	-1.07222	-0.711999	-1.35667	-1.76606	-0.852593	-0.788525	-1.13021	-1.34893	1.0168	-0.508034	-0.217623	-0.644558	0.449021	0.284094	0.609433	1.11694	-0.0301346	0.117056	0.122727	0.304965	0.330025	-0.555131	-0.465468	-0.210015	0.114871	-0.627969	-0.665129	0.422635	-0.479291	-0.402442	0.201553	-0.571111	-0.514335	-0.372743	0.49605	2.67094	0.704936	0.401517	1.34638	1.01499	2.06823	2.0439	2.19585	0.549138
TG-O 54:5	3	-0.966014	-1.1194	-0.786691	-0.873686	-2.29268	-0.910376	-1.05037	-0.984149	-1.45599	-0.870551	-1.15429	1.23969	0.925401	0.856449	-0.482959	1.7626	1.20331	0.525189	1.03279	1.18136	1.74556	0.570796	1.23054	0.188189	-0.760834	-0.354947	-0.50395	-0.696037	-0.657547	-0.611342	-0.591559	-0.50703	-0.302837	-0.305635	-0.661359	-0.559536	-0.571858	-0.406331	1.35314	0.631994	-0.259698	0.988531	0.665865	1.32806	1.17259	1.80679	0.288808
TG-O 56:2	3	-0.79498	-1.21367	-0.906401	-1.44886	-1.01059	-1.08845	-1.15721	-1.31073	1.64264	-0.343408	-0.340648	0.237832	-0.378557	0.067833	-0.483911	-0.780607	1.67384	1.78505	0.509386	3.52555	0.36076	1.23225	0.578086	0.0950599	-0.627748	-0.150761	-0.268672	-0.581225	-0.461922	-0.860971	1.85474	-0.842747	-0.300045	0.586249	-0.224079	-1.08756	-0.12979	-0.627192	1.21986	-0.113365	-0.0896431	0.654989	-0.104751	0.00312193	0.562469	0.83358	0.305192
LPC 20:4	4	-0.303416	-0.637635	-0.505584	0.12395	0.170585	0.388798	0.599651	0.471386	0.118309	0.370084	0.117576	-0.841597	-0.12966	-0.652742	-1.01068	-1.1456	-1.20549	-0.499329	-0.395181	-0.273891	-0.18068	-0.92017	0.054994	-0.269342	1.46031	1.30271	0.392622	5.17215	-0.282421	-0.239685	0.319744	0.195003	0.611794	0.509751	0.664598	0.832029	0.655967	0.377826	-0.998625	-0.626816	-0.111718	-0.849822	-0.192231	-1.02716	-1.08962	-0.124902	-0.395854
LPC 22:6	4	-0.672088	-0.559186	-0.239398	0.0250249	-0.148384	-0.0632286	0.615503	0.541631	-0.360981	-0.150168	-0.192093	-0.738741	-0.0373299	-0.456231	-0.854949	-0.554125	-1.00644	-0.993506	-1.09776	-0.567763	-0.612213	-0.652598	-0.476727	-0.378678	1.13052	0.211111	0.707502	5.6486	0.0353464	0.822947	0.331433	0.575371	0.403896	0.454059	0.520448	0.484606	0.210061	0.286848	0.207417	-0.270767	-0.438702	-0.353619	0.350874	-0.537966	-1.02367	0.086578	-0.212474
LPC 34:0	4	0.253603	1.35892	0.241681	1.03806	0.883103	0.555578	-0.207547	-0.393732	-0.606178	0.275211	0.156754	-0.581896	-0.368823	-0.130898	0.401197	0.0756623	-1.01818	-0.97165	-1.18114	-1.46318	-2.12173	-1.34771	-1.62003	-1.03948	1.30276	1.38865	1.94698	0.492241	1.49046	0.748669	1.63734	1.521	1.41665	-0.139732	0.997383	0.30565	0.391966	-0.0605687	-0.268381	-0.418789	0.0487515	0.218637	-1.31546	-0.873659	-1.56241	-0.755439	-0.700308
LPC 40:4	4	-0.70477	-0.802034	0.714928	0.958275	0.711533	0.591591	-0.188039	0.520532	-0.880942	-0.0629398	0.0286201	-1.66237	-1.86514	-0.938851	0.171079	1.60494	-0.382928	1.56849	0.458919	-0.0108391	-0.408515	-1.47874	-0.0671352	0.251791	0.512136	0.622162	0.590214	0.0243295	0.483289	-1.6944	1.71136	0.330739	2.34935	-0.257697	0.536985	0.660475	1.97866	-0.175209	-0.506105	-1.80844	-0.242484	-0.598199	-0.889019	-0.185689	-2.00459	-0.12998	0.56468
LPE 20:4	4	-1.47718	-0.358921	-1.08317	0.321098	-0.836417	0.348554	0.248197	0.360156	-0.810551	-0.752571	-0.0118602	-0.653733	0.293723	-0.36676	-1.14448	-1.36877	-0.956268	-1.34284	-0.961165	0.241507	-0.342333	-0.35417	-0.312258	0.308411	1.78188	1.13508	0.83313	4.36983	-0.25269	0.559572	0.588576	0.226646	0.669344	0.926288	-0.00891661	0.889331	-0.0452306	1.00251	0.544288	-0.755552	-0.184193	-0.443307	1.07998	-0.634611	-1.18667	-0.0422295	-0.0412749
LPE 22:4	4	-0.974828	-1.0866	-0.434574	1.73564	0.160806	-0.0145723	-0.2248	0.844475	0.801005	1.59995	-0.0134702	-1.81226	0.149448	-0.230211	-0.191244	-0.0113056	-1.41629	-1.09549	-1.22468	0.133614	0.722503	-0.723916	-1.5621	1.64728	0.467046	0.544668	2.6936	2.04402	-0.79747	-0.206352	-0.18047	0.0896381	-0.117566	0.886074	0.687131	1.03034	0.189946	0.870117	-0.853657	0.377796	-0.977631	-1.85987	-0.257086	0.304788	-0.775632	-0.273169	-0.664623
LPE 22:6	4	-0.954352	-0.748575	-0.534199	0.700229	0.157233	-0.0880605	0.527749	0.330746	-0.0201155	-0.0822503	-0.0540847	-1.27504	0.110026	-0.50162	-1.08266	-0.387815	-1.37196	-1.42251	-0.0818832	-0.222602	-1.45127	-0.78271	-0.945064	-0.183986	1.73796	0.496832	0.865101	4.44761	0.201299	0.703658	0.525134	0.990823	0.406306	0.387887	0.427581	0.843346	0.976303	0.0310259	-0.192401	-0.983732	0.342091	-0.250649	1.11168	-0.914377	-1.12857	-0.350186	-0.309946
LPE 32:0	4	0.355424	0.522227	1.1752	0.802675	0.560687	0.376665	0.293295	-0.598981	-0.139302	-0.0708061	-0.131924	-0.593943	-0.348073	-0.215758	0.095274	1.12297	-0.742147	0.517251	-0.309426	-1.89639	0.275731	-1.04387	-2.12447	-1.25719	1.54699	0.479059	0.641193	1.80102	1.33467	0.388141	1.16658	1.40031	0.761693	0.649336	0.631492	0.662429	0.507327	0.526609	-0.356289	-0.402198	-0.795086	-0.307005	-1.19974	-1.30994	-2.89339	-0.259086	-1.59923
LPE 34:0	4	0.702884	0.911866	1.10262	0.816103	0.906421	0.272021	0.172873	-0.499542	-0.0531349	0.172224	-0.810505	-0.587078	-0.409697	-0.763064	0.300737	-0.324264	-0.413175	-0.906624	-1.35297	-1.63685	-1.35616	-1.45668	-1.20455	-1.20291	1.17676	1.42837	1.30627	1.1188	1.87139	0.342651	1.53736	1.06727	1.36583	1.26503	0.790078	0.434329	0.379313	0.738466	-0.253915	-0.369985	-0.27714	-0.154699	-1.34896	-0.988918	-2.0259	-0.821291	-0.961656
LPE 38:4	4	-0.899494	-0.403444	-0.329371	-0.0999607	-0.704085	-0.0919123	-1.36986	-0.369509	-1.54304	0.284764	-0.319599	-1.3331	-1.76995	-0.667857	1.44362	0.645491	-0.796416	-0.0127227	1.17669	-0.767571	0.226727	-0.546178	-0.572932	3.57725	1.14419	1.35239	0.503312	0.939825	0.483445	-0.181478	1.0697	0.855759	0.93623	1.1656	0.0104557	0.469818	0.854677	0.936681	-0.379353	-0.642636	-0.708553	-0.040524	-0.859064	-0.129126	-1.79416	-0.590664	-0.154067
LPE 40:4	4	-0.0324055	0.313326	0.733918	1.25945	0.0793783	0.918693	-0.0386302	0.221546	-0.60308	1.24952	0.60657	-1.21027	-1.44761	-0.600127	0.14493	-0.229371	-1.19842	-0.52775	-0.180123	-1.05196	-0.979347	-0.873667	-1.07533	1.42712	1.50007	0.995481	0.886036	0.81063	1.14281	-0.240478	1.02883	0.865175	1.21806	0.987538	0.92934	0.898117	1.27875	1.30212	-1.04515	-1.23822	-0.771355	-0.624281	-1.3891	-1.13726	-2.01006	-1.17196	-1.12145
LPE-N 36:4	4	0.388199	0.555291	1.45638	1.62307	1.61141	0.805619	-0.0315318	0.506352	0.93453	-1.18113	1.92471	0.303279	-0.0976769	-1.15313	-0.0423212	-1.22479	-2.4065	-1.28695	0.411027	-0.130929	-1.20375	-0.663148	-1.05663	-0.914939	0.926403	0.925132	-0.392207	-0.593526	0.334946	-0.538589	-0.310316	0.633638	0.472991	1.87636	-0.271379	0.107252	-0.244035	1.12336	-0.394412	0.507509	-1.81586	-0.272475	0.666012	-0.314494	0.907866	-1.7049	-0.755723
LPE-N 38:1	4	-1.35687	-0.942787	-0.552094	-0.990945	0.450848	0.44637	-0.552647	0.257349	-1.37005	1.41404	-0.00274578	-0.236943	1.30344	-1.94771	-0.740181	-0.788026	-0.630418	-0.935487	0.448438	-0.349901	-0.701119	0.560006	0.87751	-0.220246	-0.564223	-0.157335	0.170383	-0.662384	0.525404	-0.832364	-1.15146	-0.026516	1.53701	1.43522	0.319157	2.07643	2.23426	-0.239497	-0.0403642	-0.617629	0.0643286	-1.15917	-0.423435	1.56738	1.29928	-0.742893	1.94859
LPE-N 38:2	4	-3.02921	0.633812	0.537928	0.401748	0.542056	0.713241	0.700007	-0.139068	0.902072	0.772885	0.682271	-0.877546	-0.0473999	-0.390738	-0.981468	0.045399	-3.02949	0.513974	1.4224	0.695505	-0.382267	-0.0285102	0.297579	0.423659	-0.265819	-0.508568	0.312521	0.319542	0.314639	-0.711606	-3.0293	0.0202301	0.720819	1.76941	-0.23336	0.910458	0.545471	0.427499	-0.257446	-0.764674	-0.155404	-0.612935	0.304898	-0.328611	-0.288758	-0.217189	1.34935
LPE-N 38:7	4	-0.06269	-0.89776	-0.174268	-0.330021	-0.0204171	0.507273	0.471377	-0.0231431	-0.309864	0.139185	1.10975	-0.719195	-1.49865	0.807624	0.057334	0.504105	-3.52042	1.18874	0.930531	-0.790845	0.675298	-0.366742	0.360466	0.307569	0.88072	0.401564	-0.487457	-0.792799	0.722769	0.889744	0.450595	0.0301051	-0.0248862	0.422141	0.00877178	-0.404335	0.415647	0.662049	-1.04225	1.24926	0.00391255	-0.0830054	-0.280872	0.0481726	2.00722	-3.5199	0.0975944
PC 31:0 (1)	4	-0.348249	-0.38909	0.00386272	0.480822	0.194888	0.179774	-0.428645	-0.450288	-0.738123	-0.403652	-0.766482	-0.395958	-0.73528	-0.413615	0.241093	0.174039	-0.0493581	0.289655	-1.00876	-1.25203	-0.840635	-0.897127	-1.19772	-0.934378	0.491709	0.309105	0.141383	0.310536	0.828954	0.51845	0.694621	1.04122	0.105438	-0.589077	5.62736	0.0154225	-0.092422	-0.488997	0.155796	0.458883	0.0854567	0.258853	-0.0614379	0.52119	-0.602176	0.1998	-0.244801
PC 31:0 (2)	4	-0.463694	0.558857	0.0448349	0.865167	0.252111	0.260746	0.15596	0.174717	-0.362448	-0.817654	-0.148737	-0.387878	-0.614151	-0.190342	-0.0264874	0.987274	-0.00522713	1.16588	-0.917762	-1.27285	0.130735	-1.06359	-1.07919	-2.38152	0.648093	-0.252946	0.350955	-0.113718	0.0938394	1.25156	0.314113	0.205972	0.161496	-0.596146	4.91339	0.0243299	-0.329806	-0.908173	0.339205	0.589863	-0.0476552	0.0996775	-0.0943757	-0.266778	-1.17424	0.528013	-0.601415
PC 32:0 (1)	4	0.198242	0.256728	0.45559	0.283014	0.683424	0.38897	0.0532204	-0.112797	0.0395405	-0.428692	-0.0413992	-0.356387	-0.855761	-0.766371	0.442075	-0.074838	-0.521501	-0.714826	-0.813786	-1.95326	-1.23376	-1.69049	-2.15766	-1.54956	2.17528	1.14918	0.856587	0.681791	1.1025	1.43214	2.34043	0.662299	2.12127	-0.124493	0.480362	0.952619	0.513276	0.0564424	0.0636415	0.110321	-0.194499	-0.00078905	-0.726213	-0.71479	-1.62113	-0.354666	-0.491272
PC 32:0 (2)	4	0.274575	1.35952	0.44466	0.789747	1.03663	0.573202	0.274795	0.400147	-0.551754	0.248285	-0.336123	-0.317493	-0.825157	-0.614784	-0.0335632	0.851745	-1.44155	-1.43404	-1.2876	-2.09785	-1.42703	-1.81227	-2.34676	-1.20882	1.24253	0.853565	0.932695	0.459094	1.15617	1.33545	1.01447	1.21088	0.996421	0.110711	0.620615	0.810532	0.936058	-0.0819436	0.364008	0.278988	0.190926	0.46033	-0.662817	-0.726155	-1.83688	0.070432	-0.254572
PC 33:0 (1)	4	-0.122349	0.605461	0.201517	0.767731	0.378746	1.28134	-0.616298	-0.374951	-0.364777	0.720927	0.0587219	-0.844975	-0.790349	-0.859147	-0.0266602	0.510638	-0.85838	-0.317721	-1.22855	-1.64817	-1.49368	-0.7583	-1.63769	-1.16522	0.69383	0.547722	1.24217	0.667612	1.22266	0.452523	0.627797	1.90336	0.441765	-0.393023	3.77369	0.212876	0.953223	0.11277	-0.500374	-0.216241	-0.207093	-0.287743	-0.928147	-0.317029	-1.42557	0.401525	-0.396173
PC 33:0 (2)	4	0.29604	0.984344	0.676535	1.50752	0.434939	0.580234	0.723262	0.259415	0.093116	-0.234103	-0.959479	-0.205094	-0.691522	-0.693314	0.201797	0.748172	-0.608509	-0.670893	-0.777754	-1.49157	-1.35462	-1.23161	-1.299	-1.55292	1.25684	0.895909	0.700005	0.867259	0.866387	0.5158	1.0771	0.542189	0.252955	0.499552	3.76614	-0.0563402	-0.156222	-0.394159	0.115967	0.238242	-0.303306	0.0217139	-0.585307	-1.0574	-1.52942	-0.912476	-1.35642
PC 34:0	4	0.596654	1.36046	0.676445	0.801889	0.942685	0.718282	0.409098	0.448954	-0.710646	-0.153711	-0.469885	-0.598067	-0.979096	-0.101104	0.608327	0.972216	-1.44819	-1.15323	-1.49586	-1.92693	-1.78708	-1.67654	-2.05958	-1.305	1.16708	0.68088	1.12198	0.71214	1.43087	1.27283	0.832711	0.975446	0.610615	-0.200526	0.812028	0.424217	0.426797	-0.533203	0.606726	0.559212	0.21691	0.687688	-0.578459	-0.772711	-1.76948	0.177728	-0.531589
PC 34:1 (2)	4	-0.688186	1.33256	-0.0108467	-1.10243	-1.65821	-0.17203	1.00112	-0.614017	-1.15753	0.790456	0.884757	-0.728287	-0.96598	0.612925	-1.16499	-0.113127	-3.33602	-0.439337	-1.22346	-0.0988308	0.399837	-0.179154	-0.329981	0.553259	1.3553	-0.744917	-0.575286	-0.302241	-1.12684	0.562829	-0.264185	-0.616771	0.239632	0.628258	1.45904	0.810348	0.586431	1.06809	0.0246654	1.28043	-0.0952292	0.5348	-0.885815	1.14826	0.486677	2.16544	0.668571
PC 35:0	4	-0.226538	0.621298	-0.14536	1.0497	0.544989	1.49038	-0.571522	-0.0638959	0.25786	-0.110861	-0.0811887	-0.241666	-0.296031	-0.9012	0.348755	0.972225	-0.715151	-0.629535	-1.16178	-0.942756	-1.71403	-0.516003	-1.33316	-0.722872	0.748202	0.612552	-0.151055	0.392573	0.786478	0.128	0.841657	1.15893	0.857535	-0.104729	4.51559	-0.0776406	0.616507	-0.487986	-0.643396	-1.23351	0.541808	-0.119661	-0.332634	-0.344095	-1.22819	-0.290887	-1.0977
PC 35:1	4	-0.660243	-0.973499	-0.059313	-0.513213	-0.644171	0.595942	-0.423693	-0.435039	0.375468	0.558015	0.109828	-0.368615	0.778651	-0.499718	-1.57831	-2.52959	-0.588169	-0.9831	-0.79694	0.949461	-1.17786	0.929699	0.456884	-0.550414	-0.292671	0.0224745	0.141198	-0.0523481	0.26878	-0.388984	0.117457	1.122	0.443647	0.511267	4.49971	-0.336959	0.0622642	0.485183	-0.933836	-0.545743	0.152112	-0.333773	1.05415	0.646267	1.26252	-0.215516	0.338749
PC 35:4	4	-0.509888	-0.307297	-0.0483032	0.286169	0.00286134	0.421076	0.444919	0.621585	-0.307021	-0.138689	0.346428	-1.18791	-0.616869	-0.716441	-1.10186	0.168932	0.589829	1.03208	-1.36786	-0.801778	1.42467	-0.157736	0.167014	-0.769549	0.439337	-0.471056	-0.324988	-0.369196	0.308132	0.127031	0.0771493	0.339546	-0.124474	-0.514285	5.45691	0.135693	0.394087	0.40271	-0.792645	-0.711476	-0.525056	-1.00521	-0.524203	0.614464	-0.127623	-0.0855877	-0.193613
PC 36:0	4	0.714479	0.494189	1.08445	0.615207	0.478786	0.67826	-0.454356	-0.147365	-0.195159	-0.672257	-1.32451	0.124579	0.00393991	-0.204837	1.79989	0.783286	1.02936	-0.682738	-0.744673	-1.69382	-2.33046	-1.2317	-1.96621	-0.69323	0.587612	1.13462	1.0604	1.89891	1.59622	0.810682	1.28055	1.45734	0.976504	-0.0210739	-0.180483	-0.267132	-0.196628	-0.689789	-0.274701	-0.38222	0.57362	0.0460093	-0.988015	-0.904251	-1.24554	-1.04571	-0.692027
PC 36:1 (1)	4	-0.249158	-1.12958	-0.344562	-0.442543	-0.650566	0.156115	-0.403355	0.245705	0.392393	0.640727	-0.059833	-0.271729	0.716089	-1.55571	-0.840654	-2.42119	-1.94542	-1.84892	-0.394441	0.0935584	-1.96411	-1.47378	-0.76926	0.450627	-0.366291	1.76063	0.317962	1.96481	0.646509	0.155103	1.21449	1.06956	0.911031	1.32163	0.0683236	0.280342	-0.219742	0.731923	0.0474603	0.195491	1.48766	0.31611	0.935297	0.77422	-0.787588	0.0665607	1.1781
PC 36:2 (3)	4	-0.777086	-0.229589	-0.297694	1.18946	0.619515	0.900805	1.24517	0.167883	-0.785572	0.0403561	0.274754	-1.335	-1.03488	-0.669412	-1.32172	2.90999	0.162682	2.75325	-0.205793	-0.69416	-0.0727647	-0.411447	-0.617817	0.111792	0.973941	1.22617	0.452078	-0.799755	1.13811	-0.358853	0.535148	0.322366	1.0728	0.660211	-1.51913	0.865844	0.876928	0.272145	-0.479291	-0.469709	-0.663449	-0.424027	-0.849915	-1.08774	-1.36633	-0.963385	-1.33686
PC 36:4	4	-0.0191607	1.88358	-0.0977467	0.342326	0.441629	0.61071	1.13675	1.14964	-0.0979268	0.569152	1.05647	-1.69023	-1.37918	-0.845865	-1.68022	-1.40075	-1.99163	0.127751	-2.68466	-0.447889	1.72634	-1.31973	-0.847443	0.172682	0.955709	-0.10066	1.02834	-0.686466	0.153862	0.528037	0.147986	0.324286	0.669291	0.651971	0.595589	1.60009	1.25043	0.593527	-0.39285	-0.243532	-0.540174	-0.686804	-0.106313	0.323471	-0.802119	-0.343101	0.364808
PC 36:5 (1)	4	-0.0735589	-0.167017	-0.45813	0.0136827	0.667372	0.76513	0.666546	1.11227	-0.604277	0.526977	0.301644	-1.3116	-1.53275	-1.22552	-0.160035	0.895027	-0.563133	-0.401329	0.508527	-1.25422	0.00706158	-1.19778	-0.667777	0.316767	1.50464	1.03121	0.443351	0.765687	0.681761	1.38773	0.968125	0.869662	0.977587	0.820566	1.68431	1.38299	1.19374	0.49849	-2.29658	-0.455807	-1.58069	-1.01799	-1.5297	-0.285457	-0.612151	-0.986224	-1.60914
PC 36:5 (2)	4	-0.149214	-1.12938	-0.142938	-0.192343	0.768905	0.854678	1.2349	1.47593	0.118077	-0.274567	0.0775199	-0.911789	-1.2707	-1.76189	-0.409244	0.207894	-0.665564	-0.406758	1.24435	-1.0371	-0.273789	-0.735957	-0.495525	0.0452102	1.56229	0.896199	0.829393	1.01909	-0.152064	2.63812	0.220292	0.155806	0.995377	0.612211	1.75817	1.12441	0.630573	0.0410704	-2.23331	-0.379526	-0.511419	-1.0768	-0.726517	-0.942634	0.00100785	-1.52419	-1.10826
PC 37:1	4	0.373439	0.49255	0.212467	-2.43992	0.387945	0.605139	0.125846	0.569727	0.512668	0.219816	0.357651	0.174311	-2.43993	0.139632	0.78878	-1.08484	0.533117	-2.43994	0.664564	-2.43992	-0.325622	-2.43998	0.152593	0.599494	0.271724	0.484716	0.462948	0.690791	0.443973	0.119573	-2.43993	0.662197	0.656166	0.685826	1.19265	0.592186	0.177597	0.239153	0.0952506	-0.175307	0.452558	0.473414	0.237105	0.417492	0.407602	0.0999141	0.452813
PC 37:4	4	0.087102	0.308785	0.153658	0.533551	0.454687	0.871023	-0.163643	0.467675	-0.0619263	0.15453	0.608635	-1.07908	-0.716418	-1.1495	-1.38286	-1.57531	-1.29693	-0.749276	-1.92724	-0.422528	-0.503328	-0.857372	-0.344011	-0.544127	0.801666	0.549689	0.60871	-0.122053	0.57253	-0.0538638	0.625766	0.978049	0.65838	0.797499	4.68185	0.395509	0.594854	0.471239	-0.627175	-0.639151	-0.368502	-0.84278	0.184851	0.371999	-0.374436	-0.482418	0.351684
PC 37:5	4	-0.058305	0.204021	0.794145	0.544712	1.42623	1.26977	-0.838055	0.0671138	-0.393126	-0.133358	0.792436	-0.491105	-0.559491	-1.09757	-0.888613	-0.553396	-1.02934	-0.434627	-1.74269	-0.73353	-1.59942	-0.239567	-0.643764	-0.297552	1.79981	0.50247	1.62384	0.22087	1.60279	0.0695681	0.768159	1.20444	0.0811103	0.527673	3.3023	0.695824	0.40974	0.256752	-1.35338	-0.885914	-0.605741	-0.00954942	-0.646204	-0.131558	-1.41515	-0.68667	-0.69611
PC 37:6	4	-0.44018	-0.467708	0.23727	0.39203	-0.392546	-0.0947662	-0.40573	-0.328312	-0.555505	0.576983	0.00644373	-1.0763	-1.30009	-0.948301	-1.15453	0.907166	-0.102274	0.425893	-0.434632	-0.641421	0.439832	-0.123497	-0.483946	-1.35938	0.17659	0.664924	0.290335	-0.564627	1.14335	0.16206	0.380715	1.02778	0.284853	0.252488	5.01227	-0.0353185	0.737906	0.771958	-0.96291	-0.828313	-0.498004	-0.589857	0.714986	0.422784	-1.5913	0.184572	0.166256
PC 38:4 (1)	4	-0.0510096	1.10175	0.829086	0.929947	-0.546722	1.72546	0.293324	1.07454	-0.187415	-0.559655	1.1872	-1.70722	-0.729126	-1.21707	-1.04596	-1.42959	-2.36316	-2.2407	-1.8592	-0.55603	-1.14818	-0.756258	-1.24593	0.570357	1.13623	0.831414	0.400932	0.151456	1.17886	0.16206	1.37405	0.791452	1.01387	0.579811	0.342527	0.693279	0.94834	0.623437	0.0354492	-0.115309	0.350625	-0.296613	-0.313747	0.408849	-0.772995	-0.138665	0.546249
PC 38:4 (2)	4	-0.216957	0.405139	0.0753975	0.603405	-0.428961	0.234074	0.505651	0.992955	0.00129074	0.535489	1.94843	-1.75801	-1.81014	-1.10315	0.524068	2.93826	-1.55099	0.389144	1.74004	-0.466172	1.74739	-0.414975	-0.33347	1.10716	0.894482	-0.482298	-0.510376	0.141797	-0.841211	-0.237813	0.0561396	-0.407298	0.0489038	0.533732	0.424139	0.50447	0.414216	1.02527	-1.47212	-1.26598	-0.870832	-0.735696	-1.08508	0.3681	-1.47929	-0.333432	-0.35489
PC 38:4 (3)	4	0.631489	1.64885	0.82153	0.467954	0.0991598	0.860528	0.656905	1.13692	0.371742	0.597557	0.830641	-1.15105	-0.896008	-1.59527	-1.56025	-2.12752	-2.82004	-0.548243	-1.74827	-0.922971	0.955139	-1.21013	-0.824929	1.24844	0.822587	0.000826855	0.262701	-0.77444	-0.115541	-0.0617498	-0.0519186	-0.0869694	0.618519	1.28565	0.848453	0.899692	1.38309	0.486701	-0.801101	-0.339729	0.428343	-1.03871	0.399962	0.657507	-0.237013	0.100251	0.390714
PC 38:5 (2)	4	0.201627	1.3518	0.188221	0.568401	0.503455	0.587525	1.2159	1.18087	-0.220368	0.399182	1.69875	-1.11081	-1.03715	-1.12732	-1.28433	-2.28271	-2.90571	-0.990078	-2.26389	-0.515193	0.0597953	-1.19431	-0.623289	1.14941	1.03789	0.412217	0.592577	-0.338456	-0.0017172	0.614273	0.473372	0.188626	0.649247	0.57818	0.788655	1.30884	1.1333	0.925122	-0.542607	-0.155698	-0.56552	-0.600678	-0.152251	-0.127678	-0.224107	0.0870667	0.369558
PC 38:6 (1)	4	-0.863777	-0.642897	-0.106815	0.437747	0.215349	0.262083	0.0526471	0.341206	-1.05226	0.0559192	1.40463	-1.57685	-0.943937	-0.812296	-0.845003	-0.451874	-1.80549	-0.729781	-1.97511	-1.0076	-1.61842	-0.230634	-1.08577	-1.26639	1.4838	0.585907	1.02885	0.105602	0.623755	0.685364	1.76032	0.503424	0.386879	0.580012	0.417956	0.620968	0.744674	0.332641	1.0954	0.156522	0.268909	-0.953514	1.07097	0.391545	-1.13621	0.804792	2.68675
PC 38:6 (2)	4	-0.314686	-0.360866	0.0495436	0.193504	0.169648	0.785049	0.682117	0.121395	0.0036515	0.666087	1.08554	-0.926149	-0.859312	-1.16124	-1.44293	-1.64825	-1.66626	-1.6913	-2.94138	-0.682944	-1.28381	-0.491209	-1.1059	-0.0680561	1.21991	0.545586	1.50135	-0.349066	1.0295	0.428287	0.619984	0.882972	0.703556	0.682553	1.50935	0.962706	1.64515	1.26286	-0.182611	-0.462293	0.411189	-0.255086	0.81111	-0.869805	-0.126274	0.456935	0.459877
PC 39:4	4	0.733743	-0.352217	0.122478	-0.0807607	-0.544289	0.326461	-0.898073	-0.745935	0.326111	0.132556	0.379999	-1.28199	-0.679474	-0.889016	-1.97605	-2.39313	-1.25535	-0.751721	-1.0993	0.288576	-0.0772444	0.573624	0.8623	-1.24347	0.407781	1.18438	0.140502	-0.123228	0.205109	0.132282	0.982661	0.559769	0.708446	2.01788	0.930114	0.816669	0.966924	1.42011	-1.56321	-0.671035	0.66709	-1.33606	0.143815	1.77674	1.81051	-0.999514	0.344449
PC 39:5	4	0.528641	0.802404	-0.212845	0.206174	0.191172	0.802088	-0.614731	0.287271	-0.080159	-0.55167	0.65348	-1.38063	-0.345894	-0.683387	-1.18979	-1.70514	-1.654	-0.997027	-1.13637	-0.220811	-1.03898	-0.823569	-0.750036	1.85533	0.838463	-0.0252533	0.591767	-0.920471	0.673997	0.148085	1.04724	1.03462	0.287154	0.748851	3.89956	-0.457991	0.677659	0.55463	-0.635039	-0.771087	-0.495182	-0.614344	0.178893	1.52599	0.000737336	-0.319857	0.0900642
PC 39:6 (1)	4	-0.502536	-0.914205	-0.125888	0.231291	0.122569	0.565998	-0.33842	-0.447493	-0.391707	0.0538324	0.81063	-0.563368	-0.00312038	0.137044	-0.85485	-0.670704	-0.812266	-0.690258	-1.58672	-0.25523	-1.21046	0.120584	-0.704731	-1.06759	0.153337	-0.115899	-0.12533	-0.591403	0.369828	-0.162334	0.0346943	1.02892	0.630375	-0.000831802	5.55338	-0.256911	0.314657	0.30938	-0.173878	-0.336419	-0.00717995	0.0856482	0.5675	0.229339	0.113932	0.368022	1.10877
PC 39:6 (2)	4	-0.87646	0.0762536	-0.0304711	0.678051	0.279001	-0.146773	0.774648	-0.525109	0.7037	0.948759	1.41296	-1.06855	-0.280065	-0.344531	-0.824825	1.41066	-1.18415	-0.665735	-0.168861	-2.05947	-0.752216	-0.422645	-1.96508	0.569766	-0.377425	-0.365996	2.31494	-0.691393	-0.167854	0.863941	-0.19104	-0.355817	0.902657	-0.0500716	3.59146	-0.570513	-0.0138192	-0.215068	-0.377863	-0.356688	-0.670977	0.126798	0.269689	-0.552802	-0.827395	1.22377	0.952598
PC 39:7	4	-0.798447	0.336611	0.359108	0.698517	-0.0783289	1.29349	-0.40846	-0.449655	0.555942	0.151484	1.12828	-1.39952	-0.36847	-0.805879	-0.993114	0.274566	-1.58949	-1.09138	-0.267407	0.457829	-2.3076	-0.749537	-0.857632	0.113831	0.426543	-0.237745	0.70026	0.172077	1.05804	0.14998	-0.422708	0.457981	0.851606	0.276165	4.20121	0.101706	0.6116	0.324444	-1.07881	-0.193596	-0.556097	0.0274825	0.599928	-0.398183	-1.43268	1.10655	0.0495335
PC 40:4 (2)	4	0.109877	0.855291	-0.240427	-0.489514	-0.753078	0.730337	0.0487433	1.11569	-0.526729	0.675118	2.286	-1.55563	-1.03576	-0.893493	-0.391487	1.17379	-2.76956	-0.411137	0.808958	-1.39356	-0.177902	-0.426111	-1.21188	1.93216	0.0277109	-0.22433	0.0774484	-0.667166	0.506846	0.134543	-0.631017	0.409506	1.22823	0.366696	0.884515	1.30429	0.676546	0.577423	0.547777	-1.77983	-1.47032	-0.176201	0.259538	1.2319	-0.462391	-0.921506	0.640093
PC 40:8	4	-0.632589	-0.840916	-0.56237	-0.100288	0.03716	0.535101	0.272959	0.661959	-0.934312	0.138736	1.0681	-0.503504	-0.525107	-2.21307	-2.33748	0.503049	-2.29735	-1.59865	1.02067	-0.743282	0.0855939	-1.36378	-0.897583	-1.19274	0.682976	0.0727655	1.0864	0.0603839	0.415582	-0.149346	0.572687	1.42319	0.668755	0.272364	0.836785	0.85196	1.18663	0.42267	-1.524	-0.29533	1.56967	0.38214	1.0072	-0.129976	1.31767	1.08381	0.604693
PC 42:4	4	-0.324041	0.0194481	0.415936	0.627914	-0.0334766	1.08901	-0.68063	1.04418	-0.819718	0.255185	0.380151	-1.49075	-1.19531	-1.46107	0.66984	1.24378	-2.44908	-0.47429	0.176243	-1.05064	-1.55035	-1.31476	-1.43777	3.05579	0.858621	0.784252	0.531692	0.507847	0.246833	-0.140705	0.987357	0.899323	0.752867	0.783834	0.491859	0.894949	0.179324	0.235901	-0.751589	-0.788136	0.0695474	-0.233227	-0.299658	0.546986	-1.46031	-0.661831	0.868678
PC 42:5	4	0.0938405	-0.376317	1.15179	0.401661	-0.434356	0.0398321	-0.658559	0.756695	1.29208	0.597465	1.85967	-0.907019	-0.785236	-0.923114	0.282111	-0.854795	-0.0545495	-0.264272	0.324775	0.997533	-0.678841	-0.0375206	-0.850242	0.77191	-0.49796	1.3572	-0.314947	0.501087	0.913756	-0.629811	0.0758382	1.68083	1.16972	1.5178	-0.0138306	0.427682	0.467675	1.9109	-1.58351	-2.01297	-1.25298	-0.603815	-1.89349	-0.0273513	-0.587673	-2.22613	-0.122544
PC 42:7	4	-0.169498	-0.758928	-0.907335	-0.427836	-0.439594	0.968172	1.35807	-1.43368	-0.317573	0.855703	0.652311	0.606443	0.745832	0.301866	1.31235	-0.541352	-0.533573	-1.24851	1.01757	0.11644	-1.82208	0.387667	-1.28312	2.23905	-0.0983444	0.436712	0.474103	0.591082	-0.281848	-0.636223	-0.514915	-1.06983	-0.363609	0.930443	0.60922	-0.516043	-0.116147	2.43941	-0.515709	-1.5901	-0.258514	1.27552	-0.205712	-1.63618	-0.568281	1.84849	-0.911919
PC 44:10	4	0.73498	0.359431	1.02059	1.44123	1.29627	1.72512	0.183887	0.368323	-0.28863	1.16591	0.782211	-1.08964	-0.947882	-0.967321	-0.520688	-0.256051	-1.20117	-1.00457	-1.36453	-1.01225	-1.50209	-0.390297	-1.11176	-0.576977	1.37627	0.486202	1.1503	0.713351	1.36194	0.0878315	0.999874	1.59959	1.00537	0.652721	0.806698	0.528205	0.763901	0.562373	-1.02421	-1.28909	-0.754422	-1.09115	-0.989915	-0.634497	-1.69594	-1.05604	-0.403461
PC 44:8	4	-1.61244	0.138184	-0.471401	1.26938	0.597899	0.683422	0.142298	-0.580717	0.526708	1.09834	0.963657	-1.1447	-1.93414	-0.00872082	0.288152	2.54575	-1.07214	0.0847582	0.847854	-1.80421	-0.387797	-0.846366	-0.832559	0.377389	2.04982	0.476001	-0.395358	-0.0214907	0.672144	0.481904	0.0992172	1.3393	1.09005	0.100818	0.65456	-0.105291	1.67451	0.00651564	-1.91792	-0.464838	-0.923613	-0.87391	-0.695302	-0.107708	-0.229944	-1.3075	-0.470562
PC 46:12	4	-1.01947	-0.192329	0.582099	0.163593	0.425246	2.32518	0.54632	-1.00519	1.87206	-0.184754	0.3989	-0.922974	-0.57877	-1.68926	-0.573679	0.495325	-0.819926	-0.401197	0.593143	-1.31172	-2.1256	-0.443778	-1.03842	-0.605853	-0.0982706	2.22364	1.14943	-0.205247	0.0385261	-0.57531	1.41446	0.211065	0.556885	1.53735	0.746809	0.806846	1.40685	1.40386	-0.958259	-1.00397	-0.807151	-0.0145185	-0.602692	-0.521438	-0.591357	-0.369152	-0.237289
PC 50:4	4	0.624595	0.45431	0.591435	0.78787	1.13923	0.296289	-0.710864	-0.379382	-1.10617	0.46079	0.0453452	-0.318796	-1.04906	-0.18083	0.478883	2.3632	-1.09107	-0.507232	-0.248203	-1.46384	-1.92905	-0.638832	-1.88847	-0.646377	1.41708	1.26884	1.50532	0.740932	1.39551	0.142502	0.833719	1.35643	0.903449	1.42925	0.98823	0.384666	0.26622	-0.625455	-0.763673	-0.95959	-0.270852	-0.259966	-1.04513	-0.761716	-1.50891	-0.843129	-0.677492
PC 52:4	4	0.395098	0.492212	0.668298	0.926301	0.863953	0.722599	-0.513905	-0.342579	-1.02521	0.079476	-0.0846524	-1.04784	-1.03116	-0.747267	-0.0766966	1.19292	-1.21085	-0.953601	-0.773652	-1.46299	-1.81592	-1.27067	-1.64844	-0.693696	1.36348	1.66161	1.51477	0.976907	1.54263	0.371645	1.8509	1.21603	1.04908	0.890098	1.33308	0.542219	0.622037	0.366487	-0.803328	-0.584904	-0.290893	-0.36378	-0.764598	-0.734257	-1.11197	-0.780292	-0.508686
PC 52:5	4	0.064379	1.13777	0.734687	1.31251	0.076537	0.45009	-1.08476	-0.00256324	-1.50807	0.114811	0.244303	-0.363037	-0.80508	0.419894	1.37939	0.957635	-1.83608	-0.276274	-0.508185	-1.56191	-1.62634	-1.47955	-1.54615	-0.399625	1.07034	1.18388	1.14109	0.749579	0.987294	0.348218	1.977	1.56132	0.668397	0.1204	0.7319	-0.37278	1.01572	-0.178742	-0.422704	-0.417224	0.0820662	1.03242	-0.962181	-1.12773	-1.54064	-0.48595	-1.05607
PC 52:6	4	-0.117107	-0.623623	0.263602	0.737017	0.556547	0.902827	-1.10122	-0.799084	-1.18864	-0.0952476	-0.499853	-0.489211	-1.061	0.217642	1.31013	0.96111	-1.33462	-0.223171	-0.972801	-1.72271	-2.27128	-0.893961	-1.14429	-0.795033	1.42244	1.32824	1.52334	0.879259	1.18945	1.02394	1.21839	1.19454	1.01557	0.58132	1.0232	-0.826653	0.7002	0.993445	0.164022	-0.136218	0.31091	0.772739	-0.73745	-1.01507	-1.62785	0.265555	-0.879334
PC 54:5	4	0.310887	0.284628	0.933975	0.244562	0.574184	0.62699	-0.318818	-0.213624	-0.770247	0.353188	0.665589	-1.44509	-0.618738	-1.20851	-0.807349	0.0970734	-2.16974	-0.923624	-0.701922	-1.56644	-2.09209	-1.33033	-1.48372	-0.506502	1.64344	1.11967	0.901438	1.19949	1.43259	-0.0468282	1.34874	1.02827	1.22962	1.11469	1.3728	1.22143	0.926707	0.484075	-0.0712436	-0.459095	0.282835	-0.759797	-0.533717	-0.0682407	-1.21912	-0.30673	0.224652
PC 54:6	4	-0.721618	-0.0648016	0.274255	0.917675	0.652359	0.967819	-1.66308	-1.69909	-1.91783	-0.123713	-0.45653	-0.940237	-0.805065	-0.117388	-0.126778	1.28738	-1.92649	-0.702676	-0.737988	-1.31007	-1.60564	-0.719449	-1.69634	-0.0717435	0.834355	0.754851	1.60742	0.765173	1.54678	0.51955	1.88563	0.746961	1.32797	0.930448	0.87513	0.0761709	0.56205	0.673696	0.793364	0.198884	0.478336	0.440927	0.27466	-0.447576	-1.0476	-0.175195	-0.314937
PC 54:8	4	-0.0719274	1.14837	1.36134	1.02176	0.61528	1.55291	-0.600633	0.545897	-1.12035	0.911915	0.700839	-1.61379	-0.986674	-1.21606	-0.612664	-0.700022	-1.98274	-0.676502	-0.7547	-0.785316	-1.17772	-0.635164	-1.25552	0.698455	0.840928	0.907101	0.461925	1.27775	-0.0965934	-0.068115	1.72956	1.19392	0.437659	1.50353	1.39024	0.131952	1.03662	0.747449	-0.575339	-0.604194	-0.66524	0.257789	-0.899355	-0.604398	-1.9355	-0.622338	-0.212309
PC 56:5	4	-0.313824	0.0171482	0.510468	0.159538	0.054797	0.27678	-0.383098	-0.997025	-0.876426	0.351754	-0.0799206	-1.2594	-1.26203	-0.591252	-0.124656	1.23579	-0.990139	-0.880162	-0.58494	-1.17568	-1.62301	-1.16798	-1.31882	-0.991598	1.42471	1.96833	0.794599	0.700546	1.72663	0.556488	1.91545	1.81095	1.6891	0.61381	1.20881	1.05002	0.971739	0.898846	-0.631983	-0.735044	-0.477673	-0.29228	-0.491092	-0.561579	-0.959163	-0.617082	-0.550455
PC 56:6	4	-0.346427	0.142829	0.381558	0.383102	0.783607	0.100653	-0.43679	-0.961107	-0.530207	0.0231355	-0.128064	-0.859259	-1.00922	-0.472946	-0.0423381	1.27035	-1.76211	-1.00103	-0.465748	-1.55467	-2.24752	-1.31368	-1.43221	-0.959317	1.73903	1.13816	1.6175	0.570253	1.4096	0.615167	1.53379	1.57242	1.37851	0.797288	0.641075	1.05675	1.30225	0.612375	-0.186914	-0.423755	-0.154	0.141792	-0.842734	-0.148156	-1.25675	-0.511635	-0.164605
PC 56:7	4	-0.160636	0.432721	-0.146588	0.227752	0.233861	0.376632	-1.27703	-0.344002	-1.20157	0.637335	0.795101	-1.0354	-0.781222	-0.895887	-0.429476	-0.000540349	-2.00475	-1.43141	-0.862754	-1.07205	-2.89565	-1.27258	-1.26802	-0.639177	1.38279	0.88279	0.813478	0.244767	1.04247	0.0732699	1.12448	0.487919	1.17793	0.997287	1.4061	0.311733	1.67607	0.700939	0.459007	-0.433286	0.741535	0.589751	1.49348	-0.0351695	-0.984357	0.451693	0.410672
PC 56:8	4	0.61424	0.816008	0.530237	0.753712	0.961546	0.791024	0.0182521	0.721075	-0.743412	0.163517	0.593226	-1.06095	-1.06088	-1.06684	-0.890696	-0.173409	-1.68972	-1.27219	-0.566865	-1.0226	-1.27867	-1.09007	-1.36184	-0.470545	1.8431	1.21437	1.09633	0.697534	1.05212	0.144014	1.44582	1.33701	1.12814	0.958634	1.57313	0.712189	1.16933	0.972162	-0.777145	-1.01912	-0.625976	-0.738612	-0.542654	-0.595545	-1.45131	-1.16075	-0.646888
PC 56:9	4	-0.688984	0.860316	-0.544611	0.25129	0.259873	-0.213869	-1.90874	-0.821842	-2.73439	-0.0640929	0.620666	0.0352483	-0.845102	0.884452	0.675308	-0.704994	-1.70014	1.77644	-1.37694	-0.472101	-0.156725	-0.605606	-0.720218	1.44241	1.02191	1.60861	0.22235	0.0716706	-0.032825	-0.315705	1.29216	1.54783	0.846228	0.980902	1.62064	0.207116	0.112367	0.699652	-0.0716075	-1.1461	-0.860102	1.06431	-0.111628	0.228894	-1.43247	-0.093673	-0.708181
PC 58:10	4	0.107567	0.0589879	0.773683	0.248776	0.601788	1.27466	-0.36333	-0.460544	-0.933122	0.229194	0.733733	-1.52073	-1.20886	-0.962553	-0.302481	0.506102	-1.85894	-1.20492	-0.273417	-1.15414	-2.38842	-0.924616	-1.37102	-0.711029	0.779016	1.07482	0.991197	0.781522	0.957604	0.328694	1.12716	1.59705	1.24482	1.7391	0.931618	0.536584	1.14732	0.910505	-0.715478	-1.21161	-0.599163	0.65413	0.379846	-0.536287	-1.29916	-0.190317	0.474677
PC 58:7	4	-0.0240193	1.0215	-0.27163	-0.345057	0.718739	0.181686	-0.648261	-1.09585	-0.880015	0.426821	0.134931	-1.07179	-1.1543	-1.06988	-0.431168	-0.369382	-1.76752	-1.76053	-1.04897	-0.857344	-2.05212	-1.02361	-1.08886	-0.806519	0.989049	1.34754	1.84618	0.94843	1.55696	0.274627	1.61725	1.18986	0.651223	0.615327	0.950213	0.848128	1.34382	1.59921	-0.0576681	-0.47423	0.0202983	0.30608	0.182758	-0.494906	-0.44174	-0.539175	1.00391
PC 58:9	4	0.123647	0.30967	-0.0106053	1.11378	-0.0186398	1.8571	-0.767512	0.262106	-1.77658	1.75928	0.953576	-0.937081	-1.29193	-0.558958	-0.38672	-0.686333	-1.85528	0.913291	-0.589485	-0.341885	-1.31406	-0.96322	-0.903281	-0.550877	1.19854	1.34628	0.684799	0.131211	0.990574	0.421347	1.50111	0.94066	1.00418	1.53681	0.797816	0.256792	1.23912	0.86167	-0.850757	-0.583522	-1.098	-0.479838	-1.25063	-0.29837	-1.43656	-0.649969	-0.603269
PC 60:11	4	-0.198216	-0.956066	0.349895	-0.160402	1.12833	1.17062	-0.61931	-1.29085	-0.765968	1.66806	-0.286317	-1.21991	-0.942896	-0.684855	-0.494953	-0.340749	-1.2317	0.248428	-1.2825	-0.957003	-2.04208	-0.239078	-0.588599	-0.58581	0.80944	0.578451	0.465082	0.00869327	0.606388	-1.10987	0.652328	0.081335	1.62777	0.64767	1.17307	1.43549	0.490318	1.62707	-0.841041	1.72506	-0.196989	0.232247	-0.524066	0.71788	-1.65662	2.10642	-0.334205
PC 62:12	4	-0.929618	0.932133	1.41572	-0.371849	-0.175469	1.28841	-0.149459	-1.22527	-0.449194	0.250981	1.03882	-1.00201	-1.45893	0.0823577	-0.626748	0.056244	-1.7487	0.124619	-0.595589	-0.440064	-2.00438	-0.686913	-1.58334	-1.06602	2.97905	0.433194	1.03163	0.73201	1.93111	-0.74263	0.0942299	1.55084	1.41833	0.0625785	0.611972	-0.110613	-0.0653767	0.0997848	-0.0484419	-0.235315	-0.00393373	0.880679	-0.513486	-0.97855	-0.108065	0.594035	-0.288759
PC-O 20:4	4	-0.311081	-0.260889	-0.166324	0.137953	-0.00289162	0.345804	0.871357	1.23771	0.0221888	-0.0810691	-0.262235	-0.684857	-0.20148	-0.743197	-1.02737	-1.36398	-1.02902	-1.04709	-1.37666	-0.426331	-0.312098	-0.557182	-0.433407	-0.0856496	1.57226	0.523825	0.724313	4.8973	0.244668	0.595024	0.434383	0.60016	0.730482	0.879949	0.364549	0.624031	0.51047	0.475808	-0.533738	-0.657194	-0.373275	-0.954368	-0.203674	-0.520983	-1.13806	-0.660828	-0.377307
PC-O 22:4	4	-0.701383	-0.504832	-0.253013	0.251608	-0.368847	1.01343	1.72271	1.07383	-0.919735	-0.931094	-0.298889	-0.97815	-0.274857	-0.96585	-0.808536	0.301514	-0.677336	-0.540097	0.331604	-0.00519978	0.276633	-0.337874	-0.522459	0.964004	0.901236	-0.16979	0.754229	4.38519	0.674094	-0.119128	1.10534	0.246615	0.78015	1.02253	-0.137479	0.598187	-0.0706073	0.759195	-0.385499	-0.906617	-0.854016	-0.968687	-1.17158	-0.13213	-1.19965	-0.393113	-1.56564
PC-O 30:1	4	-0.0875633	-0.0453765	0.434008	1.09053	-0.13382	0.232683	-1.14993	1.93102	-1.03163	-0.00358617	-0.201864	-1.3072	-0.184542	-1.82803	-0.278478	0.258258	2.63309	-0.165929	0.751104	-1.25703	-0.305278	-0.425441	-0.0615694	1.06638	1.01681	0.863048	-1.03839	-1.04134	-1.07315	0.602457	0.910259	2.50426	0.944982	-0.683004	0.121146	-0.838924	0.156221	-0.263563	-1.14987	-0.813734	-1.26964	-0.219598	0.776068	0.666282	-1.14987	-0.294821	1.34456
PC-O 32:0	4	0.0334741	0.594101	0.132577	0.57751	0.537796	0.637829	-0.903164	-0.255261	-1.56607	-0.700609	-1.51949	-0.535971	-0.42777	-0.430124	0.246664	0.192466	-0.625788	-0.158522	-1.81453	-1.59816	-1.87229	-1.28803	-1.8808	-0.507409	1.32359	1.2463	1.28728	0.985095	1.61882	1.04485	1.42395	1.59852	1.08249	0.311305	1.02398	0.472752	0.28969	-0.434531	1.00712	0.667896	0.607153	0.624079	-0.427073	-0.730662	-1.51898	0.0758103	-0.447894
PC-O 32:1 (1)	4	-0.279027	0.721859	0.821197	0.918002	0.947068	1.06169	-0.701249	0.651045	-0.824751	-0.683837	-1.07797	-0.29305	-0.604018	-0.327243	-0.387986	0.0921166	-1.28595	-1.57033	-1.53383	-1.61741	-1.81026	-1.42548	-1.63353	-0.478112	1.31783	1.2789	0.839552	0.849708	1.71561	1.04893	1.47344	1.77763	1.10238	0.429097	0.659007	0.724532	0.421204	-0.543404	0.204276	0.288976	0.42106	-0.0522155	-0.170925	-0.490605	-1.69551	-0.393794	0.115387
PC-O 32:1 (2)	4	0.906854	0.596049	0.670928	1.06617	0.749857	0.842868	0.314637	0.665291	-1.09402	-0.465467	-0.455944	-0.209654	-0.0847895	-0.454174	-0.527412	0.973897	-1.66889	-1.27379	-1.42221	-1.40989	-2.05188	-1.7467	-1.91362	-0.748916	1.87273	1.66078	1.23203	-0.580174	1.12302	0.405851	0.934304	1.05999	0.817368	0.147288	0.594099	0.349074	0.874896	-0.250682	0.370652	0.403809	0.273166	0.498243	0.251578	-0.653225	-1.73767	-0.86239	-0.0439549
PC-O 33:1	4	0.388655	0.529052	0.268357	0.0557337	1.66839	1.02006	-0.0720151	0.237246	-2.44481	0.325522	-0.0168442	-0.510453	-0.380615	0.037777	-0.266299	0.457197	-0.658681	-0.383328	-0.191443	-0.604375	-0.838207	-0.755253	-0.572601	-0.47461	0.501865	1.151	0.41764	-0.161928	0.638724	0.982431	-2.44495	0.616871	0.724985	0.541066	3.2823	0.308122	0.348128	1.56171	-0.375871	0.134632	-0.660504	-0.381741	-0.788073	-2.44495	-0.633748	-0.579276	0.443123
PC-O 34:0	4	0.609798	0.667836	0.721773	1.30091	0.507183	0.950881	0.39372	-0.0417524	-0.740657	-0.265241	-0.830478	-0.431028	-0.599269	-0.403144	-0.0359578	0.713348	-1.02569	-1.24335	-1.03762	-1.90413	-2.10569	-1.11988	-1.75175	-1.23302	1.70481	0.608095	0.873836	0.268555	1.76459	1.09841	1.22318	1.17599	0.721298	0.0939585	1.00011	1.01205	0.589056	-0.324979	0.613491	0.55839	0.14065	0.847914	-1.0796	-1.44117	-1.17496	-0.338354	-1.0321
PC-O 34:1 (1)	4	-0.2388	-0.285603	0.929544	1.01771	0.256548	1.30524	-0.142713	0.342775	-1.0336	0.150635	0.418981	-1.72169	-1.05565	-1.46003	-0.0604529	-0.250818	-1.96323	-0.558024	-0.729953	-1.34467	-1.88163	-1.18355	-1.47467	1.67164	1.28856	1.40413	0.827028	0.638486	0.89522	0.19643	1.45403	1.49534	1.00052	0.936111	1.27926	0.432887	0.563622	0.314886	-0.369136	-0.620271	0.171171	-0.597742	-0.496976	-0.478705	-1.55804	0.0146907	0.500493
PC-O 34:1 (2)	4	-0.474941	0.0817752	0.446022	1.26988	-0.599029	-0.0328042	0.937075	0.133241	-0.767691	0.640469	-0.189409	-0.735036	-1.70868	-1.58439	-0.733384	1.75298	-2.30654	0.625674	-0.0186084	-0.828512	-1.09777	-0.666393	-0.633288	2.70413	0.960219	1.0204	0.865617	-0.630779	0.0384222	-0.126269	-0.319812	-0.0559284	0.518718	-0.0711175	1.49426	-0.145269	0.0510206	-1.02231	0.989135	-0.0851964	0.551827	-0.666552	-0.243469	-0.780943	-0.981959	2.47859	-0.0533818
PC-O 36:3	4	-0.369988	-0.317141	-0.23009	-1.02387	0.298688	0.194231	0.229526	-0.612447	0.887466	1.10727	0.555964	-0.893241	-0.662893	-0.946488	-1.2814	-1.74392	-0.102197	-1.344	-0.373121	0.25352	-1.24968	-0.413111	-0.0972159	-1.01781	0.295309	1.53151	0.475975	1.8952	0.60414	0.607886	1.20542	1.08307	1.18223	1.46938	1.63451	1.29899	1.26522	1.86613	-1.46904	-1.20732	-0.502367	-0.850799	-0.701679	-1.03875	-0.381028	-1.11819	0.0061505
PC-O 38:3	4	0.143792	-0.669029	-0.0839694	-0.581177	-0.470345	0.343314	0.189154	0.00554746	1.03295	0.701704	0.260383	-0.793693	-0.571954	-0.700478	-0.174921	-1.3337	0.366306	-0.624068	0.297893	0.0437291	-1.012	-0.45664	-0.437108	0.108988	-0.248191	1.53194	0.757888	1.47855	0.596455	0.635475	1.01327	0.831871	1.31269	1.99105	1.07276	0.86073	1.34341	1.38777	-1.51732	-1.13357	-0.537866	-3.49776	-0.912766	-0.664394	-0.28885	-1.09505	-0.502771
PC-O 40:8	4	-0.885611	-0.782875	-0.496208	-0.00406151	0.0402382	0.934589	0.0802912	0.426205	-0.635521	-0.242225	-0.252143	-1.57023	-0.858295	-1.17703	-1.58321	4.07609	-0.37718	0.315909	-0.236003	-0.554459	-0.911631	-1.13939	-0.343575	-0.848196	0.690672	0.324315	0.805077	0.218184	0.958471	-0.0827648	1.02922	1.20424	1.13721	0.890028	1.5313	0.52401	1.44624	0.62475	-0.632614	-1.1407	-0.46532	-0.857535	-0.438591	0.0376105	-0.58268	-0.534721	0.338116
PE 32:0	4	0.0172991	0.417702	0.173352	0.710892	0.536536	0.791286	-0.150962	0.0209958	-0.698601	-0.201938	-0.565511	-0.676666	-0.747735	-0.0608517	0.752516	1.48925	-0.791104	-0.499794	-0.915432	-1.74269	-1.34821	-1.63258	-1.79252	-1.12162	1.47719	0.891666	1.61562	1.07421	1.63391	1.38131	1.64867	1.55936	1.09427	0.368846	0.415274	-0.120555	0.753783	0.534831	-0.105863	-0.0530731	-0.529663	-0.403431	-1.08605	-0.975312	-1.96812	-0.63209	-0.538399
PE 34:0	4	0.362408	0.669327	0.72048	1.01351	0.740493	0.74765	-0.00501864	-0.226884	-0.707376	-0.442285	-0.551794	-0.681625	-0.727023	-0.184092	0.337623	0.757692	-0.956299	-0.860409	-1.25133	-1.4916	-1.5106	-1.49857	-1.65667	-1.34334	1.45201	1.54887	1.32918	1.62149	1.76669	1.03005	1.49003	1.28017	0.884158	0.401804	0.808021	0.283659	0.40866	-0.11388	-0.129108	-0.00209966	-0.101787	0.235186	-0.981363	-0.899391	-1.79912	-0.775483	-0.992008
PE 36:6 (1)	4	-1.13058	-0.675023	-0.898608	0.734344	0.503834	0.395333	0.654073	-0.628983	0.380461	-0.00378625	0.598266	-1.20779	-1.56546	-0.393766	0.239278	2.8435	-1.97939	-0.224586	2.72571	-1.35681	-1.21023	-0.977149	-1.36294	0.455549	0.17253	1.22742	1.06808	0.0626354	-0.060946	0.92431	-0.307695	0.352358	0.526203	0.293503	1.25068	0.475521	0.193417	0.718674	-1.05313	-0.0342066	-1.42874	-0.414119	0.0885631	0.819454	0.189549	-0.122652	-0.856659
PE 37:4	4	-1.43586	-0.875912	-0.57412	0.612442	-0.525491	0.529981	1.2435	-0.45227	-0.0800925	0.0355251	1.23861	-0.880301	0.786019	0.623063	-1.50576	-1.19293	-0.483382	-0.941855	-0.65792	0.300262	1.16438	-0.10343	-0.226425	-0.0113108	-0.497699	-0.152802	0.297063	-1.02582	0.840275	-0.267823	-0.822275	0.162014	-1.07	0.253171	4.48933	-0.559661	0.632287	-0.704105	-0.57716	-0.213182	-0.464248	-0.480291	1.23396	1.21958	0.849514	0.0198022	0.251334
PE 37:6	4	-0.546689	-1.64655	0.271692	-0.976296	0.138274	-0.587152	0.188635	0.675527	-0.0377825	0.507271	0.591083	-0.923261	-0.667527	-0.305061	-1.12336	-0.271483	-0.900026	0.0408217	-0.837059	-0.583619	0.948927	-0.561695	0.137756	0.571748	-0.282469	-1.13689	1.10682	-0.261803	-0.328995	-0.17709	0.614439	-0.0572228	-0.783058	-0.430707	4.52453	0.00890022	1.92439	0.925164	-1.35629	-0.755494	0.208032	0.174222	0.169456	1.06296	-0.482472	0.0185154	1.2109
PE 38:4	4	-0.523266	0.346306	0.302617	0.998017	0.0010395	1.01761	0.103549	0.717562	-0.918398	0.54384	0.503744	-0.957045	-1.47632	-0.631789	-0.603536	-1.08946	-2.58489	-1.4613	-2.05214	-1.03906	-1.19539	-1.36038	-1.22015	1.68377	1.36549	0.79264	0.688235	0.576926	0.823011	0.279235	1.20179	1.55536	1.46009	0.878479	0.333899	0.788681	1.2587	0.209983	-0.819038	0.169499	-0.117227	0.0304003	-0.17	0.260843	-0.887827	0.085746	0.130126
PE 38:5 (2)	4	-0.29773	1.44042	0.772392	-0.558172	0.617007	-0.6093	0.428317	0.338805	0.00233196	0.400563	0.0584513	-1.58579	-0.535907	-0.260452	0.629499	0.376192	-1.132	-1.00902	-0.72071	-0.640026	-2.31701	-1.58223	-1.50452	-1.39228	0.270713	0.148474	1.01833	0.148418	-0.821544	1.31337	1.4809	0.167067	0.585187	0.852367	0.358436	1.2261	2.45172	-0.721147	-0.426026	1.23408	0.299154	0.90156	-0.620584	-0.133082	-1.99101	0.921716	0.416975
PE 38:6 (1)	4	0.00928545	-0.891638	0.193345	0.158069	-0.674103	0.242098	0.112836	-0.370239	-0.811547	0.775386	1.43432	-1.42878	-0.41508	-0.730629	0.263094	-1.30952	-2.9455	-1.21137	-1.27461	-1.54978	-1.28065	-1.05017	-1.37373	0.814322	1.9027	1.21398	-0.10212	0.610446	0.882377	0.43686	0.82232	1.23667	0.798595	0.400861	0.635476	1.12244	0.963613	0.150289	-0.266664	-0.273313	-0.203045	0.229422	0.643471	1.75206	-0.808294	0.432256	0.734197
PE 38:6 (2)	4	0.410017	0.415112	-0.454616	-0.198918	-0.260445	-0.254821	0.0588899	-0.901404	0.0746378	0.983737	1.29576	-0.870987	-1.11302	-0.410883	-0.375209	0.0541386	-2.87294	-1.32738	0.243375	-0.580066	-1.63754	-0.961478	-1.12585	2.53799	0.681244	0.00813299	-0.0224354	0.287138	-0.00132418	0.0120086	-0.278135	0.151534	0.255837	0.237446	0.324588	-0.202858	1.08213	-0.326131	-0.436365	0.234089	-0.161726	-0.814062	0.734191	0.89279	0.258239	0.806584	3.54897
PE 39:6 (1)	4	-0.225874	-0.0302217	-0.16786	0.654845	0.19872	0.635857	0.0552792	-0.398662	-0.449984	0.385955	0.909619	-0.830606	-0.477216	-0.338279	-0.467405	0.115378	-1.4992	-0.950743	-0.71372	-0.670134	-1.80493	-0.889725	-0.797041	-0.743568	0.78562	0.248008	0.176135	-0.18427	1.12768	-0.207784	0.163961	0.843517	0.0679686	0.362431	5.23741	-0.0669992	0.261151	0.447637	-0.324995	-0.230799	-0.281015	-0.127628	0.575366	0.524781	-1.10496	-0.318605	0.5249
PE 39:6 (2)	4	-0.753126	0.311933	-0.598366	-0.00223502	-0.422622	0.778345	0.731623	0.540836	0.627256	0.653619	1.21401	-0.922091	-0.59055	0.00372555	-0.495835	0.260432	-0.566889	-0.521238	-0.251774	-0.0829369	-0.478113	0.236668	-0.230915	-1.20666	0.0383465	-0.226916	-0.826771	0.331657	0.814242	-0.59364	-0.0220904	-0.0587986	-0.247301	-0.982873	5.53634	-0.465865	0.21042	-0.209217	-0.1454	-0.567757	0.334273	-1.40703	-0.379424	0.320431	-0.491917	0.450546	0.353642
PE 39:7	4	-0.564572	-0.810395	0.0774689	-0.743776	0.428986	0.839364	0.364622	1.16934	0.852096	0.228304	0.253549	0.472568	-0.644204	-0.488684	-1.19454	-0.842302	-1.44548	1.26435	-0.37396	-0.252361	-0.0106511	-0.322237	-1.71896	-0.352375	1.7908	-0.920078	0.451061	-1.14107	-1.28591	0.114178	-0.120212	0.565951	0.174529	0.232024	3.34496	-0.55981	1.88028	0.480499	-1.45032	-0.284254	1.28818	-0.34212	0.282442	-1.51242	-0.583845	1.23902	0.169977
PE 40:4 (2)	4	-0.116668	0.726877	0.303999	1.49626	0.022113	0.713647	0.547943	0.875649	-0.56433	0.759748	1.29067	-1.49504	-1.71425	-1.19599	0.207545	-0.209358	-2.05687	-1.48476	0.170972	-1.16708	-0.813684	-0.859977	-1.08915	1.16078	1.65455	0.801764	0.539948	0.279227	0.89435	0.358973	0.622803	0.601167	1.2491	1.52804	0.874924	1.02039	1.10638	0.607826	-1.04798	-0.762559	-0.607327	-0.913	-1.33757	-0.477993	-1.55597	-0.621394	-0.324693
PE 40:7 (2)	4	-0.600242	0.736058	0.140869	-0.21226	0.350795	0.619364	1.22041	-0.189319	0.389874	1.29341	2.0132	-1.53771	-2.00018	0.121119	-1.12162	0.231076	-2.85315	-0.665291	0.0135651	-1.6397	-0.417084	-1.95417	-1.17837	0.487973	0.628836	0.257112	0.802044	0.160943	0.233032	0.45	0.22994	-0.0342523	0.62238	0.423424	1.39584	0.624761	1.49701	1.28057	-0.290684	-0.137927	-0.472024	-0.44111	-0.0842549	-0.272779	-1.49445	0.169542	1.20343
PE 40:8 (1)	4	0.00564706	-0.603797	0.128059	1.42802	-0.875579	1.06882	-0.45903	1.0305	-0.262384	0.480701	0.351609	-2.348	-2.22213	0.504777	-0.974326	-0.529104	-1.25772	-0.37064	-0.583044	-0.818642	-0.495394	-0.909608	-1.11059	0.647652	0.074013	2.59275	0.0552295	-0.571004	0.229125	0.95272	1.11777	0.902489	0.392859	-0.0476162	1.78976	1.18778	0.970991	1.0207	-1.08462	-0.570789	-0.630182	-1.09163	0.0377734	0.0570786	-0.984118	1.12325	0.649876
PE 40:9	4	-0.37392	1.11738	-0.558558	-0.235131	1.52479	0.444249	-0.331765	1.72517	-0.727565	0.948876	1.82677	-0.275281	1.49891	-1.16308	-1.99167	1.1843	-1.25226	-1.40357	0.743917	-0.380134	-0.885151	-1.90334	-1.63737	0.0564264	0.643436	-0.216789	-0.18307	-0.0984788	0.597961	-0.566098	0.36896	1.05517	1.80657	-0.11002	1.03823	0.449563	0.378264	0.853442	-0.75376	0.0216736	-0.523057	-0.979333	1.18586	-0.491964	-0.655905	-0.579781	-1.19287
PE 42:10 (1)	4	0.255034	-0.0196789	0.512464	0.225274	0.814111	0.941265	1.03637	0.404192	0.240659	1.02977	1.10478	-1.09907	-0.678749	-0.980982	-1.42642	-1.45577	-1.9684	-2.25226	-1.36029	-0.867957	-1.31836	-0.734351	-0.979838	-0.594834	1.1976	0.458529	1.21957	-0.044088	1.13116	0.62411	0.9464	1.45658	0.94868	0.584721	1.1644	0.949887	1.37393	1.21503	-1.04577	-0.784378	-0.67232	-1.03043	-0.315745	0.20877	-0.0256185	-0.664608	0.276646
PE 42:10 (2)	4	0.103463	-0.124552	0.0470689	0.577885	1.01784	0.718132	0.751594	0.0261956	0.0642129	0.867158	1.14235	-0.958932	-0.253899	-0.821596	-1.47405	-1.45191	-2.11887	-2.27949	-0.693748	-0.862539	-1.36931	-0.819896	-1.12244	-0.997298	1.20642	0.636044	1.38531	-0.455674	1.07903	0.224848	0.501438	1.17526	1.68881	0.646124	1.02449	0.873067	1.37327	1.3041	-1.24531	-0.391113	-0.32654	-1.25704	0.137218	0.388953	0.296763	-0.677079	0.444265
PE 42:6	4	-1.08615	1.39955	0.909029	1.19518	-1.21094	-0.330434	-0.796451	-0.241687	-1.03706	0.440193	0.441291	-1.44253	0.535362	0.0847539	1.74413	-0.457076	-1.11966	-0.724166	-0.285847	-1.1864	-0.7085	-1.88942	-1.56595	1.90728	-0.518073	1.36597	0.445935	-0.21347	-0.484336	-1.24393	0.304416	-0.12417	0.394658	-0.891295	0.279082	-0.220176	1.57708	1.07182	1.94824	0.603681	-0.888628	1.23084	1.13034	0.220363	-0.860857	0.511025	-0.213
PE 42:7	4	-0.160804	0.787896	-0.403579	2.29783	-0.604063	-0.826784	1.24997	-0.121203	0.816001	-0.257247	1.22963	-0.889773	-1.10795	-0.404298	-0.466835	0.111812	-0.82598	-0.832806	-0.0405238	-0.131705	-0.955349	-0.502562	-1.41404	0.0235668	-0.93512	0.556181	0.463532	0.612747	1.55194	-0.204303	-0.590243	0.204662	-0.384328	0.812644	-0.457677	0.80126	3.35944	2.43103	-0.959806	-1.47387	-0.558692	-0.396068	-0.72005	-0.290698	-0.302392	-0.455918	0.364527
PE 42:8 (1)	4	-0.7768	0.0292348	0.417533	0.678437	0.896612	0.42933	1.35702	0.665426	-0.57437	1.31315	1.04446	-1.22841	-0.994792	-1.05202	0.190073	-0.437478	-1.44566	-1.08921	0.286909	-0.918161	-0.0986159	-0.816811	-0.723324	1.37784	1.02057	0.00568293	1.28892	-0.327172	0.733692	1.2302	1.36015	0.191713	1.19673	0.96673	0.94037	1.05997	0.750967	1.1593	-1.39841	-1.28256	-1.56197	-0.964073	-1.5721	0.10089	-1.52845	-1.49113	-0.410409
PE 42:8 (2)	4	0.628722	1.03019	0.163876	1.05129	0.635585	1.54096	0.716274	0.929778	0.330424	1.21872	0.892726	-1.60413	-1.21417	-0.769099	-0.913003	0.377426	-1.66483	-1.28894	-0.352406	-0.833031	0.197313	-0.695805	-1.10906	0.459842	1.79783	1.1652	0.477236	-0.0977473	0.352256	0.468695	0.0554418	0.56702	0.647869	1.24994	1.04737	0.856881	0.97896	1.09089	-1.37305	-1.07879	-1.66117	-1.37762	-1.16938	-0.908614	-1.04871	-0.807672	-0.961473
PE 42:9 (1)	4	-1.41064	-0.719454	1.07187	0.170546	0.799029	-0.564339	1.38877	-0.0486482	-0.768015	0.357895	0.161518	-1.7941	-1.59997	-0.627509	2.23895	-0.230641	-1.70499	-0.590141	0.389297	-1.22249	-0.671002	-1.27678	-1.92853	2.01578	2.01128	0.0801459	0.40254	0.389366	0.686951	0.347343	0.368152	0.875447	0.9368	0.67946	0.6029	0.43101	0.43826	0.65646	-1.22998	-1.05797	0.4924	0.30946	-0.358088	-0.861144	-0.400138	0.289313	0.47364
PE 44:10 (1)	4	-0.102017	-0.0557111	0.766577	0.699759	0.781421	0.871459	0.371279	0.194497	-0.149506	1.69891	0.755662	-1.50023	-1.09887	-0.93025	-0.530612	-0.209673	-1.42808	-1.73067	-0.460215	-0.63836	-1.10753	-0.496753	-1.29538	-0.372406	1.31711	0.78672	0.887163	0.639407	1.15707	0.269884	0.991134	1.1685	1.43893	1.15774	0.976662	0.801034	1.72997	0.921551	-1.51117	-1.0975	-0.842463	-0.973534	-1.23845	-0.16821	-1.3212	-1.28594	0.162287
PE 44:10 (2)	4	0.899894	1.2561	0.943661	0.682649	0.965243	0.861059	1.78472	0.314109	0.746719	1.49666	1.19443	-1.03916	-0.883824	-0.705511	-0.444489	0.119447	-1.34057	-1.73247	0.113895	-0.827691	-1.03604	-0.178773	-1.30167	-1.23113	1.14615	0.648543	0.79214	0.0819926	0.333256	0.0907504	0.528317	0.5897	0.674175	0.648546	0.512994	0.892625	1.13152	1.37943	-1.01015	-1.04703	-1.39443	-1.35328	-1.17318	-0.992186	-0.844768	-1.80379	-0.488563
PE 44:12 (2)	4	0.150144	-0.0177032	0.272413	0.432239	0.329711	0.53565	0.477816	0.112486	0.228109	0.489084	0.736398	-0.2743	-0.0712214	-0.308833	-0.360497	-0.447037	-0.331581	-0.589573	-2.91094	-0.0435547	-0.767581	-0.0762196	-0.212711	-0.0387762	0.878263	0.56062	1.09743	0.262488	0.815064	-2.91094	0.57447	0.70494	0.699266	0.657016	0.901707	0.596796	0.999681	0.698606	0.369571	0.0602071	0.281177	0.0098081	-2.91094	0.363771	-2.91094	-0.0902561	0.978664
PE 46:10	4	-0.226361	-0.198045	0.0608158	0.914564	0.445406	0.947805	0.567205	-0.449563	0.874936	0.9708	1.30585	-1.08899	-0.165361	-0.268617	-0.714263	1.2039	-1.73676	-1.31052	-0.464948	-0.387227	-1.84306	-0.651333	-2.11959	0.370194	1.45946	0.587318	2.17356	1.10565	1.57172	-0.00233056	-0.316064	1.08547	0.632175	-0.11755	0.624244	0.256675	1.39697	0.726978	-0.49609	-1.63912	-0.669989	-0.340671	-0.913785	-0.208347	-1.45645	-0.97556	-0.521122
PE 46:12	4	0.0593931	-0.253274	-0.358871	1.40587	1.02895	0.35923	0.51937	0.0397994	0.329262	0.432951	1.51724	-1.5158	-0.679838	-0.866091	-0.250553	1.22119	-0.955	-1.77462	-1.60544	0.267341	-2.43505	-0.302881	-1.51706	-1.22081	1.47238	1.35258	0.697648	-0.808831	0.593513	0.0587642	0.455828	1.80445	0.841494	1.08815	1.02162	-0.183505	1.29247	0.617981	-0.826405	-1.29715	-0.537472	-0.0377387	-0.344825	0.487112	-1.08335	-0.130239	0.0202218
PE-O 32:1 (1)	4	0.522245	0.939942	0.680057	0.874766	0.732689	0.720769	-0.128407	0.430351	-0.664669	-0.324908	-0.561707	-0.574535	-0.556692	-0.335019	0.160279	0.654441	-0.770189	-0.84123	-0.977291	-1.3085	-1.3203	-1.34593	-1.36449	-1.06739	1.58853	1.57781	0.83604	1.22612	1.63008	1.14734	1.53863	1.55299	0.954635	0.583093	0.682327	0.343763	0.626972	-0.176919	-0.0542759	-0.563707	0.031442	-0.140996	-1.24172	-1.22474	-2.43497	-1.26284	-0.793884
PE-O 32:1 (2)	4	0.464235	1.79218	0.731098	1.04384	0.753424	0.50925	-0.130192	0.249761	-0.151965	-0.361986	-0.492008	-0.703134	-0.146787	0.0414742	0.0381705	1.11226	-0.840155	-0.576547	-0.68614	-1.09247	-1.26723	-1.28183	-1.30624	-1.22868	1.4784	1.49953	1.16908	0.731427	1.42318	1.21647	0.919219	1.27677	0.72966	0.274798	0.674138	0.559369	0.436063	0.0272956	-0.15654	-0.244194	-0.0449889	-0.289511	-1.23943	-1.71604	-2.62334	-1.27839	-1.29328
PE-O 33:1	4	0.964858	0.284584	0.991259	0.895632	0.603407	0.415813	0.0417258	0.250028	-0.277521	-0.199209	-0.80883	-0.158463	0.147656	-0.0633952	0.4351	0.217901	-0.376049	-0.328293	-0.793086	-0.784064	-2.18686	-1.61692	-1.58917	-0.858707	1.35427	1.08487	0.232218	0.501105	1.18911	-0.0294692	0.673984	1.09076	0.294615	0.394518	3.6358	0.0678305	-0.286497	0.610794	-0.736961	-1.03008	0.0973801	0.376189	-1.29645	0.067096	-2.18871	-0.599684	-0.710074
PE-O 34:0	4	0.110405	1.6643	1.01257	1.09108	0.687854	0.722158	-0.0829671	0.196435	0.00701988	-0.293997	-0.192484	-0.629612	-0.477149	0.12859	0.387157	0.859816	-1.08893	-0.574517	-1.29233	-1.44391	-1.22782	-1.53812	-1.55927	-1.57321	1.19755	1.02022	1.30983	1.19533	1.81846	1.06001	1.39468	1.15408	0.893824	0.670019	0.246611	0.470165	-0.170096	-0.137841	-0.561933	0.194799	-0.0914019	-0.114877	-1.37439	-0.786554	-1.86818	-1.02155	-1.39183
PE-O 34:1 (1)	4	0.656853	0.901636	0.698296	1.03699	0.675165	0.950455	0.0249857	0.0933778	-0.356417	-0.211774	-0.344833	-0.781258	-0.534285	-0.502619	0.50478	0.530609	-0.766194	-1.02115	-0.934738	-1.25801	-1.41464	-1.30964	-1.47708	-1.24214	1.46554	1.55331	1.40871	1.32918	1.6375	0.837657	1.55519	1.30031	1.02275	0.464321	0.877721	0.352944	0.486681	0.0615311	-0.575555	-0.489993	-0.444635	-0.075832	-1.2222	-1.20851	-1.90514	-1.18633	-1.16354
PE-O 34:1 (2)	4	0.533496	1.55046	0.514107	1.10824	1.02752	0.682746	0.238153	0.2451	-0.629195	-0.383323	-0.394954	-0.700767	-0.605569	-0.427492	0.316553	0.588936	-0.844348	-1.0502	-0.940463	-1.38822	-1.28345	-1.41895	-1.26575	-1.4469	1.66728	1.34549	1.28472	0.71837	1.93931	0.89426	1.42894	1.08326	0.752595	0.344213	0.965817	0.338686	0.418682	0.0531009	0.087145	-0.375022	-0.416942	-0.0728931	-1.11487	-1.25501	-2.09031	-0.953307	-1.06924
PE-O 36:1	4	0.820984	1.19506	0.501832	1.00306	1.02136	0.483438	-0.399269	-0.163821	-0.35091	-0.779279	-1.09214	0.144426	0.295403	-0.271475	3.6366	1.02269	1.61755	-0.306794	-0.184614	-1.29501	-0.87211	-1.17257	-1.21004	-0.525275	1.06012	1.04891	0.441014	0.45725	0.960557	-0.0908515	0.330242	0.871789	0.261874	-0.728293	-0.213993	-0.713159	-0.507011	-1.00659	0.224704	0.0418576	0.0916921	0.693653	-1.22145	-1.69753	-1.64715	-0.416414	-1.36032
PE-O 38:5 (1)	4	-0.568791	-1.15896	0.462699	0.0812959	-0.317894	0.978202	0.141464	0.521835	-0.0587866	1.25892	1.02998	-0.908855	0.0791499	-0.377133	-2.61699	-2.21579	-1.0581	-1.6768	-1.23313	0.662192	-1.63288	0.404732	0.247236	-0.490449	0.314141	0.716967	0.452488	1.09895	1.18328	-0.897075	1.0489	1.19682	1.50593	1.12594	0.281762	0.69758	1.01064	1.59391	-1.12238	-1.07827	-0.850921	-0.205209	-0.118151	0.793677	-0.0750242	-0.298043	0.0709096
PE-O 38:5 (2)	4	-0.0132557	0.459695	-0.415739	0.0855674	-1.32352	0.791598	-1.02718	0.701615	-1.09034	1.3605	1.03453	-0.423771	-0.358002	-0.3129	-0.680253	0.0968821	-1.15236	-0.609877	1.05926	0.108709	2.67329	-0.721859	-0.915773	2.89003	0.946844	0.968136	-0.648347	0.17325	0.498535	-0.163066	0.212342	0.16679	0.938391	0.870795	-0.784805	-0.175686	1.71608	0.798954	-0.617979	-0.788383	-0.211517	-0.990841	-1.65543	-0.24849	-1.31191	-1.20341	-0.707104
PE-O 38:6 (1)	4	-0.890193	-0.974022	-0.280853	0.0461203	0.0073823	0.369303	-1.15001	-1.1373	-2.00614	0.0342521	-0.19387	-1.48949	-0.997476	-0.466955	0.748674	-0.928422	-2.43586	-0.788517	-0.682733	0.13999	-1.06523	-0.635901	0.0233339	2.96574	0.989165	1.17853	1.20703	-0.0905662	0.65844	-0.0335712	0.766885	0.647434	0.742476	0.574634	0.155739	0.484361	1.12695	0.17411	0.776608	0.209014	0.472694	-0.0921381	0.60285	0.662323	-1.68663	0.72277	1.53907
PE-O 38:7 (1)	4	-0.878192	-0.416905	-0.430283	-0.00932662	0.802836	0.777858	-0.220019	0.401746	-0.85224	0.245531	0.157972	-1.49498	-0.306749	-1.31794	0.0448834	-1.61426	-2.51049	-1.2795	-1.08999	-0.901246	-1.18319	-1.33446	-0.918909	2.30722	1.18717	0.806841	0.817675	-0.51357	0.790739	0.220304	1.62331	0.796774	0.380895	0.478603	0.233469	0.535947	0.958174	0.493869	0.197973	-0.288244	1.305	-0.0483398	1.07551	0.370112	-1.30793	0.187358	1.71899
PE-O 38:7 (3)	4	0.327855	0.322647	-0.278461	0.295289	0.162074	0.392387	-0.0197342	0.201622	-0.919557	0.353577	0.459314	-1.36126	-0.932311	-1.09724	-0.382057	-1.29818	-3.22598	-1.87399	-0.954078	-0.43103	-0.575953	-0.999656	-0.515838	1.56508	1.098	0.84176	0.284959	-1.28254	0.779186	0.364319	1.19485	-0.121192	0.083216	0.877102	0.39077	0.453159	1.11416	0.139475	0.44215	-0.360133	0.662799	-0.531576	1.09486	0.625141	-1.12064	1.53168	2.22396
PE-O 39:5 (2)	4	-0.630029	-0.288946	0.0867965	-0.561021	-1.17583	0.958135	-1.29373	0.0546931	0.241089	-0.272313	0.117028	-0.770993	0.105029	-0.814127	-1.28265	-1.38266	-0.698264	-0.252128	1.2087	0.490427	-1.17009	0.211704	0.910556	-1.77263	0.831245	-0.15784	-0.647217	0.173799	0.187294	0.101739	0.529148	0.557821	0.4598	0.845624	4.26574	1.4508	0.393739	0.971714	-0.746564	-0.156757	-0.70835	-1.04457	0.331283	0.881755	0.59306	-1.02847	-0.103543
PE-O 39:7	4	0.584612	0.497141	0.291979	-0.204791	0.348817	1.02141	0.521873	0.130752	0.14965	0.0264654	1.04789	-0.997908	-0.423133	-0.806149	-1.24016	-0.599004	-1.25867	-0.788349	-0.0922925	-0.900868	-1.07027	-0.3553	-0.315659	-0.762249	0.47908	0.677994	0.911451	0.00948994	0.266744	0.172499	0.398019	0.301158	0.359227	0.786291	5.06781	0.288473	0.559596	0.66947	-0.754228	-1.09543	-0.635122	-1.09724	-0.357032	-0.417549	-0.684305	-0.837807	0.125638
PE-O 40:4	4	0.671901	0.696518	0.378873	0.821091	0.663814	1.05707	-1.75634	0.947145	0.619093	0.839224	0.764932	-0.771177	-0.14511	-0.460248	-0.486856	-0.400075	-0.53103	-0.473561	0.246851	-0.179253	-1.93686	-0.451797	-0.274885	0.372876	0.704074	0.427482	0.569457	0.561172	0.775591	0.186064	0.710436	0.202765	0.919577	0.801441	0.319795	0.521932	1.01818	0.481157	-0.751079	-4.8664	-0.359031	-0.281053	-0.49384	-0.509151	-0.425664	-0.42339	-0.301707
PE-O 40:5 (1)	4	0.234654	0.315824	0.56666	0.523044	0.330746	1.0777	0.247372	0.696809	0.299228	1.16031	0.67229	-1.44888	-0.869088	-1.29732	-0.590249	-0.878646	-0.914719	-1.15749	-0.107143	-0.686519	-1.32999	-0.795269	-1.14818	0.0954825	1.22954	1.4751	0.910458	0.461793	1.15823	0.30636	1.26339	0.888983	1.46081	1.56275	0.575495	0.972776	1.22083	1.35818	-1.54859	-1.37643	-0.741649	-1.10037	-1.23381	-0.524623	-1.08968	-1.46113	-0.765045
PE-O 40:5 (2)	4	1.07704	1.18621	0.460324	1.2082	0.654955	0.667656	0.787189	0.37868	-0.490781	1.14325	1.38081	-1.4009	-0.968143	-1.44904	-1.10278	0.140322	-2.16756	-0.841085	0.319137	-1.02771	-0.121479	-0.652187	-0.832092	2.03313	1.36322	0.282158	0.389527	-0.492702	0.563187	0.207322	0.918277	0.63161	0.0889598	1.27688	1.30862	0.0589712	1.07605	-0.00368749	-0.944826	-1.30553	-0.597069	-0.668443	-1.1554	-0.516402	-2.03531	-0.992621	0.164049
PE-O 40:6 (1)	4	0.0402291	0.218439	0.258571	1.11932	0.663224	1.59911	-0.0196965	1.05101	-0.202725	1.18296	0.870819	-0.474006	-0.82101	-0.239425	1.55835	0.290679	-1.00756	0.130213	-0.411162	-0.282061	0.199764	-0.172493	-0.362159	2.97158	0.880515	0.738697	-0.537702	-0.0482158	0.0640116	-0.805645	0.329602	-0.388582	-0.015868	0.218681	2.62166	-0.0586252	0.228365	-0.575707	-1.19365	-0.690655	-1.59057	-1.70435	-1.52621	-0.311943	-1.40036	-1.44535	-0.950068
PE-O 40:6 (2)	4	0.330438	1.22762	0.225464	0.850259	0.573699	1.50915	0.309256	1.05465	-0.0702412	0.571004	1.16208	-0.0211576	-0.852528	-0.0969935	0.607328	0.756097	-1.66214	-0.0625973	-0.0808799	-1.49969	1.34587	0.242639	-0.0205949	2.34785	0.864935	-0.238515	-0.409094	-0.982926	0.135564	-0.730499	-0.29463	-0.45592	-0.19658	-0.365782	3.09071	-0.344705	0.301436	0.0805401	-0.938655	-0.402362	-1.74409	-1.53354	-1.25693	-0.671795	-1.29253	-0.333917	-1.0273
PE-O 40:7 (1)	4	0.356958	0.452416	0.454451	0.476445	0.786709	1.04418	0.430256	0.513383	0.111805	1.15037	0.786142	-1.56744	-1.00796	-1.22777	-0.759214	-0.557844	-1.57715	-1.37955	-0.968634	-1.11771	-1.89202	-1.19738	-1.38226	-0.360633	1.5257	0.984065	1.20635	0.552415	1.0276	0.273295	1.07893	1.32676	1.38283	1.16832	1.30246	0.820846	1.19827	0.679805	-0.851582	-1.09117	-0.40966	-0.630171	-0.431095	-0.560539	-1.0798	-0.892489	-0.148692
PE-O 40:7 (3)	4	0.68441	0.672784	0.400309	0.5107	1.35798	1.07038	1.09128	0.880846	0.369271	0.547591	0.536033	-1.53635	-0.901072	-1.28051	-0.699344	-0.215717	-1.81701	-1.28553	-0.710702	-1.2402	-1.7041	-1.37038	-1.43633	-0.597348	0.965524	0.44588	1.1673	-0.146984	1.21326	0.449087	0.696588	1.3844	0.739864	0.861379	1.08098	1.0399	1.90824	0.348478	-0.636918	-1.18293	-0.655607	-0.764532	0.125507	-0.582276	-1.50104	-0.329849	0.046748
PE-O 40:8 (1)	4	-0.559644	-0.476473	0.0290892	-0.300634	0.303254	0.658773	-0.159904	-0.128277	-0.7333	-0.0142225	0.0632473	-1.39493	-0.828648	-1.62559	-1.01222	-1.59515	-1.94323	-1.48519	-0.860341	-0.479174	-1.8287	-1.0912	-0.814928	1.03127	1.12448	1.46294	0.985164	0.219741	0.718188	0.291247	0.915102	1.24156	1.03423	1.14912	1.68005	1.36198	1.3058	0.851015	-0.428972	-0.614634	0.272767	-0.561457	0.767247	0.756378	-0.51783	-0.423484	1.6555
PE-O 40:8 (2)	4	-0.389141	-0.562405	0.117931	-1.06116	-0.404892	-0.128299	1.31667	0.030375	0.448694	1.10085	2.17693	-1.54903	-0.929906	-1.24479	-1.71988	-1.12835	-1.21277	-0.982798	1.23742	0.757192	-0.176345	0.345106	1.39136	1.78642	-0.422541	0.380446	0.166264	-0.821766	-0.489575	-0.767869	0.1041	-0.298143	0.78663	1.00997	0.0979076	0.742272	1.67571	1.65666	-1.20361	-1.25039	-0.765324	-1.54231	0.291558	0.428119	-0.242478	0.041423	1.20376
PE-O 40:9 (1)	4	-0.239407	-0.0801333	-0.917553	0.542486	0.0190315	0.445159	-0.685241	0.150526	-0.903454	0.575906	2.29379	-1.17834	1.53365	-0.815998	0.0144529	-0.329456	-0.977414	-1.15375	-1.39014	-0.523565	-1.28956	-1.09428	-1.33435	2.1576	0.441145	-1.13954	0.490462	0.730231	-0.48093	0.50292	-0.290217	-0.0728154	-0.399463	0.107003	0.374519	-0.754482	1.02707	-0.668847	-0.703296	-0.580829	1.33448	-0.93751	0.626733	0.197619	1.67429	2.39606	1.30542
PE-O 42:5 (1)	4	0.77722	0.621365	0.911387	0.64377	0.485075	1.08953	0.148418	0.580994	0.31232	0.639973	0.323699	-1.49543	-0.965935	-1.23758	-0.213624	-0.560865	-1.14122	-0.90505	0.223302	-0.789439	-1.54777	-0.938739	-1.24058	0.442352	1.06197	0.974101	0.851026	1.28308	1.02737	-0.0322303	1.18125	1.40931	1.8022	1.22319	0.577777	0.566583	0.882981	0.842375	-1.44051	-1.51606	-0.596608	-1.19026	-1.27631	-0.325223	-1.45843	-1.59729	-0.413485
PE-O 42:5 (2)	4	0.135701	-0.348298	0.0672554	-0.109176	-0.13267	-0.336582	0.286229	0.2566	0.630193	2.14363	1.75516	-0.874419	-0.110903	-1.04015	-1.052	-0.915419	-0.976316	-1.15507	1.99699	0.483236	-0.256497	-0.0769601	0.0597342	0.781239	0.738502	1.18963	-0.0148674	0.598458	-0.24515	-1.12173	-0.403368	0.7021	2.32191	1.60737	-1.55209	0.449461	0.83598	1.24794	-1.10978	-1.12389	-0.579233	-1.3069	-0.815799	-0.67608	0.373964	-1.81544	-0.512492
PE-O 42:6 (1)	4	-0.23419	-0.302752	0.0267467	-0.351247	-0.314917	-0.0973599	-0.79312	-0.255772	-0.00177136	0.583349	0.49357	-0.755178	-0.223727	-4.74044	-0.00853997	-1.34102	-0.194902	-0.239716	0.462539	0.290824	-0.813399	-0.251729	-0.454467	0.279082	0.282154	1.0277	0.260996	1.32777	0.0878725	-0.294118	1.04242	1.2933	1.60523	1.20045	0.113893	1.11924	0.794143	1.77301	-0.692631	-1.0514	-0.174026	-0.374657	-0.387135	0.175144	0.191132	-0.81386	0.731509
PE-O 42:6 (2)	4	0.496799	0.886188	0.669092	1.0643	0.535654	0.873018	1.24151	0.874714	-0.225423	2.58428	1.64543	-1.06806	-1.70647	-0.581807	-0.879109	0.596451	-1.3151	0.347779	1.2228	-0.172343	0.828876	-0.776513	-0.54913	1.67187	0.942226	-0.173853	-0.0823654	-0.537306	-0.159185	-1.45676	-0.731323	-0.097829	0.233899	0.295629	0.165923	0.670172	0.912852	0.0846925	-1.15552	-0.821748	-1.61868	0.420678	-0.943925	-0.258664	-1.80124	-0.518554	-1.63391
PE-O 42:7 (1)	4	-0.0833516	0.318426	0.948769	0.580477	0.655895	1.02294	0.2587	0.232833	-0.00821629	1.26212	0.574579	-1.90338	-0.793774	-1.07399	-0.568905	-0.386724	-1.49976	-1.00059	0.324805	-0.912667	-2.12214	-1.33972	-1.50702	0.580723	1.76682	1.31996	1.0476	0.641881	0.942776	0.142877	0.76524	0.763675	1.35923	0.934305	0.208854	1.04043	1.22947	1.19628	-1.1412	-1.43413	-0.440145	-0.1757	-0.533044	-0.351808	-1.24722	-1.01804	-0.578128
PE-O 42:7 (2)	4	0.65528	0.831487	-0.330374	1.04953	1.00462	1.82539	0.791637	0.671785	-0.299677	1.64657	1.48822	-2.05214	-1.28261	-1.47676	-0.924754	0.273514	-2.12459	-0.774898	-0.249735	-1.05943	-1.46609	-1.0451	-1.59635	-0.267707	1.79551	0.970461	0.497732	0.002005	0.567185	0.737329	0.384105	0.600619	0.285648	0.626554	0.552672	0.206954	0.693481	0.758504	-0.632252	-0.826279	0.120118	-0.12534	0.144861	0.0138764	-1.12874	-1.4211	-0.111721
PE-O 42:7 (3)	4	-0.579469	0.641062	0.483911	0.408132	1.15992	1.03566	-0.494327	-0.210168	-0.0104729	1.73426	1.10768	-0.975898	-0.673691	-0.205561	-0.666263	1.08589	-2.33587	-1.68934	-0.728959	-1.06433	-0.181292	-0.425257	-1.3242	-1.04473	0.745858	-0.0932609	-0.0220268	0.409543	1.09289	-0.873399	-0.238083	1.19442	1.90595	0.281948	0.081318	0.5322	2.51209	1.2602	-0.868706	0.0800645	-1.38577	0.285127	-0.335338	-0.285704	-1.19641	-0.882001	0.752408
PE-O 42:8 (1)	4	-0.241989	-0.998834	-0.508104	-0.953579	-0.862451	-0.698372	-0.146741	-1.7068	-0.321787	-0.494696	1.15303	-1.47185	-0.44764	-0.104191	0.644812	-0.740373	-1.15326	-0.513354	2.56847	-0.0727371	-1.50532	-1.50952	-1.02026	1.2762	0.325235	0.809832	-0.0894413	1.61863	1.26793	0.0182157	-0.188044	0.484009	1.29912	0.702048	-0.396477	2.00337	1.45974	1.62759	-0.471345	-0.768157	0.646475	-0.00620988	-0.372748	0.786042	0.230035	-0.770177	-0.386335
PE-O 42:8 (2)	4	-0.878396	1.42575	-0.224894	-0.708312	-0.0809121	1.99999	0.0148539	-0.00503676	-1.6378	-0.0435959	-0.190414	-0.284333	-1.00888	0.405572	-0.241781	-0.359618	-0.124163	1.15947	1.37805	-0.448131	0.195911	-0.406115	0.235076	0.605143	-0.732932	2.06893	0.32616	-0.709674	2.19622	-1.60391	-0.555404	1.43069	-0.219643	1.31357	0.505263	1.58748	-0.421581	-0.0869047	-1.22695	-1.27779	-2.07972	-1.20314	0.407248	0.605332	-0.989823	0.0829322	-0.193772
PE-O 42:9	4	1.04457	0.375153	1.55411	1.71798	0.571761	0.522632	-0.317177	-0.101288	-0.0114542	1.1759	1.24666	-2.05551	-0.890017	-0.440622	0.449455	0.228099	-2.15244	-1.35783	0.264208	-0.854445	-1.28101	-0.81863	-1.79639	1.62435	0.6166	-0.415017	1.61228	-0.514711	-0.422168	-0.410102	-0.71082	1.73584	-0.0104726	0.182348	0.193375	0.277517	0.0948528	-0.592748	-0.364225	-0.269253	0.424822	-1.45516	0.71208	0.682773	-0.846543	-0.738239	1.5189
PG 36:4 (1)	4	0.141741	0.272816	1.04725	1.3168	1.44225	1.53661	0.532891	1.08277	-0.541618	1.49762	2.17843	-0.950646	-1.23848	0.0851855	0.132699	1.1178	-2.40101	-1.13675	0.286767	-0.653555	-1.7492	-0.556023	-1.22435	0.0598665	0.529097	-0.189683	0.649186	-0.0928299	0.998941	0.124676	1.13352	0.740566	-0.250524	0.182464	-0.126339	0.423331	0.305904	-0.165495	-0.682306	0.17675	-0.450845	0.389694	-1.0271	-1.36421	-2.07313	-0.239749	-1.27177
PG 36:4 (2)	4	-0.186868	0.161516	0.0978225	2.4971	1.20214	2.03688	1.32734	0.202041	-0.498422	1.71176	2.12828	-1.16494	-1.03303	-0.700305	-0.785627	0.955869	-2.0298	-0.604563	0.981306	0.262182	-0.678425	-0.878683	-1.02798	-0.0242465	1.56241	-0.339484	-0.245192	0.385077	-0.225108	-0.165211	-0.319584	0.162555	0.332678	0.221053	-0.0708277	0.0346968	-0.0858192	-0.0722884	-0.260096	0.159356	0.460534	0.228739	-1.42341	-1.08502	-2.23373	-0.200342	-0.772332
PG 38:4	4	0.723352	0.721988	0.502685	0.934413	1.49854	2.10033	0.827936	0.608354	0.836071	0.916233	1.73983	-1.00266	-0.634663	-0.684218	-1.13163	-1.00945	-2.07793	-0.722505	-1.42428	-0.516996	-1.37179	-0.145055	-1.00964	-0.0693998	1.67939	0.641926	0.798075	-0.519586	0.896683	0.0595946	0.317869	0.79139	0.517799	0.418991	0.624253	0.498372	1.04662	0.678405	-0.582935	-0.807041	-0.413676	-0.216894	-0.774498	-1.15301	-1.751	-1.25579	-1.10445
PG 38:5	4	0.404717	0.923322	1.45897	1.87817	1.34429	0.972483	0.465793	1.2224	-0.10004	0.950004	0.917281	-1.22361	-0.9523	-0.783322	-1.12824	0.145454	-1.00405	-0.852381	-0.650539	-0.835855	-0.911887	-0.949634	-1.51541	-0.226736	0.343703	1.21337	0.758867	0.365013	2.023	0.726808	0.248754	0.507944	0.552748	0.612855	1.16988	0.397944	0.642748	0.717402	-1.43812	-1.31452	-1.35429	-0.879215	-0.861346	-0.684433	-1.48115	-0.79407	-1.02277
PG 38:6 (2)	4	0.0909096	-0.319896	-0.327996	0.80488	0.215049	0.918086	0.951109	0.53737	-0.193739	-0.301806	2.37611	0.898048	0.414934	-0.853964	-0.0809421	2.46961	-2.71751	-1.45397	1.39398	-1.2403	-2.24134	-0.722629	-0.888617	-0.68607	0.653138	0.0159632	0.0495689	0.899682	0.281066	-0.255396	-1.50375	-0.0564552	-0.0181331	0.44408	-0.0526515	-1.15064	0.715071	0.439575	-0.287044	0.420439	0.959628	0.0222511	-0.434062	-0.197067	-1.21837	0.342189	0.889617
PI 38:4 (1)	4	0.823128	1.33799	0.859115	1.54404	1.96132	2.12351	-0.702502	-0.086552	-0.577112	0.775895	0.0914043	-0.251285	0.131723	0.209127	1.3792	-0.0622213	-0.839601	-0.100265	-1.2626	-1.04004	-2.49065	0.151902	-1.05967	0.719516	0.802427	0.122056	0.884483	1.06205	0.859725	-0.0112807	0.138686	0.995936	-0.150589	-0.281327	0.0915836	-0.878239	-0.343873	-0.842254	-0.481635	-0.212511	-0.0120122	0.175928	-0.8176	-0.49532	-3.00675	-0.983399	-0.251444
PI 38:4 (3)	4	1.06678	1.39928	0.917934	1.88869	1.3091	2.16049	-0.796824	-0.113896	-0.815408	0.867274	0.27384	-0.353224	0.175044	-0.515436	1.0916	0.203873	-0.894353	-0.465443	-1.00996	-1.12833	-2.38259	0.0549783	-0.802403	1.16674	0.707203	0.965194	0.740759	0.888504	0.696185	0.125437	-0.156711	0.47954	-0.024898	-0.22657	0.329164	-0.800381	-0.613933	-0.941602	-0.220614	-0.18153	0.4923	-0.215332	-0.863945	-0.361041	-3.10179	-0.926854	-0.0868547
PI 38:5 (1)	4	0.321665	0.954765	0.776149	1.20311	1.79261	1.99292	-0.618633	-0.457455	-0.942716	1.51409	0.237871	-0.980368	-0.823069	0.0149371	1.75912	0.795607	-1.4191	-0.0813009	1.1303	-0.93943	-2.00611	0.277777	-0.562499	2.21197	0.757076	0.213462	0.508457	0.25988	0.517347	0.177316	0.172551	0.434637	-0.275925	-0.356786	0.170206	-0.664682	0.188082	-0.820687	-1.54903	-0.519936	0.226066	0.195217	-1.24898	-1.71397	-0.546125	-0.950029	-1.32636
PI 38:5 (2)	4	0.819463	0.962795	0.762881	1.88714	1.8266	2.79669	0.153304	0.0963133	-0.227839	2.01141	0.723255	-1.02902	-0.467016	-0.737035	0.162933	0.850805	-1.60188	-1.29778	0.637874	-1.02377	-2.03837	-0.296719	-0.809955	0.489236	0.739978	0.391752	0.649808	0.360664	0.723139	0.422232	-0.144229	0.392142	0.210747	-0.114661	0.357446	-0.143535	-0.0357628	-0.271272	-1.55705	-0.855376	-0.352585	-0.560054	-1.28821	-1.21959	-0.65066	-0.816928	-0.889305
PI 38:6 (1)	4	0.151778	0.296254	-0.126604	1.71872	0.533551	1.28705	0.417973	0.640378	-0.765843	0.691545	0.87692	-0.756959	0.125288	-0.537236	-0.847322	1.92706	-1.70534	-1.48113	2.76271	-1.23563	-1.44175	-1.12353	-1.20035	-0.665469	0.0310845	-0.0202621	0.35425	-0.0666257	1.34038	0.367446	0.34703	0.0196929	0.0982349	-0.28107	0.311653	-0.0611321	0.461222	0.0801221	-1.29684	-0.326595	2.39767	0.0217147	0.242974	-1.37924	-0.916069	-0.510463	-0.757245
PS 40:4	4	1.12892	0.702224	0.48277	0.863988	0.739016	1.59047	-0.293142	-0.29555	-0.638107	0.802049	-0.15943	-0.436435	-0.338717	-0.28053	0.508996	-0.837682	-0.177454	-0.678137	1.12884	-1.12732	-1.77343	0.00396692	-0.54501	0.70298	0.847103	1.88578	0.687422	1.56563	1.33882	0.344881	1.1841	1.10699	0.534781	0.760427	0.14715	-0.202491	-0.338796	-0.0310576	-1.58126	-0.792429	0.221928	-0.598129	-1.63228	-1.01634	-1.56979	-2.40932	-1.52637
PS 40:6 (1)	4	0.84406	1.53118	0.953278	0.76579	1.72922	0.995669	0.455851	0.449894	-0.534856	1.2528	0.548591	-0.911256	-0.433635	-0.685645	0.742966	-0.314006	-2.02608	-1.76421	-0.174842	-1.56271	-2.6326	-1.13397	-1.81277	0.11305	1.14347	0.343876	0.47463	0.590011	0.992823	1.01116	1.00973	0.764436	0.461005	0.148936	0.782253	0.107607	0.143863	-0.470073	-0.610515	-0.112067	0.38949	0.0767683	-0.720365	-0.562776	-1.77495	-0.560687	-0.0243968
PS 40:6 (2)	4	0.835925	1.27165	0.460251	1.07467	1.37659	1.34249	0.637668	0.404936	-0.518495	0.859443	0.421699	-1.11229	-0.603365	-0.44594	0.615269	-0.261572	-2.59949	-1.97185	-0.306306	-1.47503	-2.789	-1.10131	-1.3817	0.262731	1.07658	0.885519	1.0906	0.014991	1.13483	0.682812	0.317128	0.586112	0.500658	-0.0416021	0.805374	0.0978261	0.394399	-0.349429	-0.110251	0.0868545	0.630128	0.265962	-0.317125	-0.565443	-1.76812	-0.42331	0.00855036
PS 40:7 (1)	4	0.333061	-3.08274	0.451143	0.78044	0.875335	0.679729	0.109404	0.472606	-3.08278	0.948661	0.254816	0.331931	0.294027	0.139253	0.10349	-0.0868548	-3.08282	-0.180352	0.236387	-0.154765	-0.598228	0.155029	-0.0187651	0.118685	0.773494	0.75759	0.457373	0.508	0.584408	0.358516	0.700817	0.540488	0.342072	0.192756	0.570652	0.282758	0.32863	-0.24625	-0.157379	0.326991	-3.08282	0.247068	0.20511	-0.0046902	0.119896	0.117257	0.0805634
PS 40:7 (2)	4	-0.115739	-0.0171687	-0.122576	0.785852	2.22417	2.38219	-0.398667	0.0886979	-1.39283	2.28492	-0.332526	-0.048015	0.257955	-0.502035	-1.00949	-1.05364	-1.9418	-0.315779	-1.03547	-0.698036	-2.96198	0.0761897	-0.702431	0.640753	0.674537	0.934262	0.707221	0.453766	1.59414	0.11481	0.165528	0.996819	0.322137	-0.0224856	0.5348	-0.0093904	-0.557853	-1.53732	-0.645302	0.126811	0.442557	0.244915	-0.253552	-0.281421	0.129843	0.187904	-0.415281
PS 42:10 (1)	4	0.444561	0.354089	0.690329	0.472392	1.06337	1.10341	0.662722	0.772888	0.439017	1.71896	0.542159	-0.722031	-0.0964924	-0.456224	-0.137462	-1.50673	-1.05345	-1.33812	-3.10065	-1.24804	-0.874066	-0.225074	-0.735279	0.119674	0.871228	0.837061	0.831349	0.0796024	1.20153	0.766755	-3.10071	1.02921	0.477731	0.751471	0.969628	0.92226	0.662501	-0.0686184	-0.782892	-0.0241951	-0.280082	-0.867922	-0.238951	-0.0819311	-0.240979	-0.156728	-0.447255
PS 42:10 (2)	4	0.721515	0.33123	0.646827	0.75537	0.907472	1.03282	1.03223	0.767426	0.180869	1.29183	-2.59875	-0.289267	-0.195187	-0.499051	-0.146769	-0.968777	-0.947328	-0.711117	-0.834653	-2.59897	-0.548489	-0.210774	-0.0775069	-0.109494	1.29867	0.769892	0.907493	0.00337702	1.01802	0.264014	0.656053	0.87849	0.622838	0.553702	0.687693	0.527114	0.875228	0.332798	-2.59898	-0.323259	-0.276829	-2.59899	-0.238191	0.216469	-0.290657	-0.422311	0.205897
PS 42:9	4	-0.393602	1.21994	0.312729	1.59542	1.30428	1.18968	2.09564	0.197206	-0.54002	1.11421	-0.834872	-1.14623	-0.969159	-0.661699	-0.121144	-0.471406	-1.29827	-1.09256	0.0614033	-0.755189	-1.86525	-0.425012	-1.80308	-1.12728	0.67024	0.891834	1.6969	-0.620359	0.492206	-0.673298	0.674225	1.09811	1.10182	0.354717	0.434749	-0.805196	-0.391222	0.895519	-0.0740813	1.5239	0.989983	-0.835543	-0.347232	-0.481208	-1.67988	-0.0631673	-0.43875
PS 44:10 (2)	4	0.889032	0.538936	0.742372	1.06245	1.49686	1.73455	0.644684	0.718955	0.261327	1.68455	0.680867	-1.07626	-0.733804	-1.09508	0.076502	-0.898782	-1.49827	-1.55188	-0.815701	-0.821765	-1.59125	-0.604451	-1.06351	0.0507382	1.32795	0.650132	1.04067	0.302457	1.20947	0.510697	0.687117	1.22628	0.853117	0.39793	0.845435	0.746652	0.754417	-0.237558	-1.4588	-0.92827	-0.813976	-0.951748	-1.29004	-0.691177	-1.05271	-1.41649	-0.542652
PS 44:12 (1)	4	0.387053	0.30602	0.520378	0.58358	1.02013	0.986537	0.435332	0.245136	0.283575	1.21787	0.484349	-0.520113	-0.396081	-0.430721	-0.255289	-3.57935	-0.888586	-1.30373	-1.61554	-0.392178	-3.57923	-0.309918	-0.656683	0.0150619	0.685561	0.723262	1.02971	0.218263	0.960399	1.07897	0.472963	1.10768	0.609924	0.17392	0.759491	0.530653	0.669986	0.0278701	-0.304281	-0.388882	-0.250208	-0.902611	-0.00812598	-0.0866892	0.512492	-0.439964	0.262016
PS 44:12 (2)	4	0.486485	0.286636	0.72323	0.988662	0.856795	1.39951	0.777448	0.0876999	0.182696	1.67141	0.459423	-1.12187	-0.00703254	-1.27451	-0.243696	-2.23347	-1.49817	-1.60458	-2.27203	-0.92011	-1.76031	-0.697831	-0.927047	0.0825604	1.03262	0.608319	1.55017	-0.22005	1.46584	0.553646	0.480175	1.3558	0.631858	0.456368	1.28098	0.338693	0.772092	-0.458515	-0.737748	-0.663294	-0.21437	-1.13969	-0.0663786	-0.378323	0.117628	-0.620509	0.412807
PS 44:9	4	0.671606	-0.201176	0.130485	0.714598	1.62633	0.896173	0.383158	-0.230555	-1.13464	1.4383	1.93863	-1.47868	-1.26358	0.381433	2.4423	0.126607	-0.571696	0.361592	0.189418	-0.973994	-0.0572231	-0.595644	0.560282	1.52846	0.731188	0.230531	-0.185248	-0.0457185	0.72658	-0.0679609	0.0922083	0.769894	-0.63955	-0.486236	1.09934	-1.0505	0.473356	1.36813	-1.57197	-1.03713	-1.89135	-1.3522	-1.07162	-0.691779	-0.0663033	-1.04248	-1.17336
Cer 36:0;2O	4	0.900603	-0.486945	-0.182137	-0.266167	-0.0778443	-2.13373	0.369528	0.220092	0.238412	0.469773	0.284837	-3.05415	-0.721082	-0.775232	-0.851413	-0.260514	-0.701587	-0.571134	1.50194	0.515806	-0.411509	0.079686	-0.128811	1.17137	0.534098	0.988671	0.0573406	0.735827	0.718141	0.21281	0.761536	0.345395	1.67442	1.71025	0.167794	0.4237	0.815143	2.06416	-0.937759	-0.773001	0.300898	-0.680148	-0.621968	0.0760537	-0.247272	-0.948694	-2.50718
Cer 39:2;2O	4	0.148302	-1.24139	-0.552695	1.25843	-0.63326	1.34038	-0.123149	1.0416	0.273675	0.797368	-0.642806	-0.688438	-1.00176	-0.542705	-1.48444	-2.29839	0.890017	-0.0258249	-0.268781	0.445827	-0.394538	0.177189	0.936054	-0.0337256	1.31543	1.22795	0.144452	1.15593	0.953246	-0.499694	1.5883	1.19511	1.89938	0.940972	-1.18092	1.52845	0.210243	0.21995	-1.31977	-0.582908	-1.17197	-0.812424	-1.48229	-0.246156	-1.28795	-0.581965	-0.590323
HexCer 38:2;3O	4	0.271624	0.00694391	0.151823	-0.434511	-0.832781	-0.571737	-0.274468	-1.68493	-1.29149	-0.544823	-0.718687	-2.51045	0.693479	0.85854	-0.407623	-1.04258	-0.0173176	-0.758542	-0.1219	0.593678	-1.06035	-0.679552	-0.826286	-0.0160613	0.400802	1.69476	0.431534	1.12163	1.42597	1.0009	2.06554	0.693076	0.542713	1.11137	-0.3213	1.03409	0.594233	2.76173	-0.833119	-0.609187	-0.103293	-0.177101	-0.911773	0.991949	-1.04377	-0.0561071	-0.596644
HexCer 40:2;3O (2)	4	-0.316499	-0.699843	0.191813	-0.452267	-0.195025	0.192915	-0.333214	-0.506478	0.313469	0.111242	-0.737061	-1.10429	-0.745178	-0.971494	-0.545251	-0.781502	-0.257862	-0.958286	-0.0880823	-0.531261	-1.4992	-0.687744	-1.26803	-0.380635	1.01792	1.72971	1.43493	1.9797	1.57295	0.788213	1.70539	1.72847	1.71781	1.50384	-1.01175	0.972773	1.1445	1.59774	-0.907098	-0.643148	-0.56804	0.0129277	-0.885486	-0.100735	-0.67454	-1.16171	-0.704602
SM 32:2;2O	4	-1.45472	-0.153378	0.266214	-0.761812	-0.622532	0.324959	-0.981682	-1.30232	-0.447075	0.236403	-0.44636	-0.850717	0.200984	-1.47764	-1.24776	0.254734	-1.36218	-0.301343	-1.80115	-1.13342	-1.05309	-1.41131	-1.68148	-0.454673	0.466232	2.4609	0.520401	1.07829	1.36192	1.25787	0.00327392	1.13735	0.716201	0.632895	1.33399	0.713359	0.489749	-0.0522482	0.748275	0.998235	0.237841	1.16948	-0.253681	-0.351586	0.838161	0.660162	1.49426
SM 35:2;2O	4	-0.0185329	-0.155369	1.80399	0.300537	0.563273	-0.558994	-0.49337	-0.38042	1.4414	1.03937	1.7351	-2.38761	-0.733215	-0.97648	-0.0842996	0.511067	-1.2125	-1.18948	0.15954	-0.7619	-2.06889	-1.35748	-1.01683	0.467925	0.301962	0.665691	0.241715	2.54914	0.274328	0.307133	2.02705	0.200022	0.238956	0.846297	0.608051	0.445772	0.909277	-0.618742	-0.381717	-0.0468173	-0.103459	-0.709796	0.185446	0.114168	-0.90696	-0.728954	-1.0454
SM 36:1;2O	4	-0.175828	0.341432	0.091543	0.518797	0.511893	0.359937	-0.148327	-0.123591	-0.948511	-0.611658	-1.11784	-0.486706	-0.331323	-0.93935	0.17724	-0.550947	-1.5278	-1.4422	-1.60112	-1.87603	-1.79336	-1.87267	-1.96984	-0.760655	1.15189	1.28349	0.972545	1.40844	1.1453	0.886127	1.08454	1.42002	0.702496	0.0473996	1.06958	0.403327	0.60621	-0.618652	1.15298	1.00032	0.739371	0.631308	0.448515	0.58895	-0.972279	0.903305	0.221723
SM 36:1;2O	4	0.40627	1.18565	0.0767347	0.205689	0.65952	0.282405	-0.479663	-0.100464	-0.570315	-0.810242	-1.3348	-0.251286	-0.506622	-0.457909	0.333388	-0.121191	-1.8006	-1.28994	-1.79079	-1.85768	-1.44124	-1.94382	-2.17994	-0.850746	1.53684	0.812824	0.940062	0.774106	1.36994	1.19731	1.1509	0.581989	0.783911	-0.156409	0.739487	0.366729	0.449461	-0.445056	1.28609	1.33758	0.912483	1.01809	0.248023	-0.0891484	-0.737203	0.403306	0.156272
SM 36:2;2O	4	0.698854	0.846641	0.261936	0.466056	0.72787	0.893895	0.461197	0.815893	-0.0322252	0.487407	-0.0907634	-0.965913	-0.681907	-0.806564	-0.375076	-0.550533	-0.936497	-0.697963	-0.446076	-1.26275	-1.11395	-3.78829	-1.72979	-0.702992	1.29978	1.47375	0.793174	1.01132	1.44434	0.282233	1.72612	1.01963	1.52258	0.366827	-0.548541	0.724204	0.790082	0.166692	-0.508235	-0.385535	-0.269223	-0.405032	-0.288352	-0.161491	-0.527656	-0.218116	-0.78704
SM 37:1;2O	4	0.578335	0.669894	0.322229	1.32463	0.0447994	0.233772	-0.478628	-0.273437	0.184451	-0.190126	-1.54244	-0.652102	-0.439141	-0.0325515	0.215814	-0.864747	-1.18307	-1.44932	-1.72533	-1.94155	-1.85616	-1.50533	-1.57791	-1.17502	1.11439	1.03817	0.598624	0.967429	1.43137	0.562819	1.00976	1.79637	0.795065	-0.188537	2.30175	0.561669	-0.333522	-0.522944	0.269917	0.538573	0.798842	0.979751	-0.141816	0.299639	-0.571746	0.0952321	-0.087864
SM 37:2;2O	4	-0.186847	-0.237836	0.0531551	0.350867	0.87159	2.35538	0.381178	0.162917	-0.107837	0.0804735	-0.447195	-0.939503	-0.420336	-0.713665	-1.27098	-1.13815	-1.31413	-1.06022	-0.4083	-0.908433	-1.1526	0.217482	-0.677085	-0.877721	1.35543	1.35477	1.07142	1.66977	0.606692	1.3329	0.34151	1.6407	0.146436	0.691745	-0.731118	1.64749	1.75282	1.31547	-1.18975	-1.0009	-0.563763	-0.796578	-1.17362	0.404196	-0.970287	-0.614929	-0.902608
SM 38:0;2O	4	0.488278	0.0653022	0.58199	0.199054	-0.019839	0.15938	-0.603635	-0.376087	-0.847676	-1.49524	-1.08865	-0.489047	-0.424651	-0.778747	2.22153	0.971049	0.413157	-0.384127	-0.724815	-1.54659	-1.82137	-1.49271	-1.88903	-0.0999152	0.841774	0.98506	1.66222	1.50514	2.33861	1.06743	0.551461	1.53594	0.628919	0.171944	0.383387	-0.211772	0.124537	-0.394871	0.718914	0.142418	0.26965	0.689821	-0.948475	-0.767794	-1.22858	-0.595562	-0.48778
SM 38:1;2O	4	0.593585	0.177048	0.403539	0.378408	0.09354	0.420109	-0.855354	-0.847385	-0.362883	-0.886296	-0.878008	-0.117708	-0.576907	-0.336502	0.953438	-0.525206	-0.119764	-0.953205	-1.9467	-1.75104	-2.09243	-1.32574	-2.0632	-1.46494	0.928382	1.35492	1.3768	1.71482	1.59168	1.35884	1.23526	1.43522	0.706362	0.306769	0.663901	0.0346861	0.0283041	-0.10485	0.731314	0.449939	0.579645	1.27452	-0.236161	-0.00754742	-0.446612	-0.193871	-0.698718
SM 39:2;2O	4	1.69579	0.628067	0.00255695	0.18824	0.499169	1.32039	1.33217	0.14755	0.850502	0.918405	1.18219	-0.183735	-1.92924	-0.448494	-1.92925	-0.864738	-0.759568	0.350238	-1.92922	-0.901219	-0.222831	-0.213783	-0.486333	-1.92924	0.593942	0.680856	-0.37156	0.384024	0.290296	-0.248537	0.0999483	0.457646	0.623981	1.20111	-1.92924	0.263774	0.435223	2.21055	-1.92924	-0.479696	0.196049	0.0162874	-0.0110113	1.03041	0.317879	-0.225422	-0.924879
SM 41:0;3O	4	0.483925	0.429244	0.133829	0.933388	-0.220975	0.684932	-0.426843	-0.65025	-1.02504	-0.696216	-0.839183	0.364767	-0.805416	-0.747924	-0.795105	-0.112621	-1.0675	-0.959313	-1.55493	-1.84071	-1.61414	-0.896947	-1.86564	-1.66242	1.17732	-0.354191	1.39124	1.03628	1.84943	0.925257	1.34281	2.21693	1.75223	0.403467	0.274165	0.0787244	0.328158	-0.1324	0.714741	0.384983	0.173569	0.211472	0.115059	1.03586	-0.682609	-0.221746	0.730339
SPB 18:0;2O	4	-0.365632	-0.624399	-0.140913	0.867717	0.801287	0.870199	0.15483	-1.05673	-1.25892	-0.75386	-1.17587	-0.199923	-0.132912	0.662979	0.181605	2.79026	-1.00698	-0.507094	-0.592674	-1.43244	-1.35965	-0.146638	-0.898276	-0.472467	1.52653	0.38316	0.386421	0.168804	0.768616	0.654026	1.89216	1.28843	1.24838	0.0909478	0.170693	-0.079273	0.794613	-0.295028	-0.155732	-0.430078	0.014091	1.02917	-1.19205	-0.0280748	-3.0499	0.708091	-0.0974968
FFA 17:0	4	0.124174	0.236148	3.0822	0.827724	0.898904	-0.0897082	1.31556	0.0209215	0.19224	-0.787348	0.086213	-1.01111	-0.38394	-0.122572	-1.02203	1.23551	-0.952569	-0.87888	-0.907081	-0.347498	-0.219599	0.17062	-0.435147	-0.225995	-0.397441	-0.411327	-0.584429	4.37648	0.2145	0.313826	-0.214682	0.32324	-0.618392	-0.910858	0.290214	0.251715	0.7359	-0.163109	0.158393	-1.43594	-0.616558	-0.518467	-0.34954	-0.543235	-0.126257	-0.765914	0.185132
FFA 18:0	4	0.538198	0.383317	1.1294	1.51274	1.83051	1.1829	2.06314	1.44581	1.54314	-0.315913	0.174162	-0.963155	0.0901778	-0.840077	-0.662322	0.423946	-1.39175	-1.15836	-0.921243	-0.917131	-0.576432	-0.846163	-0.533453	0.0236989	0.924868	-0.147295	0.063764	2.90896	0.356275	0.428487	0.355806	0.41114	-0.0370394	-0.462868	-0.304834	0.478855	0.555203	-0.395246	-0.422507	-0.683383	-0.920723	-1.47078	-0.984563	-1.3295	-1.25997	-0.837042	-0.442737
FFA 18:2	4	-1.34162	-0.89048	-0.899131	0.565184	-0.404252	-0.561595	0.510274	0.959825	0.0299664	-0.605638	1.01354	-0.946423	-0.430438	-1.39157	-1.34021	2.49028	-1.0477	-0.703904	2.39017	-0.773222	-0.593694	-0.597315	-0.457644	0.105881	0.568491	0.197937	0.641227	0.819642	0.321833	0.330749	0.670942	-0.145164	1.20355	0.450207	1.49182	0.0449429	0.586807	0.391751	-1.35596	-0.759666	1.92539	-0.220884	1.29416	-1.00257	-1.80547	0.130421	-0.860435
FFA 20:1	4	-0.444229	0.119929	-0.414524	0.480771	0.0778596	0.91216	2.0368	2.02972	0.766016	-0.373244	1.4045	-1.80904	-1.08586	-0.716398	-0.360454	0.726955	-0.915382	-0.879275	-0.0130104	0.0272901	-1.2213	-0.622472	-0.654736	1.27925	-0.0458723	0.706475	0.425925	2.50958	0.680953	0.169696	-0.271128	1.2673	0.285023	0.154799	0.67173	-0.335585	0.846074	1.31944	-1.3433	-1.12849	-0.804308	-1.27041	-1.21498	-1.41218	0.0494514	-0.728019	-0.883498
FFA 20:4	4	-0.23085	-0.12225	-0.162988	0.924866	0.485723	0.989511	0.992867	0.902736	0.530908	0.269118	0.508107	-1.33787	-0.768977	-1.1206	-1.17367	-1.51415	-1.60813	-1.55748	-1.01698	-1.13106	-0.863333	-0.990984	-1.13272	-0.348579	1.51846	0.906763	1.0469	1.11288	0.835257	0.863097	0.811585	0.997563	1.25027	0.894318	1.22355	1.17413	1.52702	1.23653	-1.10575	-0.888431	-0.3299	-0.723205	-0.564469	-0.534706	-1.53578	-0.545844	0.306523
FFA 22:6	4	-1.53949	-0.691647	-0.894481	0.712748	0.294737	0.517588	1.79536	1.49735	0.0593486	-0.473473	1.24703	-2.14606	-0.652848	-0.958432	-1.15977	0.652799	-1.50663	-0.312616	0.324487	-0.568287	-0.699181	-0.990477	-0.68576	0.431121	1.3843	-0.0923119	1.26467	1.52852	0.219309	-0.0837367	-0.0343986	0.856265	0.90007	-0.365029	1.43424	1.04201	1.94559	0.768188	-1.04498	-0.492318	-0.343294	-1.00598	-1.07006	-1.42721	0.257815	-0.566865	0.671783
DG 33:0	4	-0.477728	0.0141067	2.15614	0.971168	0.686067	0.696142	0.655358	0.761955	-3.00533	0.055464	-0.529891	0.200757	-1.00292	0.293188	0.0481419	-0.325278	-0.624672	0.363921	-0.597543	0.252876	-1.23525	-0.382686	-0.485359	-3.0056	0.0311917	-0.511955	0.254726	1.68644	1.86165	-0.329486	0.211427	1.54294	1.40826	0.396872	1.55015	-0.236749	-0.133698	-0.523713	-0.468715	-0.756096	0.0450074	-0.301978	0.29846	-0.304231	-0.0838484	-0.627873	-0.491803
DG 34:0	4	-0.0614692	1.37719	1.04425	1.20831	1.59646	1.49596	0.859597	0.612152	-0.168597	0.235135	-0.6085	-1.49761	-0.382222	0.026078	0.182424	0.92814	-0.509067	-0.706454	-0.772803	-1.08928	-1.91237	-1.09877	-1.40923	-0.88723	0.365858	1.57876	0.805794	2.16006	1.28377	0.0278904	1.42801	0.0910203	0.585342	-0.424762	0.249451	-0.518806	0.801655	-0.0249427	-0.319866	-0.819762	0.353689	-0.0700565	-1.46815	-0.717383	-1.57223	-1.1053	-1.15214
DG 38:0	4	0.785803	0.0261546	1.25514	1.43625	1.57901	1.57736	2.8106	1.96333	0.381167	0.323953	-0.0395996	-0.485711	-0.497333	0.16636	0.412073	0.755399	0.407531	-0.570115	-0.157456	-0.272786	-1.70554	-0.661587	-0.40209	-0.788839	0.278959	0.0532109	0.0488049	2.06762	0.763592	-0.121541	0.176782	-0.442214	0.124584	-1.00874	-0.118537	-0.808476	0.490287	-0.53487	-0.407528	-0.824532	-0.256522	-1.29388	-1.02932	-1.64642	-0.994642	-1.58788	-1.22782
DG-O 40:5	4	-1.21144	-1.37193	-0.195084	0.469794	-0.0210669	0.781505	-0.300358	0.404632	0.767166	0.317592	0.738633	-1.48609	-0.0675844	0.203871	-1.23368	3.48527	1.29435	0.87455	-1.58827	0.364971	-0.398663	-0.0179356	0.220894	0.417054	-0.241878	-0.12957	-0.46356	1.01444	1.19651	-0.938001	0.332729	0.787768	1.61152	0.326017	0.127015	-0.184179	1.09051	1.25107	-0.510721	-1.32121	-0.75994	-1.05402	-1.54173	-0.485158	-0.705163	-1.42684	-0.423774
TG 58:8 (2)	4	0.150622	-0.0100102	0.0307136	0.270801	-0.00800867	0.149037	-0.149252	-0.332056	0.290351	0.124727	0.144671	-1.91911	0.336845	-1.91909	0.081985	-1.91909	-1.91909	-1.9191	0.812145	-1.91909	-1.91905	0.250594	0.345792	0.52824	0.901876	0.826171	0.806079	1.54455	0.383994	0.321438	0.832924	0.506117	0.658445	0.897984	0.343988	0.559528	0.423126	0.559345	0.47578	0.393083	0.621766	-1.9191	0.808812	0.856263	-1.91911	0.850948	0.682417
LPE-N 38:3	5	0.126441	0.959521	-0.00947352	0.935145	0.852241	-0.381743	-0.0777555	0.627396	-1.13774	0.509558	2.62991	-0.905928	-1.02505	0.0798411	0.478591	1.14295	-0.879827	0.371504	0.616215	0.41832	0.869467	0.127041	-0.58954	0.220841	0.775484	-0.0848049	0.165462	0.00485685	-2.24473	1.27663	0.424518	1.24608	0.703232	-1.42029	0.302023	-1.99744	-0.72598	-1.48129	-0.57569	-0.325173	0.142768	-0.98188	1.54414	-0.194301	-1.47692	0.802969	-1.83759
LPE-N 40:3	5	-0.587552	0.421272	0.61164	-0.684974	0.156594	-0.340567	-0.431474	0.608579	-1.27342	-0.458593	-0.317015	0.207883	-1.18401	0.461003	1.34825	0.283224	0.0612448	-0.3097	-0.654365	-0.523409	1.48143	-0.129886	0.811186	-1.93177	-0.140281	-0.658194	0.209319	0.145359	0.468489	1.65007	0.519548	0.546977	0.0186117	-0.92908	1.38307	0.818863	-1.19159	-0.131557	3.28004	-1.1317	0.423749	1.41383	-1.93176	0.270847	-1.93177	-0.126951	-0.60147
PC 18:0	5	-0.479085	-0.450371	-0.233565	-0.0292818	-0.68452	1.33467	1.98549	0.112445	0.135281	0.210826	0.471643	-0.367853	-1.79147	-0.628543	-1.20191	0.997315	0.855013	0.435737	0.587927	-0.501527	2.75522	0.866633	-0.27628	-0.0916289	-0.628983	1.11466	-0.904004	-0.624943	-0.651299	0.682237	-0.32747	0.467304	-0.221877	0.128873	0.177998	0.0859574	0.393804	-0.418961	-2.94507	-1.2868	1.40663	-0.194915	0.419052	-2.18341	0.476398	0.0852939	0.937354
PC 28:0	5	-0.407757	-1.01713	-0.60884	-0.641129	-0.629572	-0.575446	-0.68333	-0.582526	-0.673908	-0.88121	-0.792204	0.156146	-0.0270584	0.294219	1.16615	3.1202	2.33006	2.39807	2.74215	0.238642	1.56712	0.671327	1.00237	0.861589	-0.963981	-0.381621	-0.939647	-0.0268928	-0.641193	-0.360653	-0.661902	-0.470243	-0.582596	-0.584974	-0.607118	-0.3926	-0.533261	-0.726704	-0.0703372	0.0690925	-0.361619	-0.413163	-0.10527	-0.202604	0.20342	0.304704	-0.578769
PC 30:0 (1)	5	-0.561209	-0.761839	-0.32123	0.0330538	0.470776	-0.0852012	-0.538945	-0.300712	-1.18945	-0.530231	-1.13453	-0.585819	-0.97094	-0.411039	1.60113	4.08962	1.74587	1.41772	1.79137	-1.22998	-0.371122	-0.568277	-0.983614	-0.272132	0.587925	0.839284	0.317674	0.44623	0.779712	1.039	0.913627	0.632314	0.534631	-0.241254	-0.0331523	-0.291345	-0.141106	-0.820539	-0.565125	0.0831299	-0.938257	-0.439841	-0.782527	-0.32209	-1.2105	-0.0911383	-0.629935
PC 30:0 (2)	5	-0.203624	-0.38387	-0.14453	0.285431	0.231016	-0.144716	-0.41106	-0.411908	-0.932246	-0.828548	-1.6195	-0.363923	-1.0276	0.638974	1.44968	4.00064	1.44061	1.40329	2.31144	-1.56026	-0.176343	-0.585081	-0.600756	0.0613127	0.591876	0.970901	-0.0912453	0.132458	0.221064	1.17618	0.159938	0.522672	0.49704	-0.546091	0.328708	-0.19343	-0.312453	-1.03586	-0.33683	0.214568	-1.079	-0.412165	-0.750984	-0.487053	-0.98867	-0.221537	-0.788513
PC 30:1	5	-0.122242	-1.17498	0.163695	0.0514318	-1.58673	0.156392	-0.00240115	-0.876451	-1.58666	-0.0295479	0.0618606	0.149767	-0.146648	0.385835	1.1331	3.07703	1.66305	-1.58675	2.67726	0.555539	1.84564	0.39625	-1.58673	-1.58673	-0.15009	-0.044571	-0.316019	0.198151	-0.277416	0.384287	0.0114633	0.106195	0.145484	0.209403	-1.58673	-0.192868	-0.174506	0.127021	-0.0461495	-1.58673	-0.240393	-0.0412345	0.151435	0.396716	0.771277	-0.0103011	0.134605
PC 31:1	5	-0.843243	-0.324901	-0.603478	0.0974255	-0.985334	-0.677919	-0.418721	-0.206913	-0.446897	-0.740549	0.0825647	-0.414689	-0.256626	0.251579	-0.308307	1.38417	1.95434	1.60406	2.57737	0.93856	2.21412	0.624449	1.36265	-0.41469	-1.2461	-0.265479	-0.939394	-0.247591	-0.243751	0.256684	-1.08363	-0.561989	-0.453517	-0.363789	2.60327	-1.05947	-0.753539	0.00925397	-0.796263	-0.717915	-1.05218	-0.444878	0.0186204	0.396172	1.5951	-0.315386	-0.783238
PC 32:2	5	-0.585094	-1.21339	-1.00322	0.491476	-0.319175	-0.559834	-0.481547	-0.869646	-1.25134	-0.141143	-0.260055	-0.230285	-0.53811	0.558848	1.61099	2.41823	2.21534	3.482	0.982953	-0.166642	1.81836	0.757581	-0.0486927	1.29397	-0.810621	-0.469255	-0.915835	-0.232174	-0.851608	0.23607	-0.784806	-0.0879937	-0.350418	-0.51642	-0.484561	-0.318423	-0.287253	-1.08409	-0.770432	0.494076	-0.574157	-0.347971	-0.329574	0.220884	0.0147736	0.670292	-0.382067
PC 32:3	5	-0.672872	-1.02159	-0.306916	-0.245808	0.0336688	-0.575858	0.164585	0.0360659	-0.720263	-0.0250032	0.289026	-0.233899	-0.591657	0.0468347	-0.893936	4.83905	1.31517	1.21448	2.19297	-0.613103	1.52401	0.833606	0.283387	-0.600963	0.433857	-0.367663	-0.135627	-0.798107	-0.129764	0.102516	0.00730095	0.600507	-0.286385	-0.48413	-0.178037	0.143156	0.0349353	-0.300858	-0.485372	-0.221607	-0.352202	-0.964508	-0.635849	-0.664701	-1.33925	0.609196	-0.8584
PC 33:1 (2)	5	-1.05644	0.14422	-0.372093	-0.182174	-0.0441883	0.641431	0.0342522	-0.783518	-0.131637	-0.446273	0.257756	-0.348989	-0.192014	-0.649042	-1.74805	-0.286901	0.0667106	0.0598455	0.952645	0.353728	1.34193	0.720955	1.26306	-0.276176	-0.455412	-0.376938	0.517421	-0.596108	-0.502467	-0.206811	-1.12771	0.419137	-1.12258	-1.14232	4.77591	-0.181539	-0.406134	0.313905	-1.38593	0.229738	-0.0412053	-0.262835	-0.200185	0.774713	1.8797	-0.0893279	-0.132058
PC 33:2	5	0.269361	-1.47752	-0.454148	0.676986	-0.333066	0.900208	-0.753886	-1.15019	-1.29452	-0.802051	0.175619	-0.806057	-0.326879	-0.615296	-0.948189	1.27984	-0.723203	-0.730678	2.93006	-0.871733	0.793974	-0.437565	-0.331934	-0.231254	-0.482979	-0.521057	0.294251	-0.0820985	0.470177	1.33077	-0.962624	1.36798	0.0632775	-0.293179	3.30952	-0.167233	-0.433	-0.858503	-1.21512	0.21263	0.697491	0.42203	0.595009	0.418548	1.02574	0.958244	-0.887754
PC 34:2 (2)	5	-0.459545	-1.31009	-0.878638	-0.969816	-0.347713	-0.508226	-0.261943	-0.277662	-0.188959	-0.0537757	-0.0313102	0.00921331	-0.876701	-0.306368	0.58259	1.92217	0.537804	0.0904387	4.94993	-0.50716	0.171262	-0.185406	0.566984	1.23399	-0.536954	-0.0262145	-0.450374	0.595215	-0.542544	-0.0786691	-0.348403	-0.648232	0.223452	-0.438846	0.664846	0.256621	-0.344747	0.0849734	-1.50978	0.138975	-0.852076	-0.62555	-0.111645	0.215059	1.89317	0.090697	-0.550047
PC 34:2 (3)	5	-0.821958	-0.67316	-0.84062	-0.299551	-1.09598	-0.424506	-0.854526	-0.308173	-0.83477	-0.813042	0.214467	0.158109	0.617646	0.00357751	-0.356248	2.95305	-0.346917	0.745867	2.75399	-0.266471	0.71849	-0.422048	-0.692652	0.49752	-0.620074	-0.919794	-0.330511	-0.607434	-0.642757	-0.333078	-0.914778	-0.614449	-0.628701	-0.915849	-0.503165	-0.993907	-0.247845	-0.603709	-0.116394	0.67822	1.85554	1.23129	1.17904	0.25526	1.85243	2.18361	0.144957
PC 34:3 (1)	5	-0.527826	-0.719445	-0.420934	0.556544	-0.934947	0.277362	-1.15714	-0.50524	-1.45778	-0.268382	0.18215	-0.188841	0.0650682	0.503238	0.161619	3.21272	-0.525495	1.35036	2.55899	-0.67629	0.227844	-0.143434	-1.16522	0.359551	-0.141814	-0.770033	-0.514689	-0.461693	-0.0809969	-0.609065	-1.09837	0.0598841	-0.667583	-0.995548	-0.778691	-1.059	-0.553829	-0.727378	-0.854652	1.08518	1.74754	0.782275	0.862349	1.61672	1.22933	1.22876	-0.0631757
PC 34:4	5	-0.0677004	-0.383491	-0.0202018	0.497234	0.0406578	-0.13341	0.459986	0.240459	-0.196557	-0.0288149	0.477829	-1.33233	-1.37685	-0.831492	-0.700531	3.2957	0.982536	1.96268	2.32691	-1.03422	0.873508	-0.675951	-0.347232	-0.460897	0.595912	0.674417	0.238172	0.873673	0.0927327	0.599141	0.526825	0.484422	0.308951	0.505392	0.697386	0.390221	0.15742	0.651166	-1.79714	-1.04844	-1.36843	-1.03746	-0.92629	-0.991775	-1.13072	-1.03561	-1.02779
PC 36:2 (1)	5	-0.166551	-0.68693	-0.59457	0.301582	-1.77978	0.26898	-1.47884	-0.391345	-0.393455	-0.664731	0.213944	-0.797924	0.162147	-0.187139	0.202646	1.57477	-0.859018	1.03777	1.40777	-0.547955	-0.0747936	-0.166291	-1.11664	1.14534	-1.19197	-0.28541	-0.478625	-0.222425	-0.320293	-0.57585	-0.844179	-0.27749	-0.763958	-0.452232	-1.0009	-0.951496	-0.657874	0.0327345	-0.308683	0.218358	2.4306	1.02514	0.939974	2.40902	2.38448	1.58526	0.896827
PC 36:3 (1)	5	-1.43393	-1.38588	-1.02588	-0.700126	-0.805263	-0.724086	-0.805423	-0.987041	-1.60027	-0.696807	-0.692268	0.183197	-0.187415	0.58924	1.4857	1.01215	0.860891	2.20555	1.94184	0.137351	1.46855	-0.061843	-0.215042	2.10858	-0.328047	-0.548961	-0.8207	-0.607817	-0.456987	-0.345072	-0.632512	-0.70985	-0.641208	-0.487881	-0.771111	-0.477269	-0.264503	-0.629813	0.14514	0.78465	0.915613	1.47537	0.967186	-0.0394981	0.438981	2.24646	0.116063
PC 36:3 (2)	5	-0.885565	0.300254	-0.706208	-0.0647329	0.648174	0.400558	0.198796	-0.382782	-0.398066	-0.0222865	-0.0433464	-0.410498	-0.139509	-0.292882	-0.452199	5.22415	-0.634014	0.924377	0.0778578	0.257412	0.0361526	-0.814324	-0.604361	-0.217946	0.903146	-0.106212	0.37535	-1.27181	0.205553	-0.420626	0.757733	-0.500337	-0.0948698	0.124451	-0.162984	0.109076	0.524333	-0.992199	0.790352	-1.28028	-0.212378	0.0557344	-0.0486642	-0.745088	-1.93499	0.739074	1.18663
PC 36:3 (3)	5	-1.04331	-0.867162	-0.652707	-0.305923	-0.790039	-0.809768	0.0387207	0.134404	-1.21249	-0.3903	-0.0864808	0.387736	-1.05092	0.820418	1.75262	2.47106	1.04662	1.64893	3.32433	0.105258	1.8648	-0.63947	-1.03265	1.39384	0.0975918	-0.57707	-0.340328	-0.158229	-0.582818	-0.0360468	-0.502039	-1.12839	-0.563174	-0.577621	-0.770312	-0.0108149	0.00959227	-0.0752222	-0.426742	-0.0378733	1.02633	0.283478	-0.00588917	-1.38545	0.347038	0.216857	-0.910374
PC 36:6	5	-0.242007	-0.492875	0.184559	0.245111	0.0585249	0.158384	-0.193697	0.0827097	-0.293017	0.323414	0.480467	-1.19586	-1.33527	-0.995504	-0.238064	4.56192	0.623609	0.85297	2.76805	-0.977496	-0.394497	-0.699821	-0.659388	-0.275649	0.936176	0.172953	-0.0437125	0.0402097	-0.202583	1.05657	0.296919	0.284103	0.235529	0.0064763	0.661547	0.182264	0.567919	0.0256704	-1.42703	-0.805008	-0.921082	-0.832684	-0.834117	-0.0821323	-0.871644	-0.56919	-0.223718
PC 38:3 (2)	5	-0.485963	-0.781998	-0.760458	-0.925172	-1.22517	-0.354614	-0.217194	-0.92143	-0.443351	-0.364037	-0.0533288	-0.00844166	-0.620361	0.0185002	1.79918	1.88785	0.375941	1.83056	2.07361	-0.140076	0.569776	-0.032267	0.142391	2.97292	-1.00218	-0.656882	-0.931416	-0.369294	-0.570956	-0.684143	-1.02155	-1.8128	-0.629557	0.0660188	-1.1678	-0.472558	-0.35783	-0.371338	0.636412	-0.262387	1.3021	0.815288	1.16315	-0.423868	1.2466	0.945116	0.222999
PC 38:5 (1)	5	-0.902925	-0.591056	-0.66833	-0.63766	-0.14504	0.0959083	-1.04488	-0.588159	-0.688702	-0.662169	-0.485448	0.588904	-0.755348	0.776847	2.01739	1.69302	-0.53399	1.20426	0.641962	0.148281	1.3712	0.791754	0.254252	3.37565	-0.208526	-0.562835	-1.26564	-0.840858	-1.08804	-0.897692	-0.691289	-0.810581	-0.805827	-0.822407	1.31928	-0.688466	-0.992411	-0.784047	0.291851	0.740525	-0.715286	-0.24746	0.728411	1.53752	0.0438384	0.202241	1.30197
PC 38:7	5	-0.848855	-1.01388	-0.99756	-0.596495	0.247816	0.00116563	0.0829391	-0.226475	-0.776767	-0.140727	0.308624	-1.04578	-1.33886	-0.0820502	0.259618	3.10481	-0.709225	-0.655336	3.06815	-1.38637	-0.537249	-0.935448	-1.05058	0.470903	0.867027	0.694265	0.121478	0.246314	0.503807	1.05615	0.177423	0.00802176	0.828672	0.434948	2.02586	0.920634	1.2417	-0.0614824	-1.70762	-0.476028	-0.952186	-0.201962	0.0921293	-0.465278	0.0211403	-0.0242091	-0.553181
PC 40:5	5	-0.260354	-0.566027	-0.693894	-0.420232	0.146461	-0.275844	-1.1209	-0.651713	-0.568843	-0.280723	-0.146167	0.314443	-0.507959	0.340562	2.32429	0.577321	-0.821661	1.3746	-0.704578	-0.324969	0.565922	0.399299	-0.601039	4.03216	-0.161045	-0.746465	-0.940735	-0.563206	-0.857427	-1.13157	-0.159267	-1.10426	-0.499358	-0.403589	1.07097	-0.594364	-0.91983	-0.484064	0.977951	0.244871	-0.724043	-0.00459943	1.52415	1.43472	-0.106299	0.641148	1.37616
PC 40:9	5	-0.686019	-0.012306	-0.665213	0.0969642	-0.995798	-0.784821	0.168276	0.15572	-0.264713	-0.79427	0.714292	-0.279546	-0.270704	-1.35154	-1.40236	2.03917	-1.04176	-0.273236	3.1367	-0.5516	0.16435	-1.63865	-0.510008	-1.07291	0.941065	0.756958	0.400898	-0.531724	0.140446	-0.741763	0.80241	0.0844055	0.351082	-0.272985	1.47756	0.678389	0.0426396	-0.197293	-1.0132	-0.802863	1.78996	-0.855315	2.18018	0.0139364	1.46112	-0.242482	-0.343451
PC 50:5	5	-0.368338	-0.192156	0.898656	0.0144625	-0.620998	0.916571	0.424274	-1.7091	-1.85101	0.0354614	-0.850206	-0.688904	-0.780251	1.27432	1.6755	1.60093	-0.607478	1.38028	-0.552112	-1.30712	1.46182	-0.997535	-0.553709	0.585582	0.343577	1.37694	-0.291699	0.0648489	0.88464	0.0201462	1.58177	1.2963	1.31961	-0.222909	0.464098	-0.207708	-0.923931	-0.421407	-0.279371	0.222406	-0.0868821	1.47169	-1.17824	-1.3995	-1.13157	-0.294054	-1.79769
PC 52:7	5	-1.0566	-1.25723	-0.573719	-0.662722	-0.588254	-0.817449	-2.10759	-1.27951	-0.889182	-0.440268	-0.50737	-0.450633	-0.757696	0.481333	0.58827	-0.0632294	-0.856439	2.02543	0.0189838	0.0811284	-1.90014	-0.548925	0.031484	1.75013	0.467562	0.64	0.121807	0.22048	1.32507	0.289079	0.399699	0.262742	-0.719759	0.394772	-0.700298	-1.64074	0.360747	-0.243978	0.922789	0.738561	1.51178	2.34534	0.857952	0.151161	-0.527369	1.85301	0.749787
PC 54:9	5	-0.694488	-0.595788	-0.906374	0.14932	-0.605971	0.602281	-0.874615	-1.62659	-1.39209	-0.246915	0.245359	-0.281391	-0.443544	2.07508	2.02138	0.0425463	-0.550322	3.24578	-1.32254	0.0444301	0.336252	-0.110443	-0.463502	2.05354	0.136367	0.804072	-1.10004	0.545203	-0.537794	-0.0930579	1.45892	-0.235713	-0.0138379	0.520382	0.134053	-0.775445	0.0163326	1.50689	0.651839	-0.947357	-0.652004	0.313844	0.173202	-0.895466	-0.655935	0.113228	-1.1691
PC-O 18:2	5	0.56743	2.84037	-0.258196	1.33389	-0.399949	-0.628946	0.792626	2.18943	0.106204	0.384548	1.54795	-0.640661	-0.250605	-0.545606	-0.762093	1.82096	-0.0743574	0.721259	0.640119	-1.18865	2.03857	-0.68895	0.0419619	-0.121058	-1.33002	-1.15308	-0.931568	-0.349038	-1.11096	0.358986	0.0670968	-1.03371	-0.406906	-0.222081	0.385926	-1.45663	-0.923967	0.955997	0.0578338	-1.37848	-0.215148	-0.0496636	-0.0891167	1.19587	-1.01781	-0.289728	-0.530061
PC-O 34:2	5	-0.77051	-0.805244	-0.750481	1.32115	-0.766039	0.103308	-1.21172	-0.298676	-1.28628	-0.538271	-0.0407103	-0.289698	0.548534	-0.602526	1.52462	2.78852	-0.218939	0.785026	0.862038	0.188302	-0.110728	0.194087	0.208009	2.17928	-0.622471	-0.859197	-0.696272	-1.15403	-0.692522	-0.537014	0.105382	-0.776544	-1.03144	-0.650469	-0.654556	-1.1471	-0.0281214	-0.475132	0.0216201	-0.380751	1.63192	1.06659	-0.737279	0.207108	0.88616	2.74323	0.767857
PC-O 36:5	5	-1.28335	0.402708	-1.46544	0.125098	-1.29471	-0.832037	-1.12969	0.22598	0.0127524	-0.324287	2.4744	-0.960737	-1.28409	0.443865	-1.07553	2.09155	0.864319	2.51404	-0.103528	0.291733	1.695	2.20349	-0.235731	0.0759482	-0.0143005	0.103443	-0.119422	0.317478	-0.707597	0.528347	-0.163948	0.352446	-0.0572912	0.00948601	-0.460028	-0.102447	-0.674789	0.311783	0.174924	-1.17833	0.261029	0.492113	-1.51191	-1.00848	-1.11885	0.776917	0.357673
PC-O 38:7 (1)	5	-1.13314	-0.186011	-0.764525	-0.0579706	-0.0614237	0.71552	-0.804607	-0.0675809	-0.97352	-0.0754311	0.383593	-1.49204	-0.487788	-1.06225	-1.26649	3.99338	-0.664226	0.960696	-0.0385488	-0.648661	-0.774687	-0.249074	-1.07099	0.471646	0.483175	0.426434	0.660844	-1.78233	-0.249987	0.429808	-0.248642	0.5955	0.553474	0.0505199	-0.00452481	0.00144799	-0.0219389	-0.342869	0.536928	-0.572946	1.28328	-0.918397	1.05753	1.60921	-0.649009	0.364936	2.09168
PC-O 38:7 (2)	5	0.312263	-0.497372	-0.618564	-0.886454	-0.97604	-0.976509	0.51299	-0.808685	0.524089	-0.933335	-1.60064	0.483081	0.13692	1.08538	2.03532	2.48168	2.16891	0.00988757	0.562202	-0.044973	1.45586	0.865421	-0.498341	1.96232	-1.53161	-0.141603	-0.571186	-0.238724	0.279988	0.803914	-0.589511	-1.25705	0.961423	-1.10092	0.778043	-0.154885	-0.722633	-1.09865	-0.0225132	0.815282	-0.60298	-1.26022	-0.602828	-0.946286	-0.363517	0.427084	0.383981
PC-O 40:4	5	-1.31592	-0.53326	-0.553933	0.0304345	0.384512	-0.0789159	-1.80155	0.380595	-1.48894	-0.612878	-0.126014	-0.978179	-0.338856	-0.729856	1.15705	1.72841	-0.36226	0.967858	1.47675	-0.521688	-0.447719	-0.788124	-1.05693	4.49234	0.664039	0.556199	0.106789	-0.0263786	-0.10664	-0.2803	0.857584	0.508881	0.260529	0.0605297	-0.446837	-0.0956751	0.0482972	0.363536	-0.33205	-0.13461	0.74701	-0.615369	-0.349525	-0.115874	-1.22493	-0.281944	0.953813
PC-O 40:5	5	-1.03043	-0.739892	-1.0309	-0.012143	-0.0880355	-0.441135	-1.62288	-1.11619	-1.65736	-0.984686	-0.813834	0.86107	-0.416738	0.301841	1.48304	1.97504	1.0914	2.72934	0.943515	0.0552034	1.35511	0.489699	0.132855	3.024	-0.415607	-0.265095	0.100394	-0.978902	-0.490004	-0.945809	-1.1008	-0.712503	-0.455559	0.00317706	-0.191134	-0.443068	0.023897	-0.323982	0.169975	0.707508	-0.28871	0.12172	-0.54607	0.584794	-0.385431	0.842989	0.500328
PC-O 40:6	5	-1.06028	-0.978185	-0.388723	1.43331	-0.870279	-1.07799	-1.08106	-0.634061	-0.501572	-0.221934	-0.154592	-1.3131	-0.497036	-0.805522	-1.29896	-0.0729713	0.189495	4.12908	-1.35241	0.591076	-0.0354784	-0.277722	-1.1599	-0.0964463	-0.383728	0.800875	-0.133327	-1.26076	-0.0597168	-0.586371	0.391743	0.181102	1.26632	0.213002	0.889231	0.188854	0.707104	0.307588	0.530568	0.223631	0.569244	0.633261	0.903951	0.260379	-0.874375	0.961312	1.8054
PE 34:2 (2)	5	-0.691144	-0.925106	-0.767509	-0.149764	-1.21317	-0.428563	-1.0474	-0.672267	-0.572219	-1.06372	0.120006	0.589833	0.96732	0.318219	-0.11723	2.45511	-0.357076	0.92421	1.96062	-0.321614	0.0927193	-0.474348	-0.895042	0.057055	-0.849784	-1.06007	-0.454415	-0.48256	-0.6273	-0.411227	-0.844692	-0.597697	-0.847402	-0.855978	-0.457772	-0.765186	-0.41703	-0.327214	-0.190125	1.05303	2.07155	2.21737	1.85948	0.596144	1.53827	1.69395	0.369731
PE 34:3 (1)	5	-0.917707	-1.18538	-0.890782	-1.13064	-1.3253	-1.16279	-0.762205	-0.355347	-1.06325	-0.93361	-0.953833	1.06544	0.583986	0.480543	0.194978	2.44331	1.07278	0.440838	2.11305	0.819453	0.109081	-0.38842	-0.0636854	0.27033	-0.914587	-0.642737	-0.706862	0.000624862	-0.487012	0.0180575	-0.743273	-0.720921	-0.2298	-0.697983	-0.374234	-0.90821	-0.511182	-0.823946	-0.460955	0.793408	1.60162	1.88882	1.64074	0.524509	1.35309	1.79406	0.14592
PE 34:3 (2)	5	-1.14966	-0.997561	-1.24521	-0.430555	-0.539229	-1.07945	-0.43808	-0.229305	-1.08221	-0.768297	-0.682335	0.574667	1.06121	0.715862	-0.34118	2.21372	0.348526	0.808666	3.24859	0.191071	0.565434	-0.154315	-0.672745	-0.152458	-0.644499	-0.616535	-0.940041	-0.398962	-0.687668	-0.426217	-0.875136	-0.670389	-0.689352	-0.643508	0.0229845	-0.760272	-0.635226	-0.180795	-0.300336	0.714931	2.17705	1.31322	1.21318	0.0928776	1.84706	1.11128	0.211184
PE 36:2	5	0.615169	-0.556834	-0.49186	0.115029	-1.55513	0.257624	-1.18226	-1.09892	-0.0909399	-0.538943	0.19628	-0.611909	0.0284645	-0.36549	0.377624	0.833697	0.106871	0.275036	1.00872	-0.206046	-0.858878	-0.307394	-1.60196	0.457018	-1.35621	0.217405	-0.711627	-0.00793163	-0.604903	-0.488498	-0.542987	-0.306153	-0.287926	-0.256442	-0.522057	-1.14874	-1.01129	0.412642	-0.519745	-0.0173448	2.92319	1.54034	1.56464	2.41834	2.62411	0.74596	0.530255
PE 36:6 (2)	5	1.1008	0.490165	-0.71246	-3.1698	-0.11595	-0.705722	0.803373	-1.33511	-0.416658	0.26282	-0.320953	0.0469672	-1.5612	-0.31882	-1.68536	2.29707	-0.396359	-1.42771	0.953993	1.35096	-1.40693	-1.0011	-0.136975	0.799406	0.954184	0.0268043	-0.335434	-0.355168	0.344193	0.325402	-0.285531	-0.33486	1.63171	0.512964	0.686281	0.614517	-0.0156902	-0.118497	-0.46166	0.472735	-1.104	0.979714	0.0845666	1.6302	0.688844	0.604068	0.0602188
PE 38:5 (1)	5	-0.851085	-0.365415	-0.363374	-0.285387	-0.0317428	-0.220988	-0.590423	-0.375368	-0.494941	-0.423032	-0.316571	0.403648	-0.867688	1.09741	3.10083	1.61229	-0.321234	1.53034	1.42731	-0.288438	1.3244	0.624399	-0.0895286	3.43049	-0.267815	-0.583694	-1.05383	-0.295534	-0.879923	-0.747597	-0.611483	-0.941484	-0.809269	-0.695559	0.310572	-1.08779	-0.785757	-0.782676	0.0743995	0.877119	-0.814216	-0.336178	-0.222196	1.0002	-0.239203	-0.391503	0.617517
PE 38:7 (2)	5	-1.09432	-1.55222	-1.2695	-0.898939	-1.04713	-0.428555	-0.773407	-1.19873	-1.63089	-1.162	-1.12538	-0.787088	-0.36754	0.21962	0.209465	2.56242	0.124117	0.795961	1.51423	-0.463631	-0.306139	-0.400721	0.746315	1.50355	0.481546	1.81364	-0.751004	1.62923	-0.352439	0.289407	-0.725005	-0.0617245	0.429175	0.522187	0.890215	-0.0962687	1.55271	0.060517	-1.62192	0.808549	0.0599215	-0.0710737	0.131884	1.27982	1.12641	-0.609003	0.0437483
PE 40:6 (2)	5	-1.28931	0.312003	-1.28931	-1.28931	-1.28931	-1.28932	0.0948944	-1.28927	-0.792727	0.411171	-1.28925	0.975513	-1.28932	0.693686	0.997264	1.92489	0.763524	1.31636	1.79235	0.545603	0.916243	0.847963	0.753636	1.18726	-0.127687	0.254724	-0.0363356	0.570903	0.0737196	-1.28931	0.0550281	-1.28934	0.378309	0.365184	-1.2893	-1.2893	-1.28929	-1.28931	0.998722	-1.28931	0.417554	0.954652	0.394324	0.569942	0.325772	1.1005	0.304615
PE 40:8 (2)	5	-0.360215	-0.296703	-0.40057	0.92109	-0.586886	0.676171	-0.710229	-0.373241	-1.36963	-0.570137	0.892652	-1.17457	0.455676	-0.615606	-0.892438	2.05915	-2.23548	-1.7232	1.82264	-0.974674	-1.47893	-0.912121	-1.70173	0.23333	0.67344	-0.251067	0.750566	-0.184349	0.384784	0.0467465	-0.404417	0.880964	0.654676	-0.637928	0.303058	0.405922	1.04996	0.0652439	-0.322485	0.407856	2.615	0.768349	0.847289	-0.47745	-0.0662982	1.37025	0.435547
PE 42:9 (2)	5	-0.820836	-1.11141	-0.832818	0.103443	-0.18855	1.00648	0.366472	-0.493306	-1.24284	0.696275	-0.36242	-1.21799	-0.906095	0.5106	2.57728	1.19703	-1.2406	-1.27924	2.39076	-0.958541	0.701439	-0.86738	-0.626822	2.38925	0.930172	-0.309093	-0.688668	0.505951	-0.0780199	0.496381	-0.213328	-0.536061	0.229405	-0.333942	-0.494665	1.02489	0.333624	0.890573	-1.13243	0.781111	0.806998	-0.769419	-1.86723	-0.23842	0.818341	0.107607	-0.0539539
PE 44:11	5	-1.60621	-1.50471	-0.716335	-0.0268116	-0.421803	-0.649965	0.242103	-1.51315	-0.875694	0.532419	0.22236	0.0384061	-0.0121032	0.486955	2.34778	0.127775	-0.393993	-1.64335	0.426228	0.0548153	0.420012	1.52891	-0.0808241	3.53467	0.701167	-0.276362	0.521863	-0.0903258	0.289066	-0.479318	-0.251213	-0.333788	-0.0842221	0.261813	-0.114411	-0.107426	0.81618	-0.529451	-0.936632	-1.37484	-1.32934	0.531967	0.509343	1.30387	-1.09165	-0.00930174	1.55554
PE-O 38:6 (2)	5	0.110284	-5.16148	-0.699792	-0.655286	-0.15089	-0.0887882	-0.848031	-0.244049	-0.598014	0.864655	1.00483	0.434697	0.483272	0.295057	0.0279225	-0.000962322	-0.233665	0.402741	0.771537	0.831903	0.479444	0.30225	-0.0281112	1.42696	-0.887757	-0.56519	0.240232	-0.607615	-1.99942	-0.482814	-0.136877	0.25299	0.379866	0.590706	0.407024	0.30021	0.670149	0.44436	0.407104	0.349853	0.602206	0.192578	-1.17791	0.671236	-0.0267497	0.840277	0.809052
PE-O 38:6 (4)	5	-0.208001	-0.206531	-0.207973	-0.207965	-0.208001	-0.208073	-0.207027	-0.207074	-0.207418	-0.207399	-0.206781	-0.208016	-0.20804	-0.207916	-0.208129	5.0688	-0.208561	-0.207929	-0.208017	-0.207887	-0.206446	-0.208001	-0.207883	-0.208001	-0.207997	-0.208802	-0.208001	-0.208622	4.28519	-0.20801	-0.208187	-0.208518	-0.208246	-0.208022	-0.2078	-0.207621	-0.207581	-0.2079	-0.207944	-0.207923	-0.208219	-0.207995	-0.207963	-0.208056	-0.208001	-0.207514	-0.208001
PE-O 38:8 (1)	5	-1.14823	-0.687953	-1.65786	-1.01592	-0.66723	1.0971	-0.426492	-0.633287	1.08859	-1.10721	-0.182892	-1.63772	-0.668006	-0.911537	1.33291	-0.204803	-0.868969	-0.0570804	-0.384552	-0.870293	-0.129503	-0.0746723	0.950263	1.94858	-0.0481772	0.21662	-0.250564	-0.703852	-0.457781	-0.275089	0.301828	-0.794461	0.145305	0.889412	0.350143	-1.05099	0.0545921	1.67565	-0.937016	0.269194	-0.562777	-0.297657	0.806622	2.0111	2.35128	1.19451	2.02888
PG 32:0	5	0.0117913	0.36186	0.185766	1.22777	0.390284	0.566528	-0.76982	-0.775981	-1.59176	-0.971871	-1.45167	-0.0174884	-0.193378	0.83182	0.742085	3.01133	0.896215	0.159434	1.55491	-1.16785	-1.8389	-0.807502	-1.1891	-0.313163	0.56529	-0.387197	0.641914	0.650362	0.527553	1.04589	0.00638701	0.516053	-0.0565969	-0.509068	-0.844776	-1.04955	-0.37226	-1.18331	0.448408	0.922048	1.6251	1.01566	0.0653613	-0.541867	-1.90718	0.806903	-0.836437
PG 34:0	5	0.631017	0.346071	0.0938621	1.35048	0.124259	0.137103	0.055717	-0.962125	-1.11402	-0.831651	-0.185452	-0.548844	0.304933	0.116183	0.414888	3.17517	-0.403395	0.344404	0.460984	-1.62088	-1.18949	-0.967756	-1.72857	-0.873492	0.637464	0.475531	0.652663	-0.545879	1.98447	0.425895	-0.494418	-0.0358885	-0.120792	0.070181	-0.45042	-0.800297	-1.11449	0.222114	1.43702	0.57101	2.42581	0.574373	0.192841	-0.990353	-0.906136	0.228771	-1.56887
PG 36:3	5	-1.11642	-0.800555	0.0805112	-0.345845	-0.73601	-0.109134	-1.07085	-0.105626	-0.467265	-0.175459	-0.312422	-0.0871617	0.501914	-0.469914	-1.13144	3.39658	0.191783	0.714425	4.53027	-0.00551177	0.36441	-0.133622	-0.388045	0.461943	0.0138795	-0.497528	0.232973	-0.176873	0.138031	-1.09235	-0.0115211	0.828299	-0.431846	-0.474997	-0.244906	-0.596499	0.888845	-0.147014	-1.21588	0.191348	0.335164	0.492619	-0.0267061	-0.528555	-0.329439	0.606667	-0.740255
PG 38:6 (1)	5	-0.530928	-0.626688	-0.019013	-0.83753	-0.736867	0.264915	-0.80981	-0.619827	-1.71843	-0.998537	0.467947	-0.70854	-1.22581	0.529377	-0.538143	3.19958	-0.100863	-0.0573312	1.56125	-0.629882	-1.55139	0.219678	-1.5299	0.643638	-0.51579	0.135625	0.411993	0.255818	-0.199849	1.00472	1.5371	1.3179	-0.604058	0.217536	0.0515995	-0.614776	0.178018	-1.3294	0.0814503	0.353798	2.18323	0.897253	0.492157	0.948646	-1.48114	0.739762	0.291517
PG 42:9	5	-0.903602	-2.21408	-0.421265	-0.4872	-1.69494	-0.842755	0.28358	-0.209414	-1.09233	0.0756283	-0.258928	0.75246	-0.838014	0.323479	-0.101725	1.88238	2.11454	2.73297	0.855114	1.4272	1.92561	0.269702	1.16453	1.43386	-0.222024	-0.99158	-0.8802	-0.144896	-0.10363	-0.594728	-0.407647	-0.796858	-0.886541	0.343077	-0.711303	0.445111	-0.234093	-0.65368	-0.442625	0.341453	0.384869	0.816033	0.251382	-0.107237	-0.981615	0.264134	-0.864211
PI 36:3	5	-0.619897	-0.794131	-0.42963	-0.677964	-0.33964	-0.329506	-0.382179	-0.720378	-0.713647	-0.213477	0.00943379	0.629035	0.499779	0.782823	0.690124	2.99667	-0.0134914	1.0557	4.48491	0.323763	-0.455933	0.194872	-0.237299	-0.0317834	-0.522445	-0.629489	-0.371166	0.315519	-0.239997	-0.279252	-0.00275462	-0.626348	-0.443775	-2.31691	-0.651498	-0.452871	-0.621992	-0.767709	-0.00750622	-0.0801354	0.956198	0.699143	0.618555	-0.270245	0.0190501	0.17607	-0.208586
PI 37:4	5	0.730585	0.584743	-0.291767	1.46795	1.4548	0.909192	-1.15171	-0.291545	-0.946631	-0.23359	0.466127	-0.0310811	0.292618	0.15736	1.54952	0.397448	0.0709481	1.84912	-1.08594	0.328897	-0.877524	0.309552	1.34173	-0.345233	0.0818019	-0.418623	-0.368239	-0.174746	-0.641838	-0.443053	-0.294309	-0.23483	-0.471758	-2.01377	4.06495	0.0626384	-0.568308	-0.5171	0.202774	0.0974683	-0.317194	-0.808428	-0.561949	-1.03916	-1.31031	-0.102596	-0.878979
PI 38:4 (2)	5	0.303305	-0.172084	-0.102659	-0.105356	-0.214878	0.0106289	-0.158557	-0.728405	-0.602653	0.042619	0.559909	-0.575971	-0.320339	1.22887	0.575784	2.99534	1.33446	0.567073	4.60274	-0.272291	-0.310842	0.820769	-0.0253078	0.602379	-0.259872	-0.294012	-0.864261	0.118662	0.223711	-0.933133	-0.517953	0.126685	-0.718275	-0.340266	-1.18187	-0.687184	-0.202057	-0.26621	-1.09692	-0.488695	-0.143176	0.395728	-0.875458	-0.105565	-1.15554	-0.563226	-0.225657
PI 38:6 (2)	5	-0.356673	-0.851572	-0.244342	0.442974	-0.276112	1.05126	-0.298007	-1.36521	-0.791372	0.164332	0.443865	0.142078	1.63194	1.19901	1.90905	1.50035	1.21517	0.00251587	1.87322	0.499402	-2.26396	1.85821	0.0943507	0.427444	-0.202664	-0.997994	-0.46603	-0.0781059	0.499144	-0.235862	-1.48769	-0.0744958	-0.974939	-0.847897	-0.779213	-1.25045	-1.02416	-1.24793	0.939345	0.372305	1.15692	1.10833	-0.180268	-0.366459	-1.67822	-0.277485	0.0859017
PI 40:6	5	0.173162	-0.24714	-0.0539689	0.683302	-0.0868214	0.909173	-0.516895	-1.92362	-0.306033	0.0634432	0.0378334	0.390759	1.12581	0.868877	2.41258	1.55411	0.654039	0.457994	1.25309	-0.682635	-2.90494	1.46786	-0.736603	-0.31607	-0.0670614	-1.02592	0.69698	1.09365	1.57226	-0.225346	-0.394778	0.0894356	-1.28308	-0.53755	-0.0118553	-1.6281	-0.821027	-0.840467	0.360644	-0.139396	1.14552	0.52339	-0.197317	-0.448754	-1.6205	-0.470839	-0.047199
PI 40:7	5	-0.671478	-0.762138	0.244963	0.0505292	0.0988951	1.17319	-0.484992	-0.500464	-0.223793	1.10701	0.409503	-0.142236	0.567484	-0.482963	0.235294	3.39432	0.184556	-0.694587	4.31203	-0.70359	-1.55851	-0.300833	-0.579875	-0.115193	-0.294936	-0.718345	0.116968	-0.153447	0.121279	-0.844078	0.0664845	0.007852	-0.577624	0.455368	0.201612	-0.671377	-0.0321679	-0.693105	-0.776909	-0.685637	0.466548	-0.0553792	-0.58041	-0.754592	1.30569	-0.0478885	-0.413035
PI 40:8	5	-0.0153729	0.200063	0.219922	0.462082	0.265146	0.446438	0.176374	-0.199041	0.207022	0.354307	0.17134	-0.335473	-0.561308	-0.371028	-0.43271	0.154044	-0.615737	-0.754189	6.19424	-0.640584	-1.00461	-0.520267	-0.539436	-0.366366	0.0409866	0.0671978	0.209929	-0.16483	0.00736009	-0.0156488	-0.473449	0.486071	0.0034503	-0.189745	0.138162	-0.242536	-0.116798	-0.056584	-0.641328	-0.516306	0.534454	-0.692578	-0.106502	-0.451302	0.522922	-0.415922	-0.421863
PS 38:6	5	-0.776051	-0.276234	-0.386998	0.164489	1.36934	0.736918	-1.0563	-0.437986	-2.49428	0.00857592	-1.17712	0.487718	0.382248	-0.46671	0.902758	1.78196	-0.831038	0.769978	-0.81322	-0.524416	-0.838621	0.270893	1.3062	1.61964	0.541111	0.252776	-0.440314	0.70659	0.0493207	-0.812667	-0.279541	-0.0920032	-0.418012	-1.07439	-1.1729	-0.733581	-1.43405	-2.04931	0.342776	1.88585	0.539242	0.363745	0.177434	0.297445	2.2501	1.11659	0.26204
PS 40:5	5	0.522577	-1.21127	0.408051	-1.2115	0.490256	0.628217	-1.21135	-1.21136	0.357942	0.649105	-1.21131	1.02881	1.04908	1.15718	-1.21153	0.976622	1.73689	1.16147	0.808827	-1.21149	-1.21125	1.15739	-1.21149	1.20246	-1.21151	0.446376	0.547108	0.319061	0.628108	0.497342	0.469841	0.465949	-1.21155	-1.21151	0.772845	-1.21145	0.517656	0.444452	0.895424	0.700717	0.653175	-1.21151	-1.2115	-1.21152	-1.21151	1.11321	-1.21151
Cer 34:1;2O	5	-0.610778	2.53305	-1.08287	-0.0158479	-0.0384164	-0.0892	-0.768545	0.675034	-0.252043	-0.216907	0.106254	1.64751	-1.19084	0.123751	-0.984741	0.994871	0.796863	1.22729	-1.44208	-0.495158	0.608516	-0.498591	0.13428	-0.349338	0.902924	-0.417312	0.334902	0.397417	0.319603	-0.419653	0.028749	1.55442	-2.24898	-0.288913	1.69936	-0.419267	-1.34956	1.75212	0.890609	-0.767418	-0.364409	-0.523578	-1.09553	-0.0842308	-1.74214	1.49326	-0.464435
Cer 36:1;2O	5	-0.463831	-0.439732	-0.571457	-0.481082	-0.400486	-0.428381	-0.747053	-1.02065	-1.37469	-1.26736	-1.38333	0.675001	0.22393	0.30735	0.0763895	3.21083	2.31995	3.43384	-0.914188	-0.248522	0.382524	0.0837189	-0.0322557	-0.431068	0.0809136	0.168469	-0.238043	-0.390798	0.0769498	-0.346095	-0.0661103	-0.14683	-0.135831	-0.76057	-0.323833	-0.649341	-0.577581	-0.972568	1.52135	1.10052	0.704189	0.999919	0.0363914	-0.147759	-0.650106	0.285369	-0.0780586
Cer 36:2;2O	5	-0.922464	-0.333935	0.031212	0.997809	0.407098	0.681672	0.813609	0.648399	-0.735351	0.162814	0.464685	-1.38904	-0.809006	-0.476297	-1.37676	3.26442	0.637813	3.03836	-0.911929	-0.0812955	0.756142	-0.479852	-0.225644	0.0563311	0.527817	1.2663	0.271388	-0.331805	0.63028	-0.773858	0.623801	0.344481	0.751585	0.216091	-1.48239	0.500259	0.75049	0.23785	-0.993456	-0.572163	-1.03432	-0.858034	-0.945217	-0.511404	-1.47356	-0.345974	-1.01696
Cer 37:1;2O	5	-0.530712	-0.31587	-0.127462	-0.0635132	-0.749268	-0.80256	-1.43763	-0.722208	-1.32783	-0.732866	-1.59444	0.713033	0.848889	0.00519443	0.0470823	3.12957	2.68246	2.26092	-0.4125	-0.118494	0.326141	0.29849	-0.689896	-1.08562	0.695513	0.481886	0.0679388	-0.475252	-0.548938	-0.497685	-0.0530634	1.00801	-0.648902	-0.430563	0.663886	-1.06186	-0.808284	-0.763842	1.0552	1.07689	0.227657	0.944072	-0.0902248	0.347799	-1.30998	0.745767	-0.226939
Cer 38:1;2O (1)	5	-0.170501	-0.388204	0.138019	-0.193728	-0.104802	-0.155304	-0.926824	-1.10092	-1.14346	-0.959059	-1.31694	0.112212	0.414017	0.506521	0.989865	2.29957	2.67629	1.89295	-1.46796	-0.57638	-1.03951	-0.374715	-1.15224	-1.57034	0.584145	0.289595	0.986983	1.12978	1.42421	-0.0368662	0.618965	0.580093	0.516886	-0.289991	0.452252	-0.187368	-0.203506	-0.791152	1.20799	0.0582457	0.486626	1.17963	-0.893561	-0.558481	-1.73801	-0.369446	-0.835581
Cer 42:0;2O (2)	5	-0.220493	-0.357823	1.20448	0.0923536	-0.482518	-1.6951	-1.27047	-0.651123	-1.62521	-1.10639	-1.94296	0.211483	0.606576	0.812411	0.128932	2.34779	0.991103	1.63767	-0.186798	-0.238771	1.1594	0.880177	0.164087	-0.682506	-0.786003	-1.25548	-0.894086	1.16329	0.506029	-0.62217	0.472766	0.132129	-0.368248	-0.352776	0.145213	-1.74412	-0.546896	-1.05715	1.12206	0.154135	0.809701	1.88566	1.41302	0.604357	-0.859026	0.139147	0.162163
HexCer 40:1;2O	5	0.0496896	-0.124885	-0.137227	-0.0415839	-0.404635	-0.304427	-0.82747	-0.866893	-1.02543	-0.967632	-1.39876	0.0918902	0.0621375	0.240954	1.17069	2.10481	2.758	1.5448	-1.44316	-1.23865	-1.13602	-0.622903	-1.60591	-1.43884	0.663343	0.569815	0.381389	1.19837	1.30369	0.620374	1.00483	1.14115	0.591977	-0.193981	0.122761	-0.105006	-0.392892	-0.77259	0.756494	0.632655	0.355421	1.15187	-0.912199	-1.01082	-1.29523	0.431415	-0.68138
HexCer 41:1;2O	5	-0.1294	-0.439425	-0.881459	0.116183	-0.154149	0.0981894	-0.153079	-0.287954	-0.299105	0.132282	-0.296111	-0.142681	-0.25795	-0.151657	-1.36057	5.61679	1.13472	1.44863	-0.166292	0.163249	-0.384056	-0.0368404	-0.381444	-0.839835	0.532834	-0.229067	0.0488532	1.31029	0.370296	-0.357165	0.107922	0.0402895	0.36761	0.347734	-0.192764	-0.377516	0.226044	0.441856	-0.372382	-1.16913	-0.435353	-0.0993507	-0.668806	-0.800774	-0.465286	-0.8155	-0.158668
SM 34:0;2O	5	-0.617876	-0.756224	-1.02084	-0.000629214	-0.601991	-1.0163	-0.884191	-0.458867	-0.955713	-1.01092	-1.23653	1.05951	0.277669	0.497599	-0.355233	4.22053	1.14152	1.66002	-0.185272	-0.0910131	1.66442	0.21641	0.426612	-1.07479	-0.708783	-0.759247	-0.809792	-0.0385445	-0.5656	-0.116962	-0.377526	-0.290214	-0.37536	-0.420043	-0.401723	-0.678626	-0.817356	-0.814509	1.17798	0.0735538	0.592152	1.55629	0.78191	0.503099	0.449255	0.742581	0.399574
SM 42:2;3O	5	-1.56214	-1.29932	0.143959	0.596705	0.134502	0.0473878	-2.80425	-1.26495	-1.17977	-0.0338989	-0.626357	-0.0144127	0.183124	-1.07502	1.19296	0.557092	-0.605791	0.583423	1.097	-0.529593	-1.11332	-0.206026	-0.349632	-1.40484	-0.57489	1.05226	-0.146958	0.0452953	1.05224	0.688905	-0.207978	0.554625	-1.43076	0.731606	1.05139	-1.0435	-0.0688859	-1.18081	0.865011	0.354924	1.06261	1.65524	1.63805	1.01741	0.146216	1.8777	0.393469
FFA 16:1	5	-1.09042	-1.15839	-0.988105	0.529478	-0.30927	-1.03351	-0.113003	-0.00578195	-0.172053	-1.0881	-0.779427	0.176845	-0.855018	0.180858	0.0983564	1.27566	0.200409	0.857246	2.43385	0.118478	0.767146	1.01233	1.56754	0.0753911	0.175485	-0.472307	-0.680556	0.927345	-0.124934	-0.196767	-0.874651	-1.04468	0.245646	-0.928561	0.797389	0.727473	1.06097	-0.268929	-0.43242	-0.462466	-0.772043	-1.84065	0.827878	-1.30247	3.14123	1.03144	-1.23395
FFA 20:2	5	-0.712856	-1.01072	-0.926696	0.0702869	-0.164936	0.104891	0.194888	1.04379	-0.200104	0.137701	0.570647	-1.06192	-1.14443	-0.68177	-0.0238518	2.30266	-1.10984	-0.565665	4.2777	-0.822183	-0.225145	-0.48483	-0.245877	0.156297	0.225972	-0.717767	0.405812	2.05696	-0.396895	-0.430431	-0.632491	0.166524	-1.05389	-0.301673	0.453665	-0.39345	0.680821	-0.64363	-0.53103	-0.150867	1.60662	-0.0345309	0.209709	-1.09556	-0.0395201	0.542184	0.595437
FFA 20:3	5	-0.735709	-3.3445	-0.931991	0.116868	-1.37095	-0.214158	-0.0201856	-0.691608	-0.0187295	-0.501266	-0.768804	-0.739877	-1.02466	0.220745	1.30257	0.722876	0.953172	-0.159868	2.79994	-0.618248	2.2014	0.316872	0.7285	1.58563	0.324376	-0.476976	-0.263761	1.33401	-0.927206	0.924108	-0.995058	-0.780931	-0.341869	-0.33853	-0.47655	0.662705	0.452862	-0.0697995	-0.212324	-0.00670021	-0.730285	0.109415	0.336282	-0.114542	1.15858	-0.0581823	0.682336
FFA 22:0	5	-0.149944	-0.991074	3.16841	0.578399	0.669967	0.231414	0.233805	1.51358	-0.03532	-0.940923	1.9063	-1.39451	-0.0343234	1.29293	-1.13606	1.38884	0.11117	-1.02943	-1.08371	-0.285715	1.02652	-0.533315	-0.670345	-0.210279	-0.831872	0.169892	-0.260228	-0.355991	-0.733918	1.38159	-0.302454	-0.460467	-0.0538791	-1.43277	-1.17853	0.693409	-0.524399	-0.188133	0.813761	0.0703567	-0.545796	-1.60793	0.919483	-1.29707	1.41084	0.187149	0.500573
FFA 22:4	5	-0.43412	0.0127589	-0.753473	-1.38907	-0.541339	0.452166	1.22485	1.35368	0.608224	0.0239189	0.711675	-0.518065	-0.511295	-2.02007	-0.295114	1.91804	-0.735607	-0.272282	3.76519	-0.573824	-0.465642	-0.0865848	0.0131152	-0.668806	0.625513	0.0228117	-1.27573	2.31742	0.203587	-0.333835	0.0703418	0.739978	0.136222	0.12907	0.920589	-0.756226	0.896169	0.769825	-0.660877	-0.79755	-0.636601	-0.603616	-0.758849	-0.871518	-0.258043	-0.299996	-0.397004
FFA 22:5	5	-2.23066	-1.20316	-0.249596	-0.670981	-0.413311	-0.351202	0.843905	-0.565367	-0.452127	0.306336	0.1202	-1.60756	1.26412	0.915344	0.743035	0.940144	0.0875505	1.11635	2.15785	1.19792	1.98872	0.224253	0.00576511	1.0717	0.19965	-0.491481	-0.496144	1.04844	-0.43457	-0.644003	-0.966979	-0.429669	2.05521	-0.845279	-0.139743	0.0788328	-0.398588	-1.46627	-1.50982	-0.441459	-1.14895	-0.112165	-0.752553	-0.284738	-0.371656	1.695	0.617702
DG 32:0	5	-0.365286	0.158097	-0.378328	0.97519	-0.354134	0.253968	-1.04032	-1.09036	-1.45751	-0.360569	-1.54569	-0.68015	-0.567092	1.37289	0.250009	1.72997	3.54618	2.67109	-0.452214	-0.188448	-0.374736	-1.27616	-0.506266	0.506283	0.530328	-0.423003	0.182001	0.772026	0.544407	-0.656263	0.518695	-0.340168	-0.664603	-0.83368	0.560702	-0.322648	-0.359078	-0.940055	1.07848	0.858772	0.652749	0.270769	0.320473	-0.905293	-1.21181	-0.333553	-0.125665
DG-O 40:7	5	-0.431889	-0.525851	0.322596	-0.0331036	-0.0758867	0.363633	-0.176269	-0.339838	-0.255869	-0.411713	-0.392503	-0.723274	-0.510551	-0.0713602	-1.03664	5.29754	1.68194	1.74714	-0.806927	0.241252	-0.415825	-0.0721085	-0.0964024	-0.907625	0.638887	-0.0724495	0.500135	1.57999	0.158577	-0.141724	-0.165351	0.116734	0.385295	-0.00220577	0.222151	-0.0289648	-0.0818324	0.0194107	-0.602564	-0.694974	-0.396343	-0.518538	-0.846677	-0.76784	-0.284202	-0.971899	-0.416079
TG 54:6 (2)	5	-1.06371	-1.583	-0.992161	-0.493187	-0.859076	-1.42334	-1.54911	-1.0374	0.777537	-0.624515	-0.391775	0.0222625	0.118306	0.247638	-1.2169	4.10374	0.0417588	0.719007	1.56843	-0.336686	0.959944	1.42302	1.08054	-0.295644	-0.267349	-0.0993976	0.0665866	-0.222092	-0.143514	-0.971336	1.29426	-0.586611	0.0617446	0.214437	-0.144634	-0.534653	0.331977	-0.639445	-0.139646	-0.169617	0.117871	0.923374	1.25193	0.3933	-0.77366	0.906871	-0.0660811
TG 56:4	5	0.49743	-0.287389	-0.171147	0.565465	-0.424439	-0.0315777	-1.85257	-1.86252	-1.09033	-0.33969	-0.591748	-0.799681	-0.376372	-0.237303	-1.11024	2.49977	-1.12773	-1.03997	0.57927	-0.0542443	-0.501359	-0.381308	-0.325749	0.111457	0.535143	1.40256	0.414831	-1.46216	0.509191	-1.19792	1.3459	0.488789	0.62281	1.23557	-0.0194922	-0.0454536	0.792127	0.137748	1.50516	-0.0708712	-0.26437	1.75672	1.00342	1.10077	-2.4527	0.430483	0.583713
TG 56:8	5	-0.595069	-0.16221	-0.372793	0.295922	-0.337683	-0.884398	-0.830147	0.16716	2.54412	-0.294415	0.283026	-1.93018	0.327564	-1.93005	-0.525856	2.35695	0.00199768	1.17943	1.23378	-1.93002	-1.92963	1.32922	0.319021	0.306908	-0.0607632	0.00496076	0.15679	0.535109	0.842611	-0.0702701	1.49188	-0.00400983	-0.101297	-0.330194	0.254277	-0.795846	0.399481	-0.282568	0.215029	-0.0454559	-0.133771	0.163574	0.811326	0.42529	-1.18967	-1.92995	1.02082
TG 58:4	5	-0.337587	-0.478189	-0.20771	-0.192911	-1.04527	-1.12291	-1.57596	-0.859955	-1.20512	-0.806964	-0.99425	-0.0845693	-0.687431	-0.659761	-0.914562	4.16041	-0.808429	0.942805	0.652207	-0.494077	0.170837	-0.935039	-0.841153	-0.133892	0.0568497	0.529684	0.244057	-0.854613	-0.333768	-0.21131	0.830319	-0.163475	0.542674	0.536888	-0.843436	-0.0138978	0.356582	0.124676	2.12032	0.0388481	-0.141472	0.579095	0.576849	1.28234	0.895642	1.56062	0.746004
TG 58:6	5	-0.561218	-0.714873	-0.492434	-0.24624	-0.442865	-0.272158	-1.17553	-1.34416	-1.15866	0.0372182	-0.0290578	-0.699907	-0.350725	-0.571871	-0.877701	5.52124	-0.228387	0.660988	0.371509	-0.294387	-0.251736	-0.082861	-0.202908	-0.537662	0.0395934	0.271173	0.616046	-1.35914	-0.0256286	-0.452008	0.58941	0.0871835	0.0623529	0.603904	-0.161578	-0.0643714	0.098333	0.154088	0.752468	-0.688963	0.335326	0.102468	0.927534	0.500823	0.0735795	0.533203	0.948598
TG 58:8 (1)	5	-0.985458	-1.44682	-1.13195	-0.936351	-0.964421	-0.971812	-1.74428	-1.76709	-1.28384	-0.575646	-0.891168	0.131274	0.0307695	0.088944	-0.913439	3.36795	0.335332	-0.0396667	0.449549	-0.348177	0.907727	0.674702	-0.143913	-0.364582	-0.229581	0.00426644	-0.0309016	-0.593602	-0.301049	-0.551103	0.140303	-0.136148	0.0679956	0.286743	0.283534	-0.435368	-0.135823	0.150943	1.13937	0.562773	-0.247698	1.56808	1.41496	1.86587	1.38543	1.62562	0.687746
TG 60:10 (1)	5	-0.826244	-1.06213	-1.12795	-0.684486	-1.02843	-0.848118	-1.55821	-1.65762	-1.46046	-0.973044	-0.817689	0.0660874	-0.202989	0.239282	-0.3588	4.15674	0.542899	0.649318	-0.130761	0.207975	1.88035	0.439116	0.518894	-0.257569	0.0695505	0.178948	-0.189962	-1.15916	-0.26217	-0.464666	0.189494	-0.0248485	-0.0196023	0.137619	-0.0235643	-0.372648	-0.114951	0.140824	0.939949	0.192507	-0.536201	0.797721	0.772144	1.08988	1.26721	1.47994	0.205817
TG 60:11	5	-0.576661	-0.967008	-0.944074	-0.663362	-0.919815	-0.975616	-0.919347	-1.22814	-0.948522	-0.887549	-0.800211	0.918051	-0.494042	0.103902	0.853252	3.56063	0.23558	1.21832	0.118907	0.206485	1.39495	0.861334	0.492248	0.818557	-0.258596	-0.629598	-0.532211	-0.906265	-0.593517	-0.684188	-0.691595	-0.582502	-0.831087	-0.339211	0.204376	-0.832118	-1.1489	-0.441007	1.04497	0.521472	-0.72735	0.895691	1.42914	0.7367	1.61235	1.62015	0.675429
TG 62:12	5	-1.10262	-1.52448	-0.602645	-0.323445	-0.913716	-0.556956	-1.30569	-1.74252	-1.31051	-0.584184	-0.338542	-0.333462	-0.0384968	-0.52661	-0.740519	3.36108	0.345952	-0.290652	-1.4461	-0.401607	-0.716367	0.711055	-0.279539	-0.696045	0.140524	-0.0530008	0.398928	-1.31558	0.79169	-0.469749	0.571917	0.464813	0.263686	0.327032	0.416862	0.326425	-0.104327	0.210839	1.58058	-0.0611857	-0.197049	0.945741	1.34128	1.05031	1.46607	1.7738	1.487
TG 62:14	5	-0.832076	-0.892769	-0.115417	-0.836126	-0.315705	-0.638377	-1.13597	-1.15619	-0.835446	-0.44762	-0.20505	-0.715583	-0.657033	-0.684023	-0.881432	3.27039	0.0343323	0.611205	4.7431	-0.037456	-0.0284456	-0.0768007	-0.254636	-0.656406	0.241769	0.103441	0.12277	0.725273	-0.176908	-0.409004	0.640509	-0.0311111	0.398832	0.15728	0.948449	0.250191	0.344527	0.0453247	0.0363299	-0.0512335	-0.620579	-0.292071	0.0279351	0.0328811	-0.393024	0.58583	0.0561131
TG-O 56:5	5	-0.811298	-0.843293	-0.779337	-1.68494	-0.802097	-0.81052	-0.933453	-0.923564	-1.44585	-0.788709	-0.854326	-0.878443	0.37051	-0.968788	-0.287758	2.75753	0.766085	0.834725	0.626215	-0.871571	1.59183	-0.849005	0.709321	-0.0272462	-0.567207	-0.166575	0.540282	-0.71395	-0.37577	-0.214283	-0.438176	-0.223197	0.196091	0.0687579	-0.469385	-0.296823	-0.126922	0.0428777	1.81199	0.680253	0.287227	-0.698828	1.30185	1.75776	1.24517	2.36093	0.901921
PC 37:2	6	0.335959	-0.775237	0.136559	-1.67076	-0.228666	0.307341	-1.07096	-0.189221	1.36515	1.0128	-0.106402	-0.6013	-0.0397784	-0.954284	-0.237596	-1.76729	-0.82965	-2.03026	0.470196	0.272081	-1.82391	0.236498	0.665514	1.60592	-0.579057	0.429931	0.0986256	0.737906	0.0841614	-0.474606	0.708698	0.0601285	-0.0764867	2.26343	1.0597	-0.403205	-0.175731	2.29563	-1.55595	-1.14409	0.474974	-0.249778	0.222029	1.56	0.230374	-0.858917	1.20953
PC 38:1	6	0.723762	-0.429342	0.549811	0.110033	-0.336591	0.724275	-0.0845171	0.286476	1.28306	0.972313	-0.101183	-0.724664	-0.506789	-0.975929	1.41491	-0.865884	1.62532	-0.58012	1.29029	0.185339	-1.8282	-0.140539	-0.580935	2.2836	-0.403225	0.594229	0.114871	1.48041	0.289077	-0.081594	0.880035	0.823206	0.716796	1.71416	0.367754	0.146957	-0.365517	0.356368	-1.72795	-1.72398	-0.350414	-1.14416	-1.53681	-0.788436	-1.16472	-1.79549	-0.696061
PC 38:2 (1)	6	0.895829	-1.23394	0.218472	-0.0639426	-1.76004	0.15224	-1.30814	-1.19201	0.757092	0.270811	0.0896585	-0.26103	-0.600996	-0.267888	1.33204	-1.68635	1.22498	0.912102	1.17889	0.266552	-0.0952665	-0.046336	-0.213765	2.49501	-1.39714	1.22077	-1.12376	1.14064	-0.2259	-0.378819	-0.312606	-0.530028	-0.287076	1.47976	-1.27344	-0.895829	-0.788444	1.00787	-0.858224	-1.17652	0.811078	0.224417	-0.0379555	1.46433	1.77984	-0.617984	-0.288958
PC 39:2	6	-0.636885	-1.52152	-0.301364	-1.09602	-1.4754	-0.164007	-0.78735	-0.192354	0.528801	-0.5012	-0.850565	-0.336442	1.29025	-0.244583	-0.23129	-2.11159	1.78349	-0.0239124	0.700361	2.01041	0.387217	1.59491	1.94922	0.61073	-1.03616	0.283112	-1.03004	0.306006	-0.302831	-0.49802	-0.0496291	0.44263	0.625076	0.867796	0.561111	0.204356	-0.640602	0.631921	-1.00769	-0.858634	-0.629804	-1.24513	0.537954	1.16832	2.28107	-1.10281	0.111111
PC 40:4 (1)	6	2.4295	0.806127	0.838451	0.726112	-1.35974	0.846956	-0.567246	-0.693349	2.1698	-0.22212	0.637206	-0.0667812	-0.494155	0.128757	-0.18324	-1.60137	0.268426	1.19194	-0.920171	-0.177803	0.489722	-0.28904	-0.248783	-0.42613	-0.599492	1.68679	-0.983471	0.251992	-0.689227	-0.777019	-0.32677	-0.357168	-0.342659	1.33256	-1.49552	-0.681985	-0.291549	1.52505	-1.54207	-1.29094	0.090114	0.310415	0.268242	1.28893	1.57723	-1.59743	-0.639095
PC 41:2	6	-0.367747	-1.12392	0.0836569	-1.54052	-1.23225	-0.377623	-1.15735	-1.17167	0.0559956	-0.484786	-0.999535	0.48201	1.35339	-0.391945	-0.6123	-2.17804	1.57903	0.488969	0.410781	2.54935	0.150308	1.49559	1.92444	0.111137	-1.28447	0.153746	-0.612576	0.769025	-0.57431	-0.500862	0.575126	0.456644	0.0121342	0.903921	-0.780322	0.000452829	-0.0555772	0.198099	-1.27257	-0.657066	0.751418	-0.671434	0.427984	1.28048	1.75861	-0.548147	0.622719
PC 41:3	6	-0.357181	-0.610281	-0.386566	-0.607831	-0.837401	0.102617	-1.53611	-0.869625	-1.01986	-0.0257992	-1.55567	0.056002	-0.88697	-0.626344	1.19232	-1.53699	0.522803	1.5371	0.698255	0.0248406	0.260334	0.665823	0.584572	4.23479	-0.429866	0.958122	-0.0971525	1.45696	-0.17609	-0.469851	0.555784	0.471218	0.612212	1.11916	-0.410611	0.267427	0.299637	1.17756	-0.834491	-1.04287	-0.573694	-0.669594	-0.44339	0.223506	-0.366286	-0.71305	0.0625405
PC 43:5	6	-0.16711	-0.965763	-0.135512	-0.677498	-0.511291	-0.0227435	-1.21828	-0.89271	-0.640013	0.659428	-0.58849	-0.440556	0.753841	0.54227	-1.3478	-1.84148	2.97068	1.38887	-1.13898	1.33274	1.19467	1.88223	1.26945	-0.921669	0.0521525	0.0920057	-0.213018	0.0450966	-0.1997	-0.509941	0.870459	1.04026	0.53573	0.351049	-0.309994	0.442935	1.12842	0.652103	-1.70874	-0.994012	-0.608967	-1.35743	-0.154461	0.870913	-0.066977	-1.14313	0.700966
PC 44:7	6	-0.732666	-1.26966	-1.16131	0.415539	-2.18256	1.08544	-0.695428	-0.82278	1.53541	0.787194	1.479	0.642226	0.535252	-0.180921	0.787628	0.00815052	1.66142	1.17762	-1.12658	-1.01834	-1.79898	1.54435	-0.390115	-0.455568	-0.641641	0.978086	-0.129997	0.664276	0.119254	0.0546031	-0.65783	-0.302765	0.804611	1.78487	-0.162929	-0.0214344	0.292509	0.262451	-1.01165	-0.647967	0.287835	1.71235	0.467072	-1.68649	-0.290853	-0.199112	-1.49957
PC-O 18:0	6	0.566713	-0.378127	-0.159757	-0.194532	-0.784385	0.28291	-0.582738	0.343404	1.75471	-1.16442	-1.05462	0.500767	0.837828	-0.365595	-1.0899	-0.649069	1.29215	0.509645	-2.0444	1.45585	1.75361	1.07597	1.87034	-0.541611	-1.08167	1.4826	-1.39081	2.23029	-0.926163	-0.303131	0.352761	-0.419431	0.336094	1.45364	-0.767488	-0.395532	-0.830189	0.872484	-0.570492	-0.399833	-0.772079	-0.391293	0.523624	-0.998879	-0.13938	-1.16018	0.0603223
PC-O 36:0	6	-0.36555	-0.000855293	0.316794	0.0620247	-0.0139157	0.470249	-1.30322	-0.71522	-0.823307	-0.708385	-1.71184	0.272922	0.781823	-0.348504	1.34772	-0.0195823	1.49701	-0.620828	-1.19906	-0.940984	-1.89531	-1.03873	-1.54679	-1.17845	0.607812	0.737179	1.45418	1.97116	0.85948	0.223949	1.80639	2.80167	0.678343	0.40785	-0.23645	0.368215	0.0560684	-0.32598	-0.171695	0.0952879	0.373366	0.67702	-0.653427	0.430836	-1.13348	-0.756339	-0.589449
PC-O 36:1	6	1.6048	-0.481368	0.944995	0.573894	0.401163	0.367665	-0.441166	-1.37289	1.09448	-0.445074	-1.6437	0.178584	1.45481	-0.462475	1.85646	-0.340898	1.37413	-0.238593	-0.204895	-0.665174	-2.1011	-0.453168	-1.26339	-0.183623	0.446993	1.99973	-0.0548702	1.65149	1.10829	-0.181137	1.1518	0.868128	1.33257	-0.288011	-0.0635299	-0.10797	-0.621974	-0.530036	-1.03486	0.451614	-0.456541	-0.0976054	-0.760017	-0.591079	-0.490043	-1.74285	-1.54357
PC-O 38:1	6	0.359351	-0.403245	0.773454	-0.403492	-0.309035	-0.697106	-1.20241	-0.26157	-0.416948	-1.13505	-1.44694	1.05628	1.74638	0.39618	2.80689	-0.866555	3.1544	-0.0452986	1.28024	0.106824	-1.35276	0.278086	1.30931	0.0159465	-1.39362	-0.379165	-0.92035	0.467652	0.303673	-0.0776944	-0.316645	1.5047	-0.348216	0.916945	-0.434008	-0.0272047	-1.59769	-1.11516	-0.0692352	-0.190712	0.111474	0.105379	-0.19832	-0.404836	-0.0423282	-0.113295	-0.524291
PC-O 38:2	6	0.313955	-0.592796	-0.561881	-1.67346	-0.818913	-0.246286	-0.91538	-0.917295	0.257781	-0.361687	-1.08127	-0.758297	0.717286	-0.623396	0.922095	-1.64306	1.46769	-0.46737	0.230079	0.198314	-1.90311	-0.0812889	-0.715872	0.519203	-0.78236	1.9824	0.342193	2.14961	0.93283	1.04521	1.48832	1.39792	1.36807	1.30705	0.359865	0.37605	-0.0261909	0.767319	-1.44558	-0.937606	0.306057	-0.446754	-0.933965	-0.0917334	0.419735	-1.47686	0.633371
PE 35:1	6	-0.895494	-1.76476	-0.678818	-1.72928	-0.840769	-0.681871	-0.358241	-0.696228	0.0975436	-0.970305	-1.26829	0.859383	1.25805	-0.271739	-0.515305	-1.51637	2.61379	-0.632163	0.74225	1.24653	-0.058684	0.669192	1.29622	-0.485676	-0.357565	0.23312	-0.756525	0.939236	-0.181496	-1.02082	0.690795	0.457484	1.22331	0.457234	2.30469	-1.18502	-0.0352079	0.0113297	-1.04521	-0.753657	0.206971	-0.514527	1.13466	0.945368	0.975642	0.0132465	0.83796
PE 36:1	6	-0.0504661	-0.983745	0.242442	-0.940572	-0.925023	0.00902828	-0.430846	0.175673	0.169671	-0.0979752	-0.817729	-0.612063	-0.158089	-0.955017	-0.650848	-1.6552	-0.457955	-1.00973	0.779992	-0.171364	-2.30621	-0.912542	-1.24359	0.308635	-0.0877069	1.98076	0.446398	1.49739	1.16499	0.804262	1.87361	1.35924	2.01706	2.16187	-0.00938841	0.835087	0.267323	1.1066	-1.09442	-0.688265	-0.40591	0.684757	0.0420027	0.108754	-0.19479	-1.15961	-0.0164793
PE 38:1	6	0.790479	-0.581633	0.320974	-0.169328	-0.285813	-0.250483	-0.0973439	0.254172	1.03869	0.0364025	-0.100737	-0.449887	-0.405821	-1.04898	2.40212	-0.547265	1.32034	-0.242167	1.67118	-0.353398	-1.76078	-0.406545	-0.748172	1.83836	-0.721729	1.67576	0.039839	1.66441	0.134249	0.734231	0.588618	0.586335	1.08197	1.43996	-0.200934	0.203116	0.198076	0.377172	-1.47649	-1.37065	-0.0954805	-0.663097	-1.48375	-1.21091	-1.11926	-1.78025	-0.82555
PE 40:2	6	0.862965	-0.361063	0.255563	-0.313798	-0.794415	-0.129232	-0.258988	0.207314	1.17944	-0.391637	0.324074	-0.38108	-0.169531	-0.228843	2.70672	-0.821461	2.05217	-0.190793	1.95255	0.867699	-0.855612	-0.298604	0.0509267	2.41325	-1.0913	0.319936	-0.507657	1.37537	-0.264531	0.165767	0.273872	-0.162156	0.90472	1.1324	-0.150371	-0.538745	-0.518867	0.684899	-1.6632	-1.54649	-0.335179	-1.16998	-1.13698	-1.0516	-0.127286	-1.60486	-0.665386
PE 40:3	6	-0.775451	-1.08906	-0.795754	-0.8756	-1.6347	-1.1604	-1.8451	-0.0131683	-1.10114	-0.506772	-1.15225	0.0501702	0.00273492	-0.507834	0.85105	-1.73748	2.4179	0.527334	0.00163864	1.21764	0.471589	-0.126485	0.960573	2.9901	-1.2956	1.16898	-0.0480404	0.463549	0.759552	-0.824025	0.328442	0.249161	0.948007	1.59682	-0.205968	-0.347746	0.247435	0.5111	-0.763571	-0.22666	-0.0287391	0.044841	-0.443138	1.09373	0.327706	-0.0659025	0.340523
PE 40:4 (1)	6	2.00957	0.343714	0.62492	0.691381	-1.03535	-0.540379	-0.928358	-1.03342	1.32041	0.352917	0.177299	-0.19132	-0.492231	0.935691	0.132774	-2.11938	0.620298	0.69078	-0.788085	0.148192	1.17198	0.149761	-0.383686	0.30142	-1.38211	1.46259	-0.776883	1.61989	-0.882956	-0.381077	-1.21695	-0.481307	-0.00546007	1.52339	-0.832901	-0.631748	-0.871622	0.83176	-1.3755	-1.44087	1.0162	0.390314	-0.255984	1.60106	1.56669	-1.37695	-0.258482
PE 42:4	6	1.7442	-0.574139	0.178066	0.440851	-1.54851	-0.945561	-0.918102	-0.200821	0.154761	0.959283	-0.196769	-0.737374	-0.123077	-0.174237	1.15505	-0.294341	1.90065	-1.0979	1.34252	-0.0414479	0.307171	0.133395	0.133729	0.161561	-1.06656	0.810676	0.851749	1.78508	0.415947	-0.126909	1.58288	-0.609575	0.0873079	0.734169	-0.926566	0.181013	0.15435	1.40793	-2.63728	-1.05352	-1.49404	-1.12201	-0.599244	1.1936	0.748415	-1.34082	-0.735559
PE-O 36:3 (1)	6	-0.748591	-1.78493	-0.653264	-1.79354	-1.22308	-0.318602	-0.750567	-0.843715	0.388262	0.0455215	-0.58852	-0.179364	0.829408	-0.726936	-0.0594166	-2.27117	1.49339	-0.303811	1.0595	1.5056	-0.78426	0.795168	1.30158	1.18748	-1.26919	0.887696	-0.363244	1.53556	-0.196473	-0.299439	0.144499	0.316781	0.71414	1.54459	-0.184331	0.103603	-0.0254198	1.30372	-1.35899	-0.922442	0.216933	-0.381585	0.06511	0.626814	2.16078	-0.808236	0.613001
PE-O 36:3 (2)	6	-0.606688	-1.51727	-0.664498	-2.12171	-1.4098	-0.750777	-0.226801	-0.760944	0.86181	-0.105093	-0.00141953	0.0419476	0.749452	-0.362828	-0.380476	-2.23581	1.42576	-0.160529	1.81005	1.5002	0.399984	1.33091	1.32069	1.27393	-1.4083	0.283106	-0.662608	0.803935	-0.68464	-0.296868	-0.0409049	-0.355786	0.340996	1.35497	-0.572308	0.00188158	-0.0992202	1.43406	-1.29622	-0.956751	0.130321	-0.822865	0.541431	0.874566	1.66388	-0.250691	0.60792
PE-O 37:2 (1)	6	0.105178	-1.39705	-0.406614	-1.91471	-0.736044	-0.00415586	-0.76548	-0.498905	0.790213	0.0041204	-1.51245	1.44712	1.3596	-0.282057	1.11153	-2.16072	2.30551	0.671348	0.507469	0.088894	-1.01065	0.696029	0.838486	1.14315	-0.92903	-0.124448	0.405112	2.11964	-0.608005	-0.495293	0.402442	-0.192082	-0.136776	1.41242	-0.158473	-0.721519	-1.25361	-0.119753	-1.15636	-0.392755	1.34111	-0.459695	0.0852154	0.502148	1.23628	-0.484547	-0.651833
PE-O 37:2 (2)	6	0.0933816	-0.33775	-1.17338	-0.592764	-0.763648	-0.0178636	-1.43589	-1.38612	-0.121787	-0.0653464	-1.03782	1.21502	0.827547	0.148907	0.604665	-1.66991	2.87976	-0.435857	-0.899015	-0.3596	-1.17392	0.336905	0.0443841	-0.717415	-0.36979	-0.847898	0.288078	1.83283	-0.320724	0.879971	0.184007	-0.980976	0.400196	0.23294	-1.59958	-0.594409	-0.214872	0.577405	-0.290581	1.17108	2.55714	-0.0581955	-0.00585365	-0.0474516	1.66342	0.904147	0.676617
PE-O 37:3 (1)	6	-0.22423	-1.66001	-0.748272	-1.52764	-1.2674	-0.0788723	-0.767246	-0.629418	0.71143	0.486195	-0.846638	0.0689517	-0.0244724	-0.00616017	0.0828821	-2.38924	2.15707	0.511953	0.776783	1.8237	-0.83539	0.497826	1.04472	1.3132	-1.45551	0.301052	0.204201	0.33216	-0.342555	-0.813657	0.560003	0.121576	0.738612	1.09438	1.29959	-0.390586	0.172085	0.98144	-1.52397	-1.12876	0.181764	-0.738455	0.31832	0.753275	1.99659	-1.01323	-0.118041
PE-O 37:3 (2)	6	-0.247308	-1.23787	-0.461979	-1.49904	-1.07252	-0.413905	-0.12345	-0.435389	0.753161	-0.228225	-1.00666	0.340026	0.973692	-0.570051	-0.155975	-2.32898	0.764726	-0.479609	0.936098	1.27921	0.233129	1.66129	1.93837	0.659901	-1.23936	0.14679	-0.587998	0.831068	-0.826947	-0.656959	-0.0995959	-0.0194894	0.433516	0.542353	0.816611	0.416057	0.0592326	0.495039	-1.38345	-1.23018	-0.168662	-1.05023	0.268308	1.21843	3.13761	-0.572894	0.192108
PE-O 38:2 (1)	6	0.1009	-1.65419	-0.654869	-1.06951	-0.876835	-0.0276303	-0.291938	-0.309769	0.957566	-0.0528296	-0.522084	0.274392	0.786728	-0.811558	1.6645	-2.14436	2.38166	-0.202979	0.246133	0.654543	-1.04342	1.35778	1.21562	2.40054	-0.878382	0.269273	-0.203868	2.06937	0.219371	0.130903	0.398671	-0.0590962	0.295102	0.610977	-1.24676	0.145119	-1.03135	-0.186246	-1.06825	-0.715404	0.12528	-1.13015	-0.776822	0.562396	0.956865	-1.04724	0.181839
PE-O 38:3 (1)	6	-0.0355788	-1.27866	0.0765092	-1.10328	-0.992702	-0.382336	-0.517392	-0.082053	0.39459	1.09117	-0.370367	-0.286507	-0.163339	-0.857593	0.0633124	-1.71561	1.95798	-0.724736	0.565427	0.808487	-1.12856	-0.23181	0.138406	1.64301	-0.807236	1.13758	0.0842776	1.65337	0.340044	-0.082198	0.973904	0.860196	1.42962	2.42403	-0.093935	0.762661	0.197755	1.40037	-1.62515	-1.4687	-0.0569004	-1.44074	-1.06245	-0.29349	0.175282	-1.39654	0.0198594
PE-O 38:3 (2)	6	-0.0516998	-1.16589	-0.584284	-1.64857	-1.375	-0.556372	-0.235852	-0.262412	0.436744	0.186895	0.0584485	-0.94066	-0.570129	-1.19113	0.0788976	-1.82373	0.910173	-0.861881	0.86607	0.299927	-1.2081	0.00615917	-0.121001	1.35693	-0.364615	1.53541	0.420301	1.54889	0.656704	0.534429	1.06938	0.348986	1.24553	2.22496	0.366588	1.20356	0.808069	1.89914	-1.49755	-1.40318	-0.0358503	-0.995166	-0.578654	0.459792	0.340637	-1.44104	0.0501519
PE-O 38:6 (3)	6	-0.513068	-1.48831	-0.241813	-1.71083	-1.57764	-0.3798	0.313357	-1.21711	-0.445321	0.0960517	0.0288549	-0.165429	0.0350189	-0.32849	-1.52166	-2.79476	-0.829337	-1.11468	0.419089	0.738625	0.406	0.427553	0.550466	0.679726	0.237353	1.52242	-0.543205	0.675587	0.835163	-0.535932	-0.10308	0.686646	1.73866	1.73307	0.932286	0.480175	0.0895978	1.64596	-1.44642	-0.290453	-0.0568081	-0.519247	0.0137096	0.71016	1.81661	-0.160459	1.1717
PE-O 39:1	6	0.655884	-0.281964	0.882865	0.559571	-0.4793	0.305175	-0.445833	-0.606215	-0.712232	-0.772225	-2.04509	1.14703	1.66527	1.02716	1.33573	0.352016	0.951986	-0.360348	-1.10427	0.0036541	-1.03366	-0.264696	0.22695	-1.2748	0.483042	1.41056	-0.00311588	0.926336	0.232434	-0.316782	-0.186367	1.06242	0.0491921	-0.54862	-0.690891	-0.0464893	-1.17506	-1.71461	1.06494	0.834815	3.05298	0.413831	-0.241825	-1.43153	-0.5444	-0.985163	-1.37836
PE-O 39:2	6	-0.548937	-1.22402	-0.964194	-1.3299	-1.81287	0.0393396	-1.51838	-0.668275	0.667406	0.042285	-0.33739	1.60735	-0.364068	-0.347691	1.00909	-2.03346	2.23495	-0.246078	1.12875	1.94109	-0.905495	0.785654	0.490473	1.71803	-1.47112	0.606814	-0.672528	2.244	-0.440901	0.399737	0.266241	0.0760069	-0.318025	-0.417858	0.413951	0.0947661	-0.252011	-0.048501	-0.494945	-0.61322	0.711203	-0.166256	-0.393527	0.704916	1.08428	-0.339416	-0.337272
PE-O 39:3 (1)	6	-0.805288	-1.58673	-0.587863	-1.69692	-1.49449	-0.975846	-0.763531	-0.50151	0.991818	-0.379551	-0.306375	0.0692478	-0.168267	-0.935722	0.176656	-1.93425	1.71084	-0.363854	1.00109	1.88035	-0.719526	1.37378	1.20657	1.60035	-1.16284	0.829311	-0.28581	1.15124	-0.942448	0.0676298	0.224653	1.42222	0.373766	0.772286	0.746339	-0.18777	-0.209298	1.02049	-0.762112	-0.549122	0.100526	-1.09798	-0.299545	1.06378	1.57711	-0.964421	0.320996
PE-O 39:3 (2)	6	-0.0438622	-1.70354	-1.12678	-1.64484	-0.501915	-1.38327	-0.613507	-0.108899	1.23882	0.116572	-0.628593	-0.893701	0.59808	-1.13579	-0.482851	-1.48603	0.355748	-0.219669	0.648871	2.00181	-0.246889	1.57479	0.829243	0.343822	-1.43855	-0.0562668	-0.780384	0.974658	-0.0882457	-0.307632	0.150339	0.721026	0.758812	2.07055	1.98203	0.968486	-0.823101	1.44572	-1.28352	-0.187861	-0.507928	-0.316516	0.647399	-0.538565	1.38017	-0.531877	0.273647
PE-O 39:5 (1)	6	0.442153	-1.17054	-0.371241	-0.379498	-0.602841	-0.171531	0.0447344	-0.15251	0.515968	0.558739	0.286059	-0.338307	0.677628	-0.64875	-0.220993	-1.44088	0.423703	-0.566558	0.160951	0.833941	-1.73084	0.234572	-0.481438	0.253099	0.400193	0.77011	-0.0457087	-0.0680901	-0.877449	0.32652	2.3301	-0.78934	0.895863	0.680386	3.19184	1.63983	-0.228806	0.674479	-1.99564	-0.994279	-1.11553	-1.40503	-0.628832	-0.628854	1.99185	0.0343587	-0.313604
PE-O 41:3	6	-0.314994	-0.312718	-0.403498	-1.25242	-1.60339	-0.00645822	-1.66482	-0.19062	1.07421	0.0782099	-0.0713701	1.59631	0.50742	-0.322742	0.028449	-2.03104	2.33755	-0.922628	-0.0497618	1.13654	-0.451278	1.2588	1.13007	0.164312	-0.911702	0.0323321	0.296447	2.04954	-0.0067434	-1.43723	0.828296	0.933972	0.109446	0.594036	-0.00640088	-0.800258	-0.444675	1.09065	-1.17078	-0.567678	-0.728971	-0.594542	-0.125593	-0.093303	2.11922	-1.20553	0.325332
PE-O 44:3	6	-0.530593	-0.470849	0.734414	-2.45671	-0.866695	0.42602	-1.28594	-0.57459	1.56969	1.54098	0.422335	1.4385	1.01753	0.0134989	1.68636	-1.65916	1.36554	-1.61573	0.441551	1.25997	-0.261892	0.895093	0.855979	0.552339	-0.584551	0.661089	-0.258249	0.396426	-0.714069	-0.2997	0.81018	0.247768	-0.0491977	0.832341	-2.26176	-0.853695	0.22892	0.317253	-1.16274	-1.04176	-0.0342467	-0.333498	-0.561526	0.747192	-0.0100713	-1.15899	0.585239
PE-O 44:8	6	0.699506	-0.558971	-0.623779	-2.09439	-1.053	-0.587174	-0.0814703	0.0716196	-1.05441	1.06731	0.121221	0.445293	-0.668992	0.463346	1.88275	0.0956524	0.518557	-2.09737	1.50826	0.0621611	-0.520252	0.148938	1.25653	-0.635178	2.00829	0.0239259	-0.131116	0.0265037	-0.534384	-0.177247	0.570178	-0.420073	2.59173	1.1151	1.39729	-0.285713	0.371818	-0.778767	-0.0210134	-1.75856	-1.06474	0.478911	0.922876	-0.68577	-1.12934	-0.437986	-0.448061
PE-O 46:6	6	-0.588351	-0.971885	0.214907	-1.14801	-0.40747	-0.939261	-0.401057	0.568723	1.64823	-0.410525	0.344867	-0.358948	0.340637	-0.719675	-0.239505	-1.9062	-1.06411	-1.97156	0.563114	1.08418	-1.45194	-0.27093	-0.436098	0.530599	-0.191301	0.231361	-0.902384	0.363729	-0.0649283	1.55504	1.02629	1.2474	1.7863	1.69638	-1.97928	-0.422366	1.22637	0.8113	-0.900516	-0.804095	-0.906123	-0.0990829	0.458543	0.873812	1.12236	0.41104	1.45042
PS 38:0	6	-0.0400143	-1.4979	-0.478118	-0.821185	-1.09444	-0.272352	-1.16946	-0.322153	0.11492	-1.1489	-1.14768	-0.503885	0.0157852	-0.561837	1.56196	-1.70858	1.95488	0.101438	0.724146	-0.287221	-1.27897	-0.175657	-0.0336203	1.92707	-0.419172	1.38349	0.298871	2.10223	0.618966	0.32797	1.00187	0.663125	1.69867	1.69474	0.946593	0.16294	-0.302587	0.784117	-1.22776	-0.816401	0.337523	-0.152873	-0.718161	-0.434971	0.197752	-1.60439	-0.400774
PS 38:4 (1)	6	0.443101	-3.01159	0.203418	-0.252799	0.0164727	0.321155	-3.01153	-0.0946181	0.414969	-0.179029	0.307267	0.789015	1.16089	0.630241	0.701434	-0.448987	0.938885	0.379023	0.895825	0.669553	0.0783162	0.687829	0.667822	-3.01169	0.362199	0.621615	0.414115	0.339105	0.359047	0.378388	0.278223	-0.0154976	-0.0286518	0.268107	-0.133103	-0.0768499	-0.0749857	-0.310675	-0.235264	-3.01169	0.82946	0.282692	0.405244	0.267397	0.174417	-0.532154	0.143892
AHexCer 54:2;3O	6	0.331206	-0.722769	0.508078	-0.264003	0.746723	1.19086	-2.02098	-0.751329	-0.949344	-0.578976	-1.65809	0.816253	-0.123156	-0.307163	0.963328	-2.24032	0.959768	-0.703083	0.0839156	0.401758	-0.978684	-1.05648	-0.850505	-0.960249	0.61351	2.07899	1.07408	1.62661	0.553191	0.0564715	1.62031	0.98108	0.880891	1.539	-0.984721	-0.437649	0.581168	-0.816093	-1.45913	-0.123294	0.390912	-0.1118	0.895912	0.827757	-0.450957	-0.515224	-0.657762
AHexCer 56:2;3O	6	-0.34671	-0.594775	-0.273989	-0.714702	-0.661167	-0.603478	-1.06603	-0.836688	-0.736802	-1.3803	-1.35977	-0.229646	-0.438797	-0.743658	0.160238	-1.03643	0.103697	-0.930186	-0.824068	-1.08629	-1.44309	-1.20754	-1.25822	-0.93104	0.505564	2.10963	1.07075	2.50619	1.57601	1.27266	1.81563	1.63619	1.53856	0.556012	0.387448	0.400597	0.165057	0.18096	0.213565	0.573099	0.986986	0.231489	0.0582495	0.674833	0.340738	-0.382907	0.0221427
AHexCer 58:1;3O	6	-0.286124	-0.763575	-0.295806	-0.825673	-0.76921	-0.631528	-1.17667	-1.01521	-1.0277	-1.22652	-1.43268	0.299916	-0.294081	-0.658875	0.642602	-0.91589	-0.0493961	-0.712489	-0.908362	-1.24197	-1.43963	-1.22194	-1.02766	-0.894464	0.473089	1.58361	1.48594	2.68658	1.61987	0.957252	1.65343	1.43797	1.47752	0.383212	-0.305415	0.528596	-0.333774	0.232552	0.827054	0.521676	1.05602	0.550086	0.244181	0.474402	0.536272	-0.263588	0.0464119
AHexCer 58:2;3O	6	0.00489269	-0.44644	-0.100561	-1.09948	-0.585647	-0.113425	-1.42332	-1.12835	-0.694284	-1.07394	-1.59122	-0.0937532	-0.292019	-0.739119	0.585367	-1.08408	0.539402	-0.66968	-0.48283	-0.995418	-1.87274	-0.777482	-0.971224	-0.638098	0.012417	2.02611	0.966071	2.67326	1.521	0.913586	1.99178	1.3959	1.83379	0.411493	0.208634	0.576897	0.423991	0.31617	-0.270311	0.000894753	0.315207	0.226047	0.257221	0.630318	0.424376	-0.912172	-0.199226
AHexCer 58:3;3O	6	-0.671125	-0.773054	-0.422736	-1.14012	-0.0473726	-0.468871	-0.472352	-1.33145	-0.625163	-0.917476	-0.116403	-0.248094	-0.915927	-1.22112	0.421069	-0.988705	0.483646	-0.339529	-0.285612	-0.355421	-0.795596	-0.283398	-0.758957	-0.831462	0.502904	2.06615	1.13735	1.72214	1.28291	0.256461	0.788009	1.32113	2.02206	2.0241	0.609202	1.94952	0.755499	0.892478	-0.768849	-0.0256911	0.037102	-1.02294	-0.940241	-0.424134	1.3197	-1.2919	-1.10773
AHexCer 59:2;3O	6	-0.561839	-0.967938	-0.488351	-1.0854	-0.834233	-0.661628	-1.07865	-0.958564	-0.961261	-1.13988	-1.59188	1.20641	-0.386027	-0.962504	-0.330963	-1.78559	1.44418	-0.288864	-0.715863	-0.851307	-1.56341	-0.0835638	-1.01436	-0.892237	0.160807	2.05188	1.21789	1.14246	1.30152	0.982021	1.53098	1.61888	1.39139	0.602216	0.795897	0.119945	0.164373	-0.107537	0.428461	-0.471385	0.506336	1.27894	0.0274653	1.13577	0.662749	0.311002	-0.298342
AHexCer 60:2;3O	6	-0.011572	-0.714305	0.365626	-0.841528	-0.569215	-0.259797	-0.477037	-0.958863	0.0819569	-0.839551	-2.22783	0.898887	0.451675	-0.775148	1.62176	-1.40093	0.941367	-0.664298	-0.36309	-1.3573	-2.02245	-0.642023	-1.23871	-0.118096	-0.125971	1.63223	0.659461	1.9201	1.45069	0.595617	2.43604	1.22636	1.44203	0.638406	-0.546421	0.181378	-0.368931	0.504056	0.286585	-0.0550303	-0.421921	0.635364	-0.129406	0.246522	0.304665	-0.981588	-0.409766
Cer 39:1;2O	6	-0.229083	-0.697687	-0.42011	0.143866	-0.297809	-0.440318	-1.83525	-1.03819	-1.34677	-0.730418	-1.77837	0.0778429	0.770124	0.529534	0.100938	-0.247103	2.74235	0.603377	-1.83422	0.790373	-0.550026	-0.384902	-0.364194	-1.83551	0.627052	0.9448	0.267669	1.07885	1.49886	0.404147	1.82894	1.20752	1.09979	-0.205591	-0.0810826	-0.150971	-0.783139	-0.766543	1.20172	0.322804	1.03612	0.987676	-0.440425	0.435842	-1.24365	-0.549156	-0.449664
HexCer 36:1;3O (1)	6	0.0980083	-0.138685	-0.13927	-0.387124	-0.314217	-0.227713	-1.73987	-0.745611	-0.0230679	-0.67858	-2.27289	0.13039	1.35427	0.0176117	1.89657	-1.13759	2.58372	0.799224	-0.176234	0.277398	-1.25398	-0.647906	-0.487013	-0.119782	-1.05634	2.35457	-0.334986	1.27912	0.502846	-0.277251	-0.0905056	1.36289	0.444449	-0.0781308	-1.30431	-0.399337	-1.28538	-0.618309	0.113823	-0.148366	0.7601	0.985987	0.705432	1.56415	-0.356773	-0.820364	0.0290274
HexCer 36:1;3O (2)	6	0.664639	-0.247663	-0.0901946	-1.31262	-1.27781	-0.355862	-1.3993	-0.853416	0.405164	-0.953649	-1.48059	2.39745	1.23133	1.03584	1.26609	-1.01575	2.91919	0.253109	0.728177	0.75235	-0.348574	0.254384	0.461074	-0.363283	-2.36567	1.27927	-0.662802	0.650103	-0.201712	0.534145	0.123796	0.0210105	0.188987	-0.116627	-1.31587	-0.520599	-0.938436	-0.512166	-0.0177188	0.169067	1.20712	-0.0514784	-0.544533	0.426828	0.756525	-0.83407	0.0547397
HexCer 38:1;3O (1)	6	-0.438696	-0.845558	-0.190341	-0.937621	-1.12907	-0.229178	-1.67955	-1.01073	-0.991968	-1.78369	-1.75622	-0.0504297	0.0921645	-0.763459	0.696018	-1.06176	0.969531	-0.688373	-0.461803	-0.937831	-1.5399	-0.97413	-1.24746	0.182078	0.13978	1.91944	0.483004	1.82474	1.38274	1.14908	1.42712	1.54036	1.06884	1.0091	0.0176898	0.440547	-0.21993	-0.0721556	0.947109	0.570021	1.0232	0.964652	-0.00281428	1.0117	0.272969	-0.566571	0.447335
HexCer 38:1;3O (2)	6	-0.289598	-0.283723	-0.394566	-0.914711	-1.08781	-0.970369	-1.70551	-1.26322	-0.753864	-2.03542	-2.31234	-0.0383172	0.2382	-0.288467	0.677072	-0.948866	0.975931	-0.250239	-0.343154	-0.776219	-1.42036	-1.11112	-0.867778	-0.303598	0.231859	2.0087	0.553909	1.8494	0.991302	1.4314	1.43168	1.08251	1.05656	0.695838	0.242293	0.221759	-0.0434034	-0.0940835	0.344318	0.966852	1.31166	0.950468	-0.233253	0.976582	0.51914	-0.213441	0.185998
HexCer 39:1;3O (1)	6	-0.265196	-0.703073	-0.655192	-1.06867	-1.10673	-0.654019	-1.30761	-1.01724	-0.833614	-1.4543	-1.66376	-0.453706	-0.297028	-0.817288	-0.234613	-1.37407	0.45731	-0.566609	-0.508532	-0.855117	-1.30373	-1.08925	-0.849842	-0.708294	0.408357	2.27579	0.674974	1.99973	1.36676	1.23723	1.43273	1.36904	1.23899	1.02577	1.05024	0.431385	0.0878153	0.319703	0.269792	0.548709	1.28051	0.610284	0.112375	0.912843	0.775805	-0.497833	0.399159
HexCer 39:1;3O (2)	6	-0.297079	-0.824339	-0.727753	-0.825287	-1.09928	-0.692368	-1.34314	-0.940454	-0.992491	-1.45938	-1.73619	-0.138494	-0.301171	-0.806015	-0.531986	-1.17458	0.336924	-0.75701	-0.43335	-0.888736	-1.42562	-1.02021	-0.912526	-0.883125	0.556338	2.29794	0.680873	1.78315	1.44399	1.19132	1.60778	1.12585	1.34293	1.13249	0.967383	0.529764	0.136977	0.379885	0.365202	0.721096	1.17019	0.632591	0.128156	0.911098	0.574638	-0.0896765	0.283699
HexCer 40:0;2O	6	0.849477	-0.287692	0.852707	-0.196559	-0.540517	-4.17381	-0.294091	0.466321	0.714327	-0.540693	-0.707705	0.980342	0.71691	-0.00384667	2.48423	-0.354408	2.26355	0.538797	1.01667	0.127117	-0.544593	0.195807	-0.0998238	1.1555	-0.725024	0.498193	-0.434004	1.37875	0.230725	0.730558	0.167519	0.503492	0.211575	-0.304396	-0.864524	-0.80458	-0.818411	-0.447571	-0.33459	-0.688731	0.14584	-0.638881	-0.700286	-0.55521	0.203166	-1.0488	-0.322821
HexCer 40:0;3O (1)	6	0.608544	-0.260128	0.0537743	-0.874683	-0.592534	-0.225757	-1.16549	-1.19695	-0.609117	-0.918905	-1.99126	0.830951	0.510243	-0.511703	2.03345	-0.937364	1.12658	0.331597	-1.0623	-0.247618	-1.4612	-0.229015	0.22327	-0.420915	-0.616898	2.04826	0.522484	1.51214	1.54682	-0.0947321	0.579898	1.23072	1.58085	0.378692	-0.984133	0.0566894	-1.03318	-0.344316	-1.30815	0.75299	1.53181	0.977178	-1.15789	0.821464	-0.15398	-1.14898	0.288793
HexCer 40:0;3O (2)	6	1.10834	-0.0822513	1.02859	0.118917	-0.375587	-0.0352936	-0.762793	0.240314	0.252456	-1.11609	-1.4107	0.65122	0.990425	-0.405572	3.42969	-0.720946	2.48808	-0.55263	0.258604	-0.367532	-1.48243	-0.745578	-0.940786	0.367992	-0.926701	1.12474	0.0648098	1.80802	0.620897	0.995361	0.839364	0.931612	0.586453	0.291293	-0.457361	-0.288768	-0.748207	-0.414206	-1.0884	-0.818756	-0.12178	-0.854478	-0.927786	-0.461566	-0.503776	-1.18209	-0.405111
HexCer 40:1;3O	6	0.753037	-0.284874	0.214148	-1.22251	-0.650403	-0.0877194	-1.32433	-0.721752	-0.0494877	-1.43624	-2.17765	1.36956	0.669183	-0.392697	1.55261	-0.78619	0.7474	-0.633786	-0.66973	-0.873661	-1.82376	-0.911893	-1.38199	-0.0564446	-0.577364	2.24177	0.00126254	1.57524	0.705705	0.954558	1.01743	0.803869	1.36803	0.478405	-0.796813	-0.388017	-0.477291	-0.394318	0.652607	0.25828	1.52572	0.049331	-0.00752099	1.54006	0.647462	-0.843225	-0.156001
HexCer 40:2;2O	6	-0.0297266	-1.34343	-0.545748	-1.64387	-1.57101	-0.820186	-1.25213	-0.708544	-0.369073	-0.880704	-1.36028	-0.102145	-0.311988	-0.617624	0.936012	-1.47794	1.24671	0.718639	1.26382	-0.0532981	-0.650136	-0.447031	0.584032	1.87347	-0.688198	1.91888	-0.198524	1.85947	0.129264	1.10787	0.320138	0.744968	0.538638	1.7678	-0.0169551	0.369803	-0.415353	0.689926	-0.659818	-0.509893	1.9102	-0.606057	-0.735493	0.643501	0.521729	-1.33796	0.20823
HexCer 40:2;3O (1)	6	0.0672838	-1.10085	-0.419074	-1.07872	-0.953433	-0.201211	-1.638	-0.629598	-0.17966	-1.32396	-1.62305	-0.196853	-0.105021	-0.966605	0.614228	-1.0706	1.77067	0.102294	0.554158	-0.67429	-1.45927	-0.645116	-0.617729	0.893179	-0.5895	2.49985	0.462582	2.05424	0.316593	0.619216	1.21792	1.0641	1.15775	1.56039	1.63477	0.664603	0.0828604	0.436162	-0.645529	-0.743036	0.683075	-0.529104	-0.807956	0.729568	-0.169168	-0.842507	0.0243461
HexCer 40:2;3O (3)	6	0.55692	-0.924163	-0.304307	-0.731076	-1.04928	-0.640108	-1.4754	-1.00892	-0.399437	-1.76804	-1.61896	-0.457455	-0.277292	-0.855293	0.809001	-1.08868	1.66874	0.409197	0.90672	-0.626871	-0.69874	-0.443465	-0.596563	1.05467	0.11416	2.12231	-0.21365	1.90419	0.335341	0.968835	1.45058	1.21195	0.325637	1.91923	1.34001	0.563587	0.103902	1.14732	-1.02463	-0.824982	0.362281	-0.608069	-0.988776	0.251143	0.365629	-0.922901	-0.344279
HexCer 41:1;3O (1)	6	-0.0296027	-0.885366	-0.415631	-1.11197	-0.78309	-0.589106	-1.3418	-0.915948	-0.711836	-1.44024	-1.97199	0.425976	0.723478	-0.570726	0.394599	-1.42519	0.60823	-0.82786	-0.833832	-0.622847	-1.78646	-0.944109	-1.1284	-0.994185	-0.0558407	1.60759	0.787064	2.2627	1.4767	0.848813	1.39393	1.26203	0.754007	0.739248	-0.0315986	0.164945	-0.214275	0.0334726	0.121764	0.829528	1.21829	0.934031	0.485551	1.08667	1.08259	-0.22761	0.61831
HexCer 41:1;3O (2)	6	-0.338407	-0.826795	-0.352038	-1.41508	-0.804028	-0.682216	-1.23552	-0.955778	-0.552444	-1.40926	-2.13814	0.44232	0.687138	-0.504021	-0.0801192	-1.20626	0.826608	-0.79808	-0.778597	-0.665498	-1.60667	-1.14562	-1.31874	-1.1974	0.090504	1.66103	0.615315	1.95668	1.56215	0.779342	0.789085	1.22392	1.12478	0.688474	-0.025407	0.0366574	0.130598	0.430773	0.744993	0.89117	1.36404	0.996516	0.733517	1.13862	0.76347	-0.00853463	0.366942
HexCer 41:2;2O	6	-0.225411	-1.6347	-1.0851	-1.46497	-1.21249	-1.13321	-1.13588	-0.289195	-0.525149	-1.7608	-1.61324	-0.492526	-0.0160085	-0.681169	-0.517696	-1.63561	0.640158	-0.00208123	0.0870478	-0.135683	-0.861255	-0.808911	0.367903	0.533562	-0.124696	1.94588	0.749899	2.09124	0.476986	0.788162	1.42721	1.13858	1.32125	2.23343	1.02498	0.343644	0.328106	0.621601	-0.27431	-0.153494	0.950214	0.120074	0.258927	0.331602	0.869285	-0.823168	-0.0430082
HexCer 41:2;3O (1)	6	-0.15398	-0.708252	-0.591881	-0.746317	-0.948608	-0.439253	-1.39237	-0.869111	-0.467036	-1.17345	-1.60957	-0.448683	-0.317391	-0.93563	0.119421	-1.26295	0.80698	-0.554528	0.0947934	-0.522267	-1.3371	-0.901206	-0.716073	-0.159876	-0.0485022	2.61158	0.758812	2.2173	1.22198	0.513627	1.78753	1.2576	1.22559	1.32552	2.1886	0.610807	0.126733	0.610244	-0.553544	-0.315919	0.52041	-0.0721202	-0.368311	0.560583	0.0586302	-0.757654	-0.245155
HexCer 41:2;3O (2)	6	0.0555183	-0.868097	-0.762977	-0.888974	-0.889701	-0.663632	-1.32111	-0.859573	-0.345826	-1.04159	-1.52847	-0.488778	-0.379399	-0.972718	-0.210306	-1.39504	0.713677	-0.70761	0.114647	-0.619789	-1.38736	-0.865916	-0.673935	-0.160332	-0.021965	2.63886	0.578642	1.91322	1.46348	0.593173	1.78362	1.17227	1.23208	1.38509	2.05909	0.524752	0.349092	0.826271	-0.548622	0.0443474	0.707297	-0.334639	-0.387494	0.685582	0.168908	-0.633624	-0.0521191
HexCer 42:0;2O	6	1.05568	-0.0306357	1.01511	-0.453428	-0.0810616	0.107644	-0.0941738	0.210194	0.840066	-0.377707	-1.11857	0.957196	1.42308	-0.0999174	3.37015	-0.537162	2.79921	-0.00492776	0.878532	0.0258255	-1.09329	0.265531	-0.449598	0.768685	-1.20582	0.42748	-0.49897	1.72029	0.0629457	0.529521	0.185668	0.0296338	0.525534	-0.179186	-1.11299	-0.674735	-0.922848	-0.482416	-1.08401	-1.01815	-0.457756	-1.03807	-1.07327	-0.660343	-0.167889	-1.49049	-0.790555
HexCer 42:0;3O	6	1.54422	-0.0438247	1.27471	-0.164633	0.251033	-0.0196061	-0.51832	-0.184255	0.463046	-0.865209	-1.2668	0.721808	0.342651	-0.151325	3.55167	-0.495582	2.53987	-0.413549	0.157796	-0.347748	-1.188	-0.402487	-0.938701	0.198532	-0.88689	1.11997	0.142716	1.71281	0.502317	1.07557	0.392535	0.963704	0.317481	0.129605	-0.48952	-0.634019	-0.448661	-0.246077	-0.933521	-0.672651	-0.220446	-0.923727	-1.18895	-0.608403	-0.699423	-1.56931	-0.880433
HexCer 42:1;2O	6	0.536117	-0.370344	0.350522	-1.06051	-0.532915	-0.340318	-0.454884	-0.174071	0.672398	-0.651873	-1.55293	1.96907	2.0295	0.342197	2.41464	-1.02118	2.74595	0.414702	0.388401	-0.196255	-1.21424	0.275344	-0.435685	0.393482	-1.22756	0.00571288	-0.618101	1.19335	-0.101003	0.552871	-0.322133	-0.269286	0.296494	-0.453062	-2.32088	-0.864193	-1.32372	-0.534889	0.342207	-0.093203	0.501217	0.102114	0.143399	-0.455039	1.44933	-0.761725	0.230987
HexCer 42:1;3O (1)	6	0.415649	0.264443	0.780063	-0.127911	1.04474	0.0132848	-1.14762	-0.402224	-0.877251	-1.85614	-1.32755	0.778579	1.42795	0.291057	2.28568	0.274053	1.68971	-0.326439	-0.849965	-0.387001	-1.34497	-0.444597	-0.687284	-0.517877	-0.513284	1.37558	0.407726	2.06805	2.05174	0.214485	0.79136	0.838165	0.888817	0.138757	-0.958162	-1.50795	-0.343158	-0.282973	-0.545903	0.0638066	0.551808	-0.0483472	-0.435713	-0.0363195	-0.883608	-1.60422	-1.19904
HexCer 42:1;3O (2)	6	0.769633	-0.175211	0.487742	-0.950088	-0.138763	0.216473	-0.601956	-0.698532	0.137674	-1.23251	-1.72473	1.57851	1.33694	-0.674635	1.91513	-0.723812	1.51794	-0.81857	0.236921	-0.49607	-1.88468	-0.900892	-1.30919	-0.407526	-0.76277	1.99165	-0.0796321	2.76112	1.21958	0.560367	0.76658	0.960925	0.85918	-0.227897	-0.60832	-0.518443	-0.761258	0.0701127	-0.561225	0.0568125	0.771949	-0.177179	-0.353197	0.124665	-0.276697	-1.30149	0.0253671
HexCer 42:2;2O	6	0.531282	-1.14373	-0.0887977	-1.87616	-1.00873	0.0899138	-0.507525	-0.278295	0.816419	-0.994933	-0.919353	0.353467	0.282659	-0.747322	1.11492	-2.02034	2.17887	-0.632888	0.674044	-0.0953711	-1.45611	0.412537	-0.370337	0.49203	-0.214175	1.06255	-0.354867	2.06524	0.648148	0.344071	0.463128	0.633991	1.59162	1.66224	-1.24365	-0.527317	0.425604	1.17809	-1.29621	-0.696398	0.917427	-1.03706	-0.430938	0.0227476	1.18614	-1.24972	0.0430904
HexCer 42:2;3O (1)	6	0.339069	-0.773001	0.149917	-0.825018	-0.650006	0.162345	-1.01268	-0.383955	0.216991	-0.745364	-1.45781	-0.136792	0.0209206	-0.577936	1.10342	-1.46703	2.22857	-0.622965	0.153488	-0.278849	-1.68349	-0.808745	-0.897228	0.400535	-0.621648	1.68469	0.517294	2.19642	1.31087	0.426508	1.63986	1.86583	1.20523	1.43314	0.734351	0.107287	-0.197163	0.235764	-0.992059	-0.886455	0.000921387	-0.52568	-1.22991	0.413037	-0.118864	-1.51684	-0.136967
HexCer 42:2;3O (2)	6	0.200794	-0.638333	0.776097	-0.306889	0.304368	0.885645	0.230802	-0.3471	1.16831	0.593929	-0.410997	-0.835221	-0.137129	-0.58602	0.263654	-1.03291	0.95662	-0.776472	0.401205	-0.42101	-1.77438	0.0116819	-1.10838	-0.591831	0.08615	1.55668	1.20604	1.98967	1.06539	0.148451	1.3956	1.51647	1.54782	0.999203	-1.83579	0.296483	0.964026	1.26737	-1.45829	-1.46371	-0.968897	-0.66561	-1.21508	-0.227088	-0.736794	-1.41948	-0.875044
HexCer 42:2;3O (3)	6	0.556959	-0.516839	0.107928	-1.1737	-0.287975	-0.0673415	-1.06557	-0.11445	0.201448	-0.150371	-1.40526	0.132451	-0.157473	-1.13781	1.32757	-1.39415	1.92804	-0.651113	1.00731	-0.642383	-1.63266	-0.738252	-1.35499	0.0146226	-0.481174	1.78891	0.644619	1.35575	0.966432	0.65401	1.5768	0.843947	1.71997	1.61433	0.488864	0.47979	0.857934	0.747968	-1.18126	-1.23586	0.0547222	-0.639837	-0.937463	0.416879	-0.204495	-1.61284	-0.703978
HexCer 43:1;3O (1)	6	0.028413	-0.497563	-0.0139846	-0.955251	-0.220971	-0.281611	-1.00076	-0.837991	-0.397031	-1.1881	-2.02795	0.811792	1.14053	-0.182236	1.52782	-1.40005	2.03896	-0.6192	-0.682888	-0.545276	-2.11627	-0.854635	-1.33017	-1.08568	-0.19149	1.38844	0.417264	2.47945	1.4405	0.773142	1.20064	1.27174	0.86869	0.0645253	-0.62626	-0.471977	-0.362261	-0.221228	-0.0885734	0.357536	0.377858	0.695205	0.0786268	0.854844	0.44512	-0.42192	0.360235
HexCer 43:1;3O (2)	6	-0.0417235	-0.400245	0.249075	-0.845406	-0.13048	-0.0514722	-1.15407	-0.714231	-0.436783	-1.28644	-2.17436	0.972766	0.601027	-0.454039	1.09698	-1.2205	1.45536	-1.02	-0.440596	-0.961242	-2.18153	-0.965159	-1.38462	-1.32455	-0.31389	1.55222	0.576623	1.85915	1.64728	1.18929	1.1317	1.38359	1.12895	0.163253	-0.3128	-0.399376	-0.306607	-0.186952	-0.0742117	0.556715	0.824947	1.04134	0.37842	0.753047	0.615015	-0.53404	0.138579
HexCer 43:2;3O (1)	6	-0.0582426	-0.552496	-0.112522	-0.764823	-0.673559	-0.492916	-1.35017	-0.877851	-0.520285	-1.24941	-1.77024	-0.0466961	-0.101403	-0.741121	0.585605	-1.40674	1.269	-0.888204	-0.438128	-0.602776	-1.82272	-0.868837	-1.0522	-0.800148	-0.223185	2.24147	0.745406	2.27988	1.43505	0.744192	1.96542	1.7086	1.23088	0.867213	0.909001	0.332316	0.0615267	0.303988	-0.254786	-0.0832498	0.571533	0.364833	-0.194088	0.811533	0.0971557	-0.641212	0.0633978
HexCer 43:2;3O (2)	6	0.139351	-0.248933	0.567864	-1.03049	0.455947	0.548294	0.0744938	-0.170492	0.790802	0.790592	-0.47766	-0.214477	-0.228197	-0.553343	-0.0676745	-1.21621	0.544313	-0.478197	0.746477	-0.225217	-2.33473	-0.520577	-0.981121	-0.792272	0.466671	1.19833	1.34165	1.64608	1.4381	0.389392	1.73248	2.15721	0.478653	0.0950577	-1.58125	0.0998973	0.401944	1.23688	-2.25419	-1.14885	-1.38381	0.0513527	-0.898694	0.842753	0.121823	-1.34443	-0.205584
HexCer 44:1;3O	6	1.05585	-0.142918	0.762193	-0.270428	0.275542	0.487721	-0.733611	-0.240458	0.245716	-0.567772	-1.34747	0.931938	0.927705	0.333163	2.96375	-0.791685	2.51694	-0.406217	-0.144164	-0.306198	-1.94014	-0.648102	-1.03689	-0.251227	-0.65083	1.21275	0.249123	2.17543	0.936399	0.874901	0.556777	1.12964	0.741977	-0.237082	-1.09493	-0.744376	-0.873712	-0.544292	-0.796424	-0.653447	0.0176264	-0.346874	-0.994647	-0.125358	-0.47872	-1.24526	-0.781905
HexCer 44:2;3O	6	0.474427	0.00401989	0.110571	0.00219264	-0.134561	-0.151722	-0.619624	-0.162157	0.344676	-0.524538	-1.32334	-0.133614	0.729601	-0.407647	2.94432	-0.475455	3.33182	-0.1231	0.108323	-0.265402	-1.00525	0.350684	-0.448177	0.0449216	-0.29644	1.34398	0.907368	1.98006	0.686168	1.16459	1.11466	0.474163	0.486127	-0.111311	-0.670373	-0.516459	-0.603623	-0.577239	-1.11513	-1.18407	-0.438708	-0.913421	-1.04326	0.254492	-1.13086	-1.58819	-0.893502
HexCer 45:1;3O	6	0.160617	0.053516	0.459722	-0.967682	-0.386039	1.54624	-1.20614	-0.14285	-0.850666	-1.2727	-0.912856	0.226476	0.520729	-0.262243	1.45603	-0.600515	0.805748	0.131536	-1.56519	-0.611543	-1.81213	-0.862232	-0.461095	0.123627	-0.893012	2.60067	0.929187	2.63397	1.45324	0.225458	0.342582	0.832721	0.69752	-0.478037	-1.32695	-0.386314	-0.998459	-0.952629	0.657558	-0.576322	0.570643	0.791933	0.67088	0.827163	-0.803629	0.342573	-0.731094
HexCer 46:1;3O	6	0.618027	-0.500905	1.86637	-0.00841321	0.0605762	-0.464638	1.18165	0.0993475	-0.105263	0.299776	-2.01808	1.21323	1.33207	0.641613	2.49403	-0.934275	1.42609	0.609889	-1.06492	-0.569137	-2.51291	-0.228185	-0.751562	0.326498	-0.00285809	0.261172	-0.362354	0.800168	0.787405	0.0808786	0.575773	0.344205	0.927272	-0.78074	-1.46282	-1.44302	-1.0704	-0.813109	-1.04857	-0.692096	1.6752	-0.199113	-0.340416	-0.177761	0.216922	-0.565599	0.278999
SHexCer 40:1;2O	6	0.354162	-0.194486	1.15105	0.153612	-0.337566	2.01648	-1.18319	-0.577255	0.615836	-0.664287	-1.04472	1.44689	1.41108	0.206548	2.50159	-0.346029	2.58012	-0.126628	-0.224104	0.225856	-2.09954	0.611997	-0.627845	0.483318	-0.957046	0.388863	-0.678336	1.04042	0.981445	-0.108029	0.151927	0.520069	-0.168518	-0.728728	-1.38936	-1.25131	-1.54574	-0.99715	-1.15485	0.0320128	0.501524	0.248404	0.296222	-0.00292504	-0.249949	-0.806543	-0.455292
SHexCer 40:2;2O	6	1.82199	-0.903008	1.07894	-0.880181	-0.548434	0.0999749	-1.36659	-1.08925	-0.703899	-0.653938	-1.52308	1.25622	1.13032	-0.363378	0.739275	-1.30623	1.96145	-0.248875	1.11965	0.33253	-1.50303	0.202465	0.0588619	1.11723	-1.04354	0.949649	-0.526501	2.48304	0.823701	0.0189819	0.621934	0.0718828	0.516021	0.828397	-0.588547	-0.0566144	-1.04178	-0.762047	-1.17335	-0.339237	1.1206	-0.663208	-0.252163	-0.0247547	0.67155	-1.73337	0.270339
SHexCer 42:1;2O	6	1.08644	0.0614422	1.02733	-0.588789	0.0414798	0.471746	-0.992148	-0.624132	-0.432592	-0.549248	-1.33592	1.35177	2.07878	0.5396	2.51175	-0.940887	2.18085	-0.206251	0.425188	-0.234489	-1.93271	0.678567	-0.438547	0.292872	-0.555288	0.797799	-0.4333	2.25046	0.994034	0.0692575	-0.48803	0.314496	-0.110433	-0.39676	-1.36871	-0.989957	-1.34793	-0.809993	-0.414048	0.0778694	0.80762	-0.297154	-0.0904342	-0.214052	-0.312817	-1.42257	-0.53216
SHexCer 42:2;2O	6	0.430841	-0.217434	0.378191	-1.1509	-0.488459	0.478569	-1.24879	-0.581711	-0.365533	-0.613137	-1.44229	0.792453	1.35781	0.178072	2.2283	-1.43471	2.63779	-0.362302	0.248229	0.0937686	-2.13826	0.331306	-0.107966	0.336585	-0.854388	1.10316	0.42256	2.34066	0.885766	0.609511	0.653984	0.997518	0.525526	0.355196	-0.750862	-0.493797	-1.05243	-0.451234	-0.944419	0.0593717	0.664075	-0.707624	-0.769001	0.00507619	0.107412	-1.5766	-0.469879
SHexCer 42:3;2O	6	0.195428	-0.923901	-0.0321094	-1.17046	0.243733	-0.123032	0.579672	-0.607106	1.2019	-0.644136	-0.241523	0.0822146	1.22036	-0.648047	0.898624	-0.823777	1.5668	-0.659214	2.00633	0.41337	-1.62996	0.379014	-0.20045	-0.538809	-0.0445428	1.57332	0.562069	2.41537	0.994093	0.114212	-0.349238	2.11148	-0.175895	0.884277	-0.76364	0.438612	0.301244	0.288668	-1.49813	-1.47633	0.0422206	-0.925769	-0.954152	-0.82638	-0.253606	-1.47576	-1.52705
SHexCer 43:2;2O	6	0.548987	-0.472206	-0.676798	-1.3607	-0.763293	-0.0477457	-1.42388	-0.959363	-1.41164	-0.801741	-1.69731	0.608692	0.0536037	-0.454574	0.689587	-1.3766	2.20906	-0.10741	-0.497744	-0.626846	-1.7951	-0.927961	-0.493889	-0.340898	-0.577978	1.217	0.949162	2.33597	1.30442	0.576896	0.495255	1.04348	0.0369177	0.0978835	0.230684	-0.207686	-1.2586	-0.294202	1.4182	1.05472	1.45783	0.720291	0.516625	0.838989	0.724502	-0.753757	0.199171
SHexCer 44:2;2O	6	0.356854	0.847221	0.644846	-0.70467	0.0757722	0.716072	-1.3269	-1.22785	0.0812212	0.0388931	-0.60386	0.778787	2.21761	-0.122108	2.88347	-0.696166	1.88291	-0.468249	-0.321356	-0.630813	-1.64747	-0.127797	-0.447886	0.394703	-1.24357	0.235591	0.909126	0.812625	1.08183	0.949614	-0.398958	1.34819	-0.120922	1.7985	-0.65097	-1.32066	-1.37744	-0.391489	0.131848	-0.564226	-0.0446972	-0.115744	-1.23665	-0.137411	-0.533637	-1.10304	-0.621128
SM 40:0;2O	6	0.189504	-0.963345	0.203439	-0.646898	-0.859818	-0.642177	-1.2118	-0.375834	-0.489705	-1.21528	-1.62304	0.829347	0.549885	-0.00727762	3.56267	0.859554	3.32467	0.823031	-0.00735708	-0.185126	-0.970336	-0.396543	-0.798019	0.226381	-0.690669	0.367287	-0.376106	1.72303	-0.0296769	0.4498	0.908511	0.829219	0.496843	-0.0934388	-0.834508	-0.671708	-0.947857	-0.808754	0.0565854	-0.0926694	0.320452	0.559541	-0.291477	-0.0239858	-0.36694	-0.669417	0.0100016
SM 40:1;2O	6	-3.16402	0.0670122	0.386129	-0.192835	-0.833492	-0.424413	-0.217201	-0.421653	0.457715	-0.730607	-0.859927	-0.110689	0.430503	-0.224449	2.87884	-0.440213	2.03531	0.477017	0.425452	0.600316	-0.201206	0.212086	0.719476	1.29701	-0.632598	0.693274	-0.0553335	1.17758	-0.169528	0.288424	0.0418712	0.254874	0.65816	0.712661	0.425228	-0.0154135	-0.562815	0.081464	-0.802634	-0.717701	-3.16402	0.216739	-0.470475	0.172659	0.938984	-0.992071	-0.245491
SM 40:2;2O	6	-0.532836	-1.56634	-0.791244	-1.36469	-1.43016	-0.283711	-1.38825	-0.834011	-0.27191	-1.27195	-1.27285	0.157399	0.50834	-0.916174	1.92103	-1.36912	2.52679	0.750259	0.95614	0.371421	-1.03513	0.459865	0.317825	2.17611	-1.47203	1.26309	-0.333638	1.7248	-0.0613676	-0.256102	0.506197	0.461579	0.414694	0.592471	0.596226	0.0752516	-0.620854	0.222767	-0.550498	-0.451076	0.620554	-0.492623	0.0114822	0.824382	1.02078	-0.369279	0.456401
SM 41:2;2O	6	-0.934013	-1.52373	-0.779291	-1.57383	-1.11799	-0.469136	-1.84761	-0.744315	-0.361789	-1.15887	-1.59615	-0.0180751	0.275884	-0.869998	0.610859	-1.54827	2.11869	0.0760045	0.360105	-0.355801	-1.13149	-0.124236	0.143765	0.0820292	-0.831356	1.12752	0.236943	2.12129	0.471296	0.0183678	1.47029	1.05844	0.983922	1.51662	1.75348	0.60886	-0.308283	0.412661	-0.220837	-0.675393	-0.228262	0.0789139	0.30984	1.53021	0.520478	-0.0249722	0.557237
SM 42:0;2O	6	0.269875	-0.515197	0.0726006	-0.592449	-0.582957	-0.194814	-0.791762	-0.442728	-0.0434109	-1.14209	-1.28849	0.846082	0.974363	-0.383182	4.00521	0.184204	3.70229	-0.0418739	-0.540691	-0.0600526	-0.930408	-0.267635	-0.730536	-0.36438	-0.815255	1.1028	-0.118094	1.48096	0.0281275	0.505685	0.42188	0.486994	0.153453	-0.168559	-0.686976	-0.408623	-0.941806	-0.309728	-0.526695	-0.493868	0.084566	-0.192392	-0.301666	-0.212234	0.341478	-0.622874	0.0508562
SM 42:1;2O	6	0.20046	-1.10532	0.0445482	-0.785187	-1.08464	-0.470938	-0.834784	0.0715237	-0.00498641	-0.252891	-0.800432	0.751564	0.0798648	-0.764444	3.6789	-0.203302	3.60636	0.711293	-0.21236	0.194963	-1.00935	0.487981	-0.112004	1.0306	-1.10866	0.0942253	-0.226937	1.73253	0.316644	-0.056648	0.757643	0.37982	0.276355	0.378863	-0.492605	-0.61579	-1.03613	0.0967387	-1.23799	-0.825839	-0.253988	-0.517947	-0.622672	-0.00912648	0.377502	-0.728457	0.105044
SM 44:1;2O	6	-0.41502	-0.359526	-0.355784	0.0381492	-0.689564	0.344935	-1.07295	-1.06585	-3.82324	-0.393507	-0.363821	0.497883	1.45773	1.05843	2.01575	-0.225655	1.26479	1.79249	-0.975566	-1.22395	-1.21119	-0.279344	-1.09354	-1.30551	0.55961	0.490564	0.334935	1.54371	0.950552	0.572124	0.571613	0.573769	-0.186038	-0.704335	0.479412	-0.35019	-0.0546403	-0.1798	-0.244043	-0.411785	0.79731	0.942558	-0.112292	0.661242	0.549774	-0.321756	-0.0784319
MGDG-O 36:1	6	-0.578324	-1.57757	-0.645783	-1.39893	-1.47885	-1.08962	-1.39708	-1.2467	-0.581867	-1.20273	-1.29917	0.893056	1.61157	-0.236388	1.2744	-1.81653	1.85225	-0.0349698	-0.218506	0.943676	-0.864205	0.509931	0.402781	1.25256	-1.11472	0.705313	-0.302393	1.59907	-0.159669	0.0140098	0.311625	0.0816256	0.785736	0.628004	-1.38527	-0.304631	-0.478678	0.296057	0.247103	0.335578	0.650487	0.320283	0.300107	0.984216	2.05533	0.359588	0.998223
MGDG-O 36:2	6	0.120552	-1.2296	-1.1149	-1.81283	-1.57153	-0.785908	-0.0612112	-0.493031	0.683517	-0.521696	-0.290342	0.515587	1.04937	-0.0652099	0.182354	-2.07303	1.99404	-0.675076	1.60327	1.63629	-0.098077	0.732064	1.6286	2.20649	-0.832752	-0.140376	-0.554353	0.667146	-0.389715	0.30831	-0.306864	-0.693301	0.202336	1.0457	-1.82531	-0.634001	-0.660368	0.520499	-0.178161	-0.233611	1.39122	0.164486	-0.249591	-0.878028	1.19783	0.368854	0.150365
