# Supplementary material for: Seizure evolution in a mouse model of West syndrome involves complex and time-dependent synapse remodeling, gliosis and alterations in lipid metabolism
Source: PLoS Biol. 2025 Oct 9;23(10):e3003192. doi: 10.1371/journal.pbio.3003192 (PMC12520403; doi:10.1371/journal.pbio.3003192)
Supplement: S10 Table — (XLSX) [file pbio.3003192.s030.xlsx]

## Sheet: Sheet1
S10_Table. qRT-PCR primer sequence
Gene name	Forward (5' -> 3')	Reverse (5' -> 3')
Cacna1c	TCCCGAGCACATCCCTACTC	ACTGACGGTAGAGATGGTTGC
Cacng7	AGACCACCGAGGTCAAGATG	CGTCACCAAGTTGATCTCTGG
Camk2a	ACCTGCACCCGATTCACAG	TGGCAGCATACTCCTGACCA
Cbln2	GAGCCCATCGTGCTAGAGG	CCTGAGCGCACAGAAATGC
Cd14	GGACTGATCTCAGCCCTCTG	GCTTCAGCCCAGTGAAAGAC
Cd86	TGTTTCCGTGGAGACGCAAG	TTGAGCCTTTGTAAATGGGCA
Cttn	CTGTGTCCATCACGCAGGAT	AGCGTCTGGTGTTCTTGGAAG
Cttnbp2	TACGAGTCGTGACAACCTAGT	GGCTTTTTGGGAGGGATAGGAG
Dlg1	AGTGACGAAGTCGGAGTGATT	GTCAGGGATCTCCCCTTTATCT
Dlg2	ATCATTCCTTACCTCGGCTAACT	TCAGAGGAGAGATGTGAGACTG
Dlgap3	GAGAGTCCTAGCCGCATCC	GGCCCGTTATAGTCTCGCTT
Dlgap4	GTAGAGGACGACTGGCGAAG	TAGGAGAGGTTGCGCTTGAT
Gabra5	TGACCCAAACCCTCCTTGTCT	GTGATGTTGTCATTGGTCTCGT
Gapdh	GGCATTGCTCTCAATGACAA	CCCTGTTGCTGTAGCCGTAT
Git1	CCTGGGACGACACATCTCC	GATGGGGTGGACTTTATCTTGG
Gria2	TTCTCCTGTTTTATGGGGACTGA	CTACCCGAAATGCACTGTATTCT
Gria3	ACCATCAGCATAGGTGGACTT	ACGTGGTAGTTCAAATGGAAGG
Grid1	GGATATGCCAGTGCGTTACG	TTGAGGCTCAGGTCTGATACA
Grik3	CAGCGTCGGCTCAAACATAAG	GGTTTCTTTACCTGGCAACCTT
Grik3	AGGTCCTAATGTCACTGACTCTC	TGCCATAAAGGGTCCTATCAGAC
Grm2	GCTCCCACAGCTATCACCG	TCATAACGGGACTTGTCGCTC
Grm5	CCCAGCACAAGTCGGAAATAG	TGTCTGGTTGGGGTTCTCCTT
Homer1	CCCTCTCTCATGCTAGTTCAGC	GCACAGCGTTTGCTTGACT
Homer2	ACAGCACTATCACCCCGAAC	GACGCTGGATGCTTGGGAAT
Il-12a	CTGTGCCTTGGTAGCATCTATG	GCAGAGTCTCGCCATTATGATTC
Il-1b	CGCAGCAGCACATCAACAAG	GTGCTCATGTCCTCATCCTG
Il-6	ACCAGAGGAAATTTTCAATAGGC	TGATGCACTTGCAGAAAACA
Kalrn	CCGACTCTTGGACTACCTTATGA	CGACCCTACAGTTGTGCAG
Kcnc2	AGGCTATGGGGATATGTACCC	TGCAAAATGTAGGCGAGCTTG
Lrrc4b	ATCCCTGTCAACACCCGCTA	CCCACCTCGATCTTTCGCAC
Lrrtm1	TCGGCCTCTGTCTACACTGG	GCCTCGGTTAGGTTGAGCG
Lrrtm3	TAGGCTACTGCGAGGATCAG	CACCTACAACCCTTAGGGCAT
Neto2	GCCCCGGAAAAAGGTTATGG	GCTGTGGTTGTGCAAAATCAT
Nlgn3	CCCTGGGCTTCCTCAGTTTG	GGCAATGGTACTCTGGCACC
Nrxn1	AACGGACTGATGCTTCACACA	GATATTGTCACCTGACGCAGATT
Osmr	CATCCCGAAGCGAAGTCTTGG	GGCTGGGACAGTCCATTCTAAA
Septin11	CATGACACAAGGATTCACGCCTG	TTTGGCGATGGTGTCGGCTTTC
Shank1	CCGCTACAAGACCCGAGTCTA	CCGGACCTGCAACAAACGA
Shank2	AGAGGCCCCAGCTTATTCCAA	CAGGGGTATAGCTTCCAAGGC
Shank3	ATGGGCCTGTGTGGTAGTCTT	CCACCTTATCTGTGCTGTGTAG
Slitrk3	TGAAGCCAAGCATAGCTGAAA	ATCAGGGGAATTGGGGTAGTC
Socs3	ATGGTCACCCACAGCAAGTTT	TCCAGTAGAATCCGCTCTCCT
Stx1a	AGAGATCCGGGGCTTTATTGA	AATGCTCTTTAGCTTGGAGCG
Syngap1	CAACCGGAAGCTGGAAGAG	CATCAGCCTGCCAATGATGC
Synpo	CCTGCCCGTAACTTCCGTG	GAGCGGCGGTAGGGAAAAG
Syt1	CTGTCACCACTGTTGCGAC	GGCAATGGGATTTTATGCAGTTC
Tgfb	CTCCCGTGGCTTCTAGTGC	GCCTTAGTTTGGACAGGATCTG
Tnfa	ATGGCCTCCCTCTCATCAGT	GTTTGCTACGACGTGGGCTA
Trem2	CTGGAACCGTCACCATCACTC	CGAAACTCGATGACTCCTCGG
Unc13a	CAGGGTCGGCTTGATTCTG	GACTCTTGCTTGTCACCTGTG
