# Supplementary material for: Seizure evolution in a mouse model of West syndrome involves complex and time-dependent synapse remodeling, gliosis and alterations in lipid metabolism
Source: PLoS Biol. 2025 Oct 9;23(10):e3003192. doi: 10.1371/journal.pbio.3003192 (PMC12520403; doi:10.1371/journal.pbio.3003192)
Supplement: S11 Table — (XLSX) [file pbio.3003192.s031.xlsx]

## Sheet: Sheet1
S11_Table. Primary and secondary antibody information
Application	Protein name	Source	Cat#
Western blot	CaMKIIa	Thermo Scientific	MA1-048
	CYFIP2	Abcam	ab95969
	GAPDH	Cell Signaling Technology	2118
	GluA2	Millipore	MAB397
	Homer1	Santa Cruz Biotechnology	sc-17842
	Neuroligin-3	NeuroMab	75-158
	PSD-95	SYSY	124-103
	Shank3	Santa Cruz Biotechnology	sc-377470
	Synapsin 1	Abcam	ab1543
	Synaptotagmin	SYSY	105-223
	WAVE1	NeuroMab	75-048
Immunohistochemistry	NeuN	Millipore	MAB377
	Homer1	SYSY	160-002
	vGluT1	Abcam	ab5905
	Olig2	Millipore	ab9610
	IBA1	SYSY	234-009
	GFAP	Abcam	ab4674
	Cleaved Caspase3	Cell signaling	9661S
	CD68	Abcam	ab53444
	Lamp1	Bio legend	121602
	MBP	Bio legend	808401
Application	Secondary Antibody	Source	Cat#
Immunohistochemistry	AffiniPure Donkey Anti-Chicken IgY (IgG) (H+L), Alexa Fluor 488	Jackson Immunoresearch	703-545-155
	AffiniPure Donkey Anti-Chicken IgY (IgG) (H+L), Alexa Fluor 647	Jackson Immunoresearch	703-605-155
	AffiniPure Donkey Anti-Guinea Pig IgG (H+L), Alexa Fluor 488	Jackson Immunoresearch	706-545-148
	AffiniPure Goat Anti-Guinea Pig IgG (H+L), Cy3	Jackson Immunoresearch	106-165-003
	Goat Anti-rat IgG (H+L) Secondary Antibody, Cy3	Jackson Immunoresearch	112-165-143
	Goat anti-Mouse IgG (H+L) Secondary Antibody, Alexa Fluor 594 conjugate	Jackson Immunoresearch	115-585-003
	Goat anti-Mouse IgG (H+L) Secondary Antibody, Alexa Fluor 647 conjugate	Jackson Immunoresearch	115-606-071
	Goat anti-Rabbit IgG (H+L) Secondary Antibody, Alexa Fluor® 488 conjugate	Jackson Immunoresearch	111-545-003
	Goat anti-Rabbit IgG (H+L) Secondary Antibody, Alexa Fluor® 647 conjugate	Jackson Immunoresearch	111-606-047
	Goat Anti-Rabbit IgG (H+L) Secondary Antibody, Alexa Fluor 555	Invitrogen	A-21428
	Goat Anti-Mouse IgG (H+L) Secondary Antibody, Alexa Fluor 555	Invitrogen	A-21422
