# Supplementary material for: Seizure evolution in a mouse model of West syndrome involves complex and time-dependent synapse remodeling, gliosis and alterations in lipid metabolism
Source: PLoS Biol. 2025 Oct 9;23(10):e3003192. doi: 10.1371/journal.pbio.3003192 (PMC12520403; doi:10.1371/journal.pbio.3003192)
Supplement: S1 Data — (XLSX) [file pbio.3003192.s038.xlsx]

## Sheet: Fig1A
Figure 1A
Numer of mice died				Numer of mice died				Numer of mice died
	WT	R87C			WT	(N) Het			WT	(J) Het
PWK 14	1	1		PWK 13		1		PWK 7		1
PWK 16		1		PWK 18		1		PWK 8		1
PWK 18		1		PWK 20	1	1		PWK 11		1
PWK 21		3						PWK 12	1
PWK 24		3
PWK 25		2
PWK 26		3
PWK 27		4
PWK 28		3
PWK 29		2
PWK 30		1

## Sheet: Fig1B
Figure 1B
Seizure event number per hour of recording session (% of total)				Seizure event number per day
	R87C PWK 14	R87C PWK 28			WT 1	WT 2	WT 3	WT 4	(J) Het 1	(J) Het 2	(J) Het 3	(J) Het 4	(N) Het 1	(N) Het 2	(N) Het 3	(N) Het 4
n=1	70.073	56.3025		Day 1	0	0	0	0	0	0	0	0	0	0	0	0
n=2	24.0876	21.8487		Day 2	0	0	0	0	0	0	0	0	0	0	0	0
n=3	5.10949	15.9664		Day 3	0	0	0	0	0	0	0	0	0	0	0	0
n=4	0.729927	5.04202		Day 4	0	0	0	0	0	0	0	0	0	0	0	0
n=5	0	0.840336		Day 5	0	0	0	0	0	0	0	0	0	0	0	0
				Seizure event number per day
					PWK 14				PWK 28
					R87C 1	R87C 2	R87C 3	R87C 4	R87C 1	R87C 2	R87C 3	R87C 4
				Day 1	2	12	6	11	17	7	12	18
				Day 2	8	7	7	9	10	11	12	9
				Day 3	8	12	8	9	3	10	8	13
				Day 4	7	11	8	12	9	11	12	7
				Day 5	11	9	17	13	10	3	14	9

## Sheet: Fig1C
Figure 1C
Myoclonic jerk number				Total seizure number				Tonic-clonic seizure number
	WT	R87C			WT	R87C			WT	R87C
Animal 1	0	8		Animal 1	0	120		Animal 1	0	112
Animal 2	0	10		Animal 2	0	39		Animal 2	0	29
Animal 3	0	8		Animal 3	0	113		Animal 3	0	105
Tonic-clonic seizure duration (s)				Myoclonic jerk amplitude (mV)
	WT	R87C			WT	R87C
Animal 1	0	22		Animal 1	0	1.105
Animal 2	0	16		Animal 2	0	1.065
Animal 3	0	10		Animal 3	0	0.695

## Sheet: Fig1D
Figure 1D
Ratio to full hippocampal area								Ratio to full hippocampal area
	WT			R87C					WT			(N) Het
	CA1	CA2/3	DG	CA1	CA2/3	DG			CA1	CA2/3	DG	CA1	CA2/3	DG
Animal 1	0.50458	0.252001	0.24342	0.397368	0.313215	0.289418		Animal 1	0.476927	0.273168	0.249905	0.480784	0.249075	0.270141
Animal 2	0.439217	0.289603	0.27118	0.358387	0.399293	0.24232		Animal 2	0.492608	0.244905	0.262487	0.471514	0.271989	0.256497
Animal 3	0.420754	0.302979	0.276268	0.145658	0.172984	0.681358		Animal 3	0.486921	0.259441	0.253638	0.500953	0.251516	0.247531
Animal 4	0.467385	0.262228	0.270388	0.369446	0.282231	0.348323		Animal 4	0.467484	0.261145	0.271371	0.509193	0.225441	0.265367
Animal 5	0.482239	0.226784	0.290977	0.171781	0.273205	0.555015		Animal 5	0.496783	0.256705	0.246512	0.457619	0.290946	0.251435
Animal 6	0.456866	0.299388	0.243746	0.120273	0.262419	0.617308		Animal 6	0.486847	0.241542	0.271611	0.521765	0.232357	0.245878
Animal 7	0.453617	0.250194	0.29619	0.236808	0.276353	0.486839		Animal 7	0.46963	0.250849	0.279521	0.478601	0.280883	0.240516
Animal 8	0.459522	0.242839	0.297638	0.254224	0.31682	0.428956
Animal 9				0.353092	0.372046	0.274861
DG length								DG length
	WT			R87C					WT			(N) Het
	DG height	GCL height	GCL thickness	DG height	GCL height	GCL thickness			DG height	GCL height	GCL thickness	DG height	GCL height	GCL thickness
Animal 1	6.16193	3.11327	1.05502	7.69899	4.2686	1.33708		Animal 1	6.92515	3.8332	1.346	5.93305	3.16	1.0989
Animal 2	6.57306	3.90962	1.11347	7.21369	4.42724	1.28155		Animal 2	6.649	3.4688	1.17045	6.13785	3.2483	1.04045
Animal 3	6.35934	2.97757	0.903025	8.86772	4.58595	1.43307		Animal 3	6.82115	3.73225	1.2159	6.13785	3.28355	1.203
Animal 4	6.21037	3.07461	1.01941	7.92877	4.74432	1.25249		Animal 4	7.006	3.34215	1.02415	6.7751	3.84915	1.2094
Animal 5	6.73788	3.09383	0.92885	9.2073	5	1.63599		Animal 5	6.9051	3.2283	1.02415	6.814	3.472	1.2029
Animal 6	6.35597	3.4401	1.11013	9.92246	5.73797	1.67309		Animal 6	6.593	3.3713	1.0338	6.00135	3.38105	0.9174
Animal 7	6.95495	3.57635	1.18478	8.37537	4.4272	1.4001		Animal 7	7.30195	3.5501	1.0403	6.54785	3.28035	0.9788
Animal 8	6.1942	2.97423	1.07137	8.40785	4.75087	1.21208
Animal 9				8.052	5.09396	1.41317

## Sheet: Fig3A
Figure 3A
Cortex							Hippocampus
		PWK 1	PWK 7	PWK 14	PWK 28				PWK 1	PWK 7	PWK 14	PWK 28
Cttn	Animal 1	0.928728	1.07159	0.885762	0.962767		Cacng7	Animal 1	1.20736	1.10402	0.718951	0.61583
	Animal 2	0.812978	1.44807	0.796658	1.12004			Animal 2	0.9118	0.913098	0.908305	0.646139
	Animal 3	1.15511	0.907703	0.928797	0.740981			Animal 3	1.08575	0.905931	0.992962	0.837111
	Animal 4	1.06044	0.992038	0.527118	0.818662			Animal 4	1.41543	0.848749	0.888653	0.851765
	Animal 5	0.863551	1.608	0.527118	1.01399			Animal 5	1.16431	1.03109	0.757424	0.838977
	Animal 6	1.06811	0.730624	0.859815	0.886499			Animal 6	1.71369	1.02892	0.924374
Cttnbp2	Animal 1	0.931694	1.27783	0.845765	0.731553		Cttnbp2	Animal 1	1.43912	1.07536	0.65403	0.557881
	Animal 2	0.811002	1.58342	0.85901	0.406291			Animal 2	1.14358	0.722216	0.904623	0.669398
	Animal 3	1.07769	1.01293	0.838152	0.501311			Animal 3	0.98683	0.682304	1.15789	0.678153
	Animal 4	0.9652	1.26431	0.498011	0.683288			Animal 4	2.00376	0.879218	0.746931	0.851253
	Animal 5	1.13542	0.810164	0.885375	0.561987			Animal 5	1.09131	0.682676	0.674478	0.78002
	Animal 6	1.09937	1.01378	0.901641	0.703612			Animal 6	1.68128	1.01357	0.851175
Dlg1	Animal 1	1.27662	1.13594	0.650025	0.901487		Dlg2	Animal 1	1.02875	0.931971	0.591251	1.23734
	Animal 2	1.02966	0.953806	1.10116	0.511061			Animal 2	1.37886	0.809698	0.846089	0.975614
	Animal 3	0.8617	1.07517	0.976835	0.717464			Animal 3	1.04541	0.82005	1.69955	0.579674
	Animal 4	1.18357	0.978141	0.903428	0.957221			Animal 4	1.71863	0.861856	0.954491	1.1041
	Animal 5	1.08347	1.22007	0.882168	0.717327			Animal 5	1.11135	0.638909	1.06993	0.831204
	Animal 6	1.13088	1.4658	0.95842	0.724493			Animal 6	1.81701	0.871538	1.07689	0.752705
Dlgap3	Animal 1	0.929347	0.887183	0.54327	0.794369		Grid1	Animal 1	1.11496	1.04294	0.81479	1.10038
	Animal 2	0.93001	1.22656	1.22368	0.505999			Animal 2	1.16565	0.886426	0.836024	1.12549
	Animal 3	0.963207	1.37999	0.753174	0.557466			Animal 3	1.02585	0.876526	0.89085	0.541255
	Animal 4	1.10753	0.94358	0.588518	0.711769			Animal 4	1.40838	0.736262	0.765261	0.867977
	Animal 5	0.95223	0.937624	0.790299	0.790957			Animal 5	1.25767	1.00721	0.786951	0.760406
	Animal 6	1.14347	0.952885	0.780733	0.580252			Animal 6	1.25458	0.754664	0.975235	0.739717
Dlgap4	Animal 1	0.684008	1.05576	1.18468	1.05215		Grm5	Animal 1	1.44442	1.00931	0.574925	1.19066
	Animal 2	0.772577	1.09984	1.43824	0.744214			Animal 2	1.20707	0.744717	0.698192	0.656887
	Animal 3	0.889057	1.79135	0.793372	0.731876			Animal 3	0.852716	0.828778	0.81385	0.54919
	Animal 4	0.800475	1.93444	0.65851	1.01065			Animal 4	1.47172	0.727486	0.651207	0.916152
	Animal 5	1.36196	1.14112	0.921713	0.869455			Animal 5	1.48042	1.32806	0.7389	1.02023
	Animal 6	1.11662	0.950377	1.0975	0.702641			Animal 6	1.6018	0.693944	1.07839	0.534383
Homer1	Animal 1	1.01119	1.16939	0.621541	0.839559		Homer2	Animal 1	1.36398	1.06088	0.342173	1.07846
	Animal 2	0.912664	1.23397	0.915775	0.478075			Animal 2	1.2939	0.796797	0.636189	0.59047
	Animal 3	0.51979	1.22958	0.647837	0.661888			Animal 3	1.02637	0.843036	0.636257	0.589457
	Animal 4	1.14452	1.93253	0.535887	0.924028			Animal 4	1.19125	0.82439	0.614575	0.715924
	Animal 5	1.1769	1.13224	0.817771	0.712348			Animal 5	1.11465	0.961636	0.585935	1.06635
	Animal 6	1.0217	0.755244	0.793278	0.548511			Animal 6	1.28559	0.858004	0.909705	0.617215
Homer2	Animal 1	0.867524	1.04043	0.618938	0.594906		Lrrc4b	Animal 1	1.11992	1.03609	0.836968	1.03956
	Animal 2	0.868555	1.34073	0.523195	0.430845			Animal 2	1.26303	0.951578	0.874164	0.863007
	Animal 3	0.948689	0.849005	0.85515	0.469644			Animal 3	1.02119	1.01808	0.927303	0.627548
	Animal 4	0.957583	1.33536	0.424912	0.55379			Animal 4	1.36969	0.723764	0.817443	0.879775
	Animal 5	0.934625	0.803469	0.424912	0.605998			Animal 5	1.44377	1.22477	0.745216	0.923371
	Animal 6	1.07496	0.750768	0.700542	0.78409			Animal 6	1.48258	0.720984	1.06658	0.827023
Lrrtm3	Animal 1	0.566802	1.31445	0.436774	0.849011		Lrrtm1	Animal 1	1.33689	0.872152	0.667191	0.6268
	Animal 2	0.783794	1.03141	1.10637	0.644751			Animal 2	1.13925	0.771217	0.799218	0.500092
	Animal 3	0.632804	1.81096	0.65135	0.587575			Animal 3	0.937642	0.731897	0.880454	0.883022
	Animal 4	1.00603	1.86047	0.614726	0.600792			Animal 4	1.50277	0.741634	0.696021	0.849486
	Animal 5	1.04946	1.36878	0.868874	0.434402			Animal 5	1.97781	1.36974	0.69692	0.619048
	Animal 6	1.19404	0.75297	0.881699	0.84927			Animal 6	1.07482	0.676261	1.08567
Nlgn3	Animal 1	0.856455	1.16404	0.777369	0.81503		Neto2	Animal 1	1.45857	1.16518	1.14264	1.07895
	Animal 2	0.698076	1.48317	0.654609	0.777357			Animal 2	1.28728	0.87048	0.906929	0.985647
	Animal 3	1.03059	1.34498	0.843239	0.469644			Animal 3	1.00107	0.973432	0.835641	0.602848
	Animal 4	0.787946	1.02594	0.488565	0.743382			Animal 4	1.00957	0.998521	0.909279	0.614454
	Animal 5	1.01852	0.878418	0.858648	0.684656			Animal 5	1.27317	1.07784	0.956247	0.941508
	Animal 6	1.00765	0.801581	0.884761	0.716154			Animal 6	1.07184	0.784517	0.989581	0.587771
Septin11	Animal 1	0.915775	1.01773	0.842816	0.711033		Shank3	Animal 1	1.20429	1.11148	0.703773	1.30342
	Animal 2	0.891006	1.43069	0.65649	0.46899			Animal 2	1.19926	0.866789	0.742406	0.38913
	Animal 3	1.05847	1.19637	0.789633	0.475625			Animal 3	1.0675	0.821691	1.49163	0.925016
	Animal 4	0.962478	1.1222	0.515259	0.573641			Animal 4	1.75001	1.19375	0.920308	1.24033
	Animal 5	0.979806	0.826841	0.515259	0.75088			Animal 5	0.977501	0.463107	0.623388	0.708003
	Animal 6	0.936325	0.972466	0.964113	0.571604			Animal 6	1.41438	1.07684	1.14541	0.906094
Shank1	Animal 1	0.80605	0.953342	0.726734	0.744201		Slitrk3	Animal 1	1.05381	1.02528	0.677533	1.15263
	Animal 2	0.865512	0.977162	1.08579	0.38731			Animal 2	1.2355	0.910509	0.994586	0.950149
	Animal 3	0.797575	1.77818	0.543915	0.487926			Animal 3	1.11934	0.977187	0.89485	0.721186
	Animal 4	0.775358	1.03201	0.51345	0.655474			Animal 4	1.38442	0.780406	0.822954	0.896196
	Animal 5	0.83878	1.08391	0.685438	0.565491			Animal 5	1.26191	0.95571	0.766119	0.9271
	Animal 6	1.02168	0.758412	0.69464	0.425106			Animal 6	1.43007	0.769631	1.12425	0.619048
Shank2	Animal 1	0.93799	1.08411	1.10366	0.814309		Kcnc2	Animal 1	1.17139	1.06314	0.490205	1.06839
	Animal 2	0.919701	1.75715	0.861556	0.555646			Animal 2	1.11399	0.887829	0.827514	0.816054
	Animal 3	1.09777	1.89112	0.727436	0.637277			Animal 3	0.903184	0.664267	0.973253	0.719811
	Animal 4	1.34079	1.69624	0.514607	0.779035			Animal 4	1.26361	0.734883	1.07436	0.84384
	Animal 5	1.27456	1.05239	0.922035	0.780592			Animal 5	1.01691	1.05166	0.828753	0.998053
	Animal 6	1.13114	1.02347	0.972544	0.582943			Animal 6	1.48794	0.721835	1.13454	0.678077
Shank3	Animal 1	1.02595	1.18812	0.679822	0.648957		Nrxn1	Animal 1	1.001	1.11733	0.843754	1.08899
	Animal 2	0.797006	1.51663	0.670868	0.98239			Animal 2	1.25734	0.976388	0.888718	1.08287
	Animal 3	1.31604	0.93335	1.01613	0.740981			Animal 3	1.10662	0.877764	1.0467	0.719681
	Animal 4	1.0406	1.28627	0.556098	0.905257			Animal 4	1.73965	1.16185	1.0868	1.03034
	Animal 5	1.10021	0.802723	1.03524	0.455554			Animal 5	0.99164	0.564764	0.813336	0.985527
	Animal 6	1.08814	1.009	0.972447	0.450589			Animal 6	1.55854	0.876103	0.999253	0.902318
Syngap1	Animal 1	0.933442	1.09135	0.798533	0.885271		Cacna1c	Animal 1	1.14542	0.915433	0.516437	0.776571
	Animal 2	0.856974	1.4726	1.13547	0.601171			Animal 2	1.1248	1.15659	0.792715	0.507596
	Animal 3	0.952279	1.31157	0.98276	0.698962			Animal 3	1.1365	0.970725	1.03533	0.770019
	Animal 4	0.840275	1.48952	0.535548	0.695491			Animal 4	1.62855	0.702075	0.876926	1.02464
	Animal 5	1.38873	1.19387	0.871661	0.59			Animal 5	1.27388	0.980818	0.902536	0.771677
	Animal 6	1.31681	0.90189	1.0625	0.644106			Animal 6	1.69647	0.733395	0.919669	0.672563
Synpo	Animal 1	0.888235	1.28767	0.670619	0.417985		CaMKIIa	Animal 1	1.09693	0.897807	0.467503	0.688997
	Animal 2	1.21791	1.00011	0.869912	1.28444			Animal 2	1.0927	0.819961	0.747175	0.582702
	Animal 3	1.20827	1.10163	0.808066	0.971813			Animal 3	1.07637	0.903942	1.02309	0.579457
	Animal 4	0.846319	1.354	0.601941	0.674396			Animal 4	1.57633	0.796993	0.643656	0.803821
	Animal 5	1.34587	1.03987	0.75908	0.939336			Animal 5	1.28757	1.31704	0.6973	1.05532
	Animal 6	0.558478	1.177	1.2564	0.636849			Animal 6	1.67712	0.780265	0.966789	0.809746
Unc13a	Animal 1	1.04055	1.35096	0.561767	0.553519		Gabra5	Animal 1	1.28897	0.925222	0.571214	1.01154
	Animal 2	1.48674	1.05856	0.443506	0.42386			Animal 2	1.16911	0.680554	0.633684	0.665976
	Animal 3	0.754361	1.82705	0.471021	0.403686			Animal 3	0.9605	0.902647	0.724212	0.653421
	Animal 4	0.777906	1.71995	0.753052	0.817626			Animal 4	1.34804	0.753465	0.54407	0.657381
	Animal 5	1.17522	1.18577	0.845812	0.546977			Animal 5	1.08772	1.13724	0.599843	0.984875
	Animal 6	1.02581	0.89775		0.449685			Animal 6	1.19752	0.696504	0.57945	0.739717
CaMKIIa	Animal 1	0.904533	0.888045	0.634331	0.379708		Git1	Animal 1	1.27209	0.883401	0.925313	1.04364
	Animal 2	1.31668	1.525	1.54725	0.403213			Animal 2	1.30371	0.815529	0.95466	0.510277
	Animal 3	0.589009	1.3143	0.639579	0.465112			Animal 3	1.14135	0.873545	1.19518	0.526558
	Animal 4	0.898451	0.937222	0.493022	0.496789			Animal 4	1.39972	0.482649	0.684372	0.934381
	Animal 5	1.04352	0.852524	0.80121	0.424202			Animal 5	1.30994	1.00075	0.872114	1.02216
	Animal 6	1.07718	0.990988	0.972026	0.415564			Animal 6	1.6855	0.651448	1.39142	0.809746
Git1	Animal 1	0.61649	0.840582	0.721437	0.763608		Gria2	Animal 1	1.15242	1.00424	0.640171	1.16546
	Animal 2	0.835401	1.49219	1.17425	0.570715			Animal 2	1.13349	0.954337	0.774175	0.840733
	Animal 3	0.717703	1.54594	0.609595	0.542439			Animal 3	0.95456	0.803073	0.796292	0.668866
	Animal 4	0.684776	1.27034	0.401364	0.545049			Animal 4	1.43532	0.966205	0.790495	0.793117
	Animal 5	1.26401	1.01876	0.82366	0.725896			Animal 5	0.910071	0.799235	0.735909	0.901637
	Animal 6	1.14736	0.792009	0.921963	0.599212			Animal 6	1.34442	0.669413	0.87757	0.694063
Gria3	Animal 1	0.725004	1.18402	0.502905	0.637326		Gria3	Animal 1	1.33461	1.02676	0.612304	1.41809
	Animal 2	1.05862	0.973688	1.07679	0.449238			Animal 2	1.1997	0.864804	0.857456	1.11105
	Animal 3	0.869423	1.14979	0.609033	0.636498			Animal 3	0.879848	0.8439	0.904195	0.709705
	Animal 4	0.944911	1.61434	0.581694	0.499078			Animal 4	1.26232	0.686825	0.896328	0.901212
	Animal 5	0.864684	0.911641	0.725227	0.601335			Animal 5	0.934651	1.0503	0.721011	1.08263
	Animal 6	1.1671	0.850161	0.823641	0.488586			Animal 6	1.51829	0.722793	0.838169	0.939019
Grik3	Animal 1	0.716891	1.10313	0.807472	0.839393		Grik2	Animal 1	1.40973	1.0242	0.670154	1.08635
	Animal 2	0.933201	1.43678	0.8275	0.699218			Animal 2	1.28631	0.919455	0.743735	0.901377
	Animal 3	1.0186	1.15027	1.08515	0.638113			Animal 3	0.79738	0.962041	0.821309	1.14093
	Animal 4	1.0018	0.846918	0.405747	0.859509			Animal 4	1.11461	1.02183	0.758511	0.968264
	Animal 5	1.23724	0.972153	0.924143	1.02521			Animal 5	0.890254	0.751144	0.636408	1.01083
	Animal 6	0.999193	1.08668	0.884936	1.27867			Animal 6	1.28937	1.1046	0.900303	1.02968
Grm2	Animal 1	0.983105	1.43028	0.287657	0.176331		Grik3	Animal 1	1.06048	1.25658	0.637584	0.872416
	Animal 2	1.69842	1.53799	0.953736	0.265619			Animal 2	1.15115	1.30407	0.566753	1.06158
	Animal 3	0.723798	1.7005	0.816312	0.261453			Animal 3	1.05015	0.789233	0.551858	0.575889
	Animal 4	1.18551	1.25568	0.666849	0.259943			Animal 4	1.09347	0.622539	1.12472	0.777158
	Animal 5	1.28573	1.05394	0.85021	0.192359			Animal 5	1.37098	1.34618	0.61365	1.10497
	Animal 6	1.08464	0.961597	0.745787	0.149274			Animal 6	1.37922	0.821087	0.936492	0.939019
Stx1a	Animal 1	0.776456	1.05194	0.399385	0.40343		Kalrn	Animal 1	1.34902	0.952184	0.589375	0.53361
	Animal 2	0.925587	1.51198	0.976633	0.306584			Animal 2	1.13912	0.89489	0.795249	0.723076
	Animal 3	0.80446	1.61932	0.713558	0.443592			Animal 3	0.824034	0.730222	0.927236	0.805619
	Animal 4	0.739919	1.45494	0.586707	0.478854			Animal 4	1.1998	0.71679	0.777309	0.790229
	Animal 5	1.0651	0.980729	0.752263	0.394738			Animal 5	1.01952	0.91688	1.14724	0.754373
	Animal 6	1.01342	0.905355	0.809493	0.345516			Animal 6	1.48432	0.911011	0.911187
Cbln2	Animal 1	0.618207	1.19607	0.52702	0.573449		Syt1	Animal 1	0.891619	1.1076	0.6785	0.897863
	Animal 2	0.787182	1.43377	0.327008	0.646178			Animal 2	1.1944	1.03968	0.891999	0.74162
	Animal 3	1.09382	0.865253	0.703329	0.501311			Animal 3	1.12316	0.855167	0.940261	0.620052
	Animal 4	1.10248	1.31847	0.289554	0.573131			Animal 4	1.30548	1.28986	0.848215	0.7157
	Animal 5	1.08646	0.801302	0.289554	0.627756			Animal 5	1.0084	0.749531	0.859932	0.85621
	Animal 6	0.722418	0.839089	0.66909	0.472377			Animal 6	1.66118	1.03175	1.07341	0.647632

## Sheet: Fig3B
Figure 3B
Cortex											Hippocampus
		PWK 1		PWK 7		PWK 14		PWK 28					PWK 1		PWK 7		PWK 14		PWK 28
		WT	R87C	WT	R87C	WT	R87C	WT	R87C				WT	R87C	WT	R87C	WT	R87C	WT	R87C
Shank3	Animal 1	1.11007	1.10601	1.10655	0.63606	1.39332	0.73467	0.71821	0.62484		Shank3	Animal 1	1.27013	1.09211	1.23281	0.460714	0.729417	0.728838	0.600231	0.705094
	Animal 2	0.79456	1.36406	1.07031	0.68369	0.84418	0.4426	0.79872	0.60918			Animal 2	0.478248	0.795021	0.505806	0.357024	1.27058	0.955221	0.567605	0.724937
	Animal 3	1.09537	0.19151	0.82315	0.80426	0.7625	1.09529	1.33859	0.73539			Animal 3	1.25162	1.55301	1.26139	1.08073	0.51937	0.346829	1.23872	0.607234
	Animal 4	0.95051	1.13982	1	0.80991	1	0.96588	1.14448	0.30982			Animal 4	0.759994	0.844281	0.732256	1.07471	1.49081	1.00268	1.59344	0.598291
	Animal 5	0.58791	0.95462	0.99615	0.68762	0.73433	1.42525	0.48628	0.9787			Animal 5	0.872277	0.87243	1.13897	0.949244	0.989824	0.160039	1.47992	0.418653
	Animal 6	1.21147	0.98517	0.91191	0.70745	1.55074	1.06977	0.74373	0.45789			Animal 6	1.36773	1.32286	1.12877	0.805237	0.647289	0.407003	0.602399	0.439439
	Animal 7	1.25011	0.58856	1.09194	0.68819	0.71493	0.6321	1.53136	0.3701			Animal 7		0.643873		0.837719	1.17923	0.146235	0.917681
	Animal 8					0.92089	0.90567	1.23864				Animal 8				1.04825	1.17348
	Animal 9					1.40203	0.57785				PSD-93	Animal 1	0.851833	1.02191	0.909362	0.871664	1.43257	0.320719	0.937604	0.709397
	Animal 10					0.67709	0.83045					Animal 2	1.13312	2.10391	1.17375	0.938743	0.567434	0.446307	0.802848	0.459858
PSD-93	Animal 1	0.921	0.85087	0.72603	0.81374	1.2024	0.65376	0.87928	0.80051			Animal 3	1.01505	1.22769	0.939663	1.22474	1.04838	0.215704	0.985599	0.385785
	Animal 2	1.19501	1.87996	1.01221	0.85605	0.99636	0.683	0.89683	1.01639			Animal 4	0.552928	0.908382	0.977226	0.766692	1.0685	0.333861	1.27395	0.650086
	Animal 3	0.88398	0.79978	1.03507	0.84662	0.83632	0.92748	1.24453	0.61561			Animal 5	1.03141	0.988901	1.12813	0.937017	0.88312	0.464482	1.04005	0.71035
	Animal 4	1.12664	1.11745	1.22669	0.54794	0.96492	0.94969	0.97936	0.64022			Animal 6	0.933805	1.12515	0.969442	0.70585	0.795761	0.620346	0.974391	0.576422
	Animal 5	1.46733	1.07228	1.05216	1.16436	0.92945	0.9499	1.01284	1.20048			Animal 7	1.48185	2.14375	0.902426	0.964649	1.16664	0.433592	0.985554
	Animal 6	0.86012	0.65635	0.89141	0.85232	1.21168	0.82163	0.85527	0.77157			Animal 8				0.968219	1.0376
	Animal 7	0.54591	0.19052	1.05643	0.94368	0.85888	0.61121	1.02082	0.57979		Neuroligin-3	Animal 1	0.951747	0.927659	1	1.8584	0.975128	1.46873	0.796647	0.875575
	Animal 8				1.2435	0.95275	0.5889	1.11107				Animal 2	1.38197	0.686849	0.923875	1.32234	1.02487	0.67604	0.999723	0.735507
	Animal 9					1.10462	0.68961					Animal 3	0.666286	0.086453	1.08893	1.33962	0.787403	0.756228	1.02603	0.667128
	Animal 10					0.94263						Animal 4	0.548099	1.08328	0.987198	0.954907	1.09642	0.754241	1.1776	0.936996
Neuroligin-3	Animal 1	0.98059	0.83841	0.78391	0.76749	0.49288	0.12802	0.94824	1.26105			Animal 5	1.46459	1.40038	1.16119	1.10695	1.11618	0.881091	1.07294	0.69101
	Animal 2	1.05824	1.49813	1.05086	0.97658	1.10453	0.42546	0.84708	0.80441			Animal 6	1.08394	1.25962	1.0762	0.378114	0.387022	0.186939	0.880359	0.65817
	Animal 3	0.96118	0.17319	0.98061	0.72396	1.33257	0.95537	1.89629	0.01135			Animal 7	0.903375	0.631612	0.762616	0.797136	1.48649	0.757297	1.0467
	Animal 4	0.82607	1.53964	1.18462	1.07305	1.07002	0.67975	0.3084	0.0688			Animal 8				1.25016	1.12649	0.703081
	Animal 5	0.51988	0.4193	1.1382	1.01361	0.40403	0.70701	0.90858	0.63964		Homer1	Animal 1	1.04142	1.00612	1.06501	0.821787	1.2213	0.824323	0.971537	1.06575
	Animal 6	1.28593	1.46264	0.82222	0.9266	1.22532	1.06742	0.9904	0.32589			Animal 2	1.07316	1.2515	1.0348	1.17231	0.778698	0.625274	1.19086	0.877374
	Animal 7	1.36812		1.03958	0.80859	1.37065	0.33995	0.87162	0.06417			Animal 3	0.885416	0.968312	0.872546	1.03432	0.680534	0.631217	0.95626	1.1034
	Animal 8				0.90103	0.90883	0.44714	1.22941				Animal 4	1.03928	1.08802	1.02765	0.909871	1.1347	0.637464	0.881339	0.910971
	Animal 9					1.04728	0.9577					Animal 5	1.20173	1.34844	1.05403	1.09908	1.18477	0.916208	1.36898	0.880402
	Animal 10					1.04389						Animal 6	0.63713	1.12056	1.08252	0.871967	0.552615	0.599098	0.975984	0.785085
Homer1	Animal 1	1.09018	0.80685	0.83489	0.8355	0.860426	0.500011	0.95522	0.91133			Animal 7	1.12186	1.43915	0.863447	1.03764	1.27502	0.951256	0.65504
	Animal 2	0.86866	1.34094	0.87382	0.59859	1.01991	0.508064	0.87116	0.60923			Animal 8				1.14026	1.17236
	Animal 3	1.04115	0.86424	1.08364	1.23065	1.11966	0.810873	1.15374	0.48087		Synaptotagmin	Animal 1	0.941284	1.19952	1.06403	0.90649	1.10652	0.98759	0.934836	1.40264
	Animal 4	0.86848	0.95641	1.20765	1.09735	0.95276	1.0616	1.01987	0.52039			Animal 2	0.816128	0.727598	0.857926	1.06447	0.893475	1.38672	1.33561	1.4098
	Animal 5	0.80598	1.34477	1.00881	0.77377	1.07583	1.00048	1.00033	0.89483			Animal 3	1.24259	0.787692	1.00066	1.43765	0.795044	0.665587	0.918936	1.39965
	Animal 6	1.07564	1.45006	0.93009	0.85646	0.97141	1.02127	1.06316	0.79252			Animal 4	0.62515	0.769257	1.07738	1.22081	1.07669	1.27756	0.81062	1.50716
	Animal 7	1.2499		1.0611	0.78898	0.96185	0.7203	0.94974	0.77193			Animal 5	1.2232	0.839402	0.956304	1.14818	1.12826	2.18496	1.23054	1.09583
	Animal 8				0.88574	0.98568	1.24702	0.98677				Animal 6	0.970596	1.09986	1.28856	1.07516	0.820736	1.9127	0.683243	1.01998
	Animal 9					1.05246	0.7836					Animal 7	1.18105		0.755131	1.30241	0.934517	1.36821	1.08621
	Animal 10						1.15331					Animal 8				1.02243	1.24475	1.4876
Synaptotagmin	Animal 1	0.82885	1.0343	0.48345	1.37209	0.9986	1.36193	0.95672	0.91789		Synapsin 1	Animal 1	0.924248	0.998445	1.38708	0.933838	1.40983	0.623113	1.13678	1.04809
	Animal 2	1.09536	0.98082	1.12981	1.19453	0.95777	1.16821	1.00276	1.07524			Animal 2	0.876939	1.33634	0.864058	1.22007	0.590173	0.456543	1.05396	0.882887
	Animal 3	1.0758	0.76961	1.32759	1.16169	1.04363	1.74914	0.70137	0.99344			Animal 3	1.19881	1.00263	0.967692	0.816987	0.793293	0.840245	0.909924	1.11867
	Animal 4	1.13224	1.24094	1.05915	1.64863	1.10662	2.56926	1.33915	1.25829			Animal 4	1.19677	0.750205	0.781168	0.879913	0.976816	0.163598	0.899335	0.901017
	Animal 5	0.94032	0.65527	0.98719	1.01734	0.88473	1.31257	1.39863	1.38188			Animal 5	0.48096	0.343073	0.950018	0.950798	1.22989	1.15047	1.34257	0.953167
	Animal 6	0.88115	0.92076	0.82136	0.90868	1.00866	1.17727	0.98623	1.5669			Animal 6	0.862976	1.03767	1.12331	0.781259	0.799581	0.115835	0.881086	0.887261
	Animal 7	1.0463		1.19145	1.15076	0.95861	1.03774	0.75216	1.30839			Animal 7	1.45929	1.42076	0.926672	1.00792	1.23908	1.26696	0.776349
	Animal 8				1.14849	0.92377	1.7096	0.86298				Animal 8				1.17894	0.961338	0.758617
	Animal 9					1.11762	1.08747				GluA2	Animal 1	0.835943	1.03633	0.715399	0.619608	1.12987	0.617186	1.01177	0.679642
	Animal 10						1.25124					Animal 2	1.15862	1.44553	0.941289	0.820959	0.870134	0.92396	0.958624	0.536325
Synapsin 1	Animal 1	0.94018	1.14669	1.1077	0.9447	0.95157	0.96855	0.94157	2.22693			Animal 3	1.00544	0.977526	1.12408	1.37058	0.922659	0.998376	1.04471	0.472662
	Animal 2	1.08216	0.52108	0.90434	0.98507	0.78172	1.07354	0.92643	1.02824			Animal 4	0.660292	0.982079	1.21923	0.996058	0.968336	0.284023	0.984894	0.672117
	Animal 3	0.97765	0.65698	1.05497	1.28067	1.13035	0.99481	1.65428	1.98676			Animal 5	1.10478	1.15072	0.988254	1.08844	1.10901	1.3177	1.07424	0.815142
	Animal 4	0.16196	0.5328	0.93299	1.34625	1.13636	1.75274	0.47772	1.05544			Animal 6	1.10997	1.47033	1.00749	0.809684	0.834617	0.440625	1.00635	0.414922
	Animal 5	0.45563	0.86918	1.00219	0.90463	0.59305	1.00062	1.03126	1.48463			Animal 7	1.12496	1.10943	1.00426	0.928342	1.06463	0.884735	0.919411
	Animal 6	1.30915	1.77713	0.89541	0.99503	1.2488	1.36022	0.86546	4.52802			Animal 8				1.04201	1.10075	0.423179
	Animal 7	2.07325	2.44683	1.1024	1.03892	1.15815	1.34443	0.80519			CaMKIIa	Animal 1	0.750491	0.767924	1.2169	0.918816	1.58725	0.32725	0.780895	0.99395
	Animal 8				1.06632	0.94377	1.03119	1.29809				Animal 2	1.04394	2.0558	1.02185	0.864651	0.41275	0.559661	1.11946	0.827124
	Animal 9					0.97811	0.77655					Animal 3	1.20557	1.28938	0.954129	0.929666	1.04279	1.25782	1.07977	0.90248
	Animal 10					1.07812	1.49633					Animal 4	0.884742	0.76758	0.807121	0.892888	1.04949	1.30352	1.01987	0.961296
GluA2	Animal 1	0.87366	1.04936	1.01641	0.80311	1.02386	0.64266	0.7947	0.46733			Animal 5	1.03434	0.841294	1.07191	0.979162	0.907724	1.15139	1.15765	0.791032
	Animal 2	1.15641	1.62281	1.10046	0.77387	0.83534	0.32907	1.21656	0.69192			Animal 6	0.712806	0.882706	0.967791	0.844164	0.835061	0.784502	1.01019	0.691802
	Animal 3	0.96993	0.90025	1.07334	0.71848	0.79517	0.98542	0.99414	0.55365			Animal 7	1.36811	1.82563	0.960299	0.810857	1.4055	0.822651	0.832169
	Animal 4	1.23944	0.83091	0.80978	1.00463	1.34564	0.69784	0.9946	0.66269			Animal 8					0.759438	0.788482
	Animal 5	0.81475	1.20254	1.03527	0.93512	0.81295	1.13486	0.81687	0.99459		CYFIP2	Animal 1	1.13362	0.836002	1.15045	0.59891	1.28328	0.57736	1.003	0.714252
	Animal 6	0.93891	0.7959	0.87252	0.90545	1.08304	1.08266	1.01917	0.70324			Animal 2	0.973972	0.803415	0.900019	0.625782	0.716724	0.716685	0.9918	0.522354
	Animal 7	1.00689	0.78945	1.09221	0.9678	1.10401	0.85433	1.10135	0.53806			Animal 3	0.892407	0.779886	1.00409	0.537244	0.899514	0.627648	1.0052	0.481563
	Animal 8				1.05031	0.91306	1.00121	1.06262				Animal 4	0.885598	0.639959	0.945446	0.749482	0.870834	0.673871	1.16419	0.539994
	Animal 9					1.15174	0.81662					Animal 5	1.28145	0.581193	1.01718	0.694858	1.22965	1.13951	0.920724	0.786382
	Animal 10					0.93521	0.93948					Animal 6	0.973841	0.71357	1.11948	0.571478	0.905098	0.969694	0.915086	0.550738
CaMKIIa	Animal 1	0.91141	0.92506	0.89154	0.82881	1.47794	0.89958	0.85512	0.87426			Animal 7	0.859115	0.596622	0.863343	0.63716	1.15337	0.889061
	Animal 2	1.111	1.68527	1.02162	0.87985	1.0321	0.86363	0.86833	0.70516			Animal 8				0.664532	0.941531	0.923256
	Animal 3	0.97759	1.1731	0.83833	1.10095	0.73439	0.66485	1.08304	0.57949		WAVE1	Animal 1	1.31799	0.560798	1.24045	0.250874	0.973433	0.470113	0.920581	0.570099
	Animal 4	0.61122	1.26812	1.2485	1.43421	0.75557	1.04075	1.19351	0.67115			Animal 2	0.81321	0.294708	1.06455	0.246518	1.02657	0.025131	0.948814	0.193367
	Animal 5	1.43041	1.17678	0.92287	0.90528	1.12057	0.95979	0.8785	0.61488			Animal 3	0.868796	0.210997	0.941192	0.300589	1.27175	0.794416	1.13061	0.13395
	Animal 6	1.11978	0.81036	0.81398	0.81873	0.95998	0.77076	0.81677	0.5752			Animal 4	0.739049	0.661121	0.753812	0.084636	0.788609	0.040282	1.06798	0.168125
	Animal 7	0.83859	0.79229	1.26315	1.06096	0.91945	0.60138	1.08453	0.71997			Animal 5	1.37207	0.545841	1.06767	0.498838	0.93964	0.13889	1.08394	0.523766
	Animal 8				1.00185	0.92468	0.59579	1.22019				Animal 6	0.969027	0.46733	1.08851	0.273459	0.567677	0.159197	0.848071	0.129599
	Animal 9					1.35553	0.5493					Animal 7	0.91985	0.109844	0.843822	0.300981	1.05614	0.495257
	Animal 10					0.71979						Animal 8				0.487624	1.37618	0.624441
CYFIP2	Animal 1	1.07631	0.63238	0.86494	0.61629	1.2454	0.54996	0.71571	0.48496
	Animal 2	1.04131	0.86389	1.12731	0.66854	0.90294	0.45381	1.07605	0.79103
	Animal 3	0.88238	0.81623	1.09415	0.78642	0.78192	0.67597	0.9055	0.57006
	Animal 4	1.04218	0.71643	0.9136	0.59385	1.06974	0.98831	1.30274	0.61739
	Animal 5	0.77984	0.74191	1.21941	0.54403	1.03914	0.84639	0.93496	0.58724
	Animal 6	1.13578	0.79062	1.07608	0.41462	1.00245	0.65506	0.9751	0.48983
	Animal 7	1.0422	0.72413	0.70451	0.50389	0.95842	0.63451	1.01769	0.42786
	Animal 8				0.56865	0.96566	0.16405	1.07224
	Animal 9					1.1377	0.05977
	Animal 10					0.89664	0.21073
WAVE1	Animal 1	0.78541	0.29734	0.90909	0.21059	0.40244	0.17896	0.69905	0.50086
	Animal 2	1.29045	0.38338	0.95824	0.33586	1.04739	0.33897	0.98945	0.51509
	Animal 3	0.92414	0.13013	1.27619	0.16367	1.1358	0.07727	1.05521	0.18762
	Animal 4	1.08777	0.45602	0.85647	0.01835	1.41437	1.03429	1.25629	0.09577
	Animal 5	0.7627	0.31021	1.20049	0.2052	0.87399	0.25628	0.78783	0.53709
	Animal 6	0.92443	0.51013	1.08098	0.22985	1.10153	0.36993	1.15422	0.35408
	Animal 7	1.2251	0.8765	0.71854	0.39951	1.02448	0.52984	1.09759	0.06084
	Animal 8				0.45753	1.03074	0.10334	0.96036
	Animal 9					0.99964	0.12602
	Animal 10					0.96962	0.67101

## Sheet: Fig3C
Figure 3C
Total number of puncta										Number of contact puncta
	vGluT1				Homer1						vGluT1				Homer1
	PWK 14		PWK 28		PWK 14		PWK 28				PWK 14		PWK 28		PWK 14		PWK 28
	WT	R87C	WT	R87C	WT	R87C	WT	R87C			WT	R87C	WT	R87C	WT	R87C	WT	R87C
Animal 1	0.6217	0.4811	0.5473	0.3042	0.6032	0.4965	0.6085	0.7166		Animal 1	0.4816	0.3648	0.4531	0.2366	0.455	0.3312	0.4511	0.2773
Animal 2	0.4657	0.303	0.5897	0.5309	0.5499	0.1657	0.6545	0.5921		Animal 2	0.3558	0.0959	0.4719	0.4162	0.343	0.0824	0.4453	0.4144
Animal 3	0.5965	0.3944	0.5295	0.2249	0.5828	0.2412	0.6176	0.1929		Animal 3	0.4862	0.1443	0.4456	0.0916	0.4484	0.12	0.4583	0.082
Animal 4	0.5277	0.4499	0.5096	0.5528	0.5397	0.5321	0.5945	0.6317		Animal 4	0.4061	0.3412	0.3914	0.4429	0.3867	0.2981	0.3769	0.4301
Animal 5	0.5613	0.3242	0.515	0.1966	0.5193	0.3683	0.5857	0.2176		Animal 5	0.4321	0.224	0.4162	0.0805	0.3976	0.2223	0.3981	0.0754
Animal 6	0.6164	0.4634	0.6058	0.347	0.5831	0.54	0.675	0.3018		Animal 6	0.4807	0.3775	0.5035	0.1636	0.4448	0.3641	0.5025	0.1424
Animal 7	0.5765	0.1351	0.5991	0.4989	0.5888	0.2715	0.6645	0.3981		Animal 7	0.4653	0.086	0.5061	0.2957	0.4175	0.0927	0.5125	0.263
Animal 8			0.5514	0.4129			0.6484	0.4453		Animal 8			0.4404	0.2719			0.4415	0.2541
Animal 9				0.4417				0.5784		Animal 9				0.3504				0.3542
Puncta intensity										Puncta volume
	vGluT1				Homer1						vGluT1				Homer1
	PWK 14		PWK 28		PWK 14		PWK 28				PWK 14		PWK 28		PWK 14		PWK 28
	WT	R87C	WT	R87C	WT	R87C	WT	R87C			WT	R87C	WT	R87C	WT	R87C	WT	R87C
Animal 1	14.6644	10.1716	8.22777	5.31001	22.3297	18.8168	16.6037	9.87318		Animal 1	0.0651	0.1237	0.08813	0.10085	0.0852	0.0873	0.09481	0.0654
Animal 2	5.6438	4.6221	7.53752	9.90084	7.68936	3.82376	13.092	16.9625		Animal 2	0.0698	0.1327	0.08685	0.13897	0.077	0.1828	0.10171	0.11068
Animal 3	11.2979	6.01272	6.46593	4.2749	18.1778	4.94952	13.9042	5.99135		Animal 3	0.0758	0.1153	0.08607	0.08301	0.0865	0.1603	0.09085	0.2062
Animal 4	14.4989	7.49377	7.13514	7.34874	23.3607	17.5833	17.0028	15.6719		Animal 4	0.0839	0.0693	0.09199	0.13952	0.0939	0.0883	0.10291	0.1006
Animal 5	11.5645	4.317	8.25103	4.33927	21.0067	8.49391	18.839	6.62032		Animal 5	0.0705	0.1399	0.09385	0.12117	0.0887	0.1403	0.11111	0.19265
Animal 6	12.223	6.56669	8.39626	5.91528	22.7041	12.4902	15.4325	7.17385		Animal 6	0.0767	0.0754	0.0878	0.10169	0.0901	0.0873	0.098	0.17137
Animal 7	9.94545	2.99952	8.57156	7.18047	18.7762	4.32583	14.4945	10.7208		Animal 7	0.0701	0.1031	0.09064	0.1036	0.0934	0.1148	0.09566	0.13899
Animal 8			8.36612	6.68046			15.0631	8.91095		Animal 8			0.08064	0.096			0.09254	0.13499
Animal 9				6.39172				12.696		Animal 9								0.1034

## Sheet: Fig3D
Figure 3D
Excitatory synapse number				Inhibitory synapse number
	WT	R87C			WT	R87C
Image 1	4.375	0.625		Image 1	0	0
Image 2	3.75	1.875		Image 2	0	0.625
Image 3	6.25	2.5		Image 3	0	0.625
Image 4	6.875	1.25		Image 4	0	0
Image 5	5.625	1.875		Image 5	0	0
Image 6	5.625	0.625		Image 6	0	0
Image 7	6.875	1.875		Image 7	0	0
Image 8	3.75	1.25		Image 8	0.625	0
Image 9	3.125	2.5		Image 9	0	0.625
Image 10	5.625	1.25		Image 10	0	0
Image 11	4.375	2.5		Image 11	0	0
Image 12	5	0		Image 12	0	0
Image 13	6.25	0		Image 13	0	0
Image 14	5.625	1.25		Image 14	0.625	0
Image 15	6.25	0		Image 15	0.625	0
Image 16	4.375	0		Image 16	0	0
Image 17	3.125	0		Image 17	0.625	0
Image 18	5	1.875		Image 18	0	0.625
Image 19	5.625	2.5		Image 19	1.25	0.625
Image 20	5	0.625		Image 20	0	0
Image 21	5	2.5		Image 21	0	0
Image 22	5	0.625		Image 22	0	0
Image 23	5.625	3.75		Image 23	0	0.625
Image 24	6.25	1.25		Image 24	0	0
Image 25	6.25	1.25		Image 25	0	0
Image 26	7.5	1.25		Image 26	0	0
Image 27	6.25	1.875		Image 27	0.625	0
Image 28	5.625	0.625		Image 28	0	0.625
Image 29	5.625	1.875		Image 29	0.625	0
Image 30	5	1.25		Image 30	0	0
Image 31	3.75	0.625		Image 31	0	0
Image 32	5	3.125		Image 32	0	0
Image 33	5	0.625		Image 33	0	0
Image 34	5.625	0.625		Image 34	0	0
Image 35	4.375	1.875		Image 35	0	0.625
Image 36	5.625	0.625		Image 36	0.625	0
Image 37	5	2.5		Image 37	0.625	0
Image 38	3.75	1.25		Image 38	0	0
Image 39	6.25	1.25		Image 39	0	0
Image 40	6.875	1.25		Image 40	0	0.625
Image 41	5	3.125		Image 41	0	0
Image 42	3.125	1.875		Image 42	0	0
Image 43	5	0.625		Image 43	0	0
Image 44	4.375	1.25		Image 44	0	0
Image 45	8.125	0.625		Image 45	0	0
Image 46	6.25	1.25		Image 46	0	0
Image 47	3.125	1.25		Image 47	0	0
Image 48	5	1.25		Image 48	0	0.625
Image 49	5	1.25		Image 49	1.25	0
Image 50	6.25	1.875		Image 50	0	0
Image 51	4.375	1.875		Image 51	0	0
Image 52	2.5	1.25		Image 52	0.625	0
Image 53	5	1.25		Image 53	0	0
Image 54	5	1.875		Image 54	0	0
Image 55	6.875	1.875		Image 55	0	0
Image 56	5	1.875		Image 56	0	0.625
Image 57	6.25	1.25		Image 57	0	0
Image 58	4.375	2.5		Image 58	0.625	0
Image 59	6.25	1.875		Image 59	0	0
Image 60		1.25		Image 60		0
Image 61		1.25		Image 61		0.625
Image 62		1.25		Image 62		0
Image 63		3.75		Image 63		0
Image 64		2.5		Image 64		0.625
Image 65		1.25		Image 65		0
Image 66		3.125		Image 66		0
Image 67		1.25		Image 67		0.625
Image 68		1.25		Image 68		0
Image 69		2.5		Image 69		0.625
Image 70		2.5		Image 70		0.625
Image 71		0.625		Image 71		0
Image 72		1.25		Image 72		0
Image 73		0.625		Image 73		0

## Sheet: Fig3E
Figure 3E
PSD area
	WT	R87C
PSD 1	0.034	0.067
PSD 2	0.038	0.068
PSD 3	0.039	0.072
PSD 4	0.042	0.073
PSD 5	0.047	0.073
PSD 6	0.052	0.074
PSD 7	0.056	0.08
PSD 8	0.057	0.087
PSD 9	0.059	0.09
PSD 10	0.059	0.09
PSD 11	0.06	0.094
PSD 12	0.062	0.1
PSD 13	0.062	0.1
PSD 14	0.064	0.103
PSD 15	0.064	0.104
PSD 16	0.065	0.105
PSD 17	0.067	0.106
PSD 18	0.068	0.107
PSD 19	0.068	0.109
PSD 20	0.069	0.113
PSD 21	0.074	0.12
PSD 22	0.074	0.121
PSD 23	0.076	0.122
PSD 24	0.077	0.135
PSD 25	0.077	0.138
PSD 26	0.078	0.14
PSD 27	0.078	0.141
PSD 28	0.078	0.141
PSD 29	0.079	0.142
PSD 30	0.082	0.143
PSD 31	0.085	0.143
PSD 32	0.085	0.146
PSD 33	0.088	0.148
PSD 34	0.089	0.148
PSD 35	0.089	0.154
PSD 36	0.09	0.155
PSD 37	0.096	0.156
PSD 38	0.096	0.156
PSD 39	0.097	0.157
PSD 40	0.098	0.157
PSD 41	0.099	0.165
PSD 42	0.102	0.171
PSD 43	0.103	0.187
PSD 44	0.107	0.192
PSD 45	0.111	0.215
PSD 46	0.113	0.239
PSD 47	0.113
PSD 48	0.113
PSD 49	0.123
PSD 50	0.123
PSD 51	0.124
PSD 52	0.124
PSD 53	0.127
PSD 54	0.127
PSD 55	0.128
PSD 56	0.13
PSD 57	0.135
PSD 58	0.137
PSD 59	0.143
PSD 60	0.146
PSD 61	0.147
PSD 62	0.157
PSD 63	0.161
PSD 64	0.162
PSD 65	0.164
PSD 66	0.167
PSD 67	0.167
PSD 68	0.173
PSD 69	0.191
PSD 70	0.207
PSD 71	0.246
PSD 72	0.267
PSD 73	0.275
PSD 74	0.331
PSD 75	0.467
PSD 76	0.518
PSD 77	0.554

## Sheet: Fig4C
Figure 4C
NeuN mean intensity										Olig2 mean intensity
	PWK 1		PWK 7		PWK 14		PWK 28				PWK 1		PWK 7		PWK 14		PWK 28
	WT	R87C	WT	R87C	WT	R87C	WT	R87C			WT	R87C	WT	R87C	WT	R87C	WT	R87C
Animal 1	0.837108	0.855261	1.03207	0.804638	1.31753	0.943238	1.08311	0.573861		Animal 1	1.04104	1.10695	0.988266	1.31582	0.856426	1.17125	1.07346	1.08372
Animal 2	1.08557	0.880418	0.922218	0.875781	1.19679	0.093261	0.739935	0.658701		Animal 2	1.00293	1.0833	1.00244	1.15843	0.914655	1.17125	0.963507	1.06015
Animal 3	0.966766	0.979908	1.01158	0.774525	0.849314	0.138504	1.16017	0.386789		Animal 3	1.02409	0.962167	0.876674	1.22504	1.00841	1.29799	0.939784	1.15793
Animal 4	1.02357	1.00414	0.892057	0.730332	1.0942	0.507695	1.02664	0.607627		Animal 4	0.952867	0.914564	1.0748	1.1314	0.96423	1.09406	1.15989	1.12358
Animal 5	1.07179	0.806456	1.04392	0.78036	1.05855	0.112706	1.08436	0.239484		Animal 5	0.989128	1.03388	1.02958	1.15002	1.12748	1.16925	1.10213	1.32141
Animal 6	1.04849	0.818688	1.06804	0.808363	1.09061	0.671473	0.85542	0.405638		Animal 6	1.00993	1.10374	1.03364	1.18913	1.00369	1.07346	0.899713	1.43244
Animal 7	0.979407	0.816306	0.935463	0.856435	0.392999	0.452521	0.998916	0.154724		Animal 7	0.989711	0.934623	1.01441	1.23832	1.12511	1.0986	0.925705	1.10956
Animal 8	0.987295	0.802342	1.01426	0.818982			1.05145	0.30888		Animal 8	0.990295		0.965175	1.17411	1.07191	1.09442	0.935813	1.01301
Animal 9			1.08039					0.468468		Animal 9			1.01503		0.928095	1.13836		1.22781
IBA1 mean intensity										GFAP mean intensity
	PWK 1		PWK 7		PWK 14		PWK 28				PWK 1		PWK 7		PWK 14		PWK 28
	WT	R87C	WT	R87C	WT	R87C	WT	R87C			WT	R87C	WT	R87C	WT	R87C	WT	R87C
Animal 1	1.03136	1.1279	1.05816	1.07431	1.06232	1.07853	1.00597	0.954153		Animal 1	0.933778	1.03333	0.997004	0.982332	0.823086	0.828407	0.935425	1.54655
Animal 2	1.01651	1.12004	0.986033	1.13866	0.9713	3.24768	0.962673	0.980262		Animal 2	1.163	1.22193	0.993823	1.12185	1.01336	2.83057	1.28667	1.24591
Animal 3	1.01898	1.02454	1.00842	1.17476	1.05051	2.25158	0.926576	1.19274		Animal 3	1.05647	1.18176	0.925738	1.08725	0.965611	3.04479	0.876117	5.27145
Animal 4	0.960511	1.03955	1.04757	1.10038	1.00295	1.14494	0.994598	1.11915		Animal 4	0.945476	1.08716	0.919449	0.978095	0.913345	1.7084	1.19792	2.01548
Animal 5	1.0352	1.27167	1.01241	1.0611	1.00916	3.00597	1.05798	1.4615		Animal 5	0.953678	0.904162	1.01402	0.966799	0.941526	2.19441	1.10289	2.89627
Animal 6	1.04055	1.12397	0.953333	1.01249	0.84991	1.12459	0.89234	1.3214		Animal 6	0.964571	1.06096	1.06796	1.12111	1.10726	1.13474	1.00077	4.56473
Animal 7	0.968564	1.12218	0.957708	1.07976	1.05385	1.22214	1.01738	1.09823		Animal 7	1.00555	1.00308	0.949972	0.963228	1.23581	1.5508	0.793472	2.36921
Animal 8	0.928322	1.06132	0.954126	1.01766		3.16136	1.14249	1.11739		Animal 8	0.977477	0.957251	1.04724	1.21914		2.27597	0.806727	1.64787
Animal 9			1.02224					1.16287		Animal 9			1.0848					1.53815

[truncated: 24 more sheets: Fig5A, Fig5B, Fig5C, Fig5D, Fig5E, Fig6A, Fig6D, Fig6F, Fig8A, Fig8C, Fig8G, Fig8I, FigS1, FigS2, FigS4, FigS6B, FigS7A, FigS7B, FigS8, FigS9 …]
